# Supplementary material for: Dual protein kinase and nucleoside kinase modulators for rationally designed polypharmacology
Source: Nat Commun. 2017 Nov 10;8:1420. doi: 10.1038/s41467-017-01582-5 (PMC5681654; doi:10.1038/s41467-017-01582-5)
Supplement: Supplementary file 4 — Supplementary Data 1 [file 41467_2017_1582_MOESM4_ESM.xlsx]

## Sheet: Sheet1
							HMC-1.1_Masitinib				HMC-1.1_Control Beads
Accession	Description	# AAs	MW [kDa]	calc. pI	A5: Area	B5: Area	Score A2	Coverage A2	# Peptides A2	# PSM A2	Score B2	Coverage B2	# Peptides B2	# PSM B2
P35579	Myosin-9 OS=Homo sapiens GN=MYH9 PE=1 SV=4 - [MYH9_HUMAN]	1960	226.392	5.60498	385521001	263548652	26337.8	50.41	94	648	15385.7	47.55	80	376
	A2	B2	Sequence	PSM Ambiguity	# Proteins	# Protein Groups	Protein Group Accessions	Modifications	Activation Type	ΔScore	ΔCn	Rank	Search Engine Rank	Precursor Area	IonScore	Exp Value	# Missed Cleavages	Isolation Interference [%]	Ion Inject Time [ms]	Charge	m/z [Da]	MH+ [Da]	ΔM [ppm]	RT [min]	First Scan	Last Scan	MS Order	Ions Matched	Spectrum File
	High		LEGDSTDLSDQIAELQAQIAELK	Unambiguous	1	1	P35579		CID	1	0	1	1	1.89788e+07	152.57	1.85372e-15	0	24.8663	15	2	1244.13	2487.25	2.33568	123.353	11942	11942	MS2	15/238	HMC1_Ac1010_140329080705.raw
	High		LEGDSTDLSDQIAELQAQIAELK	Unambiguous	1	1	P35579		CID	1	0	1	1	1.53975e+07	138.96	4.06584e-14	0	20.3231	19	2	1244.13	2487.25	0.667016	123.344	14304	14304	MS2	14/238	HMC1_Ac1010.raw
	High		TQLEELEDELQATEDAK	Unambiguous	3	2	P35579;P35580		CID	1	0	1	1	6.68101e+07	130.25	2.17134e-13	0	5.11167	47	2	981.463	1961.92	0.469929	111.76	10738	10738	MS2	13/186	HMC1_Ac1010_140329080705.raw
	High		TQLEELEDELQATEDAK	Unambiguous	3	2	P35579;P35580		CID	1	0	1	1	6.68101e+07	129.58	2.47846e-13	0	8.28123	16	2	981.463	1961.92	0.15883	111.223	10681	10681	MS2	13/186	HMC1_Ac1010_140329080705.raw
		High	MQQNIQELEEQLEEEESAR	Unambiguous	1	1	P35579		CID	1	0	1	1	1.33589e+07	127.3	4.3759e-13	0	0	12	2	1167.04	2333.07	4.88766	110.033	12789	12789	MS2	13/198	HMC1_Billes_140329010544.raw
	High		TQLEELEDELQATEDAK	Unambiguous	3	2	P35579;P35580		CID	1	0	1	1	343613885	122.78	1.18627e-12	0	28.8905	6	2	981.463	1961.92	0.283269	111.11	12302	12302	MS2	25/186	HMC1_Ac1010_140329104035.raw
	High		IAEFTTNLTEEEEK	Unambiguous	1	1	P35579		CID	1	0	1	1	2.6056e+08	122.35	2.2411e-12	0	2.33361	3	2	827.396	1653.79	0.139577	82.9803	8963	8963	MS2	11/138	HMC1_Ac1010_140329104035.raw
	High		IAEFTTNLTEEEEK	Unambiguous	1	1	P35579		CID	1	0	1	1	6.20644e+06	122.23	2.27396e-12	0	0.931888	100	2	827.397	1653.79	0.434827	83.4525	8221	8221	MS2	11/138	HMC1_Ac1010_140329080705.raw
	High		TQLEELEDELQATEDAK	Unambiguous	3	2	P35579;P35580		CID	1	0	1	1	343613885	121.78	1.49342e-12	0	7.1363	3	2	981.463	1961.92	0.345489	111.612	12367	12367	MS2	12/186	HMC1_Ac1010_140329104035.raw
	High		MQQNIQELEEQLEEEESAR	Unambiguous	1	1	P35579		CID	1	0	1	1	9.51962e+06	120.51	1.64502e-12	0	0	52	2	1167.03	2333.06	0.806567	110.141	12671	12671	MS2	13/198	HMC1_Ac1010.raw
		High	DFSALESQLQDTQELLQEENR	Unambiguous	1	1	P35579		CID	1	0	1	1	4.98717e+07	120.47	1.92947e-12	0	6.10144	8	2	1247.09	2493.18	1.48833	119.512	14327	14327	MS2	12/222	HMC1_Billes_140328223216.raw
	High		TELEDTLDSTAAQQELR	Unambiguous	1	1	P35579		CID	1	0	1	1	5.90877e+07	120.14	3.05008e-12	0	12.1151	18	2	960.464	1919.92	0.454349	100.087	11493	11493	MS2	13/164	HMC1_Ac1010.raw
	High		TQLEELEDELQATEDAK	Unambiguous	3	2	P35579;P35580		CID	1	0	1	1	3.4497e+08	119.46	2.49128e-12	0	4.71343	10	2	981.463	1961.92	0.0343901	111.781	12887	12887	MS2	13/186	HMC1_Ac1010.raw
	High		LEGDSTDLSDQIAELQAQIAELK	Unambiguous	1	1	P35579		CID	1	0	1	1	1.36428e+07	117.23	6.0555e-12	0	26.9871	23	2	1244.13	2487.25	2.04121	123.307	13766	13766	MS2	16/238	HMC1_Ac1010_140329104035.raw
	High		LQVELDNVTGLLSQSDSK	Unambiguous	1	1	P35579		CID	1	0	1	1	1.94389e+08	116.57	7.15951e-12	0	20.9294	4	2	973.509	1946.01	1.74444	112.036	12423	12423	MS2	12/194	HMC1_Ac1010_140329104035.raw
	High		HSQAVEELAEQLEQTK	Unambiguous	1	1	P35579		CID	1	0	1	1	2.5479e+07	116.47	9.35509e-12	0	0	71	2	920.459	1839.91	1.12869	98.662	10728	10728	MS2	13/172	HMC1_Ac1010_140329104035.raw
	High		TQLEELEDELQATEDAK	Unambiguous	3	2	P35579;P35580		CID	1	0	1	1	3.4497e+08	116.34	5.11002e-12	0	17.3252	3	2	981.463	1961.92	-0.276709	111.168	12806	12806	MS2	12/186	HMC1_Ac1010.raw
		High	LQVELDNVTGLLSQSDSK	Unambiguous	1	1	P35579		CID	1	0	1	1	92141629	116.31	8.18593e-12	0	12.124	7	2	973.509	1946.01	1.80717	112.135	13073	13073	MS2	12/194	HMC1_Billes_140329010544.raw
	High		MQQNIQELEEQLEEEESAR	Unambiguous	1	1	P35579		CID	1	0	1	1	19569579	114.4	6.71694e-12	0	0	15	2	1167.03	2333.06	0.701923	109.994	10532	10532	MS2	12/198	HMC1_Ac1010_140329080705.raw
	High		DFSALESQLQDTQELLQEENR	Unambiguous	1	1	P35579		CID	1	0	1	1	92490646	113.28	1.01027e-11	0	0	4	2	1247.09	2493.18	1.7821	119.44	13873	13873	MS2	12/222	HMC1_Ac1010.raw
	High		KLEEEQIILEDQNcK	Unambiguous	1	1	P35579	C14(Carbamidomethyl)	CID	1	0	1	1	4.21614e+07	111.11	2.86551e-11	1	4.56477	24	2	944.97	1888.93	0.528217	67.0645	7182	7182	MS2	13/156	HMC1_Ac1010_140329104035.raw
		High	LQVELDNVTGLLSQSDSK	Unambiguous	1	1	P35579		CID	1	0	1	1	132175849	111.05	2.35571e-11	0	23.4316	6	2	973.511	1946.02	3.75174	112.132	14109	14109	MS2	12/194	HMC1_Billes.raw
		High	KLEEEQIILEDQNcK	Unambiguous	1	1	P35579	C14(Carbamidomethyl)	CID	1	0	1	1	1.98474e+07	111.04	2.6366e-11	1	0	52	2	944.97	1888.93	-0.182646	67.3176	7645	7645	MS2	13/156	HMC1_Billes_140329010544.raw
	High		TELEDTLDSTAAQQELR	Unambiguous	1	1	P35579		CID	1	0	1	1	1.25209e+06	110.79	2.41768e-11	0	0	100	2	960.463	1919.92	0.136445	99.9249	9533	9533	MS2	12/164	HMC1_Ac1010_140329080705.raw
		High	TQLEELEDELQATEDAK	Unambiguous	3	2	P35579;P35580		CID	1	0	1	1	184561587	109.91	2.65444e-11	0	35.4169	5	2	981.462	1961.92	-0.898909	111.22	12950	12950	MS2	12/186	HMC1_Billes_140329010544.raw
	High		TELEDTLDSTAAQQELR	Unambiguous	1	1	P35579		CID	1	0	1	1	5.49335e+07	108.88	3.75317e-11	0	7.6207	16	2	960.464	1919.92	0.200026	99.7726	10844	10844	MS2	13/164	HMC1_Ac1010_140329104035.raw
		High	TELEDTLDSTAAQQELR	Unambiguous	1	1	P35579		CID	1	0	1	1	32396478	108.88	3.68846e-11	0	14.6947	71	2	960.463	1919.92	-0.18146	100.011	11808	11808	MS2	13/164	HMC1_Billes_140328223216.raw
		High	IAEFTTNLTEEEEK	Unambiguous	1	1	P35579		CID	1	0	1	1	1.33369e+08	108.06	6.33075e-11	0	9.77137	6	2	827.396	1653.79	-0.229487	83.5397	9583	9583	MS2	10/138	HMC1_Billes_140329010544.raw
		High	ELEDATETADAMNR	Unambiguous	1	1	P35579		CID	1	0	1	1	64561887	108.05	1.64509e-11	0	0	9	2	783.341	1565.67	-0.252431	57.9335	7020	7020	MS2	11/124	HMC1_Billes.raw
		High	IAEFTTNLTEEEEK	Unambiguous	1	1	P35579		CID	1	0	1	1	1.90645e+08	108	6.10184e-11	0	11.072	4	2	827.396	1653.79	0.139577	83.6624	10396	10396	MS2	10/138	HMC1_Billes.raw
	High		KLEEEQIILEDQNcK	Unambiguous	1	1	P35579	C14(Carbamidomethyl)	CID	1	0	1	1	4.66387e+07	107.99	5.87762e-11	1	3.93776	18	2	944.97	1888.93	0.334346	67.5884	7687	7687	MS2	13/156	HMC1_Ac1010.raw
		High	KLEEEQIILEDQNcK	Unambiguous	1	1	P35579	C14(Carbamidomethyl)	CID	1	0	1	1	4.01107e+07	107.9	6.0007e-11	1	6.07639	25	2	944.97	1888.93	0.334346	67.3682	8278	8278	MS2	13/156	HMC1_Billes.raw
	High		IAEFTTNLTEEEEK	Unambiguous	1	1	P35579		CID	1	0	1	1	3.38926e+08	107.88	6.27279e-11	0	2.15014	2	2	827.396	1653.79	0.139577	83.3478	9556	9556	MS2	10/138	HMC1_Ac1010.raw
		High	KLEEEQIILEDQNcK	Unambiguous	1	1	P35579	C14(Carbamidomethyl)	CID	1	0	1	1	2.08825e+07	107.87	5.96064e-11	1	5.06833	44	2	944.97	1888.93	0.786713	67.4797	7827	7827	MS2	13/156	HMC1_Billes_140328223216.raw
	High		KLEEEQIILEDQNcK	Unambiguous	1	1	P35579	C14(Carbamidomethyl)	CID	1	0	1	1	4.21614e+07	107.71	5.67603e-11	1	0	56	2	944.969	1888.93	-0.376518	66.51	7117	7117	MS2	11/156	HMC1_Ac1010_140329104035.raw
		High	DFSALESQLQDTQELLQEENR	Unambiguous	1	1	P35579		CID	1	0	1	1	51640082	107.15	4.14418e-11	0	0	7	2	1247.09	2493.18	2.27172	119.505	15082	15082	MS2	12/222	HMC1_Billes.raw
	High		NmDPLNDNIATLLHQSSDK	Unambiguous	1	1	P35579	M2(Oxidation)	CID	1	0	1	1	22947895	106.2	6.35691e-11	0	0	31	2	1071.51	2142.01	-0.130367	106.279	11663	11663	MS2	15/210	HMC1_Ac1010_140329104035.raw
		High	LQVELDNVTGLLSQSDSK	Unambiguous	1	1	P35579		CID	1	0	1	1	87572383	105.81	9.5784e-11	0	28.0963	11	2	973.51	1946.01	2.49718	112.129	13381	13381	MS2	15/194	HMC1_Billes_140328223216.raw
	High		HSQAVEELAEQLEQTK	Unambiguous	1	1	P35579		CID	1	0	1	1	22210660	105.65	1.11631e-10	0	0	50	2	920.458	1839.91	0.66427	99.0139	11379	11379	MS2	13/172	HMC1_Ac1010.raw
		High	TQLEELEDELQATEDAK	Unambiguous	3	2	P35579;P35580		CID	1	0	1	1	1.88402e+08	105.49	6.49722e-11	0	37.2713	6	2	981.464	1961.92	0.781028	111.27	13266	13266	MS2	13/186	HMC1_Billes_140328223216.raw
		High	ANLQIDQINTDLNLER	Unambiguous	1	1	P35579		CID	1	0	1	1	97101357	105.01	1.46708e-10	0	4.20194	9	2	935.487	1869.97	0.543109	107.581	12458	12458	MS2	11/166	HMC1_Billes_140329010544.raw
	High		ANLQIDQINTDLNLER	Unambiguous	1	1	P35579		CID	1	0	1	1	2.68533e+08	104.91	1.35597e-10	0	7.79142	4	2	935.488	1869.97	0.934785	107.531	10200	10200	MS2	11/166	HMC1_Ac1010_140329080705.raw
	High		LQVELDNVTGLLSQSDSK	Unambiguous	1	1	P35579		CID	1	0	1	1	3.13774e+07	103.44	1.49456e-10	0	14.3956	21	2	973.509	1946.01	1.55625	112.175	10782	10782	MS2	11/194	HMC1_Ac1010_140329080705.raw
		High	LQQELDDLLVDLDHQR	Unambiguous	1	1	P35579		CID	1	0	1	1	4.15549e+07	103.36	1.66074e-10	0	0	7	2	975.502	1950	1.5979	112.617	13446	13446	MS2	11/166	HMC1_Billes_140328223216.raw
		High	HSQAVEELAEQLEQTK	Unambiguous	1	1	P35579		CID	1	0	1	1	20041794	103.16	2.00469e-10	0	0	36	2	920.459	1839.91	0.796962	99.2615	12374	12374	MS2	11/172	HMC1_Billes.raw
		High	TELEDTLDSTAAQQELR	Unambiguous	1	1	P35579		CID	1	0	1	1	3.59465e+07	103.01	1.57511e-10	0	20.791	41	2	960.464	1919.92	0.581511	100.477	11522	11522	MS2	13/164	HMC1_Billes_140329010544.raw
		High	TELEDTLDSTAAQQELR	Unambiguous	1	1	P35579		CID	1	0	1	1	3.59465e+07	102.7	1.55739e-10	0	4.93536	47	2	960.463	1919.92	-0.0542982	99.8772	11455	11455	MS2	11/164	HMC1_Billes_140329010544.raw
	High		LQVELDNVTGLLSQSDSK	Unambiguous	1	1	P35579		CID	1	0	1	1	1.91416e+08	102.13	2.05137e-10	0	28.5838	8	2	973.51	1946.01	2.74809	112.006	12917	12917	MS2	25/194	HMC1_Ac1010.raw
	High		HSQAVEELAEQLEQTK	Unambiguous	1	1	P35579		CID	1	0	1	1	722735	102.03	2.44379e-10	0	0	100	2	920.458	1839.91	-0.13188	99.2873	9482	9482	MS2	12/172	HMC1_Ac1010_140329080705.raw
	High		IAQLEEELEEEQGNTELINDR	Unambiguous	1	1	P35579		CID	1	0	1	1	1.4294e+08	102	1.29346e-10	0	0	16	2	1236.59	2472.17	-1.13474	107.836	10241	10241	MS2	23/226	HMC1_Ac1010_140329080705.raw
	High		TELEDTLDSTAAQQELR	Unambiguous	1	1	P35579		CID	1	0	1	1	1.25209e+06	101.81	2.0764e-10	0	18.848	100	2	960.464	1919.92	0.454349	100.499	9578	9578	MS2	11/164	HMC1_Ac1010_140329080705.raw
		High	IAEFTTNLTEEEEK	Unambiguous	1	1	P35579		CID	1	0	1	1	1.50969e+08	101.43	2.80585e-10	0	13.6467	5	2	827.396	1653.79	-0.00804858	83.9068	9866	9866	MS2	10/138	HMC1_Billes_140328223216.raw
	High		IAEFTTNLTEEEEK	Unambiguous	1	1	P35579		CID	1	0	1	1	2.6056e+08	101.25	2.8121e-10	0	25.4634	64	2	827.397	1653.79	0.656265	82.491	8912	8912	MS2	12/138	HMC1_Ac1010_140329104035.raw
		High	IAQLEEELEEEQGNTELINDR	Unambiguous	1	1	P35579		CID	1	0	1	1	54674322	100.21	2.04851e-10	0	0	7	2	1236.59	2472.17	-0.147181	108.003	12516	12516	MS2	11/226	HMC1_Billes_140329010544.raw
		High	ANLQIDQINTDLNLER	Unambiguous	1	1	P35579		CID	1	0	1	1	1.00545e+08	99.94	4.20773e-10	0	4.43684	7	2	935.488	1869.97	1.32646	107.625	12784	12784	MS2	11/166	HMC1_Billes_140328223216.raw
		High	TQLEELEDELQATEDAK	Unambiguous	3	2	P35579;P35580		CID	1	0	1	1	281645701	99.44	2.61654e-10	0	41.6439	5	2	981.463	1961.92	0.469929	111.256	13989	13989	MS2	13/186	HMC1_Billes.raw
	High		KLEGDSTDLSDQIAELQAQIAELK	Unambiguous	1	1	P35579		CID	1	0	1	1	2.54495e+07	99.39	2.12898e-10	1	0	11	2	1308.18	2615.34	1.19471	118.862	13802	13802	MS2	26/268	HMC1_Ac1010.raw
	High		ANLQIDQINTDLNLER	Unambiguous	1	1	P35579		CID	1	0	1	1	1.97599e+08	99.37	4.91348e-10	0	3.96591	5	2	935.488	1869.97	0.673667	107.389	11810	11810	MS2	11/166	HMC1_Ac1010_140329104035.raw
		High	IAEFTTNLTEEEEK	Unambiguous	1	1	P35579		CID	1	0	1	1	1.50969e+08	98.95	5.28504e-10	0	13.7349	21	2	827.397	1653.79	0.951515	83.3334	9800	9800	MS2	12/138	HMC1_Billes_140328223216.raw
	High		IAEFTTNLTEEEEK	Unambiguous	1	1	P35579		CID	1	0	1	1	3.38926e+08	98.91	4.94835e-10	0	0	31	2	827.397	1653.79	0.361015	82.7777	9494	9494	MS2	12/138	HMC1_Ac1010.raw
	High		NFINNPLAQADWAAK	Unambiguous	1	1	P35579		CID	1	0	1	1	271079599	98.78	6.09197e-10	0	11.1546	11	2	836.926	1672.84	0.30658	109.829	10510	10510	MS2	12/140	HMC1_Ac1010_140329080705.raw
	High		IAQLEEELEEEQGNTELINDR	Unambiguous	1	1	P35579		CID	1	0	1	1	1.11802e+08	98.59	2.83631e-10	0	0	8	2	1236.59	2472.17	0.149085	107.731	11855	11855	MS2	23/226	HMC1_Ac1010_140329104035.raw
	High		TELEDTLDSTAAQQELR	Unambiguous	1	1	P35579		CID	1	0	1	1	5.90877e+07	98.54	4.68862e-10	0	2.25171	27	2	960.464	1919.92	0.899415	99.5831	11440	11440	MS2	11/164	HMC1_Ac1010.raw
	High		HSQAVEELAEQLEQTK	Unambiguous	1	1	P35579		CID	1	0	1	1	22210660	98.53	5.6814e-10	0	0	64	2	920.458	1839.91	0.465233	99.6184	11444	11444	MS2	13/172	HMC1_Ac1010.raw
	High		ELEDATETADAmNR	Unambiguous	1	1	P35579	M12(Oxidation)	CID	1	0	1	1	3.70412e+07	98.49	1.41244e-10	0	2.18202	18	2	791.339	1581.67	0.80409	35.9173	3508	3508	MS2	12/124	HMC1_Ac1010_140329104035.raw
	High		TELEDTLDSTAAQQELR	Unambiguous	1	1	P35579		CID	1	0	1	1	5.49335e+07	98.29	5.04056e-10	0	0	47	2	960.464	1919.92	0.645092	99.2326	10790	10790	MS2	11/164	HMC1_Ac1010_140329104035.raw
		High	IAEFTTNLTEEEEK	Unambiguous	1	1	P35579		CID	1	0	1	1	1.33369e+08	97.91	6.71503e-10	0	22.6182	35	2	827.397	1653.79	1.02533	82.9659	9520	9520	MS2	12/138	HMC1_Billes_140329010544.raw
	High		KANLQIDQINTDLNLER	Unambiguous	1	1	P35579		CID	1	0	1	1	10319028	97.53	4.8566e-10	1	0	52	2	999.535	1998.06	0.691925	100.911	10968	10968	MS2	15/178	HMC1_Ac1010_140329104035.raw
	High		NFINNPLAQADWAAK	Unambiguous	1	1	P35579		CID	1	0	1	1	271079599	97.25	9.79498e-10	0	6.57471	5	2	836.926	1672.85	0.671439	109.243	10431	10431	MS2	11/140	HMC1_Ac1010_140329080705.raw
		High	TELEDTLDSTAAQQELR	Unambiguous	1	1	P35579		CID	1	0	1	1	32396478	96.75	6.76316e-10	0	8.52326	28	2	960.464	1919.92	0.51793	100.484	11859	11859	MS2	14/164	HMC1_Billes_140328223216.raw
	High		IAEFTTNLTEEEEK	Unambiguous	1	1	P35579		CID	1	0	1	1	2.6056e+08	96.35	8.92197e-10	0	24.8821	9	2	827.396	1653.79	0.139577	83.4953	9019	9019	MS2	10/138	HMC1_Ac1010_140329104035.raw
	High		IAEFTTNLTEEEEK	Unambiguous	1	1	P35579		CID	1	0	1	1	2.6056e+08	96.23	9.41016e-10	0	30.7094	47	2	827.396	1653.79	0.0657641	84.1813	9097	9097	MS2	10/138	HMC1_Ac1010_140329104035.raw
	High		IAQLEEQLDNETK	Unambiguous	1	1	P35579		CID	1	0	1	1	2.46921e+07	95.9	8.73935e-10	0	0	65	2	765.886	1530.77	0.261926	70.2639	7143	7143	MS2	9/130	HMC1_Ac1010_140329080705.raw
		High	TELEDTLDSTAAQQELR	Unambiguous	1	1	P35579		CID	1	0	1	1	48327157	95.69	9.03743e-10	0	3.7279	15	2	960.465	1919.92	1.34448	100.304	12498	12498	MS2	13/164	HMC1_Billes.raw
	High		mQQNIQELEEQLEEEESAR	Unambiguous	1	1	P35579	M1(Oxidation)	CID	1	0	1	1	35494931	95.64	3.54767e-10	0	35.6371	11	2	1175.03	2349.05	0.679284	108.301	10304	10304	MS2	14/198	HMC1_Ac1010_140329080705.raw
	High		DFSALESQLQDTQELLQEENR	Unambiguous	1	1	P35579		CID	1	0	1	1	7.23708e+07	95.53	5.87786e-10	0	0	9	2	1247.09	2493.17	0.117403	119.406	13335	13335	MS2	11/222	HMC1_Ac1010_140329104035.raw
		High	IAEFTTNLTEEEEK	Unambiguous	1	1	P35579		CID	1	0	1	1	1.90645e+08	95.51	1.16694e-09	0	16.5825	21	2	827.397	1653.79	1.17295	83.1121	10330	10330	MS2	12/138	HMC1_Billes.raw
	High		DFSALESQLQDTQELLQEENR	Unambiguous	1	1	P35579		CID	1	0	1	1	1.05527e+08	95.5	5.77769e-10	0	3.38235	6	2	1247.09	2493.18	1.29248	119.416	11481	11481	MS2	11/222	HMC1_Ac1010_140329080705.raw
	High		ANLQIDQINTDLNLER	Unambiguous	1	1	P35579		CID	1	0	1	1	2.68533e+08	95.32	1.33663e-09	0	14.1336	12	2	935.486	1869.96	-1.08888	108.152	10284	10284	MS2	11/166	HMC1_Ac1010_140329080705.raw
	High		KANLQIDQINTDLNLER	Unambiguous	1	1	P35579		CID	1	0	1	1	9.03342e+06	95.29	7.09923e-10	1	0	54	2	999.534	1998.06	-0.529962	101.082	11604	11604	MS2	15/178	HMC1_Ac1010.raw
		High	IAQLEEELEEEQGNTELINDR	Unambiguous	1	1	P35579		CID	1	0	1	1	57227296	94.86	7.02164e-10	0	0	7	2	1236.59	2472.18	0.939128	108.032	12840	12840	MS2	11/226	HMC1_Billes_140328223216.raw
		High	LQQELDDLLVDLDHQR	Unambiguous	1	1	P35579		CID	1	0	1	1	4.1682e+07	94.61	1.22808e-09	0	11.2742	10	2	975.501	1949.99	0.971903	112.561	13131	13131	MS2	11/166	HMC1_Billes_140329010544.raw
		High	LQQELDDLLVDLDHQR	Unambiguous	1	1	P35579		CID	1	0	1	1	64370892	94.59	1.26851e-09	0	20.0196	7	2	975.501	1949.99	0.784102	112.604	14174	14174	MS2	11/166	HMC1_Billes.raw
	High		KLEEEQIILEDQNcK	Unambiguous	1	1	P35579	C14(Carbamidomethyl)	CID	1	0	1	1	2.17174e+07	94.54	1.30077e-09	1	0	38	2	944.97	1888.93	0.463594	67.3046	6851	6851	MS2	13/156	HMC1_Ac1010_140329080705.raw
	High		LQQELDDLLVDLDHQR	Unambiguous	1	1	P35579		CID	1	0	1	1	8.41815e+06	94.51	1.23899e-09	0	21.4877	59	2	975.5	1949.99	0.4085	112.604	10826	10826	MS2	11/166	HMC1_Ac1010_140329080705.raw
	High		LEEEQIILEDQNcK	Unambiguous	1	1	P35579	C13(Carbamidomethyl)	CID	1	0	1	1	4.04565e+07	94.26	1.29366e-09	0	0	20	2	880.923	1760.84	0.704894	81.472	9340	9340	MS2	10/138	HMC1_Ac1010.raw
	High		KQELEEIcHDLEAR	Unambiguous	1	1	P35579	C8(Carbamidomethyl)	CID	1	0	1	1	4.87235e+07	94.23	1.28375e-09	1	3.15396	20	2	885.429	1769.85	0.578436	74.5862	8526	8526	MS2	10/148	HMC1_Ac1010.raw
	High		NFINNPLAQADWAAK	Unambiguous	1	1	P35579		CID	1	0	1	1	1.23937e+06	93.97	1.86403e-09	0	1.01716	12	2	836.926	1672.85	0.598467	109.28	12584	12584	MS2	10/140	HMC1_Ac1010.raw
	High		NFINNPLAQADWAAK	Unambiguous	1	1	P35579		CID	1	0	1	1	267635779	93.86	1.91185e-09	0	3.03033	3	2	836.926	1672.85	0.452524	109.185	12048	12048	MS2	10/140	HMC1_Ac1010_140329104035.raw
	High		LTEMETLQSQLMAEK	Unambiguous	1	1	P35579		CID	1	0	1	1	8.59697e+07	92.72	2.37881e-09	0	0	6	2	876.431	1751.86	0.0142984	107.289	12334	12334	MS2	13/150	HMC1_Ac1010.raw
	High		MQQNIQELEEQLEEEESAR	Unambiguous	1	1	P35579		CID	1	0	1	1	3.19267e+07	91.96	1.20991e-09	0	0	10	2	1167.03	2333.06	0.911211	109.875	12140	12140	MS2	14/198	HMC1_Ac1010_140329104035.raw
	High		LTEMETLQSQLMAEK	Unambiguous	1	1	P35579		CID	1	0	1	1	60851425	91.88	2.78913e-09	0	0	9	2	876.432	1751.86	0.432382	107.174	11781	11781	MS2	24/150	HMC1_Ac1010_140329104035.raw
	High		LTEMETLQSQLmAEK	Unambiguous	1	1	P35579	M12(Oxidation)	CID	1	0	1	1	1.82068e+07	91.62	3.1678e-09	0	7.92157	27	2	884.431	1767.85	1.92384	102.203	11741	11741	MS2	13/150	HMC1_Ac1010.raw
	High		IAQLEEELEEEQGNTELINDR	Unambiguous	1	1	P35579		CID	1	0	1	1	133157277	91.23	1.54438e-09	0	0	3	2	1236.59	2472.17	0.247841	107.933	12422	12422	MS2	23/226	HMC1_Ac1010.raw
		High	HSQAVEELAEQLEQTK	Unambiguous	1	1	P35579		CID	1	0	1	1	1.09363e+07	90.83	3.38676e-09	0	9.72337	81	2	920.457	1839.91	-0.463609	99.5401	11754	11754	MS2	12/172	HMC1_Billes_140328223216.raw
	High		KVEAQLQELQVK	Unambiguous	1	1	P35579		CID	1	0	1	1	7.4279e+07	90.43	1.40389e-09	1	10.8308	7	2	706.909	1412.81	-0.246952	56.6275	6345	6345	MS2	9/120	HMC1_Ac1010.raw
	High		mQQNIQELEEQLEEEESAR	Unambiguous	1	1	P35579	M1(Oxidation)	CID	1	0	1	1	1.14817e+07	90.23	1.42263e-09	0	32.7851	16	2	1175.03	2349.06	3.69329	108.278	12469	12469	MS2	11/198	HMC1_Ac1010.raw
		High	NFINNPLAQADWAAK	Unambiguous	1	1	P35579		CID	1	0	1	1	206430144	90.1	5.08163e-09	0	3.0808	4	2	836.926	1672.85	0.671439	109.299	13718	13718	MS2	11/140	HMC1_Billes.raw
	High		MEDSVGcLETAEEVK	Unambiguous	1	1	P35579	C7(Carbamidomethyl)	CID	1	0	1	1	2.05622e+07	90.05	1.18626e-09	0	4.70374	56	2	848.874	1696.74	0.432144	80.2324	9195	9195	MS2	14/134	HMC1_Ac1010.raw
	High		ELEDATETADAMNR	Unambiguous	1	1	P35579		CID	1	0	1	1	8.15057e+07	89.86	1.0844e-09	0	0.890371	7	2	783.341	1565.67	-0.0964977	58.0926	5823	5823	MS2	10/124	HMC1_Ac1010_140329080705.raw
	High		IAQLEEQLDNETK	Unambiguous	1	1	P35579		CID	1	0	1	1	279539600	89.43	4.1049e-09	0	1.5954	8	2	765.886	1530.76	0.0226921	69.7691	7500	7500	MS2	9/130	HMC1_Ac1010_140329104035.raw
		High	IAQLEEQLDNETK	Unambiguous	1	1	P35579		CID	1	0	1	1	220758168	89.43	3.87685e-09	0	0.780144	4	2	765.886	1530.76	0.102437	71.0598	8768	8768	MS2	9/130	HMC1_Billes.raw
	High		IAQLEEQLDNETK	Unambiguous	1	1	P35579		CID	1	0	1	1	360150390	89.42	4.17151e-09	0	0	9	2	765.886	1530.76	-0.136797	70.1653	8005	8005	MS2	9/130	HMC1_Ac1010.raw
	High		IAQLEEQLDNETK	Unambiguous	1	1	P35579		CID	1	0	1	1	2.46921e+07	89.38	3.92174e-09	0	0	100	2	765.886	1530.76	0.182181	71.3493	7233	7233	MS2	9/130	HMC1_Ac1010_140329080705.raw
		High	IAQLEEQLDNETK	Unambiguous	1	1	P35579		CID	1	0	1	1	163346238	89.35	3.94893e-09	0	0	8	2	765.886	1530.76	0.102437	70.6402	8229	8229	MS2	9/130	HMC1_Billes_140328223216.raw
		High	IAQLEEQLDNETK	Unambiguous	1	1	P35579		CID	1	0	1	1	133618142	89.32	4.26867e-09	0	0.653743	5	2	765.886	1530.76	-0.0570526	70.9327	8087	8087	MS2	9/130	HMC1_Billes_140329010544.raw
		High	ANLQIDQINTDLNLER	Unambiguous	1	1	P35579		CID	1	0	1	1	1.29226e+08	89.31	5.27488e-09	0	17.9456	7	2	935.487	1869.97	-0.0444057	107.58	13479	13479	MS2	12/166	HMC1_Billes.raw
		High	IAQLEEQLDNETK	Unambiguous	1	1	P35579		CID	1	0	1	1	133618142	89.14	4.44931e-09	0	0	12	2	765.886	1530.76	-0.136797	70.3892	8022	8022	MS2	9/130	HMC1_Billes_140329010544.raw
	High		IAQLEEQLDNETK	Unambiguous	1	1	P35579		CID	1	0	1	1	360150390	89.03	4.25088e-09	0	2.54073	33	2	765.886	1530.76	0.182181	71.3097	8140	8140	MS2	9/130	HMC1_Ac1010.raw
	High		IAQLEEQLDNETK	Unambiguous	1	1	P35579		CID	1	0	1	1		88.79	4.29421e-09	0	0	92	2	765.886	1530.77	0.660649	72.101	7762	7762	MS2	9/130	HMC1_Ac1010_140329104035.raw
		High	IAQLEEQLDNETK	Unambiguous	1	1	P35579		CID	1	0	1	1	163346238	88.67	4.61827e-09	0	0.804886	5	2	765.886	1530.76	0.102437	71.1513	8293	8293	MS2	11/130	HMC1_Billes_140328223216.raw
	High		KLEEEQIILEDQNcK	Unambiguous	1	1	P35579	C14(Carbamidomethyl)	CID	1	0	1	1	4.66387e+07	88.05	5.71864e-09	1	0	64	2	944.971	1888.93	0.851337	67.0853	7625	7625	MS2	12/156	HMC1_Ac1010.raw
	High		LEEEQIILEDQNcK	Unambiguous	1	1	P35579	C13(Carbamidomethyl)	CID	1	0	1	1	4.04565e+07	87.69	5.19158e-09	0	23.4188	100	2	880.924	1760.84	1.95274	80.9567	9279	9279	MS2	11/138	HMC1_Ac1010.raw
	High		ELEDATETADAmNR	Unambiguous	1	1	P35579	M12(Oxidation)	CID	1	0	1	1	5.45422e+07	87.48	1.78226e-09	0	2.20133	13	2	791.339	1581.67	0.495378	36.3614	3786	3786	MS2	12/124	HMC1_Ac1010.raw
	High		KQELEEIcHDLEAR	Unambiguous	1	1	P35579	C8(Carbamidomethyl)	CID	1	0	1	1	5.04331e+07	87.36	6.24423e-09	1	2.8811	21	2	885.428	1769.85	0.440491	74.0861	7985	7985	MS2	12/148	HMC1_Ac1010_140329104035.raw
		High	ELEDATETADAmNR	Unambiguous	1	1	P35579	M12(Oxidation)	CID	1	0	1	1	3.81882e+07	86.99	1.99512e-09	0	8.70533	22	2	791.339	1581.67	0.186666	35.8828	3980	3980	MS2	9/124	HMC1_Billes.raw
	High		IAQLEEQLDNETK	Unambiguous	1	1	P35579		CID	1	0	1	1	360150390	86.79	7.64351e-09	0	0.747023	2	2	765.886	1530.76	-0.0570526	70.7289	8071	8071	MS2	10/130	HMC1_Ac1010.raw
	High		IAQLEEQLDNETK	Unambiguous	1	1	P35579		CID	1	0	1	1	279539600	86.4	7.78895e-09	0	1.511	24	2	765.886	1530.77	0.261926	70.8684	7624	7624	MS2	11/130	HMC1_Ac1010_140329104035.raw
	High		IAEFTTNLTEEEEK	Unambiguous	1	1	P35579		CID	1	0	1	1	6.20644e+06	85.93	1.17424e-08	0	0	100	2	827.398	1653.79	1.98489	82.9314	8179	8179	MS2	12/138	HMC1_Ac1010_140329080705.raw
	High		DFSALESQLQDTQELLQEENR	Unambiguous	1	1	P35579		CID	1	0	1	1	2.1993e+08	85.88	5.55186e-09	0	2.63389	5	3	831.73	2493.18	0.748512	119.32	13859	13859	MS2	16/222	HMC1_Ac1010.raw
	High		QLLQANPILEAFGNAK	Unambiguous	3	1	P35579		CID	1	0	1	1	2.148e+08	85.44	6.2867e-09	0	17.9984	12	2	863.979	1726.95	0.875307	115.223	12829	12829	MS2	18/150	HMC1_Ac1010_140329104035.raw
		High	LEEEQIILEDQNcK	Unambiguous	1	1	P35579	C13(Carbamidomethyl)	CID	1	0	1	1	1.63549e+07	85.42	9.1865e-09	0	8.04491	43	2	880.923	1760.84	1.19017	81.5881	9588	9588	MS2	11/138	HMC1_Billes_140328223216.raw
	High		KVEAQLQELQVK	Unambiguous	1	1	P35579		CID	1	0	1	1	5.91883e+07	85.36	4.51161e-09	1	6.91626	12	2	706.909	1412.81	-0.246952	56.2242	5928	5928	MS2	9/120	HMC1_Ac1010_140329104035.raw
		High	LEEEQIILEDQNcK	Unambiguous	1	1	P35579	C13(Carbamidomethyl)	CID	1	0	1	1	22844800	85.35	9.77338e-09	0	3.65062	25	2	880.923	1760.84	0.843544	81.4415	10116	10116	MS2	11/138	HMC1_Billes.raw
	High		ELEDATETADAMNR	Unambiguous	1	1	P35579		CID	1	0	1	1	8.15057e+07	85.32	3.08453e-09	0	0	57	2	783.341	1565.67	-0.0964977	57.6009	5764	5764	MS2	10/124	HMC1_Ac1010_140329080705.raw
	High		mQQNIQELEEQLEEEESAR	Unambiguous	1	1	P35579	M1(Oxidation)	CID	1	0	1	1	3.0803e+07	85.32	3.52518e-09	0	38.715	12	2	1175.03	2349.06	2.23825	108.147	11911	11911	MS2	11/198	HMC1_Ac1010_140329104035.raw
	High		KVEAQLQELQVK	Unambiguous	1	1	P35579		CID	1	0	1	1	7.4279e+07	85.25	4.62734e-09	1	28.6982	54	2	706.909	1412.81	-0.333355	56.1398	6285	6285	MS2	10/120	HMC1_Ac1010.raw
	High		LEEEQIILEDQNcK	Unambiguous	1	1	P35579	C13(Carbamidomethyl)	CID	1	0	1	1	2.99722e+07	85.18	1.04669e-08	0	15.3816	74	2	880.923	1760.84	0.704894	80.7356	8718	8718	MS2	11/138	HMC1_Ac1010_140329104035.raw
	High		KVEAQLQELQVK	Unambiguous	1	1	P35579		CID	1	0	1	1	4.99054e+07	85.14	4.74604e-09	1	9.83744	21	2	706.909	1412.81	0.0986577	56.8692	5680	5680	MS2	9/120	HMC1_Ac1010_140329080705.raw
	High		KQELEEIcHDLEAR	Unambiguous	1	1	P35579	C8(Carbamidomethyl)	CID	1	0	1	1		84.76	1.16968e-08	1	18.3373	100	2	885.429	1769.85	0.923296	74.2924	7478	7478	MS2	10/148	HMC1_Ac1010_140329080705.raw
		High	KVEAQLQELQVK	Unambiguous	1	1	P35579		CID	1	0	1	1	5.31422e+07	84.67	5.62968e-09	1	10.3808	15	2	706.909	1412.81	0.18506	56.7686	6868	6868	MS2	9/120	HMC1_Billes.raw
	High		IIGLDQVAGMSETALPGAFK	Unambiguous	1	1	P35579		CID	1	0	1	1	6.84433e+06	84.53	1.12759e-08	0	10.6688	100	2	1009.54	2018.07	1.56302	116.495	11159	11159	MS2	16/196	HMC1_Ac1010_140329080705.raw
	High		IAQLEEQLDNETK	Unambiguous	1	1	P35579		CID	1	0	1	1	279539600	84.44	1.22315e-08	0	0.478058	3	2	765.886	1530.76	0.102437	70.343	7566	7566	MS2	11/130	HMC1_Ac1010_140329104035.raw
	High		LQQELDDLLVDLDHQR	Unambiguous	1	1	P35579		CID	1	0	1	1	7.98707e+07	84.35	1.32222e-08	0	5.51314	4	2	975.501	1950	1.3475	112.587	12994	12994	MS2	13/166	HMC1_Ac1010.raw
	High		IAQLEEQLDNETK	Unambiguous	1	1	P35579		CID	1	0	1	1	2.46921e+07	84.17	1.3016e-08	0	0.3638	42	2	765.886	1530.76	0.182181	70.7997	7187	7187	MS2	9/130	HMC1_Ac1010_140329080705.raw
	High		SMEAEMIQLQEELAAAER	Unambiguous	1	1	P35579		CID	1	0	1	1	5.55153e+07	84.05	1.08226e-08	0	11.2389	10	2	1024.99	2048.96	0.166457	117.763	11277	11277	MS2	14/188	HMC1_Ac1010_140329080705.raw
	High		TELEDTLDSTAAQQELR	Unambiguous	1	1	P35579		CID	1	0	1	1	3.48496e+07	83.99	1.09732e-08	0	4.43295	15	3	640.644	1919.92	-0.252045	99.8702	11469	11469	MS2	14/164	HMC1_Ac1010.raw
		High	NTDQASMPDNTAAQK	Unambiguous	2	1	P35579		CID	1	0	1	1	2.81375e+07	83.86	5.34495e-09	0	0	26	2	796.355	1591.7	1.19971	24.0276	2212	2212	MS2	21/158	HMC1_Billes_140328223216.raw
	High		LTEmETLQSQLMAEK	Unambiguous	1	1	P35579	M4(Oxidation)	CID	1	0	1	1	6.1245e+06	83.71	1.78751e-08	0	0	100	2	884.428	1767.85	-0.561964	90.3328	9795	9795	MS2	13/150	HMC1_Ac1010_140329104035.raw
	High		EQLEEEEEAKHNLEK	Unambiguous	1	1	P35579		CID	1	0	1	1	2.5836e+07	83.59	1.5532e-08	1	0	73	2	927.941	1854.87	1.16752	35.8036	3493	3493	MS2	10/164	HMC1_Ac1010_140329104035.raw
	High		NKHEAMITDLEER	Unambiguous	1	1	P35579		CID	1	0	1	1	3.62545e+07	83.19	1.55913e-08	1	3.91412	9	3	529.259	1585.76	-0.661341	41.2342	4158	4158	MS2	11/136	HMC1_Ac1010_140329104035.raw
		High	KANLQIDQINTDLNLER	Unambiguous	1	1	P35579		CID	1	0	1	1	7.97209e+06	82.89	1.43932e-08	1	6.91752	40	2	999.534	1998.06	0.0809818	101.317	12626	12626	MS2	13/178	HMC1_Billes.raw
	High		ANLQIDQINTDLNLER	Unambiguous	1	1	P35579		CID	1	0	1	1	255179724	82.8	2.44035e-08	0	1.92331	2	2	935.487	1869.97	0.543109	107.532	12367	12367	MS2	10/166	HMC1_Ac1010.raw
		High	LEEEQIILEDQNcK	Unambiguous	1	1	P35579	C13(Carbamidomethyl)	CID	1	0	1	1	13770268	82.73	1.78667e-08	0	0	82	2	880.923	1760.84	0.912869	81.7843	9382	9382	MS2	11/138	HMC1_Billes_140329010544.raw
	High		NTDQASMPDNTAAQK	Unambiguous	2	1	P35579		CID	1	0	1	1	8.77029e+07	82.72	5.88021e-09	0	0	20	2	796.355	1591.7	0.892942	23.844	2156	2156	MS2	9/158	HMC1_Ac1010.raw
	High		LTEmETLQSQLMAEK	Unambiguous	1	1	P35579	M4(Oxidation)	CID	1	0	1	1	7.30543e+06	82.65	2.28165e-08	0	0	39	2	884.428	1767.85	-0.700064	89.4661	10286	10286	MS2	13/150	HMC1_Ac1010.raw
		High	LTEMETLQSQLMAEK	Unambiguous	1	1	P35579		CID	1	0	1	1	3.15252e+07	82.49	2.62092e-08	0	10.6381	10	2	876.431	1751.85	-0.752189	107.457	12761	12761	MS2	12/150	HMC1_Billes_140328223216.raw
		High	QAQQERDELADEIANSSGK	Unambiguous	1	1	P35579		CID	1	0	1	1	17118096	82.35	1.30973e-08	1	0	39	2	1044.99	2088.98	0.567286	62.4448	7620	7620	MS2	14/204	HMC1_Billes.raw
	High		ELEDATETADAmNR	Unambiguous	1	1	P35579	M12(Oxidation)	CID	1	0	1	1	5.45422e+07	82.22	5.9837e-09	0	11.6204	74	2	791.338	1581.67	-0.199225	35.8349	3717	3717	MS2	11/124	HMC1_Ac1010.raw
		High	ELEDATETADAmNR	Unambiguous	1	1	P35579	M12(Oxidation)	CID	1	0	1	1	18676145	82.2	6.01132e-09	0	9.72195	37	2	791.34	1581.67	1.34434	36.2382	3740	3740	MS2	11/124	HMC1_Billes_140329010544.raw
	High		ELEDATETADAmNR	Unambiguous	1	1	P35579	M12(Oxidation)	CID	1	0	1	1	3.18249e+07	82.19	6.02518e-09	0	4.95892	72	2	791.339	1581.67	0.726912	35.775	3198	3198	MS2	11/124	HMC1_Ac1010_140329080705.raw
		High	ELEDATETADAmNR	Unambiguous	1	1	P35579	M12(Oxidation)	CID	1	0	1	1	2.29367e+07	82.17	6.05299e-09	0	12.1241	40	2	791.338	1581.67	-0.122046	36.0033	3794	3794	MS2	11/124	HMC1_Billes_140328223216.raw
		High	LTEMETLQSQLMAEK	Unambiguous	1	1	P35579		CID	1	0	1	1	39854562	82.07	2.88704e-08	0	6.5037	11	2	876.431	1751.85	-0.752189	107.367	13450	13450	MS2	11/150	HMC1_Billes.raw
	High		ELEDATETADAmNR	Unambiguous	1	1	P35579	M12(Oxidation)	CID	1	0	1	1	3.18249e+07	81.64	6.83864e-09	0	2.26288	24	2	791.339	1581.67	0.4182	36.2896	3261	3261	MS2	9/124	HMC1_Ac1010_140329080705.raw
	High		NTDQASMPDNTAAQK	Unambiguous	2	1	P35579		CID	1	0	1	1	5.16079e+07	81.52	7.75162e-09	0	0	35	2	796.355	1591.7	0.0493342	24.0211	1782	1782	MS2	18/158	HMC1_Ac1010_140329080705.raw
		High	SMEAEMIQLQEELAAAER	Unambiguous	1	1	P35579		CID	1	0	1	1		81.28	1.75012e-08	0	20.7209	27	2	1024.98	2048.96	-2.93154	117.906	13811	13811	MS2	24/188	HMC1_Billes_140329010544.raw
		High	MEDSVGcLETAEEVK	Unambiguous	1	1	P35579	C7(Carbamidomethyl)	CID	1	0	1	1	9.59621e+06	81.2	9.48222e-09	0	5.86287	50	2	848.874	1696.74	-0.071464	80.167	9952	9952	MS2	9/134	HMC1_Billes.raw
	High		LTEmETLQSQLMAEK	Unambiguous	1	1	P35579	M4(Oxidation)	CID	1	0	1	1	8.13721e+06	81.19	3.45948e-08	0	7.07893	98	2	884.43	1767.85	1.02619	90.4471	10400	10400	MS2	12/150	HMC1_Ac1010.raw
		High	KQELEEIcHDLEAR	Unambiguous	1	1	P35579	C8(Carbamidomethyl)	CID	1	0	1	1	50393081	81.17	2.67343e-08	1	8.38788	24	2	885.429	1769.85	0.854324	74.8051	9256	9256	MS2	9/148	HMC1_Billes.raw
		High	KQELEEIcHDLEAR	Unambiguous	1	1	P35579	C8(Carbamidomethyl)	CID	1	0	1	1	2.40379e+07	81.12	2.62711e-08	1	20.8988	37	2	885.429	1769.85	0.647408	74.2845	8487	8487	MS2	9/148	HMC1_Billes_140329010544.raw
	High		NTDQASMPDNTAAQK	Unambiguous	2	1	P35579		CID	1	0	1	1	5.27603e+07	80.91	8.92057e-09	0	2.32664	17	2	796.355	1591.7	0.432792	24.3413	2107	2107	MS2	19/158	HMC1_Ac1010_140329104035.raw
	High		MEDSVGcLETAEEVK	Unambiguous	1	1	P35579	C7(Carbamidomethyl)	CID	1	0	1	1	2.05622e+07	80.9	9.75397e-09	0	33.4625	94	2	848.871	1696.74	-3.02118	79.6602	9131	9131	MS2	9/134	HMC1_Ac1010.raw
		High	HSQAVEELAEQLEQTKR	Unambiguous	1	1	P35579		CID	1	0	1	1	1.0183e+08	80.85	3.49453e-08	1	23.1388	6	3	666.008	1996.01	0.0628113	87.3751	10872	10872	MS2	20/182	HMC1_Billes.raw
	High		NLPIYSEEIVEMYK	Unambiguous	1	1	P35579		CID	1	0	1	1	129481817	80.76	3.23192e-08	0	14.4013	4	2	864.432	1727.86	0.644748	111.867	12401	12401	MS2	11/140	HMC1_Ac1010_140329104035.raw
	High		IAQLEEQLDNETK	Unambiguous	1	1	P35579		CID	1	0	1	1	2.46921e+07	80.35	2.85997e-08	0	6.53926	100	2	765.886	1530.76	-0.376031	71.9549	7283	7283	MS2	10/130	HMC1_Ac1010_140329080705.raw
	High		HSQAVEELAEQLEQTKR	Unambiguous	1	1	P35579		CID	1	0	1	1	174669144	80.14	4.06677e-08	1	5.38381	3	3	666.008	1996.01	-0.12066	87.0531	9996	9996	MS2	22/182	HMC1_Ac1010.raw
	High		mEDSVGcLETAEEVK	Unambiguous	1	1	P35579	M1(Oxidation); C7(Carbamidomethyl)	CID	1	0	1	1	7.43814e+06	80.1	1.07496e-08	0	0	83	2	856.871	1712.73	-0.736741	70.4147	8035	8035	MS2	21/134	HMC1_Ac1010.raw
	High		EQLEEEEEAKHNLEK	Unambiguous	1	1	P35579		CID	1	0	1	1	1.35631e+07	80.04	3.8147e-08	1	0	46	2	927.94	1854.87	0.904274	36.1805	3249	3249	MS2	11/164	HMC1_Ac1010_140329080705.raw
		High	LTEMETLQSQLMAEK	Unambiguous	1	1	P35579		CID	1	0	1	1	30238580	79.93	4.72556e-08	0	5.78613	13	2	876.431	1751.85	-0.752189	107.357	12428	12428	MS2	12/150	HMC1_Billes_140329010544.raw
		High	IAQLEEQLDNETK	Unambiguous	1	1	P35579		CID	1	0	1	1	220758168	79.57	3.75387e-08	0	1.0411	6	2	765.886	1530.76	0.102437	70.4905	8694	8694	MS2	11/130	HMC1_Billes.raw
		High	KVEAQLQELQVK	Unambiguous	1	1	P35579		CID	1	0	1	1	30109667	79.29	1.82529e-08	1	16.4614	30	2	706.909	1412.81	0.0122553	56.2982	6416	6416	MS2	10/120	HMC1_Billes_140328223216.raw
		High	KVEAQLQELQVK	Unambiguous	1	1	P35579		CID	1	0	1	1	2.78851e+07	79.19	1.86781e-08	1	10.006	32	2	706.909	1412.81	-0.333355	56.7542	6350	6350	MS2	10/120	HMC1_Billes_140329010544.raw
		High	SMEAEMIQLQEELAAAER	Unambiguous	1	1	P35579		CID	1	0	1	1	13979111	79.09	3.45269e-08	0	14.5211	20	2	1024.99	2048.96	0.64307	117.875	14122	14122	MS2	15/188	HMC1_Billes_140328223216.raw
		High	DFSALESQLQDTQELLQEENR	Unambiguous	1	1	P35579		CID	1	0	1	1	1.03765e+08	79.04	2.74424e-08	0	0	14	3	831.73	2493.18	0.67507	119.416	15071	15071	MS2	14/222	HMC1_Billes.raw
		High	LEGDSTDLSDQIAELQAQIAELK	Unambiguous	1	1	P35579		CID	1	0	1	1	1.34298e+07	78.96	4.19289e-08	0	12.0316	31	3	829.756	2487.25	3.11553	123.334	14754	14754	MS2	23/238	HMC1_Billes_140328223216.raw
	High		LTEMETLQSQLMAEK	Unambiguous	1	1	P35579		CID	1	0	1	1	7.77664e+07	78.92	5.57814e-08	0	0	5	2	876.432	1751.86	0.641423	107.38	10179	10179	MS2	12/150	HMC1_Ac1010_140329080705.raw
	High		LQQELDDLLVDLDHQR	Unambiguous	1	1	P35579		CID	1	0	1	1	8.92222e+07	78.14	5.60135e-08	0	4.65579	4	2	975.501	1949.99	0.721502	112.447	12477	12477	MS2	10/166	HMC1_Ac1010_140329104035.raw
	High		IAEFTTNLTEEEEK	Unambiguous	1	1	P35579		CID	1	0	1	1	6.20644e+06	77.97	5.98455e-08	0	33.7632	100	2	827.397	1653.79	0.656265	84.0114	8266	8266	MS2	9/138	HMC1_Ac1010_140329080705.raw
		High	IAQLEEELEEEQGNTELINDR	Unambiguous	1	1	P35579		CID	1	0	1	1	7.85692e+07	77.77	3.6764e-08	0	0	5	2	1236.59	2472.18	0.544107	108.128	13555	13555	MS2	21/226	HMC1_Billes.raw
	High		mEDSVGcLETAEEVK	Unambiguous	1	1	P35579	M1(Oxidation); C7(Carbamidomethyl)	CID	1	0	1	1	5.90414e+06	77.72	1.85949e-08	0	8.58834	97	2	856.871	1712.73	-0.950558	70.0489	7531	7531	MS2	22/134	HMC1_Ac1010_140329104035.raw
		High	NTDQASMPDNTAAQK	Unambiguous	2	1	P35579		CID	1	0	1	1	4.67262e+07	77.67	1.88102e-08	0	0	19	2	796.355	1591.7	0.0493342	24.0142	2277	2277	MS2	18/158	HMC1_Billes.raw
	High		MQQNIQELEEQLEEEESAR	Unambiguous	1	1	P35579		CID	1	0	1	1	4.90201e+07	77.36	3.67308e-08	0	3.89744	8	3	778.357	2333.06	-0.167154	109.856	10514	10514	MS2	18/198	HMC1_Ac1010_140329080705.raw
	High		HSQAVEELAEQLEQTKR	Unambiguous	1	1	P35579		CID	1	0	1	1	138337015	76.95	8.37622e-08	1	3.03282	7	3	666.008	1996.01	-0.487604	86.4062	9349	9349	MS2	11/182	HMC1_Ac1010_140329104035.raw
		High	KQELEEIcHDLEAR	Unambiguous	1	1	P35579	C8(Carbamidomethyl)	CID	1	0	1	1	2.2662e+07	76.95	6.76153e-08	1	16.9993	29	2	885.428	1769.85	0.302547	74.4936	8711	8711	MS2	9/148	HMC1_Billes_140328223216.raw
		High	HSQAVEELAEQLEQTKR	Unambiguous	1	1	P35579		CID	1	0	1	1	1.0183e+08	76.95	8.47714e-08	1	10.7511	20	3	666.008	1996.01	-0.212396	86.826	10801	10801	MS2	18/182	HMC1_Billes.raw
	High		KVEAQLQELQVK	Unambiguous	1	1	P35579		CID	1	0	1	1	4.99054e+07	76.92	3.15015e-08	1	11.9816	39	2	706.909	1412.81	-0.419757	56.2661	5614	5614	MS2	8/120	HMC1_Ac1010_140329080705.raw
	High		KVEAQLQELQVK	Unambiguous	1	1	P35579		CID	1	0	1	1	5.91883e+07	76.88	3.38442e-08	1	13.2852	50	2	706.909	1412.81	0.357865	55.7102	5867	5867	MS2	8/120	HMC1_Ac1010_140329104035.raw
		High	VISGVLQLGNIVFK	Unambiguous	1	1	P35579		CID	1	0	1	1	1.85655e+08	76.73	2.11821e-08	0	13.8436	5	2	743.954	1486.9	0.798254	116.146	14651	14651	MS2	20/118	HMC1_Billes.raw
	High		VISGVLQLGNIVFK	Unambiguous	1	1	P35579		CID	1	0	1	1	395721696	76.69	2.13781e-08	0	0	5	2	743.954	1486.9	1.04454	116.587	13517	13517	MS2	11/118	HMC1_Ac1010.raw
		High	KLEGDSTDLSDQIAELQAQIAELK	Unambiguous	1	1	P35579		CID	1	0	1	1	6.95495e+07	76.57	4.95658e-08	1	2.18101	8	3	872.454	2615.35	2.09972	118.897	13935	13935	MS2	14/268	HMC1_Billes_140329010544.raw
	High		QAQQERDELADEIANSSGK	Unambiguous	1	1	P35579		CID	1	0	1	1	1.02505e+07	76.54	5.32367e-08	1	0	100	2	1045	2088.98	1.85286	62.2343	6289	6289	MS2	19/204	HMC1_Ac1010_140329080705.raw
	High		VIQYLAYVASSHK	Unambiguous	1	1	P35579		CID	1	0	1	1	6.2936e+07	76.49	6.39506e-08	0	5.56594	12	2	739.904	1478.8	-0.00189533	87.0731	9999	9999	MS2	8/118	HMC1_Ac1010.raw
	High		KQELEEIcHDLEAR	Unambiguous	1	1	P35579	C8(Carbamidomethyl)	CID	1	0	1	1	5.04331e+07	76.25	8.29981e-08	1	31.9503	87	2	885.429	1769.85	1.26816	73.5064	7921	7921	MS2	9/148	HMC1_Ac1010_140329104035.raw
		High	KLEGDSTDLSDQIAELQAQIAELK	Unambiguous	1	1	P35579		CID	1	0	1	1	8.29184e+07	76.25	4.26847e-08	1	0	7	3	872.453	2615.34	1.25958	118.846	14245	14245	MS2	24/268	HMC1_Billes_140328223216.raw
	High		VISGVLQLGNIVFK	Unambiguous	1	1	P35579		CID	1	0	1	1	395721696	76.14	2.42644e-08	0	24.9218	5	2	743.954	1486.9	1.45503	116.019	13444	13444	MS2	17/118	HMC1_Ac1010.raw
		High	NFINNPLAQADWAAK	Unambiguous	1	1	P35579		CID	1	0	1	1	135900388	75.98	1.1608e-07	0	1.54479	2	2	836.926	1672.84	0.233609	109.458	13034	13034	MS2	11/140	HMC1_Billes_140328223216.raw
		High	NTDQASMPDNTAAQK	Unambiguous	2	1	P35579		CID	1	0	1	1	2.55756e+07	75.91	2.94916e-08	0	0	44	2	796.354	1591.7	-0.334124	24.3061	2175	2175	MS2	21/158	HMC1_Billes_140329010544.raw
	High		LQVELDNVTGLLSQSDSK	Unambiguous	1	1	P35579		CID	1	0	1	1	3.19205e+07	75.86	9.20934e-08	0	13.8346	8	3	649.341	1946.01	-0.207054	112.113	12433	12433	MS2	16/194	HMC1_Ac1010_140329104035.raw
		High	HSQAVEELAEQLEQTKR	Unambiguous	1	1	P35579		CID	1	0	1	1	68522745	75.81	1.08905e-07	1	13.3279	30	3	666.008	1996.01	-0.579339	86.6826	9955	9955	MS2	22/182	HMC1_Billes_140329010544.raw
	High		SMEAEMIQLQEELAAAER	Unambiguous	1	1	P35579		CID	1	0	1	1	4.47907e+07	75.76	7.69836e-08	0	14.1377	11	2	1024.99	2048.97	1.71545	117.698	13658	13658	MS2	13/188	HMC1_Ac1010.raw
	High		SMEAEMIQLQEELAAAER	Unambiguous	1	1	P35579		CID	1	0	1	1	35392093	75.66	7.87767e-08	0	12.3647	11	2	1024.99	2048.97	2.19206	117.782	13141	13141	MS2	14/188	HMC1_Ac1010_140329104035.raw
		High	LEGDSTDLSDQIAELQAQIAELK	Unambiguous	1	1	P35579		CID	1	0	1	1	1.39504e+07	75.54	8.93614e-08	0	3.9799	21	3	829.754	2487.25	0.980619	123.32	14436	14436	MS2	18/238	HMC1_Billes_140329010544.raw
	High		QAQQERDELADEIANSSGK	Unambiguous	1	1	P35579		CID	1	0	1	1	1.63761e+07	75.53	6.43766e-08	1	0	38	2	1044.99	2088.98	0.333544	62.2558	7030	7030	MS2	14/204	HMC1_Ac1010.raw
	High		IAEFTTNLTEEEEK	Unambiguous	1	1	P35579		CID	1	0	1	1		75.36	1.12063e-07	0	14.6785	51	2	827.397	1653.79	0.361015	84.7439	9158	9158	MS2	21/138	HMC1_Ac1010_140329104035.raw
	High		ELEDATETADAMNR	Unambiguous	1	1	P35579		CID	1	0	1	1	9.12974e+07	75.33	3.07744e-08	0	1.50265	8	2	783.341	1565.67	-0.0964977	57.6371	6093	6093	MS2	11/124	HMC1_Ac1010_140329104035.raw
		High	VISGVLQLGNIVFK	Unambiguous	1	1	P35579		CID	1	0	1	1	8.32623e+07	75.32	2.93069e-08	0	40.4281	19	2	743.953	1486.9	-0.186912	116.119	13590	13590	MS2	19/118	HMC1_Billes_140329010544.raw
	High		VISGVLQLGNIVFK	Unambiguous	1	1	P35579		CID	1	0	1	1	1.61636e+07	75.23	2.99206e-08	0	4.25816	100	2	743.954	1486.9	0.716157	116.583	11166	11166	MS2	11/118	HMC1_Ac1010_140329080705.raw
	High		HSQAVEELAEQLEQTK	Unambiguous	1	1	P35579		CID	1	0	1	1	5.45531e+06	75.2	1.25328e-07	0	18.6964	100	3	613.974	1839.91	-0.205534	99.0602	9464	9464	MS2	11/172	HMC1_Ac1010_140329080705.raw
	High		VISGVLQLGNIVFK	Unambiguous	1	1	P35579		CID	1	0	1	1	2.47018e+08	75.19	3.01974e-08	0	1.51096	5	2	743.954	1486.9	1.12664	116.587	12996	12996	MS2	11/118	HMC1_Ac1010_140329104035.raw
	High		ELEDATETADAmNR	Unambiguous	1	1	P35579	M12(Oxidation)	CID	1	0	1	1	3.70412e+07	74.76	3.33403e-08	0	10.1412	80	2	791.339	1581.67	0.958446	35.4269	3446	3446	MS2	11/124	HMC1_Ac1010_140329104035.raw
		High	NAEQYKDQADK	Unambiguous	1	1	P35579		CID	1	0	1	1	5.55888e+06	74.7	1.03347e-07	1	6.69286	98	2	655.304	1309.6	-0.804538	16.4678	1151	1151	MS2	9/114	HMC1_Billes_140328223216.raw
	High		LEGDSTDLSDQIAELQAQIAELK	Unambiguous	1	1	P35579		CID	1	0	1	1	4.32651e+07	74.62	1.06995e-07	0	7.32324	13	3	829.754	2487.25	0.612531	123.143	11919	11919	MS2	17/238	HMC1_Ac1010_140329080705.raw
	High		HSQAVEELAEQLEQTK	Unambiguous	1	1	P35579		CID	1	0	1	1	1.10363e+08	74.35	1.57931e-07	0	15.6193	4	3	613.974	1839.91	0.29206	99.3458	11414	11414	MS2	10/172	HMC1_Ac1010.raw
		High	DFSALESQLQDTQELLQEENR	Unambiguous	1	1	P35579		CID	1	0	1	1	9.5392e+07	74.26	8.06192e-08	0	0	9	3	831.731	2493.18	1.77671	119.412	14315	14315	MS2	14/222	HMC1_Billes_140328223216.raw
	High		LEGDSTDLSDQIAELQAQIAELK	Unambiguous	1	1	P35579		CID	1	0	1	1	2.98389e+07	74.17	1.22504e-07	0	5.137	14	3	829.755	2487.25	1.12785	123.234	13759	13759	MS2	20/238	HMC1_Ac1010_140329104035.raw
	High		LTEmETLQSQLmAEK	Unambiguous	1	1	P35579	M4(Oxidation); M12(Oxidation)	CID	1	0	1	1	6.16268e+06	74.01	1.54905e-07	0	8.83764	100	2	892.427	1783.85	1.0619	75.579	8157	8157	MS2	9/150	HMC1_Ac1010_140329104035.raw
	High		LEEEQIILEDQNcK	Unambiguous	1	1	P35579	C13(Carbamidomethyl)	CID	1	0	1	1	2.99722e+07	73.95	1.38937e-07	0	0	27	2	880.923	1760.84	0.566244	81.284	8779	8779	MS2	11/138	HMC1_Ac1010_140329104035.raw
	High		EDQSILcTGESGAGK	Unambiguous	4	2	P35579;P35580	C7(Carbamidomethyl)	CID	1	0	1	1	2.46012e+08	73.81	1.08137e-07	0	0	28	2	776.352	1551.7	0.0779854	48.8292	5067	5067	MS2	13/156	HMC1_Ac1010_140329104035.raw
		High	EQLEEEEEAKHNLEK	Unambiguous	1	1	P35579		CID	1	0	1	1	9.9311e+06	73.79	1.50419e-07	1	5.53521	41	2	927.941	1854.87	1.56238	36.5868	3786	3786	MS2	11/164	HMC1_Billes_140329010544.raw
	High		NTDQASMPDNTAAQK	Unambiguous	2	1	P35579		CID	1	0	1	1	5.27603e+07	73.75	4.63866e-08	0	4.94257	36	2	796.354	1591.7	-0.0273575	23.8427	2043	2043	MS2	21/158	HMC1_Ac1010_140329104035.raw
	High		NTDQASMPDNTAAQK	Unambiguous	2	1	P35579		CID	1	0	1	1	5.16079e+07	73.75	4.63866e-08	0	2.41376	17	2	796.355	1591.7	0.509484	24.5255	1846	1846	MS2	19/158	HMC1_Ac1010_140329080705.raw
	High		LTEMETLQSQLmAEK	Unambiguous	1	1	P35579	M12(Oxidation)	CID	1	0	1	1	2.10226e+07	73.62	1.91184e-07	0	18.8764	20	2	884.431	1767.86	2.82149	102.13	11115	11115	MS2	12/150	HMC1_Ac1010_140329104035.raw
	High		DFSALESQLQDTQELLQEENR	Unambiguous	1	1	P35579		CID	1	0	1	1	1.70939e+08	73.58	9.20914e-08	0	0	4	3	831.731	2493.18	1.18917	119.399	13334	13334	MS2	15/222	HMC1_Ac1010_140329104035.raw
		High	QLLQANPILEAFGNAK	Unambiguous	3	1	P35579		CID	1	0	1	1	1.00128e+08	73.26	8.9692e-08	0	12.6175	5	2	863.978	1726.95	0.0977665	114.779	13727	13727	MS2	20/150	HMC1_Billes_140328223216.raw
	High		NLPIYSEEIVEmYK	Unambiguous	1	1	P35579	M12(Oxidation)	CID	1	0	1	1	4.30444e+07	72.91	1.53505e-07	0	6.75499	9	2	872.43	1743.85	1.24478	108.096	12444	12444	MS2	11/140	HMC1_Ac1010.raw
		High	VISGVLQLGNIVFK	Unambiguous	1	1	P35579		CID	1	0	1	1	8.32623e+07	72.88	5.14008e-08	0	6.59085	16	2	743.954	1486.9	0.716157	116.679	13655	13655	MS2	17/118	HMC1_Billes_140329010544.raw
		High	ELEDATETADAMNR	Unambiguous	1	1	P35579		CID	1	0	1	1	38570374	72.81	5.4978e-08	0	0	14	2	783.341	1565.68	0.527235	58.1105	6517	6517	MS2	9/124	HMC1_Billes_140329010544.raw
	High		KQELEEIcHDLEAR	Unambiguous	1	1	P35579	C8(Carbamidomethyl)	CID	1	0	1	1	4.87235e+07	72.71	1.90208e-07	1	26.4743	43	2	885.429	1769.85	0.71638	74.0328	8460	8460	MS2	9/148	HMC1_Ac1010.raw
		High	IIGLDQVAGMSETALPGAFK	Unambiguous	1	1	P35579		CID	1	0	1	1	5.80723e+07	72.6	1.56619e-07	0	14.4536	7	2	1009.54	2018.07	3.61963	116.623	13961	13961	MS2	16/196	HMC1_Billes_140328223216.raw
		High	KLEGDSTDLSDQIAELQAQIAELK	Unambiguous	1	1	P35579		CID	1	0	1	1	9.9864e+07	72.43	1.28583e-07	1	5.45128	13	3	872.454	2615.35	2.02971	118.792	14992	14992	MS2	23/268	HMC1_Billes.raw
		High	ELEDATETADAMNR	Unambiguous	1	1	P35579		CID	1	0	1	1	4.29361e+07	72.26	6.24007e-08	0	0	14	2	783.341	1565.68	0.371302	58.0518	6634	6634	MS2	10/124	HMC1_Billes_140328223216.raw
		High	VISGVLQLGNIVFK	Unambiguous	1	1	P35579		CID	1	0	1	1	1.85655e+08	72.21	5.9975e-08	0	12.5853	14	2	743.954	1486.9	1.12664	116.762	14731	14731	MS2	20/118	HMC1_Billes.raw
	High		NTDQASMPDNTAAQK	Unambiguous	2	1	P35579		CID	1	0	1	1	8.77029e+07	72.18	6.65875e-08	0	7.75392	11	2	796.355	1591.7	0.969634	24.4012	2232	2232	MS2	18/158	HMC1_Ac1010.raw
		High	VISGVLQLGNIVFK	Unambiguous	1	1	P35579		CID	1	0	1	1	1.36869e+08	71.88	6.47098e-08	0	12.3476	9	2	743.954	1486.9	0.962448	116.638	13963	13963	MS2	19/118	HMC1_Billes_140328223216.raw
	High		IAQLEEQLDNETK	Unambiguous	1	1	P35579		CID	1	0	1	1	105218	71.86	2.11779e-07	0	6.81144	100	2	765.887	1530.77	0.820138	72.4556	7327	7327	MS2	10/130	HMC1_Ac1010_140329080705.raw
		High	ELESQISELQEDLESER	Unambiguous	1	1	P35579		CID	1	0	1	1	6.74463e+07	71.78	1.65936e-07	0	26.6374	11	2	1017.48	2033.96	2.3082	111.713	13325	13325	MS2	14/182	HMC1_Billes_140328223216.raw
	High		HSQAVEELAEQLEQTKR	Unambiguous	1	1	P35579		CID	1	0	1	1	138337015	71.73	2.78643e-07	1	8.07993	5	3	666.008	1996.01	-0.487604	86.9623	9415	9415	MS2	18/182	HMC1_Ac1010_140329104035.raw
	High		LEGDSTDLSDQIAELQAQIAELK	Unambiguous	1	1	P35579		CID	1	0	1	1	36295026	71.73	2.24929e-07	0	0	42	3	829.756	2487.25	2.37935	123.104	14280	14280	MS2	27/238	HMC1_Ac1010.raw
	High		NLPIYSEEIVEmYK	Unambiguous	1	1	P35579	M12(Oxidation)	CID	1	0	1	1	5.25361e+07	71.7	1.96064e-07	0	5.49664	10	2	872.431	1743.86	2.43478	107.976	11888	11888	MS2	17/140	HMC1_Ac1010_140329104035.raw
	High		NMDPLNDNIATLLHQSSDK	Unambiguous	1	1	P35579		CID	1	0	1	1	32755278	71.6	2.07549e-07	0	0	10	2	1063.51	2126.02	0.692227	109.219	12053	12053	MS2	10/210	HMC1_Ac1010_140329104035.raw
	High		EQLEEEEEAKHNLEK	Unambiguous	1	1	P35579		CID	1	0	1	1	2.5836e+07	71.56	2.54855e-07	1	0	41	2	927.94	1854.87	0.706843	36.2623	3553	3553	MS2	12/164	HMC1_Ac1010_140329104035.raw
		High	NLPIYSEEIVEmYK	Unambiguous	1	1	P35579	M12(Oxidation)	CID	1	0	1	1	35216112	71.2	2.19987e-07	0	0	10	2	872.431	1743.86	2.43478	108.331	13583	13583	MS2	10/140	HMC1_Billes.raw
	High		VISGVLQLGNIVFK	Unambiguous	1	1	P35579		CID	1	0	1	1	1.61636e+07	71.1	7.74408e-08	0	15.0003	100	2	743.954	1486.9	0.880351	116.074	11125	11125	MS2	18/118	HMC1_Ac1010_140329080705.raw
	High		AGVLAHLEEER	Unambiguous	2	2	P35579;P35580		CID	1	0	1	1	1.96782e+08	70.89	4.84749e-07	0	4.03964	3	2	612.323	1223.64	0.23691	55.5284	5527	5527	MS2	9/84	HMC1_Ac1010_140329080705.raw
		High	EDQSILcTGESGAGK	Unambiguous	4	2	P35579;P35580	C7(Carbamidomethyl)	CID	1	0	1	1	142537261	70.71	2.16541e-07	0	0	46	2	776.352	1551.7	0.313992	49.3593	5540	5540	MS2	19/156	HMC1_Billes_140328223216.raw
		High	HSQAVEELAEQLEQTKR	Unambiguous	1	1	P35579		CID	1	0	1	1	8.01406e+07	70.57	3.6834e-07	1	14.6214	16	3	666.008	1996.01	-0.12066	87.0996	10251	10251	MS2	13/182	HMC1_Billes_140328223216.raw
	High		QLEEAEEEAQR	Unambiguous	1	1	P35579		CID	1	0	1	1	1.92649e+08	70.55	1.89426e-07	0	4.47846	4	2	666.307	1331.61	-0.063004	28.6271	2790	2790	MS2	8/110	HMC1_Ac1010.raw
		High	QLEEAEEEAQR	Unambiguous	1	1	P35579		CID	1	0	1	1	67366539	70.5	1.91619e-07	0	8.86172	13	2	666.307	1331.61	0.120339	28.9687	2796	2796	MS2	8/110	HMC1_Billes_140329010544.raw
	High		HEmPPHIYAITDTAYR	Unambiguous	1	1	P35579	M3(Oxidation)	CID	1	0	1	1	3.65594e+07	70.47	2.15383e-07	0	8.36459	50	3	644.309	1930.91	0.0574943	65.8687	6697	6697	MS2	8/142	HMC1_Ac1010_140329080705.raw
		High	QLEEAEEEAQR	Unambiguous	1	1	P35579		CID	1	0	1	1	1.28706e+08	70.36	2.02499e-07	0	14.936	9	2	666.307	1331.61	0.21201	28.5869	2946	2946	MS2	8/110	HMC1_Billes.raw
	High		QLEEAEEEAQR	Unambiguous	1	1	P35579		CID	1	0	1	1	1.15665e+08	70.16	2.07223e-07	0	4.23916	5	2	666.307	1331.61	0.120339	28.5378	2338	2338	MS2	8/110	HMC1_Ac1010_140329080705.raw
	High		QLEEAEEEAQR	Unambiguous	1	1	P35579		CID	1	0	1	1	1.18594e+08	70.12	2.09141e-07	0	4.57918	4	2	666.307	1331.61	0.0286674	28.2613	2591	2591	MS2	8/110	HMC1_Ac1010_140329104035.raw
	High		EQLEEEEEAKHNLEK	Unambiguous	1	1	P35579		CID	1	0	1	1	2.69886e+07	70.11	3.55871e-07	1	0	43	2	927.94	1854.87	1.10171	36.3268	3782	3782	MS2	10/164	HMC1_Ac1010.raw
		High	LEEEQIILEDQNcK	Unambiguous	1	1	P35579	C13(Carbamidomethyl)	CID	1	0	1	1	13770268	70.02	3.1853e-07	0	8.55449	62	2	880.923	1760.84	1.25949	81.2456	9317	9317	MS2	10/138	HMC1_Billes_140329010544.raw
	High		QLEEAEEEAQR	Unambiguous	1	1	P35579		CID	1	0	1	1	1.15665e+08	70	2.15e-07	0	23.9543	31	2	666.307	1331.61	-0.338018	28.0497	2277	2277	MS2	8/110	HMC1_Ac1010_140329080705.raw
		High	QLEEAEEEAQR	Unambiguous	1	1	P35579		CID	1	0	1	1	1.28706e+08	69.99	2.15496e-07	0	17.2178	7	2	666.307	1331.61	0.0286674	28.0583	2870	2870	MS2	8/110	HMC1_Billes.raw
	High		MQQNIQELEEQLEEEESAR	Unambiguous	1	1	P35579		CID	1	0	1	1	2.33938e+07	69.96	1.91758e-07	0	2.5832	19	3	778.357	2333.06	0.460711	109.986	12653	12653	MS2	23/198	HMC1_Ac1010.raw
	High		MEDSVGcLETAEEVK	Unambiguous	1	1	P35579	C7(Carbamidomethyl)	CID	1	0	1	1	1.46635e+07	69.93	1.27031e-07	0	4.14794	71	2	848.874	1696.74	-0.071464	79.8972	8627	8627	MS2	12/134	HMC1_Ac1010_140329104035.raw
		High	VISGVLQLGNIVFK	Unambiguous	1	1	P35579		CID	1	0	1	1	1.36869e+08	69.92	1.01618e-07	0	64.6538	33	2	743.955	1486.9	1.78342	116.124	13900	13900	MS2	11/118	HMC1_Billes_140328223216.raw
		High	QLEEAEEEAQR	Unambiguous	1	1	P35579		CID	1	0	1	1	67366539	69.87	2.21533e-07	0	21.2489	15	2	666.307	1331.61	0.0286674	28.455	2729	2729	MS2	8/110	HMC1_Billes_140329010544.raw
		High	NLPIYSEEIVEmYK	Unambiguous	1	1	P35579	M12(Oxidation)	CID	1	0	1	1	27632006	69.84	2.95696e-07	0	66.8802	13	2	872.43	1743.85	0.754778	108.244	12549	12549	MS2	8/140	HMC1_Billes_140329010544.raw
		High	HEmPPHIYAITDTAYR	Unambiguous	1	1	P35579	M3(Oxidation)	CID	1	0	1	1	2.95157e+07	69.81	2.55956e-07	0	23.2438	17	3	644.309	1930.91	0.436808	66.5181	7702	7702	MS2	11/142	HMC1_Billes_140328223216.raw
	High		ELESQISELQEDLESER	Unambiguous	1	1	P35579		CID	1	0	1	1	130224414	69.71	2.45883e-07	0	9.29343	8	2	1017.48	2033.95	-0.332515	111.549	12359	12359	MS2	14/182	HMC1_Ac1010_140329104035.raw
		High	EQLEEEEEAKHNLEK	Unambiguous	1	1	P35579		CID	1	0	1	1	1.08993e+07	69.59	4.23117e-07	1	4.66422	33	2	927.94	1854.87	0.838464	36.4195	3851	3851	MS2	11/164	HMC1_Billes_140328223216.raw
	High		EDQSILcTGESGAGK	Unambiguous	4	2	P35579;P35580	C7(Carbamidomethyl)	CID	1	0	1	1	3.36694e+08	69.55	2.8284e-07	0	0.899115	6	2	776.352	1551.7	1.10068	50.1723	5549	5549	MS2	12/156	HMC1_Ac1010.raw
	High		NLPIYSEEIVEMYK	Unambiguous	1	1	P35579		CID	1	0	1	1	2.20118e+07	69.53	3.95575e-07	0	17.6582	25	2	864.433	1727.86	1.84577	111.968	10761	10761	MS2	10/140	HMC1_Ac1010_140329080705.raw
		High	TELEDTLDSTAAQQELR	Unambiguous	1	1	P35579		CID	0.5652	0	1	1	48327157	69.23	3.70136e-07	0	0	39	2	960.462	1919.92	-1.13518	99.7721	12437	12437	MS2	15/164	HMC1_Billes.raw
		High	DFSALESQLQDTQELLQEENR	Unambiguous	1	1	P35579		CID	1	0	1	1	82670608	69.21	2.51895e-07	0	4.12426	3	3	831.73	2493.18	1.04228	119.585	14019	14019	MS2	16/222	HMC1_Billes_140329010544.raw
		High	DLGEELEALKTELEDTLDSTAAQQELR	Unambiguous	1	1	P35579		CID	1	0	1	1	1.74976e+07	69.17	2.78438e-07	1	3.09067	19	3	1006.5	3017.48	0.698081	129.26	15272	15272	MS2	25/290	HMC1_Billes_140328223216.raw
		High	ALEEAMEQK	Unambiguous	1	1	P35579		CID	1	0	1	1	3.11642e+07	69.11	3.74369e-07	0	27.1547	16	2	524.753	1048.5	-0.260408	30.8965	3043	3043	MS2	7/74	HMC1_Billes_140329010544.raw
		High	EDQSILcTGESGAGK	Unambiguous	4	2	P35579;P35580	C7(Carbamidomethyl)	CID	1	0	1	1	142537261	69.04	3.18083e-07	0	0	5	2	776.352	1551.7	1.02201	49.9215	5610	5610	MS2	21/156	HMC1_Billes_140328223216.raw
		High	MEDSVGcLETAEEVK	Unambiguous	1	1	P35579	C7(Carbamidomethyl)	CID	1	0	1	1	7.45097e+06	68.99	1.4511e-07	0	0	74	2	848.875	1696.74	1.15158	80.389	9442	9442	MS2	8/134	HMC1_Billes_140328223216.raw
	High		ELEDATETADAMNR	Unambiguous	1	1	P35579		CID	1	0	1	1	1.24683e+08	68.82	1.37781e-07	0	7.55356	51	2	783.342	1565.68	0.761134	57.4935	6451	6451	MS2	9/124	HMC1_Ac1010.raw
	High		ELEDATETADAMNR	Unambiguous	1	1	P35579		CID	1	0	1	1	9.12974e+07	68.8	1.31513e-07	0	2.58073	21	2	783.341	1565.67	-0.720231	57.1051	6028	6028	MS2	9/124	HMC1_Ac1010_140329104035.raw
	High		QLLQANPILEAFGNAK	Unambiguous	3	1	P35579		CID	1	0	1	1	2.148e+08	68.78	2.45003e-07	0	13.305	4	2	863.978	1726.95	0.309823	114.688	12763	12763	MS2	12/150	HMC1_Ac1010_140329104035.raw
	High		IIGLDQVAGMSETALPGAFK	Unambiguous	1	1	P35579		CID	1	0	1	1	9.63759e+07	68.61	3.64961e-07	0	13.4083	9	2	1009.54	2018.07	3.19621	116.441	12978	12978	MS2	17/196	HMC1_Ac1010_140329104035.raw
		High	NLPIYSEEIVEmYK	Unambiguous	1	1	P35579	M12(Oxidation)	CID	1	0	1	1		68.59	4.56577e-07	0	20.2188	13	2	872.432	1743.86	2.99478	108.387	12888	12888	MS2	10/140	HMC1_Billes_140328223216.raw
	High		EDQSILcTGESGAGK	Unambiguous	4	2	P35579;P35580	C7(Carbamidomethyl)	CID	1	0	1	1	2.46012e+08	68.44	3.22242e-07	0	0	64	2	776.351	1551.69	-0.472698	50.5372	5265	5265	MS2	10/156	HMC1_Ac1010_140329104035.raw
	High		HSQAVEELAEQLEQTKR	Unambiguous	1	1	P35579		CID	1	0	1	1	174669144	68.33	6.09604e-07	1	7.56776	18	3	666.008	1996.01	-0.579339	86.5292	9932	9932	MS2	19/182	HMC1_Ac1010.raw
	High		ELEDATETADAMNR	Unambiguous	1	1	P35579		CID	1	0	1	1	1.24683e+08	68.27	1.56383e-07	0	6.60916	27	2	783.342	1565.68	0.995033	58.4776	6576	6576	MS2	9/124	HMC1_Ac1010.raw
	High		ALEQQVEEmKTQLEELEDELQATEDAK	Unambiguous	1	1	P35579	M9(Oxidation)	CID	1	0	1	1	1.67881e+07	68.27	3.05319e-07	1	16.6579	16	3	1055.16	3163.48	-1.55001	114.394	12728	12728	MS2	25/298	HMC1_Ac1010_140329104035.raw
		High	IIGLDQVAGMSETALPGAFK	Unambiguous	1	1	P35579		CID	1	0	1	1	6.12685e+07	68.1	4.87877e-07	0	18.577	5	2	1009.54	2018.07	1.86546	116.64	14715	14715	MS2	16/196	HMC1_Billes.raw
	High		MQQNIQELEEQLEEEESAR	Unambiguous	1	1	P35579		CID	1	0	1	1	67577683	68.05	3.1335e-07	0	0	6	3	778.357	2333.06	0.146778	109.783	12127	12127	MS2	14/198	HMC1_Ac1010_140329104035.raw
		High	QAQQERDELADEIANSSGK	Unambiguous	1	1	P35579		CID	1	0	1	1	7.82571e+06	67.96	3.67898e-07	1	0	56	2	1044.99	2088.98	1.38538	62.5619	7202	7202	MS2	13/204	HMC1_Billes_140328223216.raw
	High		QIATLHAQVADMK	Unambiguous	1	1	P35579		CID	1	0	1	1	2.25001e+07	67.68	6.90963e-07	0	0	25	2	713.38	1425.75	0.64802	53.6461	5308	5308	MS2	10/134	HMC1_Ac1010_140329080705.raw
		High	AGVLAHLEEER	Unambiguous	2	2	P35579;P35580		CID	1	0	1	1	1.9604e+08	67.63	1.02687e-06	0	1.31301	3	2	612.323	1223.64	0.23691	55.4441	6689	6689	MS2	9/84	HMC1_Billes.raw
	High		HSQAVEELAEQLEQTKR	Unambiguous	1	1	P35579		CID	1	0	1	1	4.84551e+06	67.59	7.2285e-07	1	4.43514	100	3	666.008	1996.01	0.154547	86.7912	8490	8490	MS2	19/182	HMC1_Ac1010_140329080705.raw
	High		VEAQLQELQVK	Unambiguous	1	1	P35579		CID	1	0	1	1	8.99611e+07	67.47	6.53571e-07	0	0	31	2	642.862	1284.72	0.297982	70.1871	7548	7548	MS2	17/104	HMC1_Ac1010_140329104035.raw
		High	MEDSVGcLETAEEVK	Unambiguous	1	1	P35579	C7(Carbamidomethyl)	CID	1	0	1	1	4977041	67.46	2.33315e-07	0	8.59999	69	2	848.873	1696.74	-1.07868	80.0751	9180	9180	MS2	10/134	HMC1_Billes_140329010544.raw
	High		DFSALESQLQDTQELLQEENR	Unambiguous	1	1	P35579		CID	1	0	1	1	2.04428e+08	67.31	4.08717e-07	0	0	8	3	831.73	2493.18	0.528184	119.34	11472	11472	MS2	13/222	HMC1_Ac1010_140329080705.raw
	High		QAQQERDELADEIANSSGK	Unambiguous	1	1	P35579		CID	1	0	1	1	1.97306e+08	67.14	4.34693e-07	1	0.953406	3	3	696.998	2088.98	0.0349307	62.5907	7070	7070	MS2	11/204	HMC1_Ac1010.raw
		High	EDQSILcTGESGAGK	Unambiguous	4	2	P35579;P35580	C7(Carbamidomethyl)	CID	1	0	1	1	1.29083e+08	67.12	4.94926e-07	0	0	5	2	776.352	1551.7	0.864675	49.8882	5495	5495	MS2	11/156	HMC1_Billes_140329010544.raw
	High		EDQSILcTGESGAGK	Unambiguous	4	2	P35579;P35580	C7(Carbamidomethyl)	CID	1	0	1	1	2.4548e+08	67.11	4.96067e-07	0	0	15	2	776.352	1551.7	0.628668	50.2441	4924	4924	MS2	12/156	HMC1_Ac1010_140329080705.raw
	High		HSQAVEELAEQLEQTK	Unambiguous	1	1	P35579		CID	1	0	1	1	5.45531e+06	66.95	8.67898e-07	0	13.1933	100	3	613.974	1839.91	0.192541	99.7656	9520	9520	MS2	16/172	HMC1_Ac1010_140329080705.raw
		High	KVEAQLQELQVK	Unambiguous	1	1	P35579		CID	1	0	1	1	2.78851e+07	66.67	3.33681e-07	1	20.3953	41	2	706.909	1412.81	-0.592562	56.236	6287	6287	MS2	8/120	HMC1_Billes_140329010544.raw
	High		MEDSVGcLETAEEVK	Unambiguous	1	1	P35579	C7(Carbamidomethyl)	CID	1	0	1	1	1.46635e+07	66.59	2.63137e-07	0	33.5259	100	2	848.871	1696.74	-2.87729	79.3472	8569	8569	MS2	12/134	HMC1_Ac1010_140329104035.raw
		High	KVEAQLQELQVK	Unambiguous	1	1	P35579		CID	1	0	1	1	30109667	66.59	3.39885e-07	1	13.9707	33	2	706.909	1412.81	0.0122553	56.8347	6484	6484	MS2	8/120	HMC1_Billes_140328223216.raw
	High		RQLEEAEEEAQR	Unambiguous	1	1	P35579		CID	1	0	1	1	8.46903e+06	66.49	7.74139e-07	1	0	75	2	744.357	1487.71	-1.56411	24.0638	1787	1787	MS2	16/120	HMC1_Ac1010_140329080705.raw
	High		IAEFTTNLTEEEEK	Unambiguous	1	1	P35579		CID	1	0	1	1	139092	66.44	1.04414e-06	0	27.9214	100	2	827.398	1653.79	1.83726	84.5871	8312	8312	MS2	11/138	HMC1_Ac1010_140329080705.raw
	High		DELADEIANSSGK	Unambiguous	1	1	P35579		CID	1	0	1	1	6.81918e+07	66.34	5.80684e-07	0	4.86616	9	2	674.815	1348.62	-0.017082	68.6882	7380	7380	MS2	10/124	HMC1_Ac1010_140329104035.raw
	High		EQLEEEEEAKHNLEK	Unambiguous	1	1	P35579		CID	1	0	1	1	2.69886e+07	66.33	8.49753e-07	1	0	44	2	927.94	1854.87	0.772653	36.8239	3846	3846	MS2	11/164	HMC1_Ac1010.raw
	High		DLGEELEALKTELEDTLDSTAAQQELR	Unambiguous	1	1	P35579		CID	1	0	1	1	5.37555e+07	66.27	5.54712e-07	1	1.0199	8	3	1006.5	3017.48	0.940807	129.223	14275	14275	MS2	20/290	HMC1_Ac1010_140329104035.raw
		High	EQADFAIEALAK	Unambiguous	2	1	P35579		CID	1	0	1	1	1.19342e+08	66.24	1.25973e-06	0	15.979	8	2	653.338	1305.67	0.221757	102.943	12165	12165	MS2	8/122	HMC1_Billes_140328223216.raw
	High		ELEDATETADAMNR	Unambiguous	1	1	P35579		CID	1	0	1	1	1.24683e+08	66.23	2.50144e-07	0	0	5	2	783.341	1565.67	-0.0964977	57.9542	6509	6509	MS2	10/124	HMC1_Ac1010.raw
	High		EDQSILcTGESGAGK	Unambiguous	4	2	P35579;P35580	C7(Carbamidomethyl)	CID	1	0	1	1	2.4548e+08	66.07	5.56138e-07	0	0	65	2	776.351	1551.69	-0.944712	49.1396	4797	4797	MS2	11/156	HMC1_Ac1010_140329080705.raw
	High		ELESQISELQEDLESER	Unambiguous	1	1	P35579		CID	1	0	1	1	2.523e+07	66.02	6.00083e-07	0	9.03376	39	2	1017.48	2033.95	0.747779	111.667	10728	10728	MS2	13/182	HMC1_Ac1010_140329080705.raw
	High		QLEEAEEEAQR	Unambiguous	1	1	P35579		CID	1	0	1	1	1.92649e+08	66	5.40056e-07	0	16.4827	11	2	666.307	1331.61	-0.246347	28.0704	2717	2717	MS2	8/110	HMC1_Ac1010.raw
	High		TELEDTLDSTAAQQELR	Unambiguous	1	1	P35579		CID	1	0	1	1	2.96226e+07	65.98	7.31809e-07	0	8.05239	17	3	640.645	1919.92	-0.0613018	99.5463	10822	10822	MS2	12/164	HMC1_Ac1010_140329104035.raw
	High		IIGLDQVAGMSETALPGAFK	Unambiguous	1	1	P35579		CID	1	0	1	1	142762328	65.98	6.8134e-07	0	11.453	5	2	1009.54	2018.07	2.95425	116.428	13497	13497	MS2	14/196	HMC1_Ac1010.raw
		High	QLEEAEEEAQR	Unambiguous	1	1	P35579		CID	1	0	1	1	8.17795e+07	65.9	5.52635e-07	0	15.9067	8	2	666.307	1331.61	-0.063004	28.1238	2766	2766	MS2	8/110	HMC1_Billes_140328223216.raw
		High	QLLQANPILEAFGNAK	Unambiguous	3	1	P35579		CID	1	0	1	1	1.25516e+08	65.89	4.89501e-07	0	26.5347	5	2	863.978	1726.95	0.168452	114.724	13412	13412	MS2	22/150	HMC1_Billes_140329010544.raw
		High	HSQAVEELAEQLEQTKR	Unambiguous	1	1	P35579		CID	1	0	1	1	8.01406e+07	65.81	1.11529e-06	1	19.4665	7	3	666.008	1996.01	0.0628113	87.6298	10317	10317	MS2	21/182	HMC1_Billes_140328223216.raw
	High		NLPIYSEEIVEMYK	Unambiguous	1	1	P35579		CID	1	0	1	1	1.21785e+08	65.8	1.0258e-06	0	18.9826	4	2	864.433	1727.86	1.56318	111.913	12905	12905	MS2	11/140	HMC1_Ac1010.raw
	High		VISGVLQLGNIVFK	Unambiguous	1	1	P35579		CID	1	0	1	1	2.47018e+08	65.79	2.63009e-07	0	29.3812	10	2	743.954	1486.9	1.53713	116.037	12929	12929	MS2	17/118	HMC1_Ac1010_140329104035.raw
		High	HSQAVEELAEQLEQTKR	Unambiguous	1	1	P35579		CID	1	0	1	1	68522745	65.78	1.10981e-06	1	20.6678	8	3	666.008	1996.01	-0.212396	87.157	10015	10015	MS2	22/182	HMC1_Billes_140329010544.raw
	High		LEVNLQAMK	Unambiguous	1	1	P35579		CID	1	0	1	1	80419240	65.72	1.05827e-06	0	6.91711	6	2	523.289	1045.57	-0.125147	77.3867	8864	8864	MS2	7/74	HMC1_Ac1010.raw
		High	QLEEAEEEAQR	Unambiguous	1	1	P35579		CID	1	0	1	1	8.17795e+07	65.66	5.84034e-07	0	15.2942	21	2	666.307	1331.61	0.120339	28.709	2840	2840	MS2	8/110	HMC1_Billes_140328223216.raw
	High		QIATLHAQVADMK	Unambiguous	1	1	P35579		CID	1	0	1	1	2.94303e+07	65.61	9.06805e-07	0	0	36	2	713.38	1425.75	0.819256	53.4524	5950	5950	MS2	10/134	HMC1_Ac1010.raw
	High		HSQAVEELAEQLEQTK	Unambiguous	1	1	P35579		CID	1	0	1	1	722735	65.6	1.12923e-06	0	0	100	2	920.458	1839.91	0.133504	99.8286	9525	9525	MS2	11/172	HMC1_Ac1010_140329080705.raw
	High		QLEEAEEEAQR	Unambiguous	1	1	P35579		CID	1	0	1	1	1.18594e+08	65.52	6.03168e-07	0	24.5564	31	2	666.307	1331.61	-0.796376	27.7516	2528	2528	MS2	8/110	HMC1_Ac1010_140329104035.raw
	High		DLGEELEALKTELEDTLDSTAAQQELR	Unambiguous	1	1	P35579		CID	1	0	1	1	6.29309e+07	65.46	6.82671e-07	1	3.3296	13	3	1006.5	3017.48	1.42626	129.101	12466	12466	MS2	23/290	HMC1_Ac1010_140329080705.raw
	High		VEAQLQELQVK	Unambiguous	1	1	P35579		CID	1	0	1	1	115597322	65.35	1.06486e-06	0	7.52699	4	2	642.861	1284.72	-0.272122	71.0985	8115	8115	MS2	17/104	HMC1_Ac1010.raw
		High	QIATLHAQVADMK	Unambiguous	1	1	P35579		CID	1	0	1	1	9.3957e+06	65.32	9.69424e-07	0	0	52	2	713.38	1425.75	0.819256	53.6027	5962	5962	MS2	10/134	HMC1_Billes_140329010544.raw
	High		HSQAVEELAEQLEQTK	Unambiguous	1	1	P35579		CID	1	0	1	1	9.52118e+07	65.26	1.28076e-06	0	18.3523	6	3	613.974	1839.91	0.29206	99.1143	10777	10777	MS2	17/172	HMC1_Ac1010_140329104035.raw
		High	EDQSILcTGESGAGK	Unambiguous	4	2	P35579;P35580	C7(Carbamidomethyl)	CID	1	0	1	1	1.29083e+08	65.22	7.66549e-07	0	0	49	2	776.352	1551.7	0.549999	49.4239	5437	5437	MS2	20/156	HMC1_Billes_140329010544.raw
		High	KQELEEIcHDLEAR	Unambiguous	1	1	P35579	C8(Carbamidomethyl)	CID	1	0	1	1	50393081	65.14	1.04107e-06	1	9.33906	19	2	885.429	1769.85	0.647408	74.2737	9187	9187	MS2	9/148	HMC1_Billes.raw
		High	EDQSILcTGESGAGK	Unambiguous	4	2	P35579;P35580	C7(Carbamidomethyl)	CID	1	0	1	1	2.08738e+08	65.12	7.84405e-07	0	11.5075	32	2	776.352	1551.7	0.156654	49.2351	5853	5853	MS2	20/156	HMC1_Billes.raw
	High		VEAQLQELQVK	Unambiguous	1	1	P35579		CID	1	0	1	1	8.99611e+07	65.06	1.10721e-06	0	15.8268	7	2	642.861	1284.72	-0.462157	70.7535	7610	7610	MS2	17/104	HMC1_Ac1010_140329104035.raw
	High		EDQSILcTGESGAGK	Unambiguous	4	2	P35579;P35580	C7(Carbamidomethyl)	CID	1	0	1	1	2.46012e+08	64.96	8.13842e-07	0	0	3	2	776.352	1551.7	0.549999	49.3566	5130	5130	MS2	11/156	HMC1_Ac1010_140329104035.raw
	High		cNGVLEGIR	Unambiguous	4	2	P35579;P35580	C1(Carbamidomethyl)	CID	1	0	1	1	7.25579e+07	64.83	2.64726e-06	0	1.70656	6	2	509.261	1017.52	0.649708	52.1722	5791	5791	MS2	7/78	HMC1_Ac1010.raw
	High		cNGVLEGIR	Unambiguous	4	2	P35579;P35580	C1(Carbamidomethyl)	CID	1	0	1	1	7.25579e+07	64.7	1.82976e-06	0	15.911	30	2	509.261	1017.51	-0.669952	51.5283	5714	5714	MS2	7/78	HMC1_Ac1010.raw
		High	NFINNPLAQADWAAK	Unambiguous	1	1	P35579		CID	1	0	1	1	111414651	64.69	1.56228e-06	0	2.6914	5	2	836.926	1672.84	0.0146935	109.322	12696	12696	MS2	10/140	HMC1_Billes_140329010544.raw
		High	QAQQERDELADEIANSSGK	Unambiguous	1	1	P35579		CID	1	0	1	1	1.33105e+08	64.62	7.76573e-07	1	11.0564	13	3	696.998	2088.98	-0.0527224	62.0665	7570	7570	MS2	12/204	HMC1_Billes.raw
		High	MQQNIQELEEQLEEEESAR	Unambiguous	1	1	P35579		CID	1	0	1	1	2.43235e+07	64.62	6.7303e-07	0	0	8	3	778.356	2333.05	-0.716536	109.994	13107	13107	MS2	21/198	HMC1_Billes_140328223216.raw
		High	LEVNLQAMK	Unambiguous	1	1	P35579		CID	1	0	1	1	3.88285e+07	64.55	1.38547e-06	0	23.1415	18	2	523.289	1045.57	-0.125147	77.6698	9630	9630	MS2	7/74	HMC1_Billes.raw
	High		cNGVLEGIR	Unambiguous	4	2	P35579;P35580	C1(Carbamidomethyl)	CID	1	0	1	1	57546064	64.52	1.90719e-06	0	13.3741	50	2	509.261	1017.51	-0.729937	51.1021	5328	5328	MS2	7/78	HMC1_Ac1010_140329104035.raw
	High		EDQSILcTGESGAGK	Unambiguous	4	2	P35579;P35580	C7(Carbamidomethyl)	CID	1	0	1	1	2.46012e+08	64.49	9.0686e-07	0	0	21	2	776.352	1551.7	0.628668	49.9183	5195	5195	MS2	18/156	HMC1_Ac1010_140329104035.raw
		High	KVEAQLQELQVK	Unambiguous	1	1	P35579		CID	1	0	1	1	5.31422e+07	64.49	5.51229e-07	1	29.0314	43	2	706.909	1412.81	-0.419757	56.2321	6797	6797	MS2	9/120	HMC1_Billes.raw
		High	cNGVLEGIR	Unambiguous	4	2	P35579;P35580	C1(Carbamidomethyl)	CID	1	0	1	1	43192908	64.36	1.97876e-06	0	33.1837	34	2	509.261	1017.51	-0.489998	51.5514	6163	6163	MS2	7/78	HMC1_Billes.raw
		High	cNGVLEGIR	Unambiguous	4	2	P35579;P35580	C1(Carbamidomethyl)	CID	1	0	1	1	29793177	64.36	1.97876e-06	0	35.2976	36	2	509.261	1017.51	0.229817	51.6138	5825	5825	MS2	7/78	HMC1_Billes_140328223216.raw
	High		TDLLLEPYNK	Unambiguous	1	1	P35579		CID	1	0	1	1	5.38934e+06	64.18	1.79514e-06	0	1.11815	96	2	603.324	1205.64	0.110912	86.8556	8495	8495	MS2	15/84	HMC1_Ac1010_140329080705.raw
	High		VEAQLQELQVK	Unambiguous	1	1	P35579		CID	1	0	1	1	8.3003e+06	64.13	1.41024e-06	0	13.5477	65	2	642.861	1284.72	-0.272122	71.2095	7221	7221	MS2	18/104	HMC1_Ac1010_140329080705.raw
	High		VSHLLGINVTDFTR	Unambiguous	1	1	P35579		CID	1	0	1	1	1.18757e+08	63.99	1.21703e-06	0	29.5985	3	2	786.431	1571.85	0.214025	105.302	11534	11534	MS2	11/138	HMC1_Ac1010_140329104035.raw
	High		IAQLEEQLDNETK	Unambiguous	1	1	P35579		CID	1	0	1	1	279539600	63.85	1.33932e-06	0	7.90137	47	2	765.886	1530.77	0.50116	71.4693	7690	7690	MS2	9/130	HMC1_Ac1010_140329104035.raw
	High		VEAQLQELQVK	Unambiguous	1	1	P35579		CID	1	0	1	1	115597322	63.81	1.51807e-06	0	7.65601	39	2	642.862	1284.72	0.297982	70.5679	8053	8053	MS2	17/104	HMC1_Ac1010.raw
		High	VEAQLQELQVK	Unambiguous	1	1	P35579		CID	1	0	1	1	41002781	63.81	1.47648e-06	0	10.4729	58	2	642.861	1284.72	-0.557175	70.8128	8073	8073	MS2	17/104	HMC1_Billes_140329010544.raw
	High		EDQSILcTGESGAGK	Unambiguous	4	2	P35579;P35580	C7(Carbamidomethyl)	CID	1	0	1	1	3.36694e+08	63.79	1.06547e-06	0	0.748655	2	2	776.352	1551.7	0.235323	49.6356	5483	5483	MS2	11/156	HMC1_Ac1010.raw
	High		HEmPPHIYAITDTAYR	Unambiguous	1	1	P35579	M3(Oxidation)	CID	1	0	1	1	3.65594e+07	63.78	1.0051e-06	0	10.4616	14	3	644.309	1930.91	0.0574943	66.4006	6751	6751	MS2	15/142	HMC1_Ac1010_140329080705.raw
		High	VEAQLQELQVK	Unambiguous	1	1	P35579		CID	1	0	1	1	5.22468e+07	63.71	1.55343e-06	0	5.45157	37	2	642.862	1284.72	0.107947	71	8275	8275	MS2	17/104	HMC1_Billes_140328223216.raw
	High		IIGLDQVAGMSETALPGAFK	Unambiguous	1	1	P35579		CID	1	0	1	1	8.25698e+07	63.66	1.35616e-06	0	11.198	3	3	673.36	2018.07	1.64709	116.515	13508	13508	MS2	13/196	HMC1_Ac1010.raw
	High		DELADEIANSSGK	Unambiguous	1	1	P35579		CID	1	0	1	1	1.40532e+07	63.47	1.12445e-06	0	7.03804	64	2	674.815	1348.62	0.0734328	69.3584	7066	7066	MS2	10/124	HMC1_Ac1010_140329080705.raw
	High		IIGLDQVAGmSETALPGAFK	Unambiguous	1	1	P35579	M10(Oxidation)	CID	1	0	1	1	9.68783e+07	63.4	1.96548e-06	0	47.5478	5	2	1017.53	2034.05	-2.43078	111.95	12412	12412	MS2	16/196	HMC1_Ac1010_140329104035.raw
	High		HEmPPHIYAITDTAYR	Unambiguous	1	1	P35579	M3(Oxidation)	CID	1	0	1	1	45693853	63.26	1.10935e-06	0	8.4987	41	3	644.309	1930.91	0.247151	65.266	6978	6978	MS2	14/142	HMC1_Ac1010_140329104035.raw
	High		ALEQQVEEMK	Unambiguous	1	1	P35579		CID	1	0	1	1	9.42504e+07	63.17	2.16877e-06	0	0.73289	6	2	602.798	1204.59	0.655282	55.2404	5493	5493	MS2	7/94	HMC1_Ac1010_140329080705.raw
	High		KQELEEIcHDLEAR	Unambiguous	1	1	P35579	C8(Carbamidomethyl)	CID	1	0	1	1	1.98061e+08	63.15	1.50093e-06	1	3.07604	23	3	590.621	1769.85	-0.3258	74.5476	8040	8040	MS2	11/148	HMC1_Ac1010_140329104035.raw
	High		ALEQQVEEMK	Unambiguous	1	1	P35579		CID	1	0	1	1	1.27394e+08	63.11	2.19894e-06	0	0.467271	4	2	602.798	1204.59	0.553945	55.1415	6157	6157	MS2	7/94	HMC1_Ac1010.raw
	High		ALEQQVEEMK	Unambiguous	1	1	P35579		CID	1	0	1	1	9.74779e+07	63.11	2.19894e-06	0	0	6	2	602.798	1204.59	0.75662	54.7275	5751	5751	MS2	7/94	HMC1_Ac1010_140329104035.raw
	High		LEGDSTDLSDQIAELQAQIAELK	Unambiguous	1	1	P35579		CID	1	0	1	1	36295026	63.07	1.57816e-06	0	0	25	3	829.754	2487.25	0.833384	123.594	14329	14329	MS2	24/238	HMC1_Ac1010.raw
	High		KFDQLLAEEK	Unambiguous	4	2	P35579;P35580		CID	1	0	1	1	3.02523e+08	63.05	2.72498e-06	1	4.58476	2	2	610.83	1220.65	0.363895	54.2673	6047	6047	MS2	15/102	HMC1_Ac1010.raw
	High		HSQAVEELAEQLEQTK	Unambiguous	1	1	P35579		CID	1	0	1	1	9.52118e+07	63.04	1.93671e-06	0	26.2958	22	3	613.974	1839.91	-0.106015	98.5431	10714	10714	MS2	10/172	HMC1_Ac1010_140329104035.raw
		High	ALEQQVEEMK	Unambiguous	1	1	P35579		CID	1	0	1	1	5.1353e+07	62.98	1.98883e-06	0	5.48079	11	2	602.798	1204.59	0.452607	55.2738	6283	6283	MS2	7/94	HMC1_Billes_140328223216.raw
		High	ALEQQVEEMK	Unambiguous	1	1	P35579		CID	1	0	1	1	4.44584e+07	62.87	2.29805e-06	0	2.28423	17	2	602.798	1204.59	0.959295	55.2718	6164	6164	MS2	7/94	HMC1_Billes_140329010544.raw
		High	ALEQQVEEMK	Unambiguous	1	1	P35579		CID	1	0	1	1	7.33125e+07	62.85	2.3346e-06	0	3.33527	9	2	602.798	1204.59	0.857958	55.2115	6657	6657	MS2	7/94	HMC1_Billes.raw
	High		QAQQERDELADEIANSSGK	Unambiguous	1	1	P35579		CID	1	0	1	1	1.97306e+08	62.57	1.24504e-06	1	7.19149	8	3	696.998	2088.98	0.0349307	62.0465	7004	7004	MS2	11/204	HMC1_Ac1010.raw
		High	DELADEIANSSGK	Unambiguous	1	1	P35579		CID	1	0	1	1	3.40827e+07	62.42	1.43199e-06	0	8.63796	31	2	674.815	1348.62	0.254462	69.0088	7858	7858	MS2	17/124	HMC1_Billes_140329010544.raw
	High		ALEEAMEQK	Unambiguous	1	1	P35579		CID	1	0	1	1	101583743	62.4	1.89895e-06	0	3.61746	5	2	524.752	1048.5	-0.842529	30.6044	3046	3046	MS2	6/74	HMC1_Ac1010.raw
	High		ALEEAMEQK	Unambiguous	1	1	P35579		CID	1	0	1	1	67740835	62.35	1.92094e-06	0	4.63581	6	2	524.752	1048.5	-0.726104	30.3088	2840	2840	MS2	6/74	HMC1_Ac1010_140329104035.raw
	High		QIATLHAQVADmKK	Unambiguous	1	1	P35579	M12(Oxidation)	CID	1	0	1	1	3.28832e+06	62.35	2.38662e-06	1	17.4931	74	2	785.425	1569.84	0.873302	24.9906	2310	2310	MS2	10/144	HMC1_Ac1010.raw
		High	QAQQERDELADEIANSSGK	Unambiguous	1	1	P35579		CID	1	0	1	1	1.33105e+08	62.35	1.33884e-06	1	0.865028	6	3	696.998	2088.98	0.122584	62.6523	7647	7647	MS2	16/204	HMC1_Billes.raw
	High		AGVLAHLEEER	Unambiguous	2	2	P35579;P35580		CID	1	0	1	1	265396610	62.31	3.49556e-06	0	2.3284	2	2	612.323	1223.64	0.33667	55.4857	6201	6201	MS2	7/84	HMC1_Ac1010.raw
	High		KQELEEIcHDLEAR	Unambiguous	1	1	P35579	C8(Carbamidomethyl)	CID	1	0	1	1	1.98061e+08	62.31	1.93871e-06	1	11.3135	30	3	590.621	1769.85	0.0880332	73.3837	7908	7908	MS2	8/148	HMC1_Ac1010_140329104035.raw
	High		ALELDSNLYR	Unambiguous	1	1	P35579		CID	1	0	1	1	322818360	62.3	3.12087e-06	0	2.46984	2	2	597.311	1193.62	-0.396372	85.3396	9787	9787	MS2	9/84	HMC1_Ac1010.raw
	High		ALEEAMEQK	Unambiguous	1	1	P35579		CID	1	0	1	1	70112494	62.25	1.96569e-06	0	6.46046	8	2	524.752	1048.5	-0.60968	30.6456	2594	2594	MS2	6/74	HMC1_Ac1010_140329080705.raw
		High	AGVLAHLEEER	Unambiguous	2	2	P35579;P35580		CID	1	0	1	1	1.18591e+08	62.25	2.8294e-06	0	1.82222	5	2	612.323	1223.64	-0.0623701	55.5074	6314	6314	MS2	7/84	HMC1_Billes_140328223216.raw
	High		KLEGDSTDLSDQIAELQAQIAELK	Unambiguous	1	1	P35579		CID	1	0	1	1	1.77048e+07	62.1	1.1407e-06	1	0	15	2	1308.17	2615.34	0.541266	118.914	13277	13277	MS2	15/268	HMC1_Ac1010_140329104035.raw
	High		ELESQISELQEDLESER	Unambiguous	1	1	P35579		CID	1	0	1	1	1.36653e+08	62.04	1.50041e-06	0	1.96083	7	2	1017.48	2033.95	0.867812	111.597	12862	12862	MS2	14/182	HMC1_Ac1010.raw
	High		IAQLEEELEEEQGNTELINDR	Unambiguous	1	1	P35579		CID	1	0	1	1	220637542	61.84	1.4402e-06	0	0	2	3	824.731	2472.18	1.32871	107.792	11863	11863	MS2	18/226	HMC1_Ac1010_140329104035.raw
	High		VEAQLQELQVK	Unambiguous	1	1	P35579		CID	1	0	1	1	8.3003e+06	61.83	2.39493e-06	0	1.83161	100	2	642.862	1284.72	0.202965	70.7	7179	7179	MS2	9/104	HMC1_Ac1010_140329080705.raw
	High		DELADEIANSSGK	Unambiguous	1	1	P35579		CID	1	0	1	1	6.81918e+07	61.76	1.66702e-06	0	25.4925	41	2	674.815	1348.62	0.163948	68.2084	7319	7319	MS2	10/124	HMC1_Ac1010_140329104035.raw
		High	ELESQISELQEDLESER	Unambiguous	1	1	P35579		CID	1	0	1	1	7.20292e+07	61.72	1.68244e-06	0	20.0125	10	2	1017.48	2033.95	1.04786	111.68	13012	13012	MS2	13/182	HMC1_Billes_140329010544.raw
	High		KLEGDSTDLSDQIAELQAQIAELK	Unambiguous	1	1	P35579		CID	1	0	1	1	1.48343e+08	61.7	1.35217e-06	1	2.73409	11	3	872.451	2615.34	-0.910792	118.656	13245	13245	MS2	21/268	HMC1_Ac1010_140329104035.raw
	High		QLLQANPILEAFGNAK	Unambiguous	3	1	P35579		CID	1	0	1	1	2.90666e+08	61.68	1.25653e-06	0	21.6318	4	2	863.978	1726.95	0.380509	114.591	13257	13257	MS2	9/150	HMC1_Ac1010.raw
	High		EDQSILcTGESGAGK	Unambiguous	4	2	P35579;P35580	C7(Carbamidomethyl)	CID	1	0	1	1	2.4548e+08	61.34	1.90974e-06	0	0	47	2	776.352	1551.7	0.0779854	50.7604	4979	4979	MS2	10/156	HMC1_Ac1010_140329080705.raw
	High		KLEGDSTDLSDQIAELQAQIAELK	Unambiguous	1	1	P35579		CID	1	0	1	1	1.93721e+08	61.32	1.40202e-06	1	0	5	3	872.453	2615.35	1.46962	118.714	13783	13783	MS2	15/268	HMC1_Ac1010.raw
	High		LQQLFNHTmFILEQEEYQR	Unambiguous	3	2	P35579;P35580	M9(Oxidation)	CID	1	0	1	1	108494662	61.31	1.99693e-06	0	4.98878	3	3	828.406	2483.2	0.479676	106.808	10102	10102	MS2	22/194	HMC1_Ac1010_140329080705.raw
	High		TDLLLEPYNK	Unambiguous	1	1	P35579		CID	1	0	1	1	211232846	61.29	3.49219e-06	0	2.20134	4	2	603.325	1205.64	0.515909	87.0603	9997	9997	MS2	8/84	HMC1_Ac1010.raw
	High		NTDQASMPDNTAAQK	Unambiguous	2	1	P35579		CID	1	0	1	1	5.16079e+07	61.19	8.36359e-07	0	16.2011	100	2	796.355	1591.7	0.356101	25.32	1941	1941	MS2	15/158	HMC1_Ac1010_140329080705.raw
	High		DELADEIANSSGK	Unambiguous	1	1	P35579		CID	1	0	1	1	1.40532e+07	61.06	1.95857e-06	0	11.1952	74	2	674.815	1348.62	-0.107597	68.7632	7012	7012	MS2	10/124	HMC1_Ac1010_140329080705.raw
	High		DELADEIANSSGK	Unambiguous	1	1	P35579		CID	1	0	1	1	8.92935e+07	61.02	1.9767e-06	0	3.94596	7	2	674.815	1348.62	-0.107597	69.1454	7885	7885	MS2	17/124	HMC1_Ac1010.raw
		High	KFDQLLAEEK	Unambiguous	4	2	P35579;P35580		CID	1	0	1	1	1.2654e+08	60.83	4.4606e-06	1	20.0032	7	2	610.83	1220.65	-0.0361216	53.8426	6107	6107	MS2	8/102	HMC1_Billes_140328223216.raw
		High	IIGLDQVAGmSETALPGAFK	Unambiguous	1	1	P35579	M10(Oxidation)	CID	1	0	1	1	55959321	60.6	3.30966e-06	0	51.6228	8	2	1017.54	2034.06	2.55032	111.972	13051	13051	MS2	16/196	HMC1_Billes_140329010544.raw
	High		EQADFAIEALAK	Unambiguous	2	1	P35579		CID	1	0	1	1	5.68167e+06	60.57	4.6481e-06	0	18.7489	94	2	653.338	1305.67	0.221757	103.004	9772	9772	MS2	8/122	HMC1_Ac1010_140329080705.raw
	High		LEEEQIILEDQNcK	Unambiguous	1	1	P35579	C13(Carbamidomethyl)	CID	1	0	1	1	620651	60.52	2.8389e-06	0	0	100	2	880.924	1760.84	1.46747	81.2872	8048	8048	MS2	8/138	HMC1_Ac1010_140329080705.raw
		High	VEAQLQELQVK	Unambiguous	1	1	P35579		CID	1	0	1	1	6.89713e+07	60.49	3.17123e-06	0	19.5678	7	2	642.861	1284.72	-0.462157	71.323	8802	8802	MS2	9/104	HMC1_Billes.raw
	High		HSQAVEELAEQLEQTKR	Unambiguous	1	1	P35579		CID	1	0	1	1	4.84551e+06	60.45	3.74152e-06	1	4.09332	60	3	666.008	1996.01	0.154547	87.282	8529	8529	MS2	17/182	HMC1_Ac1010_140329080705.raw
	High		IAQLEEELEEEQGNTELINDR	Unambiguous	1	1	P35579		CID	1	0	1	1	2.70937e+08	60.43	1.94733e-06	0	0	1	3	824.73	2472.18	0.884311	107.92	12420	12420	MS2	21/226	HMC1_Ac1010.raw
	High		EDQSILcTGESGAGK	Unambiguous	4	2	P35579;P35580	C7(Carbamidomethyl)	CID	1	0	1	1	3.36694e+08	60.35	2.35256e-06	0	5.66701	63	2	776.351	1551.69	-0.394029	49.1581	5425	5425	MS2	11/156	HMC1_Ac1010.raw
	High		EDQSILcTGESGAGK	Unambiguous	4	2	P35579;P35580	C7(Carbamidomethyl)	CID	1	0	1	1	2.4548e+08	60.31	2.37433e-06	0	0	3	2	776.352	1551.7	0.943343	49.6705	4857	4857	MS2	12/156	HMC1_Ac1010_140329080705.raw
	High		DELADEIANSSGK	Unambiguous	1	1	P35579		CID	1	0	1	1	8.92935e+07	60.24	2.36559e-06	0	23.4888	36	2	674.815	1348.62	0.163948	68.677	7827	7827	MS2	10/124	HMC1_Ac1010.raw
		High	DLGEELEALKTELEDTLDSTAAQQELR	Unambiguous	1	1	P35579		CID	1	0	1	1	2.07341e+07	60.23	2.22878e-06	1	8.75202	38	3	1006.5	3017.49	1.85103	129.15	14944	14944	MS2	24/290	HMC1_Billes_140329010544.raw
		High	VEAQLQELQVK	Unambiguous	1	1	P35579		CID	1	0	1	1	6.89713e+07	60.15	3.52609e-06	0	4.29	31	2	642.862	1284.72	-0.0820875	70.8389	8741	8741	MS2	9/104	HMC1_Billes.raw
		High	EDQSILcTGESGAGK	Unambiguous	4	2	P35579;P35580	C7(Carbamidomethyl)	CID	1	0	1	1	2.08738e+08	60.13	2.4748e-06	0	0.781891	3	2	776.352	1551.7	1.02201	49.7709	5926	5926	MS2	12/156	HMC1_Billes.raw
	High		ADFcIIHYAGK	Unambiguous	2	2	P35579;P35580	C4(Carbamidomethyl)	CID	1	0	1	1	1.06712e+08	60.11	4.9237e-06	0	10.9596	4	2	647.816	1294.62	0.0079007	78.7799	9029	9029	MS2	8/80	HMC1_Ac1010.raw
		High	DELADEIANSSGK	Unambiguous	1	1	P35579		CID	1	0	1	1	4.1216e+07	60	2.5e-06	0	17.8262	33	2	674.815	1348.62	0.0734328	69.084	8034	8034	MS2	10/124	HMC1_Billes_140328223216.raw
	High		KQELEEIcHDLEAR	Unambiguous	1	1	P35579	C8(Carbamidomethyl)	CID	1	0	1	1	1.36572e+07	59.88	3.39245e-06	1	0.672023	34	3	590.621	1769.85	0.0880332	74.4986	7495	7495	MS2	11/148	HMC1_Ac1010_140329080705.raw
		High	DELADEIANSSGK	Unambiguous	1	1	P35579		CID	1	0	1	1	5.3037e+07	59.84	3.21634e-06	0	32.8609	44	2	674.816	1348.62	1.61218	68.9379	8491	8491	MS2	10/124	HMC1_Billes.raw
	High		DKADFcIIHYAGK	Unambiguous	2	2	P35579;P35580	C6(Carbamidomethyl)	CID	1	0	1	1	1.72062e+07	59.7	4.55396e-06	1	15.1046	37	2	769.377	1537.75	0.183783	70.1719	8006	8006	MS2	9/124	HMC1_Ac1010.raw
		High	IIGLDQVAGMSETALPGAFK	Unambiguous	1	1	P35579		CID	1	0	1	1	5.49169e+07	59.57	2.98101e-06	0	18.3151	10	2	1009.54	2018.07	2.95425	116.657	13652	13652	MS2	14/196	HMC1_Billes_140329010544.raw
	High		HSQAVEELAEQLEQTKR	Unambiguous	1	1	P35579		CID	1	0	1	1	174669144	59.54	4.72486e-06	1	28.3306	22	3	666.008	1996.01	0.0628113	87.6196	10066	10066	MS2	19/182	HMC1_Ac1010.raw
	High		KFDQLLAEEK	Unambiguous	4	2	P35579;P35580		CID	1	0	1	1	3.02523e+08	59.41	6.30032e-06	1	12.1197	4	2	610.83	1220.65	0.263891	53.7413	5981	5981	MS2	15/102	HMC1_Ac1010.raw
	High		VIQYLAYVASSHK	Unambiguous	1	1	P35579		CID	1	0	1	1	5.45508e+07	59.28	3.36391e-06	0	0	59	2	739.904	1478.8	0.658479	86.2751	9333	9333	MS2	7/118	HMC1_Ac1010_140329104035.raw
	High		DKADFcIIHYAGK	Unambiguous	2	2	P35579;P35580	C6(Carbamidomethyl)	CID	1	0	1	1	1.76949e+07	59.27	5.02793e-06	1	10.6889	46	2	769.377	1537.75	0.183783	69.6605	7489	7489	MS2	9/124	HMC1_Ac1010_140329104035.raw
		High	QIATLHAQVADMK	Unambiguous	1	1	P35579		CID	1	0	1	1	21101657	59.03	4.50093e-06	0	12.0039	50	2	713.381	1425.75	1.67544	53.5167	6434	6434	MS2	10/134	HMC1_Billes.raw
	High		VIQYLAYVASSHK	Unambiguous	1	1	P35579		CID	1	0	1	1	5.45508e+07	58.95	3.62948e-06	0	7.215	14	2	739.904	1478.8	-0.166989	86.8012	9395	9395	MS2	9/118	HMC1_Ac1010_140329104035.raw
	High		DVLLQVDDER	Unambiguous	1	1	P35579		CID	1	0	1	1	2.45425e+07	58.89	6.90802e-06	0	14.4732	35	2	601.307	1201.61	0.230916	76.344	8240	8240	MS2	8/98	HMC1_Ac1010_140329104035.raw
	High		HEmPPHIYAITDTAYR	Unambiguous	1	1	P35579	M3(Oxidation)	CID	1	0	1	1	6.70603e+07	58.89	3.16349e-06	0	4.7135	16	3	644.309	1930.91	0.436808	65.9586	7490	7490	MS2	7/142	HMC1_Ac1010.raw
		High	VEAQLQELQVK	Unambiguous	1	1	P35579		CID	1	0	1	1	41002781	58.86	4.68061e-06	0	22.8938	13	2	642.861	1284.71	-0.842227	71.3063	8132	8132	MS2	9/104	HMC1_Billes_140329010544.raw
		High	VEAQLQELQVK	Unambiguous	1	1	P35579		CID	1	0	1	1	5.22468e+07	58.81	4.66905e-06	0	26.0108	11	2	642.861	1284.72	-0.557175	71.513	8338	8338	MS2	9/104	HMC1_Billes_140328223216.raw
		High	IAQLEEELEEEQGNTELINDR	Unambiguous	1	1	P35579		CID	1	0	1	1	104636619	58.8	3.03199e-06	0	4.75148	4	3	824.731	2472.18	1.55091	107.966	12831	12831	MS2	19/226	HMC1_Billes_140328223216.raw
		High	QAQQERDELADEIANSSGK	Unambiguous	1	1	P35579		CID	1	0	1	1	7.78035e+07	58.72	3.02122e-06	1	0.739272	9	3	696.998	2088.98	-0.140375	62.6321	7064	7064	MS2	11/204	HMC1_Billes_140329010544.raw
		High	QAQQERDELADEIANSSGK	Unambiguous	1	1	P35579		CID	1	0	1	1	9.30524e+07	58.72	3.08836e-06	1	1.25552	10	3	696.998	2088.98	0.210237	62.7814	7228	7228	MS2	12/204	HMC1_Billes_140328223216.raw
	High		QIATLHAQVADMK	Unambiguous	1	1	P35579		CID	1	0	1	1	2.70897e+07	58.71	5.45073e-06	0	0	41	2	713.381	1425.75	1.93229	53.1029	5559	5559	MS2	9/134	HMC1_Ac1010_140329104035.raw
	High		RGDLPFVVPR	Unambiguous	1	1	P35579		CID	1	0	1	1	97975543	58.64	2.5303e-06	1	2.6508	4	2	578.335	1155.66	-0.10011	77.3809	8863	8863	MS2	9/90	HMC1_Ac1010.raw
	High		DELADEIANSSGK	Unambiguous	1	1	P35579		CID	1	0	1	1	6.81918e+07	58.61	3.44302e-06	0	11.2622	52	2	674.815	1348.62	0.344977	69.2853	7447	7447	MS2	16/124	HMC1_Ac1010_140329104035.raw
	High		AGVLAHLEEER	Unambiguous	2	2	P35579;P35580		CID	1	0	1	1	214710453	58.57	8.27022e-06	0	4.1915	2	2	612.323	1223.64	0.33667	55.0144	5784	5784	MS2	9/84	HMC1_Ac1010_140329104035.raw
		High	VIQYLAYVASSHK	Unambiguous	1	1	P35579		CID	1	0	1	1	26168499	58.5	4.02573e-06	0	8.81446	32	2	739.904	1478.8	-0.166989	86.7212	9960	9960	MS2	9/118	HMC1_Billes_140329010544.raw
		High	VIQYLAYVASSHK	Unambiguous	1	1	P35579		CID	1	0	1	1	3.81058e+07	58.45	4.07235e-06	0	13.172	23	2	739.904	1478.8	-0.00189533	86.8659	10806	10806	MS2	9/118	HMC1_Billes.raw
	High		RGDLPFVVPR	Unambiguous	1	1	P35579		CID	1	0	1	1	77153092	58.42	2.66178e-06	1	2.67165	8	2	578.335	1155.66	-0.205738	77.1257	8326	8326	MS2	9/90	HMC1_Ac1010_140329104035.raw
	High		KFDQLLAEEK	Unambiguous	4	2	P35579;P35580		CID	1	0	1	1	2.37101e+08	58.36	6.6376e-06	1	5.10143	2	2	610.83	1220.65	0.763911	54.2062	5372	5372	MS2	14/102	HMC1_Ac1010_140329080705.raw
	High		KEEELQAALAR	Unambiguous	3	1	P35579		CID	1	0	1	1	127901233	58.31	7.82124e-06	1	6.04495	2	3	419.898	1257.68	-0.2654	41.9935	4509	4509	MS2	7/104	HMC1_Ac1010.raw
		High	KFDQLLAEEK	Unambiguous	4	2	P35579;P35580		CID	1	0	1	1	1.2654e+08	58.23	8.11697e-06	1	12.944	6	2	610.83	1220.65	-0.0361216	54.3609	6171	6171	MS2	14/102	HMC1_Billes_140328223216.raw
	High		QAQQERDELADEIANSSGK	Unambiguous	1	1	P35579		CID	1	0	1	1	1.544e+07	58.18	3.42123e-06	1	0	55	2	1044.99	2088.98	-0.0170678	61.6762	6558	6558	MS2	24/204	HMC1_Ac1010_140329104035.raw
		High	EDQSILcTGESGAGK	Unambiguous	4	2	P35579;P35580	C7(Carbamidomethyl)	CID	1	0	1	1	2.08738e+08	57.96	4.07887e-06	0	0	30	2	776.352	1551.7	0.786006	50.3787	6007	6007	MS2	12/156	HMC1_Billes.raw
	High		ADFcIIHYAGK	Unambiguous	2	2	P35579;P35580	C4(Carbamidomethyl)	CID	1	0	1	1	8.57175e+07	57.81	8.36164e-06	0	9.90492	6	2	647.816	1294.62	-0.0863894	78.4137	8468	8468	MS2	9/80	HMC1_Ac1010_140329104035.raw
	High		HSQAVEELAEQLEQTKR	Unambiguous	1	1	P35579		CID	1	0	1	1	138337015	57.67	7.52407e-06	1	32.8089	71	3	666.007	1996.01	-1.58844	87.9934	9532	9532	MS2	21/182	HMC1_Ac1010_140329104035.raw
	High		LEVNLQAMK	Unambiguous	1	1	P35579		CID	1	0	1	1	5.58761e+07	57.48	7.59257e-06	0	8.6454	7	2	523.289	1045.57	0.225103	76.937	8304	8304	MS2	6/74	HMC1_Ac1010_140329104035.raw
		High	VIQYLAYVASSHK	Unambiguous	1	1	P35579		CID	1	0	1	1	3.81058e+07	57.42	5.16232e-06	0	10.3003	22	2	739.904	1478.8	0.328292	87.4172	10878	10878	MS2	10/118	HMC1_Billes.raw
	High		LEVNLQAMK	Unambiguous	1	1	P35579		CID	1	0	1	1	2.44811e+06	57.22	8.061e-06	0	10.8552	100	2	523.289	1045.57	0.341853	77.4475	7738	7738	MS2	6/74	HMC1_Ac1010_140329080705.raw
	High		KEEELQAALAR	Unambiguous	3	1	P35579		CID	1	0	1	1	8.61266e+07	57.17	1.04567e-05	1	4.74604	3	3	419.898	1257.68	-0.192605	41.811	3928	3928	MS2	12/104	HMC1_Ac1010_140329080705.raw
		High	DLGEELEALKTELEDTLDSTAAQQELR	Unambiguous	1	1	P35579		CID	1	0	1	1	27406015	57.16	4.71157e-06	1	2.8718	10	3	1006.5	3017.48	-0.879641	129.327	16098	16098	MS2	24/290	HMC1_Billes.raw
		High	QAQQERDELADEIANSSGK	Unambiguous	1	1	P35579		CID	1	0	1	1	9.30524e+07	57.12	4.46404e-06	1	2.59003	8	3	696.998	2088.98	0.210237	62.2492	7162	7162	MS2	15/204	HMC1_Billes_140328223216.raw
	High		NKHEAMITDLEER	Unambiguous	1	1	P35579		CID	1	0	1	1	38637613	56.98	6.51453e-06	1	10.2565	10	3	529.259	1585.76	-1.35415	41.4835	3887	3887	MS2	9/136	HMC1_Ac1010_140329080705.raw
	High		KLEGDSTDLSDQIAELQAQIAELK	Unambiguous	1	1	P35579		CID	1	0	1	1	2.23855e+08	56.97	4.42e-06	1	4.77464	15	3	872.453	2615.35	1.81968	118.658	11389	11389	MS2	15/268	HMC1_Ac1010_140329080705.raw
	High		QLLQANPILEAFGNAK	Unambiguous	3	1	P35579		CID	1	0	1	1	2.148e+08	56.96	3.72539e-06	0	20.0256	25	2	863.978	1726.95	0.239138	115.827	12903	12903	MS2	10/150	HMC1_Ac1010_140329104035.raw
	High		QAQQERDELADEIANSSGK	Unambiguous	1	1	P35579		CID	1	0	1	1	1.23602e+08	56.92	4.5728e-06	1	1.42877	4	3	696.998	2088.98	0.0349307	62.501	6318	6318	MS2	15/204	HMC1_Ac1010_140329080705.raw
	High		LQVELDNVTGLLSQSDSK	Unambiguous	1	1	P35579		CID	1	0	1	1	25962454	56.86	7.31524e-06	0	20.2592	11	3	649.341	1946.01	-0.112961	112.186	12941	12941	MS2	13/194	HMC1_Ac1010.raw
	High		LQQELDDLLVDLDHQR	Unambiguous	1	1	P35579		CID	1	0	1	1	5.92309e+07	56.85	7.53864e-06	0	6.13389	15	3	650.669	1949.99	0.589405	112.402	10805	10805	MS2	21/166	HMC1_Ac1010_140329080705.raw
	High		NKHEAMITDLEER	Unambiguous	1	1	P35579		CID	1	0	1	1	56733635	56.74	6.88467e-06	1	9.64691	7	3	529.259	1585.76	-1.23868	41.6472	4465	4465	MS2	10/136	HMC1_Ac1010.raw
		High	ASITALEAK	Unambiguous	1	1	P35579		CID	1	0	1	1	6.99473e+07	56.74	1.19687e-05	0	29.4497	31	2	452.261	903.514	-0.255048	41.2812	4489	4489	MS2	8/74	HMC1_Billes_140328223216.raw
	High		LQQLFNHTmFILEQEEYQR	Unambiguous	3	2	P35579;P35580	M9(Oxidation)	CID	1	0	1	1	95249077	56.62	6.20647e-06	0	9.90405	3	3	828.405	2483.2	-0.331438	106.795	12267	12267	MS2	19/194	HMC1_Ac1010.raw
	High		RQLEEAEEEAQR	Unambiguous	1	1	P35579		CID	1	0	1	1	1.11701e+07	56.61	8.84006e-06	1	0	29	2	744.358	1487.71	-0.0871661	23.9651	2058	2058	MS2	9/120	HMC1_Ac1010_140329104035.raw
		High	IAQLEEELEEEQGNTELINDR	Unambiguous	1	1	P35579		CID	1	0	1	1	1.51809e+08	56.54	4.5473e-06	0	2.11762	3	3	824.73	2472.17	0.217713	107.959	13532	13532	MS2	12/226	HMC1_Billes.raw
	High		ELESQISELQEDLESER	Unambiguous	1	1	P35579		CID	1	0	1	1	1.51201e+07	56.51	4.91386e-06	0	22.0078	48	3	678.655	2033.95	0.201021	111.724	10734	10734	MS2	11/182	HMC1_Ac1010_140329080705.raw
	High		ADFcIIHYAGK	Unambiguous	2	2	P35579;P35580	C4(Carbamidomethyl)	CID	1	0	1	1	2.40744e+06	56.45	1.09835e-05	0	8.79138	100	2	647.816	1294.63	0.479351	78.9351	7859	7859	MS2	9/80	HMC1_Ac1010_140329080705.raw
	High		QAQQERDELADEIANSSGK	Unambiguous	1	1	P35579		CID	1	0	1	1	139977302	56.45	5.20868e-06	1	0.402982	4	3	696.998	2088.98	0.122584	62.043	6598	6598	MS2	15/204	HMC1_Ac1010_140329104035.raw
	High		SMEAEMIQLQEELAAAER	Unambiguous	1	1	P35579		CID	1	0	1	1	5.68584e+07	56.44	6.35562e-06	0	9.3541	5	3	683.659	2048.96	0.517354	117.79	11280	11280	MS2	15/188	HMC1_Ac1010_140329080705.raw
		High	LEVNLQAMK	Unambiguous	1	1	P35579		CID	1	0	1	1	2.3194e+07	56.44	9.07946e-06	0	24.0311	28	2	523.289	1045.57	-0.358647	77.5286	8881	8881	MS2	6/74	HMC1_Billes_140329010544.raw
	High		cNGVLEGIR	Unambiguous	4	2	P35579;P35580	C1(Carbamidomethyl)	CID	1	0	1	1	5.95636e+07	56.39	1.23992e-05	0	13.3523	49	2	509.26	1017.51	-1.02986	51.4913	5061	5061	MS2	6/78	HMC1_Ac1010_140329080705.raw
	High		DLGEELEALKTELEDTLDSTAAQQELR	Unambiguous	1	1	P35579		CID	1	0	1	1	5.88783e+07	56.39	5.28114e-06	1	3.84649	42	3	1006.5	3017.48	0.455355	129.027	14806	14806	MS2	16/290	HMC1_Ac1010.raw
		High	KEEELQAALAR	Unambiguous	3	1	P35579		CID	1	0	1	1	4.88567e+07	56.38	1.28881e-05	1	18.1881	8	3	419.898	1257.68	0.389754	41.8298	4563	4563	MS2	12/104	HMC1_Billes_140328223216.raw
	High		ASITALEAK	Unambiguous	1	1	P35579		CID	1	0	1	1	111045104	56.35	1.30933e-05	0	6.71058	3	2	452.261	903.514	-0.322601	41.229	4157	4157	MS2	8/74	HMC1_Ac1010_140329104035.raw
	High		IIGLDQVAGmSETALPGAFK	Unambiguous	1	1	P35579	M10(Oxidation)	CID	1	0	1	1	8.95883e+07	56.34	1.01039e-05	0	45.6916	10	2	1017.53	2034.06	1.29005	112.105	12930	12930	MS2	16/196	HMC1_Ac1010.raw
		High	LEVNLQAMK	Unambiguous	1	1	P35579		CID	1	0	1	1	3.18031e+07	56.33	9.89439e-06	0	21.4868	22	2	523.289	1045.57	0.341853	77.8575	9131	9131	MS2	6/74	HMC1_Billes_140328223216.raw
	High		VIQYLAYVASSHK	Unambiguous	1	1	P35579		CID	1	0	1	1	6.2936e+07	56.3	6.56384e-06	0	0	25	2	739.904	1478.8	-0.249536	86.546	9934	9934	MS2	10/118	HMC1_Ac1010.raw
	High		LQQELDDLLVDLDHQR	Unambiguous	1	1	P35579		CID	1	0	1	1	3.73896e+08	56.3	8.32201e-06	0	2.02705	4	3	650.669	1949.99	0.495505	112.879	12533	12533	MS2	11/166	HMC1_Ac1010_140329104035.raw
		High	IAQLEEELEEEQGNTELINDR	Unambiguous	1	1	P35579		CID	1	0	1	1	121492484	56.3	5.1573e-06	0	10.0329	3	3	824.73	2472.18	1.18058	108.048	12522	12522	MS2	18/226	HMC1_Billes_140329010544.raw
	High		QIATLHAQVADmKK	Unambiguous	1	1	P35579	M12(Oxidation)	CID	1	0	1	1	3.33267e+06	56.21	8.85527e-06	1	0	100	2	785.426	1569.84	1.57314	24.9934	2187	2187	MS2	11/144	HMC1_Ac1010_140329104035.raw
	High		QLLQANPILEAFGNAK	Unambiguous	3	1	P35579		CID	1	0	1	1	1.32553e+07	56.19	5.2896e-06	0	18.8707	71	2	863.979	1726.95	0.66325	114.664	11011	11011	MS2	10/150	HMC1_Ac1010_140329080705.raw
		High	KFDQLLAEEK	Unambiguous	4	2	P35579;P35580		CID	1	0	1	1	1.17032e+08	56.19	1.3224e-05	1	22.5339	7	2	610.83	1220.65	0.263891	53.813	5986	5986	MS2	14/102	HMC1_Billes_140329010544.raw
	High		NLPIYSEEIVEmYK	Unambiguous	1	1	P35579	M12(Oxidation)	CID	1	0	1	1	6.40689e+07	56.1	6.01404e-06	0	0	9	2	872.427	1743.85	-2.11524	108.159	10285	10285	MS2	9/140	HMC1_Ac1010_140329080705.raw
	High		QIATLHAQVADMK	Unambiguous	1	1	P35579		CID	1	0	1	1	2.70897e+07	56.07	8.15669e-06	0	4.03876	37	2	713.38	1425.75	1.16173	53.619	5621	5621	MS2	9/134	HMC1_Ac1010_140329104035.raw
		High	NTDQASMPDNTAAQK	Unambiguous	2	1	P35579		CID	1	0	1	1	2.55756e+07	56	3.39105e-06	0	7.66947	51	2	796.356	1591.7	1.58317	24.8311	2251	2251	MS2	22/158	HMC1_Billes_140329010544.raw
	High		TDLLLEPYNK	Unambiguous	1	1	P35579		CID	1	0	1	1	211232846	55.94	1.19701e-05	0	1.77264	3	2	603.324	1205.64	0.00966317	86.5235	9931	9931	MS2	6/84	HMC1_Ac1010.raw
	High		TEMEDLMSSK	Unambiguous	1	1	P35579		CID	1	0	1	1	3.68179e+07	55.85	2.594e-06	0	14.0634	17	2	585.754	1170.5	-0.221151	65.1472	6615	6615	MS2	6/88	HMC1_Ac1010_140329080705.raw
		High	NmDPLNDNIATLLHQSSDK	Unambiguous	1	1	P35579	M2(Oxidation)	CID	1	0	1	1	5.39538e+07	55.74	7.06718e-06	0	14.0285	8	3	714.676	2142.01	0.376253	106.335	12297	12297	MS2	13/210	HMC1_Billes_140329010544.raw
	High		QAQQERDELADEIANSSGK	Unambiguous	1	1	P35579		CID	1	0	1	1	1.23602e+08	55.67	6.23344e-06	1	12.2478	35	3	696.998	2088.98	0.122584	62.0059	6265	6265	MS2	11/204	HMC1_Ac1010_140329080705.raw
		High	ALEEAMEQK	Unambiguous	1	1	P35579		CID	1	0	1	1	3.70104e+07	55.66	8.96425e-06	0	40.2609	17	2	524.752	1048.5	-0.376832	30.7136	3102	3102	MS2	6/74	HMC1_Billes_140328223216.raw
	High		EmEAELEDERK	Unambiguous	1	1	P35579	M2(Oxidation)	CID	1	0	1	1	1.09184e+07	55.62	6.30562e-06	1	10.6346	31	2	697.809	1394.61	0.0250475	20.0776	1627	1627	MS2	7/98	HMC1_Ac1010.raw
	High		EmEAELEDERK	Unambiguous	1	1	P35579	M2(Oxidation)	CID	1	0	1	1	7632491	55.6	6.33473e-06	1	50.3255	96	2	697.809	1394.61	-0.325073	20.0795	1559	1559	MS2	7/98	HMC1_Ac1010_140329104035.raw
		High	MQQNIQELEEQLEEEESAR	Unambiguous	1	1	P35579		CID	1	0	1	1	28472367	55.55	5.57224e-06	0	8.76425	8	3	778.357	2333.06	-0.402603	110.135	12803	12803	MS2	24/198	HMC1_Billes_140329010544.raw
	High		DLGEELEALKTELEDTLDSTAAQQELR	Unambiguous	1	1	P35579		CID	1	0	1	1	8.63331e+06	55.47	6.52721e-06	1	8.84391	33	4	755.126	3017.48	0.65317	129.29	14281	14281	MS2	25/290	HMC1_Ac1010_140329104035.raw
	High		LQQELDDLLVDLDHQR	Unambiguous	1	1	P35579		CID	1	0	1	1	400690917	55.34	1.03807e-05	0	14.2199	4	3	650.669	1949.99	0.0260021	112.333	12960	12960	MS2	21/166	HMC1_Ac1010.raw
		High	KFDQLLAEEK	Unambiguous	4	2	P35579;P35580		CID	1	0	1	1	207880350	55.28	1.63066e-05	1	12.5911	3	2	610.83	1220.65	0.263891	54.2786	6535	6535	MS2	8/102	HMC1_Billes.raw
	High		VISGVLQLGNIVFK	Unambiguous	1	1	P35579		CID	1	0	1	1	2.95228e+07	55.25	2.97831e-06	0	0	6	3	496.304	1486.9	-0.442248	116.195	13467	13467	MS2	13/118	HMC1_Ac1010.raw
	High		EDQSILcTGESGAGK	Unambiguous	4	2	P35579;P35580	C7(Carbamidomethyl)	CID	1	0	1	1	3.36694e+08	55.22	7.8158e-06	0	0	57	2	776.352	1551.7	0.0779854	50.7667	5622	5622	MS2	10/156	HMC1_Ac1010.raw
		High	RQLEEAEEEAQR	Unambiguous	1	1	P35579		CID	1	0	1	1	9.11283e+06	55.21	1.23533e-05	1	21.8766	46	2	744.358	1487.71	-0.415377	24.2554	2314	2314	MS2	9/120	HMC1_Billes.raw
		High	VIQYLAYVASSHK	Unambiguous	1	1	P35579		CID	1	0	1	1	26168499	55	9.01249e-06	0	14.3067	40	2	739.904	1478.8	-0.166989	87.2758	10030	10030	MS2	10/118	HMC1_Billes_140329010544.raw
	High		IIGLDQVAGMSETALPGAFK	Unambiguous	1	1	P35579		CID	1	0	1	1	9.63759e+07	54.94	9.13787e-06	0	38.4205	66	2	1009.54	2018.07	3.49865	117.533	13110	13110	MS2	16/196	HMC1_Ac1010_140329104035.raw
	High		NKHEAMITDLEER	Unambiguous	1	1	P35579		CID	1	0	1	1	1.18616e+07	54.91	1.0654e-05	1	6.57986	44	2	793.385	1585.76	-0.537393	41.6804	4470	4470	MS2	8/136	HMC1_Ac1010.raw
	High		VISGVLQLGNIVFK	Unambiguous	1	1	P35579		CID	1	0	1	1	1.4464e+07	54.86	3.25814e-06	0	0	18	3	496.305	1486.9	0.296628	116.229	12954	12954	MS2	15/118	HMC1_Ac1010_140329104035.raw
	High		LQQLFNHTmFILEQEEYQR	Unambiguous	3	2	P35579;P35580	M9(Oxidation)	CID	1	0	1	1	6.89331e+07	54.82	9.39388e-06	0	0	4	3	828.405	2483.2	-0.2577	106.716	11721	11721	MS2	19/194	HMC1_Ac1010_140329104035.raw
	High		VIQYLAYVASSHK	Unambiguous	1	1	P35579		CID	1	0	1	1	5.45508e+07	54.8	9.43724e-06	0	6.43409	69	2	739.904	1478.8	0.493386	87.419	9465	9465	MS2	7/118	HMC1_Ac1010_140329104035.raw
		High	AGVLAHLEEER	Unambiguous	2	2	P35579;P35580		CID	1	0	1	1	9.97265e+07	54.61	2.07564e-05	0	3.19741	5	2	612.323	1223.64	0.13715	55.4283	6184	6184	MS2	10/84	HMC1_Billes_140329010544.raw
		High	NKHEAMITDLEER	Unambiguous	1	1	P35579		CID	1	0	1	1	9.92508e+06	54.38	1.13074e-05	1	18.3546	43	2	793.386	1585.76	0.0784383	41.516	4784	4784	MS2	8/136	HMC1_Billes.raw
	High		HEmPPHIYAITDTAYR	Unambiguous	1	1	P35579	M3(Oxidation)	CID	1	0	1	1	45693853	54.35	9.3657e-06	0	13.897	15	3	644.309	1930.91	-0.226991	65.8725	7042	7042	MS2	9/142	HMC1_Ac1010_140329104035.raw
	High		KFDQLLAEEK	Unambiguous	4	2	P35579;P35580		CID	1	0	1	1	2.47728e+08	54.3	1.69049e-05	1	20.7058	8	2	610.83	1220.65	0.663907	53.2448	5575	5575	MS2	14/102	HMC1_Ac1010_140329104035.raw
	High		ELESQISELQEDLESER	Unambiguous	1	1	P35579		CID	1	0	1	1	6.72745e+07	54.24	9.04089e-06	0	24.8628	5	3	678.656	2033.95	0.651144	111.672	12872	12872	MS2	22/182	HMC1_Ac1010.raw
		High	NTDQASMPDNTAAQK	Unambiguous	2	1	P35579		CID	1	0	1	1	2.81375e+07	54.24	4.14374e-06	0	16.9814	70	2	796.355	1591.7	0.739559	24.6248	2298	2298	MS2	12/158	HMC1_Billes_140328223216.raw
		High	NTDQASMPDNTAAQK	Unambiguous	2	1	P35579		CID	1	0	1	1	4.67262e+07	54.11	5.24003e-06	0	20.1783	26	2	796.356	1591.7	1.65986	24.545	2358	2358	MS2	20/158	HMC1_Billes.raw
	High		EMEAELEDER	Unambiguous	1	1	P35579		CID	1	0	1	1		53.93	4.03618e-06	0	0	13	2	625.764	1250.52	0.841844	46.7131	5120	5120	MS2	7/88	HMC1_Ac1010.raw
	High		RGDLPFVVPR	Unambiguous	1	1	P35579		CID	1	0	1	1	2.78433e+06	53.91	8.33209e-06	1	29.6107	100	2	578.336	1155.66	0.428029	76.9976	7702	7702	MS2	9/90	HMC1_Ac1010_140329080705.raw
	High		ALEQQVEEMK	Unambiguous	1	1	P35579		CID	1	0	1	1	1.27394e+08	53.88	1.86214e-05	0	18.4363	26	2	602.799	1204.59	2.78337	54.6548	6096	6096	MS2	7/94	HMC1_Ac1010.raw
		High	QLLQANPILEAFGNAK	Unambiguous	3	1	P35579		CID	1	0	1	1	158659384	53.78	9.21346e-06	0	20.906	3	2	863.979	1726.95	1.08736	114.766	14466	14466	MS2	11/150	HMC1_Billes.raw
		High	ELESQISELQEDLESER	Unambiguous	1	1	P35579		CID	1	0	1	1	108550948	53.76	1.00974e-05	0	37.7628	6	2	1017.48	2033.95	1.40796	111.735	14054	14054	MS2	8/182	HMC1_Billes.raw
	High		IMGIPEEEQMGLLR	Unambiguous	1	1	P35579		CID	1	0	1	1	5.51159e+07	53.71	2.02159e-05	0	3.1583	6	2	808.414	1615.82	0.87785	109.731	10497	10497	MS2	12/118	HMC1_Ac1010_140329080705.raw
		High	LQQLFNHTmFILEQEEYQR	Unambiguous	3	2	P35579;P35580	M9(Oxidation)	CID	1	0	1	1	9.3534e+06	53.7	1.15176e-05	0	2.54697	100	3	828.406	2483.2	0.848364	106.952	13401	13401	MS2	26/194	HMC1_Billes.raw
		High	QIATLHAQVADMK	Unambiguous	1	1	P35579		CID	1	0	1	1	9.39369e+06	53.68	1.73562e-05	0	0	67	2	713.38	1425.75	0.219929	53.6403	6080	6080	MS2	9/134	HMC1_Billes_140328223216.raw
	High		KQELEEIcHDLEAR	Unambiguous	1	1	P35579	C8(Carbamidomethyl)	CID	1	0	1	1	1.98061e+08	53.63	1.40891e-05	1	0	2	3	590.621	1769.85	0.191491	73.9754	7973	7973	MS2	10/148	HMC1_Ac1010_140329104035.raw
		High	MQQNIQELEEQLEEEESAR	Unambiguous	1	1	P35579		CID	1	0	1	1	43301052	53.61	8.05697e-06	0	0	9	3	778.358	2333.06	1.40251	109.916	13804	13804	MS2	23/198	HMC1_Billes.raw
	High		ALELDSNLYR	Unambiguous	1	1	P35579		CID	1	0	1	1	255797936	53.56	2.33494e-05	0	0	3	2	597.312	1193.62	-0.0895635	85.0863	9194	9194	MS2	8/84	HMC1_Ac1010_140329104035.raw
	High		KEEELQAALAR	Unambiguous	3	1	P35579		CID	1	0	1	1	1.77536e+08	53.5	2.36742e-05	1	4.44553	4	2	629.343	1257.68	-0.448829	42.2362	4541	4541	MS2	7/104	HMC1_Ac1010.raw
	High		HEmPPHIYAITDTAYR	Unambiguous	1	1	P35579	M3(Oxidation)	CID	1	0	1	1	6.70603e+07	53.48	1.05455e-05	0	14.2519	10	3	644.309	1930.91	0.152323	66.5127	7554	7554	MS2	9/142	HMC1_Ac1010.raw
	High		TQLEELEDELQATEDAK	Unambiguous	3	2	P35579;P35580		CID	1	0	1	1	1.80998e+07	53.42	1.04647e-05	0	35.2682	17	3	654.645	1961.92	0.556405	111.339	10693	10693	MS2	10/186	HMC1_Ac1010_140329080705.raw
		High	KEEELQAALAR	Unambiguous	3	1	P35579		CID	1	0	1	1	4.61056e+07	53.32	2.56072e-05	1	22.104	11	3	419.898	1257.68	0.0985747	41.8541	4474	4474	MS2	12/104	HMC1_Billes_140329010544.raw
		High	EQLEEEEEAKHNLEK	Unambiguous	1	1	P35579		CID	1	0	1	1	2.36397e+07	53.17	1.73501e-05	1	6.57732	28	2	927.941	1854.87	1.56238	36.5155	4073	4073	MS2	11/164	HMC1_Billes.raw
		High	KEEELQAALAR	Unambiguous	3	1	P35579		CID	1	0	1	1	7.80277e+07	53.12	2.68141e-05	1	25.1905	14	2	629.344	1257.68	0.133531	41.7328	4550	4550	MS2	7/104	HMC1_Billes_140328223216.raw
	High		EmEAELEDER	Unambiguous	1	1	P35579	M2(Oxidation)	CID	1	0	1	1	1.58368e+07	53.1	4.88619e-06	0	22.0843	40	2	633.761	1266.51	-0.744037	27.9309	2551	2551	MS2	7/88	HMC1_Ac1010_140329104035.raw
	High		ALELDSNLYR	Unambiguous	1	1	P35579		CID	1	0	1	1	4.42019e+06	53.08	2.60781e-05	0	0	100	2	597.312	1193.62	0.0127059	85.5087	8385	8385	MS2	8/84	HMC1_Ac1010_140329080705.raw
	High		IIGLDQVAGMSETALPGAFK	Unambiguous	1	1	P35579		CID	1	0	1	1	6.1475e+07	53.08	1.54992e-05	0	69.2271	7	3	673.36	2018.07	1.73782	116.523	12988	12988	MS2	14/196	HMC1_Ac1010_140329104035.raw
	High		LEVNLQAmK	Unambiguous	1	1	P35579	M8(Oxidation)	CID	1	0	1	1	4.29909e+07	52.85	2.0752e-05	0	17.8435	12	2	531.287	1061.57	0.412173	49.9538	4890	4890	MS2	7/74	HMC1_Ac1010_140329080705.raw
		High	KEEELQAALAR	Unambiguous	3	1	P35579		CID	1	0	1	1	6.69055e+07	52.68	2.96731e-05	1	39.2809	20	2	629.344	1257.68	-0.0605888	41.7597	4462	4462	MS2	7/104	HMC1_Billes_140329010544.raw
	High		FLSNGHVTIPGQQDK	Unambiguous	1	1	P35579		CID	1	0	1	1	6702216	52.67	2.24413e-05	0	0	52	2	820.924	1640.84	0.519319	61.8784	6580	6580	MS2	12/156	HMC1_Ac1010_140329104035.raw
	High		QLLQANPILEAFGNAK	Unambiguous	3	1	P35579		CID	1	0	1	1	1.22061e+07	52.67	1.18966e-05	0	16.4028	19	3	576.322	1726.95	1.07958	115.006	12803	12803	MS2	18/150	HMC1_Ac1010_140329104035.raw
	High		DLEAHIDSANK	Unambiguous	1	1	P35579		CID	1	0	1	1	9.23304e+07	52.59	1.90029e-05	0	11.3385	20	2	606.796	1212.58	-0.657195	31.8048	3199	3199	MS2	9/96	HMC1_Ac1010.raw
	High		TELEDTLDSTAAQQELR	Unambiguous	1	1	P35579		CID	1	0	1	1	1.02287e+06	52.23	1.64563e-05	0	9.00677	100	3	640.644	1919.92	-0.347416	100.027	9541	9541	MS2	10/164	HMC1_Ac1010_140329080705.raw
	High		HSQAVEELAEQLEQTK	Unambiguous	1	1	P35579		CID	1	0	1	1	1.10363e+08	52.19	2.50639e-05	0	35.2401	29	3	613.974	1839.91	-0.205534	98.8024	11354	11354	MS2	10/172	HMC1_Ac1010.raw
	High		QAcVLMIK	Unambiguous	1	1	P35579	C3(Carbamidomethyl)	CID	1	0	1	1	3.55362e+07	52.17	2.51796e-05	0	5.81474	13	2	481.761	962.515	-1.08152	60.961	6872	6872	MS2	6/72	HMC1_Ac1010.raw
	High		QAcVLMIK	Unambiguous	1	1	P35579	C3(Carbamidomethyl)	CID	1	0	1	1	2.67872e+07	52.14	2.56596e-05	0	7.51412	16	2	481.761	962.515	-1.39858	60.4864	6422	6422	MS2	6/72	HMC1_Ac1010_140329104035.raw
		High	LQQELDDLLVDLDHQR	Unambiguous	1	1	P35579		CID	1	0	1	1	1.77707e+08	52.03	2.28714e-05	0	25.0982	10	3	650.669	1949.99	0.589405	112.393	13416	13416	MS2	12/166	HMC1_Billes_140328223216.raw
	High		QAcVLMIK	Unambiguous	1	1	P35579	C3(Carbamidomethyl)	CID	1	0	1	1	2.59509e+07	52	2.49228e-05	0	5.96482	17	2	481.761	962.515	-1.58882	61.0098	6154	6154	MS2	6/72	HMC1_Ac1010_140329080705.raw
	High		DELADEIANSSGK	Unambiguous	1	1	P35579		CID	1	0	1	1	8.92935e+07	51.9	2.25979e-05	0	11.3394	33	2	674.815	1348.62	0.616521	69.6999	7953	7953	MS2	16/124	HMC1_Ac1010.raw
	High		TDLLLEPYNK	Unambiguous	1	1	P35579		CID	1	0	1	1	169018432	51.81	3.09812e-05	0	1.84745	4	2	603.324	1205.64	0.00966317	86.3128	9337	9337	MS2	6/84	HMC1_Ac1010_140329104035.raw
	High		SMEAEMIQLQEELAAAER	Unambiguous	1	1	P35579		CID	1	0	1	1	4.13643e+07	51.71	1.85495e-05	0	21.5236	17	3	683.66	2048.97	1.50037	117.695	13130	13130	MS2	19/188	HMC1_Ac1010_140329104035.raw
		High	EQADFAIEALAK	Unambiguous	2	1	P35579		CID	1	0	1	1	1.76779e+08	51.7	3.51563e-05	0	35.2935	8	2	653.338	1305.67	-0.432691	103.383	12906	12906	MS2	8/122	HMC1_Billes.raw
		High	NKHEAMITDLEER	Unambiguous	1	1	P35579		CID	1	0	1	1	29857948	51.65	2.2911e-05	1	17.932	12	3	529.259	1585.76	-0.892278	41.4964	4781	4781	MS2	9/136	HMC1_Billes.raw
		High	TDLLLEPYNK	Unambiguous	1	1	P35579		CID	1	0	1	1	84569749	51.63	3.22922e-05	0	2.40432	7	2	603.325	1205.64	0.41466	86.796	9969	9969	MS2	6/84	HMC1_Billes_140329010544.raw
	High		ALEEAMEQK	Unambiguous	1	1	P35579		CID	1	0	1	1	70112494	51.62	2.27255e-05	0	23.0326	27	2	524.752	1048.5	-0.376832	30.0968	2531	2531	MS2	6/74	HMC1_Ac1010_140329080705.raw
	High		EQADFAIEALAK	Unambiguous	2	1	P35579		CID	1	0	1	1	2.27971e+08	51.62	3.54656e-05	0	24.8159	3	2	653.338	1305.67	0.0347717	102.572	11173	11173	MS2	8/122	HMC1_Ac1010_140329104035.raw
	High		KQELEEIcHDLEAR	Unambiguous	1	1	P35579	C8(Carbamidomethyl)	CID	1	0	1	1	2.87032e+08	51.56	2.26926e-05	1	0.782308	1	3	590.621	1769.85	0.191491	74.3874	8501	8501	MS2	10/148	HMC1_Ac1010.raw
	High		ELESQISELQEDLESER	Unambiguous	1	1	P35579		CID	1	0	1	1	7.43976e+07	51.55	1.64463e-05	0	34.1054	4	3	678.656	2033.95	0.471095	111.696	12378	12378	MS2	9/182	HMC1_Ac1010_140329104035.raw
		High	NKHEAMITDLEER	Unambiguous	1	1	P35579		CID	1	0	1	1	19432067	51.53	2.28499e-05	1	8.74508	15	3	529.259	1585.76	-0.661341	41.6697	4542	4542	MS2	9/136	HMC1_Billes_140328223216.raw
	High		TQLEELEDELQATEDAK	Unambiguous	3	2	P35579;P35580		CID	1	0	1	1	7.05227e+07	51.38	1.60112e-05	0	43.2883	5	3	654.644	1961.92	-0.00357351	111.263	12819	12819	MS2	10/186	HMC1_Ac1010.raw
	High		TEMEDLMSSK	Unambiguous	1	1	P35579		CID	1	0	1	1	4.48628e+07	51.33	7.36207e-06	0	19.2993	20	2	585.754	1170.5	-0.742596	64.6527	6908	6908	MS2	6/88	HMC1_Ac1010_140329104035.raw
		High	DLEAHIDSANK	Unambiguous	1	1	P35579		CID	1	0	1	1	30205572	51.3	2.52045e-05	0	16.7799	23	2	606.796	1212.59	-0.153847	32.6042	3265	3265	MS2	8/96	HMC1_Billes_140329010544.raw
	High		QIATLHAQVADMK	Unambiguous	1	1	P35579		CID	1	0	1	1	2.94303e+07	51.29	3.00923e-05	0	0	31	2	713.38	1425.75	0.562402	53.9982	6015	6015	MS2	9/134	HMC1_Ac1010.raw
	High		EMEAELEDER	Unambiguous	1	1	P35579		CID	1	0	1	1	3.62605e+07	51.25	7.48118e-06	0	7.78397	16	2	625.764	1250.52	0.0609199	46.2822	4764	4764	MS2	7/88	HMC1_Ac1010_140329104035.raw
		High	RGDLPFVVPR	Unambiguous	1	1	P35579		CID	1	0	1	1	3.00931e+07	51.25	1.3873e-05	1	4.0037	22	3	385.893	1155.66	-0.00611729	77.3691	9069	9069	MS2	12/90	HMC1_Billes_140328223216.raw
		High	KQELEEIcHDLEAR	Unambiguous	1	1	P35579	C8(Carbamidomethyl)	CID	1	0	1	1	1.02141e+08	51.23	2.48607e-05	1	13.3396	21	3	590.621	1769.85	-0.015425	74.0949	8463	8463	MS2	10/148	HMC1_Billes_140329010544.raw
		High	DFSALESQLQDTQELLQEENR	Unambiguous	1	1	P35579		CID	1	0	1	1		51.12	1.6999e-05	0	0	19	2	1247.09	2493.18	0.509097	119.457	14004	14004	MS2	12/222	HMC1_Billes_140329010544.raw
	High		mEDSVGcLETAEEVKR	Unambiguous	1	1	P35579	M1(Oxidation); C7(Carbamidomethyl)	CID	1	0	1	1	1.33568e+07	51.11	1.62637e-05	1	18.0888	24	3	623.617	1868.84	-0.641576	57.7371	6107	6107	MS2	16/144	HMC1_Ac1010_140329104035.raw
		High	LQQELDDLLVDLDHQR	Unambiguous	1	1	P35579		CID	1	0	1	1	1.89643e+08	51.08	2.72941e-05	0	4.04576	3	3	650.669	1949.99	0.213803	112.445	13115	13115	MS2	18/166	HMC1_Billes_140329010544.raw
	High		KANLQIDQINTDLNLER	Unambiguous	1	1	P35579		CID	1	0	1	1	3.44933e+07	51.06	2.15443e-05	1	11.7788	8	3	666.692	1998.06	0.440818	101.058	11601	11601	MS2	14/178	HMC1_Ac1010.raw
		High	TDLLLEPYNK	Unambiguous	1	1	P35579		CID	1	0	1	1	90162821	51.06	2.93786e-05	0	21.0678	6	2	603.325	1205.64	0.617158	87.2024	10263	10263	MS2	6/84	HMC1_Billes_140328223216.raw
	High		HEMPPHIYAITDTAYR	Unambiguous	1	1	P35579		CID	1	0	1	1		51.05	2.59128e-05	0	25.8636	28	3	638.978	1914.92	0.7811	75.3104	8615	8615	MS2	7/142	HMC1_Ac1010.raw
	High		ALELDSNLYR	Unambiguous	1	1	P35579		CID	1	0	1	1	4.42019e+06	50.94	4.26851e-05	0	13.827	100	2	597.312	1193.62	-0.191833	86.0477	8429	8429	MS2	8/84	HMC1_Ac1010_140329080705.raw
		High	LQQELDDLLVDLDHQR	Unambiguous	1	1	P35579		CID	1	0	1	1	288242087	50.93	2.86568e-05	0	22.3811	5	3	650.669	1949.99	0.119903	112.438	14151	14151	MS2	17/166	HMC1_Billes.raw
	High		QLLQANPILEAFGNAK	Unambiguous	3	1	P35579		CID	1	0	1	1	1.32553e+07	50.92	1.78001e-05	0	16.6748	100	2	863.979	1726.95	1.29942	115.247	11058	11058	MS2	10/150	HMC1_Ac1010_140329080705.raw
		High	KEEELQAALAR	Unambiguous	3	1	P35579		CID	1	0	1	1	7.61387e+07	50.75	4.71181e-05	1	28.0099	7	3	419.898	1257.68	0.462549	41.6561	4804	4804	MS2	12/104	HMC1_Billes.raw
	High		DLGEELEALK	Unambiguous	2	1	P35579		CID	1	0	1	1	60411459	50.72	3.98197e-05	0	14.6781	4	2	558.793	1116.58	0.158976	107.284	12333	12333	MS2	6/84	HMC1_Ac1010.raw
	High		YEILTPNSIPK	Unambiguous	1	1	P35579		CID	1	0	1	1	4.84054e+07	50.67	3.25674e-05	0	28.8558	33	2	637.855	1274.7	3.17823	92.1039	10580	10580	MS2	7/100	HMC1_Ac1010.raw
		High	QAQQERDELADEIANSSGK	Unambiguous	1	1	P35579		CID	1	0	1	1	7.78035e+07	50.67	2.01404e-05	1	14.7161	20	3	696.998	2088.98	-0.228029	62.0853	6999	6999	MS2	15/204	HMC1_Billes_140329010544.raw
	High		KLEGDSTDLSDQIAELQAQIAELK	Unambiguous	1	1	P35579		CID	1	0	1	1	2.23855e+08	50.62	1.60388e-05	1	7.84243	6	3	872.453	2615.34	1.04955	119.251	11461	11461	MS2	17/268	HMC1_Ac1010_140329080705.raw
	High		DLEAHIDSANK	Unambiguous	1	1	P35579		CID	1	0	1	1	6.3121e+07	50.43	3.12478e-05	0	10.1603	22	2	606.796	1212.58	-1.05987	31.5489	2982	2982	MS2	9/96	HMC1_Ac1010_140329104035.raw
		High	VSHLLGINVTDFTR	Unambiguous	1	1	P35579		CID	1	0	1	1	5.89285e+07	50.36	3.86589e-05	0	24.7	5	2	786.431	1571.85	0.291685	105.465	12179	12179	MS2	12/138	HMC1_Billes_140329010544.raw
	High		TDLLLEPYNK	Unambiguous	1	1	P35579		CID	1	0	1	1	169018432	50.27	3.61793e-05	0	44.2861	71	2	603.325	1205.64	1.9334	85.8302	9280	9280	MS2	10/84	HMC1_Ac1010_140329104035.raw
	High		SMEAEMIQLQEELAAAER	Unambiguous	1	1	P35579		CID	1	0	1	1	5.50626e+07	50.26	2.63729e-05	0	11.2537	7	3	683.659	2048.96	0.517354	117.676	13655	13655	MS2	8/188	HMC1_Ac1010.raw
	High		VIQYLAYVASSHK	Unambiguous	1	1	P35579		CID	1	0	1	1	1.15407e+06	50.22	2.70922e-05	0	6.51218	100	2	739.904	1478.8	0.163198	86.8302	8493	8493	MS2	8/118	HMC1_Ac1010_140329080705.raw
		High	AGVLAHLEEER	Unambiguous	2	2	P35579;P35580		CID	1	0	1	1	1.18591e+08	50.15	6.03782e-05	0	19.2966	17	2	612.323	1223.64	0.03739	54.9915	6249	6249	MS2	8/84	HMC1_Billes_140328223216.raw
	High		AGVLAHLEEER	Unambiguous	2	2	P35579;P35580		CID	1	0	1	1	1.96782e+08	50.1	4.64188e-05	0	30.3928	24	2	612.322	1223.64	-0.26189	54.9701	5461	5461	MS2	8/84	HMC1_Ac1010_140329080705.raw
		High	EQADFAIEALAK	Unambiguous	2	1	P35579		CID	1	0	1	1	1.76779e+08	50.07	4.87085e-05	0	21.8566	5	2	653.338	1305.67	-0.619677	102.816	12828	12828	MS2	8/122	HMC1_Billes.raw
		High	ASITALEAK	Unambiguous	1	1	P35579		CID	1	0	1	1	64628111	50.04	5.69728e-05	0	22.8009	30	2	452.261	903.515	0.0151642	41.3808	4410	4410	MS2	8/74	HMC1_Billes_140329010544.raw
	High		FLSNGHVTIPGQQDK	Unambiguous	1	1	P35579		CID	1	0	1	1	11347992	50	4.15e-05	0	0	47	2	820.923	1640.84	0.221739	62.5444	7065	7065	MS2	16/156	HMC1_Ac1010.raw
	High		AGVLAHLEEER	Unambiguous	2	2	P35579;P35580		CID	1	0	1	1	265396610	49.97	6.29332e-05	0	17.7774	11	2	612.323	1223.64	0.03739	54.9848	6137	6137	MS2	6/84	HMC1_Ac1010.raw
	High		KEEELQAALAR	Unambiguous	3	1	P35579		CID	1	0	1	1	1.35699e+08	49.9	5.42345e-05	1	4.0455	4	2	629.343	1257.68	-0.351769	41.7412	4221	4221	MS2	8/104	HMC1_Ac1010_140329104035.raw
	High		KANLQIDQINTDLNLER	Unambiguous	1	1	P35579		CID	1	0	1	1	1.63664e+06	49.88	2.87845e-05	1	11.4731	100	3	666.692	1998.06	0.074252	101.156	9629	9629	MS2	12/178	HMC1_Ac1010_140329080705.raw
	High		cNGVLEGIR	Unambiguous	4	2	P35579;P35580	C1(Carbamidomethyl)	CID	1	0	1	1	5.95636e+07	49.78	8.2053e-05	0	2.56714	5	2	509.261	1017.52	0.349786	52.0339	5121	5121	MS2	7/78	HMC1_Ac1010_140329080705.raw
	High		HEAmITDLEER	Unambiguous	1	1	P35579	M4(Oxidation)	CID	1	0	1	1	7.3449e+06	49.76	2.5892e-05	0	6.27477	60	2	680.314	1359.62	-0.058172	40.1924	3723	3723	MS2	7/96	HMC1_Ac1010_140329080705.raw
		High	ADFcIIHYAGK	Unambiguous	2	2	P35579;P35580	C4(Carbamidomethyl)	CID	1	0	1	1	6.12917e+07	49.69	5.04775e-05	0	31.8548	22	2	647.815	1294.62	-0.935001	78.5292	9740	9740	MS2	9/80	HMC1_Billes.raw
	High		TDLLLEPYNK	Unambiguous	1	1	P35579		CID	1	0	1	1	211232846	49.64	5.1062e-05	0	49.8038	76	2	603.324	1205.64	0.212162	86.0367	9871	9871	MS2	10/84	HMC1_Ac1010.raw
		High	KFDQLLAEEK	Unambiguous	4	2	P35579;P35580		CID	1	0	1	1	207880350	49.6	5.92098e-05	1	22.4921	5	2	610.83	1220.65	-0.0361216	53.7068	6458	6458	MS2	13/102	HMC1_Billes.raw
	High		RGDLPFVVPR	Unambiguous	1	1	P35579		CID	1	0	1	1	2.37063e+06	49.57	2.04255e-05	1	1.57499	100	3	385.893	1155.66	-0.0853382	77.4594	7739	7739	MS2	11/90	HMC1_Ac1010_140329080705.raw
		High	KQELEEIcHDLEAR	Unambiguous	1	1	P35579	C8(Carbamidomethyl)	CID	1	0	1	1	140848292	49.47	3.78482e-05	1	1.96959	3	3	590.621	1769.85	-0.429258	74.7701	8744	8744	MS2	9/148	HMC1_Billes_140328223216.raw
	High		IMGIPEEEQMGLLR	Unambiguous	1	1	P35579		CID	1	0	1	1	6.14223e+07	49.4	5.56855e-05	0	2.56558	6	2	808.414	1615.82	0.953397	109.609	12105	12105	MS2	12/118	HMC1_Ac1010_140329104035.raw
		High	THEAQIQEMR	Unambiguous	1	1	P35579		CID	1	0	1	1	2.93646e+07	49.38	5.01752e-05	0	0	15	2	621.798	1242.59	-0.454248	21.7481	1938	1938	MS2	6/96	HMC1_Billes.raw
		High	cNGVLEGIR	Unambiguous	4	2	P35579;P35580	C1(Carbamidomethyl)	CID	1	0	1	1	2.66128e+07	49.37	6.24301e-05	0	13.1457	43	2	509.26	1017.51	-0.909891	51.7123	5722	5722	MS2	7/78	HMC1_Billes_140329010544.raw
		High	KFDQLLAEEK	Unambiguous	4	2	P35579;P35580		CID	1	0	1	1	1.17032e+08	49.2	6.61245e-05	1	13.6057	6	2	610.83	1220.65	0.163887	54.345	6052	6052	MS2	14/102	HMC1_Billes_140329010544.raw
		High	RGDLPFVVPR	Unambiguous	1	1	P35579		CID	1	0	1	1	49401662	49.19	2.22932e-05	1	9.42502	10	2	578.335	1155.66	-0.311366	77.7567	9118	9118	MS2	9/90	HMC1_Billes_140328223216.raw
		High	KQELEEIcHDLEAR	Unambiguous	1	1	P35579	C8(Carbamidomethyl)	CID	1	0	1	1	1.65493e+08	49.16	3.76151e-05	1	0	3	3	590.621	1769.85	-0.3258	74.717	9243	9243	MS2	9/148	HMC1_Billes.raw
	High		KANLQIDQINTDLNLER	Unambiguous	1	1	P35579		CID	1	0	1	1	3.02115e+07	49.07	3.40669e-05	1	6.79514	12	3	666.692	1998.06	0.624101	100.881	10964	10964	MS2	16/178	HMC1_Ac1010_140329104035.raw
		High	RGDLPFVVPR	Unambiguous	1	1	P35579		CID	1	0	1	1	3.00931e+07	49.05	2.48903e-05	1	9.12192	16	3	385.893	1155.66	0.310766	77.8713	9133	9133	MS2	12/90	HMC1_Billes_140328223216.raw
	High		RGDLPFVVPR	Unambiguous	1	1	P35579		CID	1	0	1	1	2.78433e+06	49.03	2.31298e-05	1	0.913256	100	2	578.335	1155.66	-0.311366	77.4354	7737	7737	MS2	9/90	HMC1_Ac1010_140329080705.raw
	High		QLEEAEEEAQR	Unambiguous	1	1	P35579		CID	1	0	1	1	1.18594e+08	49.03	2.68806e-05	0	33.7809	96	2	666.307	1331.61	-0.063004	29.5664	2751	2751	MS2	7/110	HMC1_Ac1010_140329104035.raw
	High		KLEEEQIILEDQNcK	Unambiguous	1	1	P35579	C14(Carbamidomethyl)	CID	1	0	1	1	9.14007e+07	48.97	4.50016e-05	1	13.3135	6	3	630.316	1888.93	-0.0282046	67.0572	7181	7181	MS2	10/156	HMC1_Ac1010_140329104035.raw
	High		IMGIPEEEQMGLLR	Unambiguous	1	1	P35579		CID	1	0	1	1	6.47902e+06	48.95	5.47606e-05	0	24.5736	100	2	808.414	1615.82	1.48222	109.718	12627	12627	MS2	16/118	HMC1_Ac1010.raw
	High		EMEAELEDER	Unambiguous	1	1	P35579		CID	1	0	1	1		48.73	1.3365e-05	0	23.2458	19	2	625.764	1250.52	0.353767	46.2183	5051	5051	MS2	7/88	HMC1_Ac1010.raw
		High	TFHIFYYLLSGAGEHLK	Unambiguous	1	1	P35579		CID	1	0	1	1	4.04646e+07	48.72	4.02829e-05	0	0	6	4	499.763	1996.03	-1.29719	112.727	13153	13153	MS2	8/154	HMC1_Billes_140329010544.raw
	High		ASITALEAK	Unambiguous	1	1	P35579		CID	1	0	1	1	109801084	48.68	7.72458e-05	0	4.47381	3	2	452.261	903.514	-0.660367	41.4725	3885	3885	MS2	7/74	HMC1_Ac1010_140329080705.raw
	High		QLLQANPILEAFGNAK	Unambiguous	3	1	P35579		CID	1	0	1	1	2.03256e+07	48.67	2.5808e-05	0	5.71975	15	3	576.321	1726.95	-0.0867335	114.734	13276	13276	MS2	10/150	HMC1_Ac1010.raw
		High	AGVLAHLEEER	Unambiguous	2	2	P35579;P35580		CID	1	0	1	1	9.97265e+07	48.6	6.55683e-05	0	33.4375	45	2	612.322	1223.64	-0.361651	54.9204	6121	6121	MS2	9/84	HMC1_Billes_140329010544.raw
	High		VKPLLQVSR	Unambiguous	1	1	P35579		CID	0.3061	0	1	1	1.22156e+08	48.56	1.38986e-05	0	3.02837	3	3	347.226	1039.66	-0.259549	38.3216	3803	3803	MS2	7/78	HMC1_Ac1010_140329104035.raw
		High	VIQYLAYVASSHK	Unambiguous	1	1	P35579		CID	1	0	1	1	4.93072e+07	48.45	4.0009e-05	0	2.53789	19	3	493.605	1478.8	-0.382449	87.0483	10245	10245	MS2	14/118	HMC1_Billes_140328223216.raw
	High		EDQSILcTGESGAGK	Unambiguous	4	2	P35579;P35580	C7(Carbamidomethyl)	CID	1	0	1	1		48.37	3.71142e-05	0	9.07182	82	2	776.351	1551.69	-0.394029	51.5542	5068	5068	MS2	9/156	HMC1_Ac1010_140329080705.raw
		High	ELESQISELQEDLESER	Unambiguous	1	1	P35579		CID	1	0	1	1	55196152	48.34	3.51731e-05	0	28.892	5	3	678.656	2033.95	0.561119	111.802	14063	14063	MS2	11/182	HMC1_Billes.raw
	High		ASITALEAK	Unambiguous	1	1	P35579		CID	1	0	1	1	156222124	48.28	8.39554e-05	0	5.84209	2	2	452.261	903.514	-0.457707	41.6421	4464	4464	MS2	6/74	HMC1_Ac1010.raw
	High		mEDSVGcLETAEEVKR	Unambiguous	1	1	P35579	M1(Oxidation); C7(Carbamidomethyl)	CID	1	0	1	1	2.07933e+07	48.23	3.1566e-05	1	28.9927	20	3	623.617	1868.84	-0.151684	58.2286	6546	6546	MS2	18/144	HMC1_Ac1010.raw
	High		QLLQANPILEAFGNAK	Unambiguous	3	1	P35579		CID	1	0	1	1	2.90666e+08	48.16	2.90238e-05	0	22.1771	36	2	863.977	1726.95	-1.17457	115.415	13365	13365	MS2	7/150	HMC1_Ac1010.raw
	High		QAQQERDELADEIANSSGK	Unambiguous	1	1	P35579		CID	1	0	1	1	1.23602e+08	48.16	3.5134e-05	1	0	44	3	696.998	2088.98	0.473196	63.1537	6392	6392	MS2	10/204	HMC1_Ac1010_140329080705.raw
	High		KLEEEQIILEDQNcK	Unambiguous	1	1	P35579	C14(Carbamidomethyl)	CID	1	0	1	1	125019273	48.11	5.48565e-05	1	8.56895	4	3	630.316	1888.93	0.165667	67.5813	7686	7686	MS2	22/156	HMC1_Ac1010.raw
	High		RQLEEAEEEAQR	Unambiguous	1	1	P35579		CID	1	0	1	1	1.47536e+07	48.09	6.28717e-05	1	10.3284	24	2	744.358	1487.71	0.076939	23.9857	2174	2174	MS2	8/120	HMC1_Ac1010.raw
		High	QIATLHAQVADMK	Unambiguous	1	1	P35579		CID	1	0	1	1	21101657	48.05	6.34534e-05	0	19.7139	49	2	713.38	1425.75	0.733638	54.0189	6500	6500	MS2	9/134	HMC1_Billes.raw
	High		IAQLEEELEEEQGNTELINDR	Unambiguous	1	1	P35579		CID	1	0	1	1	275079268	48.04	3.21924e-05	0	0.849327	1	3	824.73	2472.17	0.291779	107.948	10256	10256	MS2	19/226	HMC1_Ac1010_140329080705.raw
	High		ImGIPEEEQmGLLR	Unambiguous	1	1	P35579	M2(Oxidation); M10(Oxidation)	CID	1	0	1	1	15108832	48.03	7.63382e-05	0	0	50	2	824.408	1647.81	0.513567	91.8155	10549	10549	MS2	16/118	HMC1_Ac1010.raw
		High	ADFcIIHYAGK	Unambiguous	2	2	P35579;P35580	C4(Carbamidomethyl)	CID	1	0	1	1	4.45218e+07	47.96	7.67788e-05	0	21.934	12	2	647.817	1294.63	0.950801	79.184	9295	9295	MS2	9/80	HMC1_Billes_140328223216.raw
		High	DVLLQVDDER	Unambiguous	1	1	P35579		CID	1	0	1	1	1.20664e+07	47.95	6.89396e-05	0	26.7844	48	2	601.307	1201.61	0.942041	77.2617	9056	9056	MS2	7/98	HMC1_Billes_140328223216.raw
		High	TDLLLEPYNK	Unambiguous	1	1	P35579		CID	1	0	1	1	109518347	47.94	7.55262e-05	0	3.71869	5	2	603.325	1205.64	0.515909	86.8441	10803	10803	MS2	6/84	HMC1_Billes.raw
		High	HEmPPHIYAITDTAYR	Unambiguous	1	1	P35579	M3(Oxidation)	CID	1	0	1	1	28497501	47.91	3.80249e-05	0	38.4076	13	3	644.309	1930.91	0.34198	66.5213	8164	8164	MS2	8/142	HMC1_Billes.raw
	High		RQLEEAEEEAQR	Unambiguous	1	1	P35579		CID	1	0	1	1	1.04432e+07	47.9	6.64942e-05	1	20.4838	20	3	496.574	1487.71	-0.424415	23.973	2059	2059	MS2	9/120	HMC1_Ac1010_140329104035.raw
	High		KQELEEIcHDLEAR	Unambiguous	1	1	P35579	C8(Carbamidomethyl)	CID	1	0	1	1	2.87032e+08	47.87	5.06246e-05	1	19.8932	38	3	590.621	1769.85	-0.118883	73.8481	8439	8439	MS2	10/148	HMC1_Ac1010.raw
	High		NKHEAMITDLEER	Unambiguous	1	1	P35579		CID	1	0	1	1	56733635	47.77	5.18038e-05	1	37.7692	25	3	529.259	1585.76	-0.0839989	42.2624	4545	4545	MS2	9/136	HMC1_Ac1010.raw
		High	QTLENERGELANEVK	Unambiguous	1	1	P35579		CID	1	0	1	1	1.09274e+07	47.77	7.18569e-05	1	7.56096	38	2	865.442	1729.88	3.4741	53.034	6007	6007	MS2	9/162	HMC1_Billes_140328223216.raw
	High		NKHEAMITDLEER	Unambiguous	1	1	P35579		CID	1	0	1	1	7.0744e+06	47.72	5.24037e-05	1	0	100	2	793.386	1585.76	0.232396	41.4436	3882	3882	MS2	7/136	HMC1_Ac1010_140329080705.raw
	High		cNGVLEGIR	Unambiguous	4	2	P35579;P35580	C1(Carbamidomethyl)	CID	1	0	1	1	57546064	47.7	0.000136709	0	1.10406	6	2	509.261	1017.52	0.649708	51.6991	5393	5393	MS2	6/78	HMC1_Ac1010_140329104035.raw
	High		RQLEEAEEEAQR	Unambiguous	1	1	P35579		CID	1	0	1	1	16744653	47.7	6.53824e-05	1	20.3199	13	3	496.574	1487.71	-0.670573	23.9726	2172	2172	MS2	8/120	HMC1_Ac1010.raw
	High		LQQELDDLLVDLDHQR	Unambiguous	1	1	P35579		CID	1	0	1	1	5.92309e+07	47.66	6.08455e-05	0	2.5281	21	3	650.669	1949.99	0.119903	112.934	10859	10859	MS2	10/166	HMC1_Ac1010_140329080705.raw
	High		KEEELQAALAR	Unambiguous	3	1	P35579		CID	1	0	1	1	1.23424e+08	47.59	9.23158e-05	1	4.09819	6	2	629.343	1257.68	-0.254709	42.0845	3961	3961	MS2	8/104	HMC1_Ac1010_140329080705.raw
	High		LEVNLQAMK	Unambiguous	1	1	P35579		CID	1	0	1	1	80419240	47.58	6.896e-05	0	22.9873	23	2	523.289	1045.57	-0.125147	76.8181	8797	8797	MS2	6/74	HMC1_Ac1010.raw
	High		DVLLQVDDER	Unambiguous	1	1	P35579		CID	1	0	1	1	3.36501e+07	47.57	9.36168e-05	0	20.9194	33	2	601.307	1201.61	0.332506	76.745	8789	8789	MS2	8/98	HMC1_Ac1010.raw
		High	LEVNLQAMK	Unambiguous	1	1	P35579		CID	1	0	1	1	3.18031e+07	47.56	6.92783e-05	0	30.8595	20	2	523.289	1045.57	-0.241897	77.3428	9065	9065	MS2	6/74	HMC1_Billes_140328223216.raw
		High	VIQYLAYVASSHK	Unambiguous	1	1	P35579		CID	1	0	1	1	5.92002e+07	47.55	5.01008e-05	0	11.3358	6	3	493.605	1478.8	0.174742	87.2009	10849	10849	MS2	12/118	HMC1_Billes.raw
		High	VIQYLAYVASSHK	Unambiguous	1	1	P35579		CID	1	0	1	1	4.20183e+07	47.53	4.94491e-05	0	19.5966	14	3	493.605	1478.8	-0.50627	87.1646	10016	10016	MS2	12/118	HMC1_Billes_140329010544.raw
		High	DLEAHIDSANK	Unambiguous	1	1	P35579		CID	1	0	1	1	3.50898e+07	47.52	6.01837e-05	0	15.5921	23	2	606.797	1212.59	0.752177	32.3286	3313	3313	MS2	13/96	HMC1_Billes_140328223216.raw
	High		EQADFAIEALAK	Unambiguous	2	1	P35579		CID	1	0	1	1	4.14313e+07	47.5	9.42488e-05	0	27.3267	100	2	653.338	1305.67	0.128264	102.681	11793	11793	MS2	8/122	HMC1_Ac1010.raw
	High		NKHEAmITDLEER	Unambiguous	1	1	P35579	M6(Oxidation)	CID	1	0	1	1	3.15137e+06	47.46	5.83288e-05	1	0	80	2	801.385	1601.76	2.18534	28.9952	2838	2838	MS2	10/136	HMC1_Ac1010.raw
	High		TQLEELEDELQATEDAK	Unambiguous	3	2	P35579;P35580		CID	1	0	1	1	8.14359e+07	47.44	4.23709e-05	0	39.838	6	3	654.644	1961.92	-0.376893	111.194	12313	12313	MS2	10/186	HMC1_Ac1010_140329104035.raw
	High		TDLLLEPYNK	Unambiguous	1	1	P35579		CID	1	0	1	1	5.38934e+06	47.42	8.5133e-05	0	19.8656	100	2	603.325	1205.64	0.515909	87.4079	8539	8539	MS2	6/84	HMC1_Ac1010_140329080705.raw
	High		LQQELDDLLVDLDHQR	Unambiguous	1	1	P35579		CID	1	0	1	1	400690917	47.42	6.33969e-05	0	7.00144	4	3	650.669	1949.99	-0.2557	112.916	13038	13038	MS2	12/166	HMC1_Ac1010.raw
	High		RGDLPFVVPR	Unambiguous	1	1	P35579		CID	1	0	1	1	6.48022e+07	47.3	3.81728e-05	1	7.57527	18	3	385.893	1155.66	0.469208	76.9402	8811	8811	MS2	11/90	HMC1_Ac1010.raw
	High		LQVELDNVTGLLSQSDSK	Unambiguous	1	1	P35579		CID	1	0	1	1	5.07065e+06	47.29	6.43901e-05	0	31.5034	49	3	649.341	1946.01	0.26341	112.278	10793	10793	MS2	20/194	HMC1_Ac1010_140329080705.raw
		High	DLEAHIDSANK	Unambiguous	1	1	P35579		CID	1	0	1	1	61206020	47.28	6.36032e-05	0	19.0726	16	2	606.796	1212.59	-0.0531777	32.378	3481	3481	MS2	16/96	HMC1_Billes.raw
	High		KQELEEIcHDLEAR	Unambiguous	1	1	P35579	C8(Carbamidomethyl)	CID	1	0	1	1		47.27	6.09373e-05	1	9.43719	29	3	590.621	1769.85	0.191491	75.0334	7540	7540	MS2	9/148	HMC1_Ac1010_140329080705.raw
		High	VKPLLQVSR	Unambiguous	1	1	P35579		CID	0.3404	0	1	1	6.45653e+07	47.18	1.90972e-05	0	15.1492	8	3	347.226	1039.66	0.0926916	38.4081	4026	4026	MS2	7/78	HMC1_Billes_140329010544.raw
	High		VIQYLAYVASSHK	Unambiguous	1	1	P35579		CID	1	0	1	1	1.15407e+06	47.12	5.53152e-05	0	0	100	2	739.904	1478.8	-0.00189533	87.3437	8534	8534	MS2	6/118	HMC1_Ac1010_140329080705.raw
	High		FDQLLAEEK	Unambiguous	4	2	P35579;P35580		CID	1	0	1	1	97299762	47.09	0.000112375	0	6.31711	6	2	546.782	1092.56	-0.823104	61.1266	6894	6894	MS2	12/88	HMC1_Ac1010.raw
	High		VIQYLAYVASSHK	Unambiguous	1	1	P35579		CID	1	0	1	1	2.91179e+06	47.09	5.56987e-05	0	5.48094	100	3	493.605	1478.8	0.050922	87.3056	8531	8531	MS2	11/118	HMC1_Ac1010_140329080705.raw
		High	DKADFcIIHYAGK	Unambiguous	2	2	P35579;P35580	C6(Carbamidomethyl)	CID	1	0	1	1	6.19095e+06	47.08	8.32509e-05	1	6.55194	47	2	769.377	1537.75	-0.133748	70.542	8041	8041	MS2	11/124	HMC1_Billes_140329010544.raw
	High		TFHIFYYLLSGAGEHLK	Unambiguous	1	1	P35579		CID	1	0	1	1	1.40967e+07	47.05	6.60762e-05	0	0	39	4	499.764	1996.03	0.231725	112.664	10832	10832	MS2	8/154	HMC1_Ac1010_140329080705.raw
	High		TEMEDLMSSK	Unambiguous	1	1	P35579		CID	1	0	1	1	4.48628e+07	47.03	1.98153e-05	0	26.7709	16	2	585.754	1170.5	-1.36833	64.135	6842	6842	MS2	6/88	HMC1_Ac1010_140329104035.raw
	High		TDLLLEPYNK	Unambiguous	1	1	P35579		CID	1	0	1	1	169018432	47	7.582e-05	0	32.8538	35	2	603.325	1205.64	0.819657	87.4856	9473	9473	MS2	6/84	HMC1_Ac1010_140329104035.raw
		High	KEEELQAALAR	Unambiguous	3	1	P35579		CID	1	0	1	1	6.69055e+07	46.99	0.000105993	1	27.1915	16	2	629.343	1257.68	-0.545889	42.3636	4540	4540	MS2	8/104	HMC1_Billes_140329010544.raw
	High		KQELEEIcHDLEAR	Unambiguous	1	1	P35579	C8(Carbamidomethyl)	CID	1	0	1	1	1.36572e+07	46.97	6.22819e-05	1	4.52313	100	3	590.621	1769.85	-0.3258	73.9634	7451	7451	MS2	9/148	HMC1_Ac1010_140329080705.raw
		High	ALEQQVEEMK	Unambiguous	1	1	P35579		CID	1	0	1	1	5.1353e+07	46.96	9.16245e-05	0	18.6332	39	2	602.799	1204.59	2.37802	54.7558	6219	6219	MS2	7/94	HMC1_Billes_140328223216.raw
	High		VKPLLQVSR	Unambiguous	1	1	P35579		CID	0.1915	0	1	1	1.83864e+08	46.93	2.02288e-05	0	3.11667	1	3	347.225	1039.66	-0.611789	38.657	4079	4079	MS2	7/78	HMC1_Ac1010.raw
	High		DVLLQVDDER	Unambiguous	1	1	P35579		CID	1	0	1	1	1.01818e+06	46.89	0.000103345	0	20.6737	100	2	601.307	1201.61	-0.175441	77.2979	7726	7726	MS2	8/98	HMC1_Ac1010_140329080705.raw
	High		FDQLLAEEK	Unambiguous	4	2	P35579;P35580		CID	1	0	1	1	97299762	46.88	0.000117942	0	11.8328	14	2	546.782	1092.56	-0.376187	60.5707	6829	6829	MS2	13/88	HMC1_Ac1010.raw
	High		TEMEDLMSSK	Unambiguous	1	1	P35579		CID	1	0	1	1	6.19133e+07	46.86	2.06063e-05	0	36.9097	16	2	585.754	1170.5	-1.26404	64.6254	7326	7326	MS2	6/88	HMC1_Ac1010.raw
	High		KFDQLLAEEK	Unambiguous	4	2	P35579;P35580		CID	1	0	1	1	2.47728e+08	46.84	0.000113858	1	5.42285	2	2	610.83	1220.65	0.163887	53.8036	5641	5641	MS2	6/102	HMC1_Ac1010_140329104035.raw
		High	ALEQQVEEMK	Unambiguous	1	1	P35579		CID	1	0	1	1	4.44584e+07	46.84	9.41914e-05	0	17.6483	30	2	602.799	1204.59	2.68203	54.7243	6097	6097	MS2	7/94	HMC1_Billes_140329010544.raw
		High	HEAmITDLEER	Unambiguous	1	1	P35579	M4(Oxidation)	CID	1	0	1	1	5952240	46.83	4.87605e-05	0	29.2258	40	2	680.315	1359.62	1.01922	41.5315	4786	4786	MS2	7/96	HMC1_Billes.raw
		High	QTLENERGELANEVK	Unambiguous	1	1	P35579		CID	1	0	1	1	1.08712e+07	46.79	8.06233e-05	1	7.94289	37	2	865.442	1729.88	2.69788	53.0283	5892	5892	MS2	10/162	HMC1_Billes_140329010544.raw
		High	DELADEIANSSGK	Unambiguous	1	1	P35579		CID	1	0	1	1	5.3037e+07	46.78	7.34629e-05	0	19.0792	12	2	674.815	1348.62	0.435492	69.4614	8561	8561	MS2	10/124	HMC1_Billes.raw
	High		ALELDSNLYR	Unambiguous	1	1	P35579		CID	1	0	1	1	322818360	46.73	0.000112532	0	16.487	3	2	597.312	1193.62	-0.191833	85.8991	9853	9853	MS2	8/84	HMC1_Ac1010.raw
	High		DLEAHIDSANK	Unambiguous	1	1	P35579		CID	1	0	1	1	5.69784e+07	46.72	7.34208e-05	0	13.8253	18	2	606.796	1212.58	-0.757864	31.8388	2734	2734	MS2	11/96	HMC1_Ac1010_140329080705.raw
		High	FDQLLAEEK	Unambiguous	4	2	P35579;P35580		CID	1	0	1	1	4.47814e+07	46.69	0.000123216	0	17.5121	18	2	546.782	1092.56	-0.487916	60.776	6975	6975	MS2	13/88	HMC1_Billes_140328223216.raw
		High	YEILTPNSIPK	Unambiguous	1	1	P35579		CID	1	0	1	1	2.17098e+07	46.69	9.8573e-05	0	29.8146	32	2	637.853	1274.7	0.401082	92.9171	10686	10686	MS2	11/100	HMC1_Billes_140329010544.raw
		High	KQELEEIcHDLEAR	Unambiguous	1	1	P35579	C8(Carbamidomethyl)	CID	1	0	1	1	140848292	46.66	7.12056e-05	1	16.8037	24	3	590.621	1769.85	-0.015425	74.2935	8685	8685	MS2	16/148	HMC1_Billes_140328223216.raw
		High	ELESQISELQEDLESER	Unambiguous	1	1	P35579		CID	1	0	1	1	3.87275e+07	46.63	4.99721e-05	0	23.4158	8	3	678.655	2033.95	-0.42915	111.719	13017	13017	MS2	12/182	HMC1_Billes_140329010544.raw
		High	DELADEIANSSGK	Unambiguous	1	1	P35579		CID	1	0	1	1	3.40827e+07	46.6	7.65717e-05	0	12.0525	24	2	674.816	1348.62	0.97858	69.529	7923	7923	MS2	10/124	HMC1_Billes_140329010544.raw
	High		EDQSILcTGESGAGK	Unambiguous	4	2	P35579;P35580	C7(Carbamidomethyl)	CID	1	0	1	1		46.53	5.00245e-05	0	15.2179	93	2	776.351	1551.69	-0.708705	51.2575	5344	5344	MS2	10/156	HMC1_Ac1010_140329104035.raw
	High		ALEQQVEEMK	Unambiguous	1	1	P35579		CID	1	0	1	1	9.42504e+07	46.46	0.000131047	0	19.2913	36	2	602.8	1204.59	3.39139	54.6753	5428	5428	MS2	7/94	HMC1_Ac1010_140329080705.raw
		High	YEILTPNSIPK	Unambiguous	1	1	P35579		CID	1	0	1	1	3.03541e+07	46.44	0.000108954	0	29.7423	17	2	637.854	1274.7	0.688374	92.8813	11562	11562	MS2	11/100	HMC1_Billes.raw
	High		ALELDSNLYR	Unambiguous	1	1	P35579		CID	1	0	1	1	255797936	46.31	0.000123958	0	17.3454	3	2	597.312	1193.62	-0.294102	85.6663	9260	9260	MS2	8/84	HMC1_Ac1010_140329104035.raw
	High		ADFcIIHYAGK	Unambiguous	2	2	P35579;P35580	C4(Carbamidomethyl)	CID	1	0	1	1	2.40744e+06	46.27	9.20587e-05	0	27.1009	100	2	647.815	1294.62	-1.59503	78.408	7816	7816	MS2	8/80	HMC1_Ac1010_140329080705.raw
	High		TDLLLEPYNK	Unambiguous	1	1	P35579		CID	1	0	1	1	211232846	46.2	9.23551e-05	0	43.5548	31	2	603.325	1205.64	1.1234	87.612	10065	10065	MS2	6/84	HMC1_Ac1010.raw
		High	FDQLLAEEK	Unambiguous	4	2	P35579;P35580		CID	1	0	1	1	35337466	46.17	0.000138889	0	15.5386	22	2	546.782	1092.56	-0.376187	60.7168	6833	6833	MS2	14/88	HMC1_Billes_140329010544.raw
	High		MEDSVGcLETAEEVK	Unambiguous	1	1	P35579	C7(Carbamidomethyl)	CID	1	0	1	1	352915	46.14	2.55381e-05	0	15.5889	100	2	848.87	1696.73	-4.96368	79.8308	7931	7931	MS2	16/134	HMC1_Ac1010_140329080705.raw
		High	KQELEEIcHDLEAR	Unambiguous	1	1	P35579	C8(Carbamidomethyl)	CID	1	0	1	1	1.02141e+08	46.13	7.55721e-05	1	0.733078	5	3	590.621	1769.85	-0.222342	74.6424	8527	8527	MS2	9/148	HMC1_Billes_140329010544.raw
		High	VIQYLAYVASSHK	Unambiguous	1	1	P35579		CID	1	0	1	1	2.89331e+07	46.11	6.97983e-05	0	3.26793	31	2	739.904	1478.8	0.245745	87.1077	10252	10252	MS2	8/118	HMC1_Billes_140328223216.raw
	High		NKHEAMITDLEER	Unambiguous	1	1	P35579		CID	1	0	1	1	1.24894e+07	46.04	8.21323e-05	1	0	48	2	793.385	1585.76	-0.460414	41.1621	4149	4149	MS2	9/136	HMC1_Ac1010_140329104035.raw
	High		EQADFAIEALAK	Unambiguous	2	1	P35579		CID	1	0	1	1	4.14313e+07	46.03	0.000132214	0	13.0829	31	2	653.338	1305.67	0.502234	103.195	11845	11845	MS2	8/122	HMC1_Ac1010.raw
	High		QTLENERGELANEVK	Unambiguous	1	1	P35579		CID	1	0	1	1	2.81111e+07	45.97	0.000106231	1	0	21	2	865.441	1729.88	2.13336	52.8953	5883	5883	MS2	11/162	HMC1_Ac1010.raw
		High	DVLLQVDDER	Unambiguous	1	1	P35579		CID	1	0	1	1	1.04665e+07	45.93	0.000128911	0	6.11378	58	2	601.306	1201.61	-0.378619	77.0344	8820	8820	MS2	7/98	HMC1_Billes_140329010544.raw
		High	DLEAHIDSANK	Unambiguous	1	1	P35579		CID	1	0	1	1	61206020	45.93	8.80682e-05	0	19.4674	15	2	606.795	1212.58	-1.9659	31.7971	3399	3399	MS2	8/96	HMC1_Billes.raw
		High	TDLLLEPYNK	Unambiguous	1	1	P35579		CID	1	0	1	1	84569749	45.81	9.97203e-05	0	44.3532	49	2	603.325	1205.64	0.718408	86.3104	9910	9910	MS2	9/84	HMC1_Billes_140329010544.raw
		High	DVLLQVDDER	Unambiguous	1	1	P35579		CID	1	0	1	1	1.55586e+07	45.8	0.000140719	0	20.2062	41	2	601.307	1201.61	0.230916	77.0991	9556	9556	MS2	16/98	HMC1_Billes.raw
	High		KEEELQAALAR	Unambiguous	3	1	P35579		CID	1	0	1	1	8.48921e+07	45.73	0.000141669	1	4.59559	3	3	419.898	1257.68	-0.338195	41.563	4200	4200	MS2	13/104	HMC1_Ac1010_140329104035.raw
		High	TFHIFYYLLSGAGEHLK	Unambiguous	1	1	P35579		CID	1	0	1	1	87239221	45.7	9.68953e-05	0	15.3949	7	3	666.017	1996.04	1.33928	112.629	13140	13140	MS2	14/154	HMC1_Billes_140329010544.raw
		High	DKADFcIIHYAGK	Unambiguous	2	2	P35579;P35580	C6(Carbamidomethyl)	CID	1	0	1	1	12490743	45.69	0.000114654	1	12.2037	26	2	769.377	1537.75	0.0250175	70.4	8682	8682	MS2	8/124	HMC1_Billes.raw
	High		FDQLLAEEK	Unambiguous	4	2	P35579;P35580		CID	1	0	1	1	6.99074e+07	45.64	0.000156916	0	6.48861	9	2	546.782	1092.56	-0.487916	61.194	6175	6175	MS2	12/88	HMC1_Ac1010_140329080705.raw
		High	TELEDTLDSTAAQQELR	Unambiguous	1	1	P35579		CID	1	0	1	1	18233003	45.6	7.57413e-05	0	19.7478	26	3	640.644	1919.92	-0.442788	100.361	11846	11846	MS2	10/164	HMC1_Billes_140328223216.raw
	High		ADFcIIHYAGK	Unambiguous	2	2	P35579;P35580	C4(Carbamidomethyl)	CID	1	0	1	1	8.57175e+07	45.59	0.000129747	0	44.3649	68	2	647.815	1294.62	-0.935001	77.8691	8408	8408	MS2	6/80	HMC1_Ac1010_140329104035.raw
		High	VIQYLAYVASSHK	Unambiguous	1	1	P35579		CID	1	0	1	1	4.20183e+07	45.59	7.72962e-05	0	11.7808	20	3	493.605	1478.8	-0.258629	86.6496	9951	9951	MS2	12/118	HMC1_Billes_140329010544.raw
	High		NmDPLNDNIATLLHQSSDK	Unambiguous	1	1	P35579	M2(Oxidation)	CID	1	0	1	1	1.53808e+08	45.55	7.24392e-05	0	5.04286	13	3	714.677	2142.02	1.06011	106.38	10043	10043	MS2	12/210	HMC1_Ac1010_140329080705.raw
		High	KQELEEIcHDLEAR	Unambiguous	1	1	P35579	C8(Carbamidomethyl)	CID	1	0	1	1	1.65493e+08	45.5	8.73699e-05	1	5.83627	8	3	590.621	1769.85	-0.118883	74.2138	9179	9179	MS2	16/148	HMC1_Billes.raw
	High		HEAmITDLEER	Unambiguous	1	1	P35579	M4(Oxidation)	CID	1	0	1	1	6.39785e+06	45.24	7.03182e-05	0	7.22172	48	2	680.314	1359.62	-0.507085	41.4981	3889	3889	MS2	6/96	HMC1_Ac1010_140329080705.raw
		High	RGDLPFVVPR	Unambiguous	1	1	P35579		CID	1	0	1	1	2.23924e+07	45.21	5.57406e-05	1	10.7327	48	3	385.892	1155.66	-0.481443	77.0439	8821	8821	MS2	11/90	HMC1_Billes_140329010544.raw
	High		FDQLLAEEK	Unambiguous	4	2	P35579;P35580		CID	1	0	1	1	6.99074e+07	45.17	0.000174851	0	20.8855	19	2	546.782	1092.56	-0.152729	60.6204	6111	6111	MS2	13/88	HMC1_Ac1010_140329080705.raw
	High		FDQLLAEEK	Unambiguous	4	2	P35579;P35580		CID	1	0	1	1	73029059	45.09	0.000178102	0	17.1567	15	2	546.782	1092.56	-0.376187	60.1072	6379	6379	MS2	14/88	HMC1_Ac1010_140329104035.raw
	High		LQQELDDLLVDLDHQR	Unambiguous	1	1	P35579		CID	1	0	1	1	3.73896e+08	45.05	0.000109413	0	10.253	4	3	650.669	1949.99	0.307704	112.279	12455	12455	MS2	10/166	HMC1_Ac1010_140329104035.raw
	High		KFDQLLAEEK	Unambiguous	4	2	P35579;P35580		CID	1	0	1	1	3.02523e+08	45.02	0.000169978	1	30.874	24	2	610.83	1220.65	-0.23613	54.8208	6116	6116	MS2	13/102	HMC1_Ac1010.raw
	High		KLEGDSTDLSDQIAELQAQIAELK	Unambiguous	1	1	P35579		CID	1	0	1	1	1.48343e+08	44.94	5.77128e-05	1	4.24415	7	3	872.453	2615.34	1.25958	119.238	13314	13314	MS2	23/268	HMC1_Ac1010_140329104035.raw
	High		NAEQYKDQADK	Unambiguous	1	1	P35579		CID	1	0	1	1	913372	44.91	0.000108155	1	12.1148	100	2	655.305	1309.6	0.500428	16.6599	1154	1154	MS2	9/114	HMC1_Ac1010_140329104035.raw
		High	VIQYLAYVASSHK	Unambiguous	1	1	P35579		CID	1	0	1	1	2.89331e+07	44.9	9.22242e-05	0	10.0671	36	2	739.904	1478.8	0.575932	87.6803	10324	10324	MS2	9/118	HMC1_Billes_140328223216.raw
		High	FDQLLAEEK	Unambiguous	4	2	P35579;P35580		CID	1	0	1	1	61889426	44.84	0.000188655	0	10.7486	15	2	546.782	1092.56	-0.264458	60.6528	7383	7383	MS2	14/88	HMC1_Billes.raw
	High		ADFcIIHYAGK	Unambiguous	2	2	P35579;P35580	C4(Carbamidomethyl)	CID	1	0	1	1	1.06712e+08	44.82	0.000153269	0	35.4743	34	2	647.815	1294.62	-1.40645	78.2581	8966	8966	MS2	9/80	HMC1_Ac1010.raw
	High		DLGEELEALKTELEDTLDSTAAQQELR	Unambiguous	1	1	P35579		CID	1	0	1	1	6.29309e+07	44.75	7.87169e-05	1	28.1421	33	3	1006.5	3017.48	-0.394187	129.624	12514	12514	MS2	26/290	HMC1_Ac1010_140329080705.raw
	High		KVEAQLQELQVK	Unambiguous	1	1	P35579		CID	1	0	1	1	3.92909e+07	44.74	5.20393e-05	1	11.9313	8	3	471.608	1412.81	-0.580479	55.9377	5894	5894	MS2	9/120	HMC1_Ac1010_140329104035.raw
		High	RGDLPFVVPR	Unambiguous	1	1	P35579		CID	1	0	1	1	40283430	44.63	6.37047e-05	1	10.1234	14	2	578.335	1155.66	-0.311366	77.5161	8879	8879	MS2	9/90	HMC1_Billes_140329010544.raw
	High		HEAMITDLEER	Unambiguous	1	1	P35579		CID	1	0	1	1	4.01373e+07	44.56	8.57366e-05	0	22.3193	20	2	672.317	1343.63	0.517467	55.3416	6183	6183	MS2	15/96	HMC1_Ac1010.raw
		High	DELADEIANSSGK	Unambiguous	1	1	P35579		CID	1	0	1	1	4.1216e+07	44.54	0.000123046	0	20.0125	17	2	674.816	1348.62	0.888065	69.6411	8107	8107	MS2	10/124	HMC1_Billes_140328223216.raw
		High	EQADFAIEALAK	Unambiguous	2	1	P35579		CID	1	0	1	1	1.23036e+08	44.45	0.000184845	0	17.4973	6	2	653.338	1305.67	0.0347717	102.812	11818	11818	MS2	8/122	HMC1_Billes_140329010544.raw
	High		TEMEDLMSSK	Unambiguous	1	1	P35579		CID	1	0	1	1	6.19133e+07	44.42	3.6141e-05	0	9.62824	11	2	585.754	1170.5	-0.846885	65.1438	7390	7390	MS2	6/88	HMC1_Ac1010.raw
	High		VIQYLAYVASSHK	Unambiguous	1	1	P35579		CID	1	0	1	1	1.0524e+08	44.38	0.000102131	0	22.8137	23	3	493.605	1478.8	-0.50627	87.5483	10057	10057	MS2	12/118	HMC1_Ac1010.raw
		High	RGDLPFVVPR	Unambiguous	1	1	P35579		CID	1	0	1	1	3.91884e+07	44.32	6.84182e-05	1	4.21095	19	3	385.893	1155.66	-0.0853382	77.1409	9561	9561	MS2	7/90	HMC1_Billes.raw
	High		VKPLLQVSR	Unambiguous	1	1	P35579		CID	0.2273	0	1	1	1.29755e+08	44.29	3.7151e-05	0	3.32405	2	3	347.225	1039.66	-0.347609	38.523	3532	3532	MS2	7/78	HMC1_Ac1010_140329080705.raw
	High		LDPHLVLDQLR	Unambiguous	2	2	P35579;P35580		CID	1	0	1	1	7.55595e+06	44.29	6.70305e-05	0	0	100	3	440.254	1318.75	-0.49729	104.805	9916	9916	MS2	8/96	HMC1_Ac1010_140329080705.raw
	High		LEVNLQAMK	Unambiguous	1	1	P35579		CID	1	0	1	1	5.58761e+07	44.12	0.000164584	0	33.7476	41	2	523.29	1045.57	1.04235	76.4325	8250	8250	MS2	6/74	HMC1_Ac1010_140329104035.raw
	High		VIQYLAYVASSHK	Unambiguous	1	1	P35579		CID	1	0	1	1	1.0524e+08	44.11	0.000110623	0	2.09872	4	3	493.605	1478.8	-0.0728983	86.9783	9987	9987	MS2	15/118	HMC1_Ac1010.raw
		High	EQADFAIEALAK	Unambiguous	2	1	P35579		CID	1	0	1	1	1.19342e+08	44.02	0.000210027	0	12.2483	16	2	653.338	1305.67	0.595727	103.566	12248	12248	MS2	8/122	HMC1_Billes_140328223216.raw
	High		KFDQLLAEEK	Unambiguous	4	2	P35579;P35580		CID	1	0	1	1	2.47728e+08	44.01	0.000218455	1	28.4885	23	2	610.83	1220.65	0.263891	54.386	5710	5710	MS2	13/102	HMC1_Ac1010_140329104035.raw
		High	ALEQQVEEMK	Unambiguous	1	1	P35579		CID	1	0	1	1	7.33125e+07	43.99	0.000213478	0	34.5219	43	2	602.8	1204.59	3.99941	54.6325	6581	6581	MS2	7/94	HMC1_Billes.raw
	High		KEEELQAALAR	Unambiguous	3	1	P35579		CID	1	0	1	1	1.77536e+08	43.94	0.000213932	1	19.0153	7	2	629.343	1257.68	-0.740009	41.7285	4475	4475	MS2	8/104	HMC1_Ac1010.raw
	High		YEILTPNSIPK	Unambiguous	1	1	P35579		CID	1	0	1	1	4.84054e+07	43.93	0.000194196	0	15.1339	14	2	637.854	1274.7	0.784138	92.6844	10645	10645	MS2	7/100	HMC1_Ac1010.raw
	High		EMEAELEDERK	Unambiguous	1	1	P35579		CID	1	0	1	1	1.8248e+07	43.92	0.000105432	1	16.8457	67	2	689.811	1378.61	-0.741141	32.3109	3072	3072	MS2	6/98	HMC1_Ac1010_140329104035.raw
		High	VISGVLQLGNIVFK	Unambiguous	1	1	P35579		CID	1	0	1	1	8.88891e+06	43.86	4.10176e-05	0	0	25	3	496.304	1486.9	-0.873259	116.53	14701	14701	MS2	12/118	HMC1_Billes.raw
		High	THEAQIQEMR	Unambiguous	1	1	P35579		CID	1	0	1	1	1.46353e+07	43.78	0.000169611	0	4.45253	28	2	621.798	1242.59	-1.14192	21.9277	1847	1847	MS2	7/96	HMC1_Billes_140329010544.raw
		High	LDPHLVLDQLR	Unambiguous	2	2	P35579;P35580		CID	1	0	1	1	1.26262e+08	43.78	6.07251e-05	0	0	8	3	440.254	1318.75	0.127526	104.973	12433	12433	MS2	5/96	HMC1_Billes_140328223216.raw
		High	LEVNLQAMK	Unambiguous	1	1	P35579		CID	1	0	1	1	3.88285e+07	43.75	0.000179221	0	39.2633	25	2	523.289	1045.57	0.458603	77.0842	9554	9554	MS2	6/74	HMC1_Billes.raw
	High		KFDQLLAEEK	Unambiguous	4	2	P35579;P35580		CID	1	0	1	1	2.37101e+08	43.65	0.000196341	1	26.9986	13	2	610.83	1220.65	0.863915	53.6336	5306	5306	MS2	14/102	HMC1_Ac1010_140329080705.raw
	High		LDPHLVLDQLR	Unambiguous	2	2	P35579;P35580		CID	1	0	1	1	260688457	43.63	8.23671e-05	0	0	4	3	440.254	1318.75	-0.289018	105.236	11525	11525	MS2	5/96	HMC1_Ac1010_140329104035.raw
		High	QTLENERGELANEVK	Unambiguous	1	1	P35579		CID	1	0	1	1	2.57455e+07	43.53	0.000175225	1	10.0642	26	2	865.442	1729.88	2.48618	52.8557	6345	6345	MS2	8/162	HMC1_Billes.raw
		High	ADFcIIHYAGK	Unambiguous	2	2	P35579;P35580	C4(Carbamidomethyl)	CID	1	0	1	1	3.77526e+07	43.51	0.00020723	0	39.6213	43	2	647.815	1294.62	-1.21787	78.4052	8984	8984	MS2	9/80	HMC1_Billes_140329010544.raw
	High		LDPHLVLDQLR	Unambiguous	2	2	P35579;P35580		CID	1	0	1	1	241815531	43.47	6.52181e-05	0	0	15	3	440.254	1318.75	0.19695	104.747	11997	11997	MS2	8/96	HMC1_Ac1010.raw
	High		TDLLLEPYNK	Unambiguous	1	1	P35579		CID	1	0	1	1	169018432	43.45	0.000212372	0	3.09043	6	2	603.325	1205.64	0.41466	86.8704	9403	9403	MS2	7/84	HMC1_Ac1010_140329104035.raw
		High	TEMEDLMSSK	Unambiguous	1	1	P35579		CID	1	0	1	1	31463085	43.35	4.62381e-05	0	48.3336	16	2	585.754	1170.5	-0.846885	64.8563	7946	7946	MS2	6/88	HMC1_Billes.raw
	High		TEMEDLMSSK	Unambiguous	1	1	P35579		CID	1	0	1	1	3.68179e+07	43.31	4.66659e-05	0	39.2101	36	2	585.754	1170.5	-1.36833	64.6041	6552	6552	MS2	6/88	HMC1_Ac1010_140329080705.raw
	High		KFDQLLAEEK	Unambiguous	4	2	P35579;P35580		CID	1	0	1	1	5.13157e+07	43.23	0.000240044	1	45.3726	10	3	407.556	1220.65	0.577888	54.3975	5395	5395	MS2	6/102	HMC1_Ac1010_140329080705.raw
		High	ALEEAMEQK	Unambiguous	1	1	P35579		CID	1	0	1	1	5.75989e+07	43.15	0.000147673	0	33.7532	10	2	524.753	1048.5	-0.260408	30.617	3232	3232	MS2	6/74	HMC1_Billes.raw
	High		DVLLQVDDER	Unambiguous	1	1	P35579		CID	1	0	1	1	1.01818e+06	43.08	0.00024848	0	21.7738	100	2	601.306	1201.61	-0.378619	76.824	7688	7688	MS2	7/98	HMC1_Ac1010_140329080705.raw
	High		FLSNGHVTIPGQQDK	Unambiguous	1	1	P35579		CID	1	0	1	1	4.64677e+06	43.08	0.000204196	0	0	67	2	820.923	1640.84	-0.00144629	62.5564	6325	6325	MS2	18/156	HMC1_Ac1010_140329080705.raw
		High	VIQYLAYVASSHK	Unambiguous	1	1	P35579		CID	1	0	1	1	4.93072e+07	43.05	0.000138726	0	15.745	11	3	493.605	1478.8	-0.382449	87.5913	10312	10312	MS2	18/118	HMC1_Billes_140328223216.raw
	High		AGVLAHLEEER	Unambiguous	2	2	P35579;P35580		CID	1	0	1	1	214710453	42.95	0.000316869	0	34.6768	22	2	612.323	1223.64	0.03739	54.4646	5718	5718	MS2	8/84	HMC1_Ac1010_140329104035.raw
	High		RQLEEAEEEAQR	Unambiguous	1	1	P35579		CID	1	0	1	1	1.00442e+07	42.94	0.000208345	1	21.0365	25	3	496.574	1487.71	-0.362875	24.1173	1794	1794	MS2	6/120	HMC1_Ac1010_140329080705.raw
	High		NmDPLNDNIATLLHQSSDK	Unambiguous	1	1	P35579	M2(Oxidation)	CID	1	0	1	1	1.76822e+08	42.93	0.000137519	0	21.7361	7	3	714.676	2142.01	0.632701	106.216	12187	12187	MS2	7/210	HMC1_Ac1010.raw
	High		QTLENERGELANEVK	Unambiguous	1	1	P35579		CID	1	0	1	1	18418433	42.85	0.000212708	1	12.847	56	2	865.441	1729.87	1.63939	52.8043	5216	5216	MS2	20/162	HMC1_Ac1010_140329080705.raw
	High		HEAmITDLEER	Unambiguous	1	1	P35579	M4(Oxidation)	CID	1	0	1	1	6.18299e+06	42.82	0.000122763	0	12.9882	52	2	680.315	1359.62	0.749871	41.1885	4152	4152	MS2	8/96	HMC1_Ac1010_140329104035.raw
		High	THEAQIQEmR	Unambiguous	1	1	P35579	M9(Oxidation)	CID	1	0	1	1	4.92159e+06	42.79	0.000136764	0	30.4037	45	2	629.797	1258.59	1.55498	17.3863	1217	1217	MS2	11/96	HMC1_Billes_140329010544.raw
	High		ImGIPEEEQmGLLR	Unambiguous	1	1	P35579	M2(Oxidation); M10(Oxidation)	CID	1	0	1	1	1.37059e+07	42.69	0.000242221	0	0	82	2	824.407	1647.81	-1.33845	91.2469	9894	9894	MS2	11/118	HMC1_Ac1010_140329104035.raw
	High		KEEELQAALAR	Unambiguous	3	1	P35579		CID	1	0	1	1	1.23424e+08	42.65	0.000287923	1	22.0632	10	2	629.343	1257.68	-0.351769	41.5645	3898	3898	MS2	8/104	HMC1_Ac1010_140329080705.raw
		High	TFHIFYYLLSGAGEHLK	Unambiguous	1	1	P35579		CID	1	0	1	1	8.05009e+07	42.63	0.000191015	0	10.5804	5	3	666.016	1996.03	0.788869	112.692	13456	13456	MS2	18/154	HMC1_Billes_140328223216.raw
	High		IIGLDQVAGMSETALPGAFK	Unambiguous	1	1	P35579		CID	1	0	1	1	4.79348e+06	42.62	0.000164105	0	12.4795	100	3	673.361	2018.07	2.28222	116.609	11168	11168	MS2	12/196	HMC1_Ac1010_140329080705.raw
	High		ImGIPEEEQmGLLR	Unambiguous	1	1	P35579	M2(Oxidation); M10(Oxidation)	CID	1	0	1	1	1.37059e+07	42.31	0.000302557	0	4.77918	51	2	824.408	1647.81	0.809888	91.7028	9943	9943	MS2	16/118	HMC1_Ac1010_140329104035.raw
	High		KFDQLLAEEK	Unambiguous	4	2	P35579;P35580		CID	1	0	1	1	5.81248e+07	42.26	0.000326861	1	10.5809	8	3	407.556	1220.65	0.502885	53.8923	5652	5652	MS2	7/102	HMC1_Ac1010_140329104035.raw
	High		VIQYLAYVASSHK	Unambiguous	1	1	P35579		CID	1	0	1	1	8.03516e+07	42.25	0.000166785	0	3.70862	6	3	493.605	1478.8	-0.258629	86.7873	9393	9393	MS2	17/118	HMC1_Ac1010_140329104035.raw
	High		LEVNLQAmK	Unambiguous	1	1	P35579	M8(Oxidation)	CID	1	0	1	1	37368112	42.23	0.000260309	0	23.46	14	2	531.287	1061.57	-0.162781	49.4671	5142	5142	MS2	7/74	HMC1_Ac1010_140329104035.raw
	High		LQQLFNHTMFILEQEEYQR	Unambiguous	3	2	P35579;P35580		CID	1	0	1	1	45975156	42.21	0.000186364	0	36.6903	5	3	823.075	2467.21	1.26668	111.089	12796	12796	MS2	24/194	HMC1_Ac1010.raw
	High		HEAMITDLEER	Unambiguous	1	1	P35579		CID	1	0	1	1	2.95899e+07	42.17	0.000154718	0	20.9488	19	2	672.317	1343.63	0.0632107	54.9315	5775	5775	MS2	14/96	HMC1_Ac1010_140329104035.raw
	High		KFDQLLAEEK	Unambiguous	4	2	P35579;P35580		CID	1	0	1	1	2.37101e+08	42.08	0.000334498	1	25.4895	20	2	610.83	1220.65	-0.136126	54.7835	5439	5439	MS2	14/102	HMC1_Ac1010_140329080705.raw
		High	TDLLLEPYNK	Unambiguous	1	1	P35579		CID	1	0	1	1	90162821	42.03	0.000241246	0	40.0586	33	2	603.325	1205.64	1.1234	86.7093	10201	10201	MS2	9/84	HMC1_Billes_140328223216.raw
		High	ADFcIIHYAGK	Unambiguous	2	2	P35579;P35580	C4(Carbamidomethyl)	CID	1	0	1	1	4.45218e+07	42	0.000321788	0	33.1983	51	2	647.816	1294.62	-0.27497	78.6701	9231	9231	MS2	8/80	HMC1_Billes_140328223216.raw
		High	NKHEAMITDLEER	Unambiguous	1	1	P35579		CID	1	0	1	1	1.77506e+07	41.97	0.000190599	1	14.1361	23	3	529.259	1585.76	-1.70056	41.6188	4443	4443	MS2	9/136	HMC1_Billes_140329010544.raw
		High	cNGVLEGIR	Unambiguous	4	2	P35579;P35580	C1(Carbamidomethyl)	CID	1	0	1	1	43192908	41.95	0.000344662	0	30.7343	9	2	509.261	1017.51	0.289801	52.0927	6237	6237	MS2	7/78	HMC1_Billes.raw
		High	YEILTPNSIPK	Unambiguous	1	1	P35579		CID	1	0	1	1	2.28198e+07	41.94	0.000287881	0	31.2315	28	2	637.854	1274.7	0.975666	93.1046	10981	10981	MS2	8/100	HMC1_Billes_140328223216.raw
	High		DELADEIANSSGK	Unambiguous	1	1	P35579		CID	1	0	1	1	1.40532e+07	41.87	0.000162532	0	9.19506	100	2	674.815	1348.62	-0.288626	69.9641	7118	7118	MS2	7/124	HMC1_Ac1010_140329080705.raw
	High		QAQQERDELADEIANSSGK	Unambiguous	1	1	P35579		CID	1	0	1	1	139977302	41.87	0.000146279	1	15.3577	19	3	696.998	2088.98	-0.0527224	61.4511	6532	6532	MS2	14/204	HMC1_Ac1010_140329104035.raw
	High		ALEQQVEEMK	Unambiguous	1	1	P35579		CID	1	0	1	1	9.74779e+07	41.86	0.000355137	0	36.0617	50	2	602.801	1204.59	5.01278	54.1819	5688	5688	MS2	7/94	HMC1_Ac1010_140329104035.raw
		High	TEMEDLMSSK	Unambiguous	1	1	P35579		CID	1	0	1	1	2.34731e+07	41.67	6.80769e-05	0	55.352	24	2	585.754	1170.5	-0.742596	64.8255	7491	7491	MS2	6/88	HMC1_Billes_140328223216.raw
	High		TDLLLEPYNK	Unambiguous	1	1	P35579		CID	1	0	1	1	5.38934e+06	41.61	0.000265742	0	5.6905	100	2	603.325	1205.64	1.3259	86.3248	8452	8452	MS2	7/84	HMC1_Ac1010_140329080705.raw
	High		KLEEEQIILEDQNcK	Unambiguous	1	1	P35579	C14(Carbamidomethyl)	CID	1	0	1	1	6.78729e+07	41.54	0.000249017	1	10.3136	11	3	630.316	1888.93	0.0687314	67.6749	6890	6890	MS2	15/156	HMC1_Ac1010_140329080705.raw
		High	DLEAHIDSANK	Unambiguous	1	1	P35579		CID	1	0	1	1	3.50898e+07	41.48	0.000245369	0	17.4274	24	2	606.796	1212.58	-1.26121	31.8057	3246	3246	MS2	9/96	HMC1_Billes_140328223216.raw
	High		FDQLLAEEK	Unambiguous	4	2	P35579;P35580		CID	1	0	1	1	73029059	41.37	0.000419438	0	11.6341	9	2	546.782	1092.56	-0.711375	60.6757	6444	6444	MS2	7/88	HMC1_Ac1010_140329104035.raw
	High		HEAmITDLEER	Unambiguous	1	1	P35579	M4(Oxidation)	CID	1	0	1	1	1.24642e+07	41.37	0.000178717	0	16.0153	40	2	680.314	1359.62	0.0316106	40.3506	4292	4292	MS2	5/96	HMC1_Ac1010.raw
	High		AGVLAHLEEER	Unambiguous	2	2	P35579;P35580		CID	1	0	1	1	1.96782e+08	41.32	0.000350505	0	25.8149	30	2	612.322	1223.64	-0.26189	56.0965	5594	5594	MS2	8/84	HMC1_Ac1010_140329080705.raw
		High	HEAMITDLEER	Unambiguous	1	1	P35579		CID	1	0	1	1	1.80842e+07	41.31	0.000159015	0	34.1592	32	2	672.316	1343.63	-0.663601	55.4571	6308	6308	MS2	14/96	HMC1_Billes_140328223216.raw
	High		DLEGLSQR	Unambiguous	1	1	P35579		CID	1	0	1	1		41.27	0.000556104	0	39.5972	48	2	459.238	917.468	-0.326891	42.7041	4338	4338	MS2	6/68	HMC1_Ac1010_140329104035.raw
	High		HEAmITDLEER	Unambiguous	1	1	P35579	M4(Oxidation)	CID	1	0	1	1	9.19442e+06	41.26	0.000179561	0	33.0847	43	2	680.315	1359.62	0.570306	41.5922	4458	4458	MS2	5/96	HMC1_Ac1010.raw
	High		HEAmITDLEER	Unambiguous	1	1	P35579	M4(Oxidation)	CID	1	0	1	1	7.23751e+06	41.22	0.000177447	0	20.021	54	2	680.315	1359.62	0.749871	39.944	3994	3994	MS2	5/96	HMC1_Ac1010_140329104035.raw
	High		KEEELQAALAR	Unambiguous	3	1	P35579		CID	1	0	1	1	1.35699e+08	41.2	0.000402046	1	32.9936	15	2	629.343	1257.68	-0.351769	41.2411	4159	4159	MS2	8/104	HMC1_Ac1010_140329104035.raw
	High		KFDQLLAEEK	Unambiguous	4	2	P35579;P35580		CID	1	0	1	1	62663474	41.01	0.000435876	1	2.49972	7	3	407.556	1220.65	0.277876	54.3558	6060	6060	MS2	6/102	HMC1_Ac1010.raw
	High		mEDSVGcLETAEEVKR	Unambiguous	1	1	P35579	M1(Oxidation); C7(Carbamidomethyl)	CID	1	0	1	1	1.22362e+07	40.96	0.000168352	1	28.5173	28	3	623.617	1868.84	-0.0537053	58.2888	5848	5848	MS2	17/144	HMC1_Ac1010_140329080705.raw
	High		LDPHLVLDQLR	Unambiguous	2	2	P35579;P35580		CID	1	0	1	1	241815531	40.85	0.000119225	0	1.80114	2	3	440.254	1318.75	0.127526	105.259	12059	12059	MS2	13/96	HMC1_Ac1010.raw
	High		ALEEAMEQK	Unambiguous	1	1	P35579		CID	1	0	1	1	67740835	40.82	0.000252522	0	54.2927	58	2	524.753	1048.5	-0.260408	29.8382	2784	2784	MS2	7/74	HMC1_Ac1010_140329104035.raw
		High	NmDPLNDNIATLLHQSSDK	Unambiguous	1	1	P35579	M2(Oxidation)	CID	1	0	1	1	9.92062e+07	40.81	0.00022406	0	15.2954	5	3	714.676	2142.01	-0.478576	106.358	13320	13320	MS2	11/210	HMC1_Billes.raw
	High		QTLENERGELANEVK	Unambiguous	1	1	P35579		CID	1	0	1	1	2.41586e+07	40.74	0.000345767	1	0	26	2	865.441	1729.87	1.70996	52.4888	5489	5489	MS2	8/162	HMC1_Ac1010_140329104035.raw
		High	EMEAELEDER	Unambiguous	1	1	P35579		CID	1	0	1	1	1.36923e+07	40.62	8.64908e-05	0	0	38	2	625.765	1250.52	0.939459	46.7362	5108	5108	MS2	7/88	HMC1_Billes_140329010544.raw
		High	ALEEAMEQK	Unambiguous	1	1	P35579		CID	1	0	1	1	3.70104e+07	40.61	0.000265033	0	25.3269	23	2	524.753	1048.5	-0.02756	30.2055	3039	3039	MS2	7/74	HMC1_Billes_140328223216.raw
	High		HEAMITDLEER	Unambiguous	1	1	P35579		CID	1	0	1	1	4.01373e+07	40.49	0.000227793	0	12.6686	21	2	672.317	1343.63	0.335765	55.8661	6249	6249	MS2	14/96	HMC1_Ac1010.raw
		High	EMEAELEDERK	Unambiguous	1	1	P35579		CID	1	0	1	1	8.98847e+06	40.45	0.000243424	1	13.819	45	2	689.812	1378.62	0.232861	32.5284	3256	3256	MS2	6/98	HMC1_Billes_140329010544.raw
		High	EMEAELEDER	Unambiguous	1	1	P35579		CID	1	0	1	1	20913525	40.43	9.03587e-05	0	31.896	20	2	625.765	1250.52	1.52515	46.5231	5487	5487	MS2	8/88	HMC1_Billes.raw
	High		VIQYLAYVASSHK	Unambiguous	1	1	P35579		CID	1	0	1	1	8.03516e+07	40.41	0.000259325	0	13.4954	26	3	493.605	1478.8	-0.196719	86.2318	9328	9328	MS2	11/118	HMC1_Ac1010_140329104035.raw
		High	DLEAHIDSANK	Unambiguous	1	1	P35579		CID	1	0	1	1	30205572	40.37	0.000326008	0	29.517	49	2	606.795	1212.58	-2.26791	32.1234	3203	3203	MS2	9/96	HMC1_Billes_140329010544.raw
	High		LDPHLVLDQLR	Unambiguous	2	2	P35579;P35580		CID	1	0	1	1	260688457	40.22	0.000171109	0	0	7	3	440.254	1318.75	-0.49729	104.667	11449	11449	MS2	5/96	HMC1_Ac1010_140329104035.raw
	High		HEAMITDLEER	Unambiguous	1	1	P35579		CID	1	0	1	1	2.85221e+07	40.2	0.000233973	0	20.9001	35	2	672.317	1343.63	0.790021	55.9332	5574	5574	MS2	14/96	HMC1_Ac1010_140329080705.raw
		High	TELEDTLDSTAAQQELR	Unambiguous	1	1	P35579		CID	1	0	1	1		40.19	0.000277586	0	20.5458	20	3	640.645	1919.92	0.129441	100.24	12490	12490	MS2	12/164	HMC1_Billes.raw
	High		QLEEAEEEAQR	Unambiguous	1	1	P35579		CID	1	0	1	1	1.92649e+08	40.17	0.000221171	0	34.6722	36	2	666.308	1331.61	0.487024	29.1966	2863	2863	MS2	9/110	HMC1_Ac1010.raw
		High	KVEAQLQELQVK	Unambiguous	1	1	P35579		CID	1	0	1	1	1.96231e+07	40.09	0.000151821	1	8.80749	13	3	471.608	1412.81	-0.580479	56.6503	6461	6461	MS2	7/120	HMC1_Billes_140328223216.raw
		High	RGDLPFVVPR	Unambiguous	1	1	P35579		CID	1	0	1	1	7.05296e+07	40.03	0.000183726	1	9.56849	8	2	578.335	1155.66	-0.205738	77.652	9627	9627	MS2	8/90	HMC1_Billes.raw
		High	TFHIFYYLLSGAGEHLK	Unambiguous	1	1	P35579		CID	1	0	1	1	60059292	39.97	0.000347391	0	0	5	4	499.764	1996.03	-0.135214	112.789	14199	14199	MS2	18/154	HMC1_Billes.raw
		High	EMEAELEDERK	Unambiguous	1	1	P35579		CID	1	0	1	1	1.78637e+07	39.96	0.000272498	1	21.2811	23	2	689.812	1378.62	0.144315	32.1074	3443	3443	MS2	6/98	HMC1_Billes.raw
	High		EMEAELEDERK	Unambiguous	1	1	P35579		CID	1	0	1	1	1.67256e+07	39.94	0.000263617	1	20.7746	59	2	689.811	1378.62	-0.386959	32.0144	2756	2756	MS2	6/98	HMC1_Ac1010_140329080705.raw
	High		EMEAELEDERK	Unambiguous	1	1	P35579		CID	1	0	1	1	1.8248e+07	39.92	0.00027502	1	24.0926	63	2	689.811	1378.62	-0.209867	31.7484	3005	3005	MS2	6/98	HMC1_Ac1010_140329104035.raw
	High		RGDLPFVVPR	Unambiguous	1	1	P35579		CID	1	0	1	1	4.51138e+07	39.86	0.000191061	1	4.53789	9	3	385.893	1155.66	0.152325	77.1317	8327	8327	MS2	10/90	HMC1_Ac1010_140329104035.raw
	High		EMEAELEDERK	Unambiguous	1	1	P35579		CID	1	0	1	1	2.62271e+07	39.82	0.000271003	1	40.3953	84	2	689.811	1378.61	-0.475504	32.0043	3224	3224	MS2	6/98	HMC1_Ac1010.raw
	High		LEVNLQAmK	Unambiguous	1	1	P35579	M8(Oxidation)	CID	1	0	1	1	5.54795e+07	39.75	0.000423701	0	9.22682	9	2	531.287	1061.57	0.297182	50.0056	5527	5527	MS2	7/74	HMC1_Ac1010.raw
	High		HEAMITDLEER	Unambiguous	1	1	P35579		CID	1	0	1	1	2.85221e+07	39.67	0.000264342	0	44.3102	33	2	672.317	1343.63	0.517467	55.3671	5509	5509	MS2	14/96	HMC1_Ac1010_140329080705.raw
		High	ELESQISELQEDLESER	Unambiguous	1	1	P35579		CID	1	0	1	1	31470582	39.67	0.000242763	0	39.6382	8	3	678.655	2033.95	-0.069052	111.967	13359	13359	MS2	10/182	HMC1_Billes_140328223216.raw
	High		KLEEEQIILEDQNcK	Unambiguous	1	1	P35579	C14(Carbamidomethyl)	CID	1	0	1	1	6.78729e+07	39.58	0.000391046	1	20.5622	26	3	630.316	1888.93	-0.0282046	67.0724	6825	6825	MS2	9/156	HMC1_Ac1010_140329080705.raw
		High	SMEAEMIQLQEELAAAER	Unambiguous	1	1	P35579		CID	1	0	1	1	26096457	39.49	0.000281151	0	25.9136	11	3	683.66	2048.97	1.32164	117.943	14887	14887	MS2	20/188	HMC1_Billes.raw
		High	KVEAQLQELQVK	Unambiguous	1	1	P35579		CID	1	0	1	1	27332181	39.37	0.000179197	1	57.6417	9	3	471.608	1412.81	-0.515677	56.5041	6832	6832	MS2	9/120	HMC1_Billes.raw
		High	DLEGLSQR	Unambiguous	1	1	P35579		CID	1	0	1	1	99554376	39.31	0.000908451	0	17.3115	7	2	459.238	917.468	-0.526468	41.7845	4823	4823	MS2	6/68	HMC1_Billes.raw
	High		THEAQIQEMR	Unambiguous	1	1	P35579		CID	1	0	1	1	2.78214e+07	39.26	0.000480236	0	12.3979	32	2	621.798	1242.59	-0.945442	21.5283	1747	1747	MS2	7/96	HMC1_Ac1010_140329104035.raw
		High	DLEGLSQR	Unambiguous	1	1	P35579		CID	1	0	1	1	63393852	39.18	0.000899821	0	11.7654	12	2	459.238	917.468	-1.05867	41.9735	4583	4583	MS2	6/68	HMC1_Billes_140328223216.raw
	High		THEAQIQEMR	Unambiguous	1	1	P35579		CID	1	0	1	1	43183991	39.16	0.000527824	0	8.06729	18	2	621.798	1242.59	-0.552487	21.5014	1831	1831	MS2	7/96	HMC1_Ac1010.raw
		High	EMEAELEDERK	Unambiguous	1	1	P35579		CID	1	0	1	1	9.7278e+06	39.16	0.000327615	1	22.591	47	2	689.811	1378.62	-0.121322	32.365	3318	3318	MS2	6/98	HMC1_Billes_140328223216.raw
		High	LQQELDDLLVDLDHQR	Unambiguous	1	1	P35579		CID	1	0	1	1	288242087	39.16	0.000424686	0	8.24935	6	3	650.669	1949.99	0.307704	112.994	14227	14227	MS2	19/166	HMC1_Billes.raw
	High		GDLPFVVPR	Unambiguous	1	1	P35579		CID	1	0	1	1	302186	39.11	0.000429604	0	5.39767	100	2	500.285	999.563	1.02917	100.654	9590	9590	MS2	6/64	HMC1_Ac1010_140329080705.raw
	High		DKADFcIIHYAGK	Unambiguous	2	2	P35579;P35580	C6(Carbamidomethyl)	CID	1	0	1	1	72915080	39.11	0.000515524	1	5.88845	8	3	513.253	1537.75	-0.618788	70.0717	7533	7533	MS2	14/124	HMC1_Ac1010_140329104035.raw
		High	VKPLLQVSR	Unambiguous	1	1	P35579		CID	0.2821	0	1	1	1.10926e+08	39.09	0.000123018	0	12.3765	5	3	347.226	1039.66	0.00463154	38.6337	4374	4374	MS2	7/78	HMC1_Billes.raw
	High		NTNPNFVR	Unambiguous	2	2	P35579;P35580		CID	1	0	1	1	172655164	39.08	0.000741568	0	1.84028	2	2	481.246	961.485	-0.516525	26.6254	2098	2098	MS2	7/70	HMC1_Ac1010_140329080705.raw
		High	VKPLLQVSR	Unambiguous	1	1	P35579		CID	0.1795	0	1	1	6.86872e+07	39.05	0.000124157	0	7.64957	5	3	347.226	1039.66	-0.0834285	38.6132	4143	4143	MS2	7/78	HMC1_Billes_140328223216.raw
	High		TDLLLEPYNK	Unambiguous	1	1	P35579		CID	1	0	1	1	1.63934e+06	39.01	0.000483572	0	28.8704	83	2	603.325	1205.64	1.3259	88.0999	9543	9543	MS2	6/84	HMC1_Ac1010_140329104035.raw
	High		YEILTPNSIPK	Unambiguous	1	1	P35579		CID	1	0	1	1	40379344	38.97	0.000608473	0	9.14373	14	2	637.854	1274.7	0.784138	92.5022	10029	10029	MS2	5/100	HMC1_Ac1010_140329104035.raw
	High		YEILTPNSIPK	Unambiguous	1	1	P35579		CID	1	0	1	1	1.47212e+06	38.93	0.000575722	0	15.3607	100	2	637.854	1274.7	0.879902	92.936	8980	8980	MS2	9/100	HMC1_Ac1010_140329080705.raw
		High	KEEELQAALAR	Unambiguous	3	1	P35579		CID	1	0	1	1	135977455	38.79	0.000726713	1	13.1792	5	2	629.344	1257.68	-0.0605888	42.0946	4867	4867	MS2	6/104	HMC1_Billes.raw
		High	LEVNLQAMK	Unambiguous	1	1	P35579		CID	1	0	1	1	2.3194e+07	38.78	0.000523115	0	35.3362	33	2	523.289	1045.57	-0.00839673	76.9825	8814	8814	MS2	7/74	HMC1_Billes_140329010544.raw
	High		HEMPPHIYAITDTAYR	Unambiguous	1	1	P35579		CID	1	0	1	1	3.85261e+06	38.77	0.000477862	0	36.5767	100	3	638.978	1914.92	1.16358	74.748	7515	7515	MS2	11/142	HMC1_Ac1010_140329080705.raw
	High		MEDSVGcLETAEEVKR	Unambiguous	1	1	P35579	C7(Carbamidomethyl)	CID	1	0	1	1	2.49231e+07	38.76	0.000266091	1	8.33119	22	3	618.285	1852.84	-0.295057	65.9341	7050	7050	MS2	14/144	HMC1_Ac1010_140329104035.raw
	High		KLVWVPSDK	Unambiguous	1	1	P35579		CID	1	0	1	1	1.40955e+08	38.75	0.000606752	1	10.2407	4	2	536.313	1071.62	-0.0791279	54.0909	6025	6025	MS2	12/82	HMC1_Ac1010.raw
		High	FDQLLAEEK	Unambiguous	4	2	P35579;P35580		CID	1	0	1	1	35337466	38.75	0.000766775	0	29.461	17	2	546.782	1092.56	-0.823104	61.2636	6901	6901	MS2	7/88	HMC1_Billes_140329010544.raw
		High	SMEAEMIQLQEELAAAER	Unambiguous	1	1	P35579		CID	1	0	1	1	17223170	38.75	0.000373386	0	21.8325	13	3	683.659	2048.96	-0.197565	117.991	13822	13822	MS2	19/188	HMC1_Billes_140329010544.raw
	High		NTNPNFVR	Unambiguous	2	2	P35579;P35580		CID	1	0	1	1	1.73508e+08	38.72	0.000805659	0	1.3473	3	2	481.246	961.485	-0.516525	26.4757	2364	2364	MS2	7/70	HMC1_Ac1010_140329104035.raw
	High		KLEEEQIILEDQNcK	Unambiguous	1	1	P35579	C14(Carbamidomethyl)	CID	1	0	1	1	125019273	38.68	0.000453988	1	29.4724	15	3	630.315	1888.93	-0.512885	67.0502	7621	7621	MS2	14/156	HMC1_Ac1010.raw
		High	ALEEAMEQK	Unambiguous	1	1	P35579		CID	1	0	1	1	5.75989e+07	38.65	0.000450312	0	22.7102	14	2	524.752	1048.5	-0.493256	30.0983	3161	3161	MS2	6/74	HMC1_Billes.raw
	High		AGVLAHLEEER	Unambiguous	2	2	P35579;P35580		CID	1	0	1	1	2.1046e+08	38.64	0.000854831	0	8.09493	2	3	408.551	1223.64	0.0264012	55.5227	5526	5526	MS2	9/84	HMC1_Ac1010_140329080705.raw
		High	KLEEEQIILEDQNcK	Unambiguous	1	1	P35579	C14(Carbamidomethyl)	CID	1	0	1	1	7.28033e+07	38.61	0.000509568	1	24.4357	6	3	630.316	1888.93	0.456475	67.6757	8319	8319	MS2	7/156	HMC1_Billes.raw
		High	NTNPNFVR	Unambiguous	2	2	P35579;P35580		CID	1	0	1	1	1.79861e+08	38.5	0.000847523	0	4.83969	2	2	481.246	961.485	-0.326085	26.5171	2639	2639	MS2	7/70	HMC1_Billes.raw
	High		DFSALESQLQDTQELLQEENR	Unambiguous	1	1	P35579		CID	1	0	1	1	2.1993e+08	38.46	0.00029225	0	38.6525	7	3	831.731	2493.18	1.4095	119.804	13917	13917	MS2	19/222	HMC1_Ac1010.raw
	High		TFHIFYYLLSGAGEHLK	Unambiguous	1	1	P35579		CID	1	0	1	1	2.34706e+07	38.42	0.00050358	0	14.1482	62	3	666.016	1996.03	0.697135	113.197	10884	10884	MS2	17/154	HMC1_Ac1010_140329080705.raw
	High		DKADFcIIHYAGK	Unambiguous	2	2	P35579;P35580	C6(Carbamidomethyl)	CID	1	0	1	1	1.08288e+08	38.41	0.000605688	1	3.46133	4	3	513.253	1537.75	-0.618788	70.4471	8038	8038	MS2	11/124	HMC1_Ac1010.raw
	High		QAQQERDELADEIANSSGK	Unambiguous	1	1	P35579		CID	1	0	1	1	139977302	38.38	0.000326725	1	5.6004	53	3	696.999	2088.98	1.08677	62.857	6693	6693	MS2	13/204	HMC1_Ac1010_140329104035.raw
		High	NmDPLNDNIATLLHQSSDK	Unambiguous	1	1	P35579	M2(Oxidation)	CID	1	0	1	1	6.53315e+07	38.33	0.000381921	0	5.18956	5	3	714.677	2142.02	0.974632	106.433	12632	12632	MS2	11/210	HMC1_Billes_140328223216.raw
		High	KEEELQAALAR	Unambiguous	3	1	P35579		CID	1	0	1	1	7.80277e+07	38.29	0.000807972	1	20.2003	12	2	629.344	1257.68	0.230591	42.2826	4622	4622	MS2	6/104	HMC1_Billes_140328223216.raw
		High	RGDLPFVVPR	Unambiguous	1	1	P35579		CID	1	0	1	1	2.23924e+07	38.28	0.000274898	1	9.97022	18	3	385.893	1155.66	-0.164559	77.5358	8882	8882	MS2	10/90	HMC1_Billes_140329010544.raw
		High	EMEAELEDER	Unambiguous	1	1	P35579		CID	1	0	1	1	15700960	38.27	0.000148583	0	0	22	2	625.764	1250.52	0.646613	46.6464	5198	5198	MS2	6/88	HMC1_Billes_140328223216.raw
	High		EmEAELEDER	Unambiguous	1	1	P35579	M2(Oxidation)	CID	1	0	1	1	2.54095e+07	38.21	0.00015065	0	6.36034	37	2	633.762	1266.52	0.508939	28.7373	2806	2806	MS2	6/88	HMC1_Ac1010.raw
		High	KEEELQAALAR	Unambiguous	3	1	P35579		CID	1	0	1	1	135977455	38.2	0.000824891	1	29.3863	10	2	629.344	1257.68	0.230591	41.5632	4790	4790	MS2	6/104	HMC1_Billes.raw
		High	RGDLPFVVPR	Unambiguous	1	1	P35579		CID	1	0	1	1	3.91884e+07	38.18	0.000281301	1	13.9862	10	3	385.893	1155.66	-0.00611729	77.6635	9629	9629	MS2	11/90	HMC1_Billes.raw
	High		AGVLAHLEEER	Unambiguous	2	2	P35579;P35580		CID	1	0	1	1	2.14104e+08	38.1	0.00096801	0	6.38356	2	3	408.551	1223.64	0.0264012	55.0202	5785	5785	MS2	11/84	HMC1_Ac1010_140329104035.raw
		High	KLEEEQIILEDQNcK	Unambiguous	1	1	P35579	C14(Carbamidomethyl)	CID	1	0	1	1	55890058	38.09	0.000574383	1	15.721	9	3	630.316	1888.93	0.262603	67.7911	7865	7865	MS2	12/156	HMC1_Billes_140328223216.raw
	High		AGVLAHLEEER	Unambiguous	2	2	P35579;P35580		CID	1	0	1	1	214710453	38.08	0.000762423	0	23.7665	28	2	612.322	1223.64	-0.660931	55.595	5853	5853	MS2	6/84	HMC1_Ac1010_140329104035.raw
	High		AGVLAHLEEER	Unambiguous	2	2	P35579;P35580		CID	1	0	1	1	265396610	38.07	0.000740787	0	22.2752	27	2	612.323	1223.64	-0.0623701	56.0248	6270	6270	MS2	6/84	HMC1_Ac1010.raw
	High		HEMPPHIYAITDTAYR	Unambiguous	1	1	P35579		CID	1	0	1	1		37.94	0.000602603	0	36.2075	35	3	638.978	1914.92	1.83292	74.9494	8087	8087	MS2	6/142	HMC1_Ac1010_140329104035.raw
	High		NMDPLNDNIATLLHQSSDK	Unambiguous	1	1	P35579		CID	1	0	1	1		37.89	0.000487665	0	4.26958	11	3	709.345	2126.02	0.427525	109.293	12586	12586	MS2	18/210	HMC1_Ac1010.raw
	High		EMEAELEDERK	Unambiguous	1	1	P35579		CID	1	0	1	1	2.62271e+07	37.82	0.00044603	1	13.4735	25	2	689.811	1378.62	-0.121322	32.4816	3285	3285	MS2	7/98	HMC1_Ac1010.raw
	High		ADEWLMK	Unambiguous	2	2	P35579;P35580		CID	1	0	1	1	5.23631e+07	37.78	0.000808615	0	26.357	11	2	446.715	892.424	0.223266	64.1233	6840	6840	MS2	10/50	HMC1_Ac1010_140329104035.raw
	High		NcAAYLK	Unambiguous	4	2	P35579;P35580	C2(Carbamidomethyl)	CID	1	0	1	1	7.02543e+06	37.75	0.000864584	0	7.56838	7	2	420.208	839.408	0.0504144	22.9484	2029	2029	MS2	6/62	HMC1_Ac1010.raw
	High		KQELEEIcHDLEAR	Unambiguous	1	1	P35579	C8(Carbamidomethyl)	CID	1	0	1	1	2.87032e+08	37.65	0.00055832	1	7.15847	13	3	590.621	1769.85	0.191491	74.9244	8568	8568	MS2	14/148	HMC1_Ac1010.raw
	High		DKADFcIIHYAGK	Unambiguous	2	2	P35579;P35580	C6(Carbamidomethyl)	CID	1	0	1	1	8.68495e+06	37.64	0.000723185	1	4.32469	77	3	513.254	1537.75	-0.499714	70.529	7165	7165	MS2	13/124	HMC1_Ac1010_140329080705.raw
		High	YEILTPNSIPK	Unambiguous	1	1	P35579		CID	1	0	1	1	2.28198e+07	37.6	0.000651675	0	53.6764	62	2	637.856	1274.7	3.75281	92.5741	10917	10917	MS2	11/100	HMC1_Billes_140328223216.raw
	High		KVEAQLQELQVK	Unambiguous	1	1	P35579		CID	1	0	1	1	5.63312e+07	37.56	0.000271851	1	13.2462	7	3	471.608	1412.81	-0.450875	56.3583	6311	6311	MS2	9/120	HMC1_Ac1010.raw
	High		EmEAELEDER	Unambiguous	1	1	P35579	M2(Oxidation)	CID	1	0	1	1	2.54095e+07	37.55	0.000175376	0	31.4623	29	2	633.762	1266.52	0.798087	28.1674	2732	2732	MS2	7/88	HMC1_Ac1010.raw
		High	FDQLLAEEK	Unambiguous	4	2	P35579;P35580		CID	1	0	1	1	4.47814e+07	37.53	0.00101547	0	43.6872	17	2	546.782	1092.56	-0.599645	61.4158	7058	7058	MS2	7/88	HMC1_Billes_140328223216.raw
	High		LKDVLLQVDDER	Unambiguous	1	1	P35579		CID	1	0	1	1	1.29979e+07	37.52	0.000761147	1	13.6653	34	3	481.599	1442.78	-1.01806	73.2177	8365	8365	MS2	8/124	HMC1_Ac1010.raw
	High		KLEEEQIILEDQNcK	Unambiguous	1	1	P35579	C14(Carbamidomethyl)	CID	1	0	1	1	9.14007e+07	37.52	0.000592987	1	19.9561	19	3	630.315	1888.93	-0.512885	66.502	7116	7116	MS2	6/156	HMC1_Ac1010_140329104035.raw
	High		EmEAELEDER	Unambiguous	1	1	P35579	M2(Oxidation)	CID	1	0	1	1	1.52853e+07	37.51	0.000176999	0	31.6933	57	2	633.761	1266.52	-0.262123	28.1524	2291	2291	MS2	7/88	HMC1_Ac1010_140329080705.raw
	High		YEILTPNSIPK	Unambiguous	1	1	P35579		CID	1	0	1	1	40379344	37.49	0.00080207	0	19.32	37	2	637.855	1274.7	2.31636	91.9918	9974	9974	MS2	8/100	HMC1_Ac1010_140329104035.raw
	High		TFHIFYYLLSGAGEHLK	Unambiguous	1	1	P35579		CID	1	0	1	1	1.72942e+08	37.4	0.000655092	0	17.4123	7	3	666.017	1996.04	1.33928	112.533	12987	12987	MS2	11/154	HMC1_Ac1010.raw
		High	cNGVLEGIR	Unambiguous	4	2	P35579;P35580	C1(Carbamidomethyl)	CID	1	0	1	1	29793177	37.39	0.00146824	0	29.4718	11	2	509.261	1017.52	0.649708	52.1003	5886	5886	MS2	8/78	HMC1_Billes_140328223216.raw
	High		KLVWVPSDK	Unambiguous	1	1	P35579		CID	1	0	1	1	109416096	37.36	0.000835625	1	12.9578	5	2	536.314	1071.62	0.148696	54.1033	5361	5361	MS2	11/82	HMC1_Ac1010_140329080705.raw
	High		RGDLPFVVPR	Unambiguous	1	1	P35579		CID	1	0	1	1	6.48022e+07	37.33	0.000342115	1	0.861735	6	3	385.893	1155.66	0.152325	77.4735	8874	8874	MS2	11/90	HMC1_Ac1010.raw
	High		TFHIFYYLLSGAGEHLK	Unambiguous	1	1	P35579		CID	1	0	1	1	1.55047e+08	37.33	0.000637998	0	15.4018	5	3	666.016	1996.03	0.6054	112.531	12488	12488	MS2	17/154	HMC1_Ac1010_140329104035.raw
	High		TFHIFYYLLSGAGEHLK	Unambiguous	1	1	P35579		CID	1	0	1	1	2.34706e+07	37.23	0.000633935	0	6.37391	27	3	666.016	1996.03	0.330196	112.587	10824	10824	MS2	19/154	HMC1_Ac1010_140329080705.raw
	High		YEILTPNSIPK	Unambiguous	1	1	P35579		CID	1	0	1	1	1.47212e+06	37.22	0.000853518	0	40.0571	100	2	637.855	1274.7	2.69941	92.3964	8938	8938	MS2	7/100	HMC1_Ac1010_140329080705.raw
	High		DKADFcIIHYAGK	Unambiguous	2	2	P35579;P35580	C6(Carbamidomethyl)	CID	1	0	1	1	1.08288e+08	37.18	0.000803987	1	13.9107	18	3	513.253	1537.75	-0.856936	69.8677	7972	7972	MS2	14/124	HMC1_Ac1010.raw
		High	YEILTPNSIPK	Unambiguous	1	1	P35579		CID	1	0	1	1	3.03541e+07	37.01	0.00097543	0	54.0963	57	2	637.855	1274.7	2.79518	92.3992	11502	11502	MS2	11/100	HMC1_Billes.raw
		High	AGVLAHLEEER	Unambiguous	2	2	P35579;P35580		CID	1	0	1	1	1.9604e+08	37	0.00094775	0	22.7575	19	2	612.322	1223.64	-0.26189	54.9018	6616	6616	MS2	7/84	HMC1_Billes.raw
	High		DLEGLSQR	Unambiguous	1	1	P35579		CID	1	0	1	1	1.08918e+08	36.97	0.00155705	0	5.68489	4	2	459.238	917.468	-0.726045	41.6325	3907	3907	MS2	6/68	HMC1_Ac1010_140329080705.raw
		High	THEAQIQEmR	Unambiguous	1	1	P35579	M9(Oxidation)	CID	1	0	1	1	7.48617e+06	36.94	0.000525985	0	35.4148	46	2	629.797	1258.59	1.94294	17.2604	1247	1247	MS2	10/96	HMC1_Billes_140328223216.raw
		High	TFHIFYYLLSGAGEHLK	Unambiguous	1	1	P35579		CID	1	0	1	1	3.17618e+07	36.94	0.000697942	0	0	9	4	499.764	1996.03	-0.0129007	112.721	13460	13460	MS2	8/154	HMC1_Billes_140328223216.raw
	High		DLEGLSQR	Unambiguous	1	1	P35579		CID	1	0	1	1	164607837	36.93	0.00157145	0	3.61238	4	2	459.238	917.468	-0.659519	41.8496	4489	4489	MS2	6/68	HMC1_Ac1010.raw
	High		TFHIFYYLLSGAGEHLK	Unambiguous	1	1	P35579		CID	1	0	1	1	7.20247e+07	36.92	0.000670678	0	0	8	4	499.763	1996.03	-0.502153	112.582	12495	12495	MS2	8/154	HMC1_Ac1010_140329104035.raw
		High	THEAQIQEmR	Unambiguous	1	1	P35579	M9(Oxidation)	CID	1	0	1	1	9.5889e+06	36.92	0.000599545	0	44.4512	53	2	629.797	1258.59	2.52488	17.1848	1264	1264	MS2	10/96	HMC1_Billes.raw
	High		VIQYLAYVASSHK	Unambiguous	1	1	P35579		CID	1	0	1	1	8.03516e+07	36.9	0.000571687	0	26.9856	32	3	493.605	1478.8	-0.444359	87.4015	9463	9463	MS2	13/118	HMC1_Ac1010_140329104035.raw
	High		DLEGLSQR	Unambiguous	1	1	P35579		CID	1	0	1	1	1.12252e+08	36.88	0.00158965	0	8.92134	6	2	459.238	917.468	-0.792571	41.4785	4189	4189	MS2	6/68	HMC1_Ac1010_140329104035.raw
	High		VIQYLAYVASSHK	Unambiguous	1	1	P35579		CID	1	0	1	1	2.91179e+06	36.81	0.000583657	0	1.83903	100	3	493.605	1478.8	-0.382449	86.753	8487	8487	MS2	11/118	HMC1_Ac1010_140329080705.raw
	High		RGDLPFVVPR	Unambiguous	1	1	P35579		CID	1	0	1	1	77153092	36.74	0.000391897	1	18.6375	25	2	578.335	1155.66	-0.311366	76.5503	8263	8263	MS2	8/90	HMC1_Ac1010_140329104035.raw
	High		TFHIFYYLLSGAGEHLK	Unambiguous	1	1	P35579		CID	1	0	1	1	7.20247e+07	36.71	0.0007359	0	0	13	4	499.764	1996.03	-0.257527	113.101	12562	12562	MS2	8/154	HMC1_Ac1010_140329104035.raw
		High	LDPHLVLDQLR	Unambiguous	2	2	P35579;P35580		CID	1	0	1	1	1.4346e+08	36.64	0.000314317	0	0	10	3	440.254	1318.75	0.19695	105.433	12175	12175	MS2	14/96	HMC1_Billes_140329010544.raw
	High		ANLQIDQINTDLNLER	Unambiguous	1	1	P35579		CID	1	0	1	1	2.65802e+07	36.57	0.00102436	0	13.2979	8	3	623.994	1869.97	0.503278	107.726	10226	10226	MS2	11/166	HMC1_Ac1010_140329080705.raw
		High	HEmPPHIYAITDTAYR	Unambiguous	1	1	P35579	M3(Oxidation)	CID	1	0	1	1	23439346	36.39	0.000539595	0	22.7437	18	3	644.309	1930.91	0.247151	66.3005	7520	7520	MS2	7/142	HMC1_Billes_140329010544.raw
	High		NTNPNFVR	Unambiguous	2	2	P35579;P35580		CID	1	0	1	1	2.88109e+08	36.36	0.00138724	0	1.83853	2	2	481.246	961.485	-0.453045	26.6277	2523	2523	MS2	7/70	HMC1_Ac1010.raw
		High	IIGLDQVAGMSETALPGAFK	Unambiguous	1	1	P35579		CID	1	0	1	1		36.36	0.000612697	0	20.5739	9	3	673.361	2018.07	3.28028	116.672	13654	13654	MS2	12/196	HMC1_Billes_140329010544.raw
	High		KLLEDR	Unambiguous	2	1	P35579		CID	1	0	1	1	2.704e+07	36.34	0.00333313	1	42.8752	8	2	387.23	773.452	0.269603	18.3563	1387	1387	MS2	5/52	HMC1_Ac1010.raw
		High	RGDLPFVVPR	Unambiguous	1	1	P35579		CID	1	0	1	1	49401662	36.2	0.000443784	1	24.4208	35	2	578.335	1155.66	-0.10011	77.2539	9055	9055	MS2	14/90	HMC1_Billes_140328223216.raw
	High		QLEEAEEEAQR	Unambiguous	1	1	P35579		CID	1	0	1	1	1.18594e+08	36.1	0.000490942	0	41.636	60	2	666.308	1331.61	1.40374	28.9042	2668	2668	MS2	9/110	HMC1_Ac1010_140329104035.raw
	High		LKDVLLQVDDER	Unambiguous	1	1	P35579		CID	1	0	1	1	9.39873e+06	36	0.000854041	1	10.1355	34	3	481.6	1442.78	-0.446964	72.8255	7846	7846	MS2	8/124	HMC1_Ac1010_140329104035.raw
	High		AGVLAHLEEER	Unambiguous	2	2	P35579;P35580		CID	1	0	1	1	2.874e+08	35.98	0.00119865	0	6.6543	1	3	408.551	1223.64	-0.42252	55.4027	6190	6190	MS2	13/84	HMC1_Ac1010.raw
	High		TFHIFYYLLSGAGEHLK	Unambiguous	1	1	P35579		CID	1	0	1	1	7.55269e+07	35.97	0.000847315	0	2.24176	7	4	499.764	1996.03	0.231725	112.615	12998	12998	MS2	8/154	HMC1_Ac1010.raw
		High	ADFcIIHYAGK	Unambiguous	2	2	P35579;P35580	C4(Carbamidomethyl)	CID	1	0	1	1	5.2442e+07	35.95	0.00114344	0	23.8504	45	3	432.213	1294.62	-0.544654	78.6792	9232	9232	MS2	5/80	HMC1_Billes_140328223216.raw
	High		GDLPFVVPR	Unambiguous	1	1	P35579		CID	1	0	1	1	1.36028e+07	35.92	0.000895505	0	6.94263	67	2	500.285	999.563	0.845985	100.248	11511	11511	MS2	7/64	HMC1_Ac1010.raw
	High		LEVNLQAMK	Unambiguous	1	1	P35579		CID	1	0	1	1	2.44811e+06	35.9	0.00109242	0	27.2524	100	2	523.29	1045.57	1.1591	76.8972	7694	7694	MS2	6/74	HMC1_Ac1010_140329080705.raw
	High		KQELEEIcHDLEAR	Unambiguous	1	1	P35579	C8(Carbamidomethyl)	CID	1	0	1	1		35.87	0.000867051	1	14.4319	68	3	590.621	1769.85	-0.429258	75.2877	8124	8124	MS2	9/148	HMC1_Ac1010_140329104035.raw
	High		NKHEAmITDLEER	Unambiguous	1	1	P35579	M6(Oxidation)	CID	1	0	1	1	1.44342e+07	35.77	0.00100643	1	50.0401	11	3	534.591	1601.76	-0.490403	28.9513	2832	2832	MS2	10/136	HMC1_Ac1010.raw
	High		ADFcIIHYAGK	Unambiguous	2	2	P35579;P35580	C4(Carbamidomethyl)	CID	1	0	1	1	1.26668e+08	35.72	0.00135298	0	2.54103	3	3	432.213	1294.62	-0.0496307	78.7739	9028	9028	MS2	13/80	HMC1_Ac1010.raw
	High		DVLLQVDDER	Unambiguous	1	1	P35579		CID	1	0	1	1	3.36501e+07	35.7	0.00135923	0	27.0959	19	2	601.307	1201.61	-0.0738514	77.2838	8852	8852	MS2	8/98	HMC1_Ac1010.raw
		High	FDQLLAEEK	Unambiguous	4	2	P35579;P35580		CID	1	0	1	1	61889426	35.7	0.00154763	0	37.2282	10	2	546.782	1092.56	-0.487916	61.2379	7461	7461	MS2	6/88	HMC1_Billes.raw
		High	THEAQIQEMR	Unambiguous	1	1	P35579		CID	1	0	1	1	1.61959e+07	35.7	0.0011439	0	10.4104	21	2	621.798	1242.59	-0.356009	21.7298	1885	1885	MS2	8/96	HMC1_Billes_140328223216.raw
	High		LDPHLVLDQLR	Unambiguous	2	2	P35579;P35580		CID	1	0	1	1	6.99072e+06	35.65	0.000381178	0	0	26	3	440.255	1318.75	1.09946	106.86	10109	10109	MS2	12/96	HMC1_Ac1010_140329080705.raw
		High	DFSALESQLQDTQELLQEENR	Unambiguous	1	1	P35579		CID	1	0	1	1	9.5392e+07	35.6	0.000578388	0	35.7522	20	3	831.73	2493.17	0.307856	119.967	14382	14382	MS2	21/222	HMC1_Billes_140328223216.raw
	High		THEAQIQEMR	Unambiguous	1	1	P35579		CID	1	0	1	1	2.1543e+07	35.53	0.00121756	0	0	19	2	621.798	1242.59	-0.552487	21.7139	1491	1491	MS2	7/96	HMC1_Ac1010_140329080705.raw
	High		VAAYDKLEK	Unambiguous	1	1	P35579		CID	1	0	1	1	5.02097e+07	35.44	0.00122876	1	9.38393	6	2	518.787	1036.57	-0.77697	24.74	2156	2156	MS2	6/76	HMC1_Ac1010_140329104035.raw
	High		EMEAELEDER	Unambiguous	1	1	P35579		CID	1	0	1	1		35.43	0.000285739	0	10.4717	21	2	625.765	1250.52	1.03707	46.605	4496	4496	MS2	7/88	HMC1_Ac1010_140329080705.raw
	High		EmEAELEDER	Unambiguous	1	1	P35579	M2(Oxidation)	CID	1	0	1	1	1.52853e+07	35.42	0.000286398	0	5.55946	43	2	633.761	1266.52	-0.0693571	28.6414	2352	2352	MS2	7/88	HMC1_Ac1010_140329080705.raw
		High	QTLENERGELANEVK	Unambiguous	1	1	P35579		CID	1	0	1	1	6.43971e+07	35.36	0.00114973	1	9.97727	9	3	577.297	1729.88	2.47841	52.8334	6342	6342	MS2	13/162	HMC1_Billes.raw
	High		KLQAQMK	Unambiguous	3	2	P35579;P35580		CID	1	0	1	1	5.99036e+06	35.28	0.00157136	1	6.62369	44	2	423.747	846.487	0.202803	16.8524	1204	1204	MS2	8/62	HMC1_Ac1010.raw
		High	VKPLLQVSR	Unambiguous	1	1	P35579		CID	0.1714	0	1	1	1.10926e+08	35.27	0.000296463	0	17.2601	6	3	347.226	1039.66	0.0926916	38.0799	4298	4298	MS2	9/78	HMC1_Billes.raw
	High		HEMPPHIYAITDTAYR	Unambiguous	1	1	P35579		CID	1	0	1	1		35.22	0.0010371	0	33.7994	24	3	638.978	1914.92	0.972341	74.7304	8545	8545	MS2	9/142	HMC1_Ac1010.raw
	High		RGDLPFVVPR	Unambiguous	1	1	P35579		CID	1	0	1	1	97975543	35.07	0.000622343	1	40.9269	47	2	578.335	1155.66	0.216774	76.84	8800	8800	MS2	8/90	HMC1_Ac1010.raw
		High	DLEGLSQR	Unambiguous	1	1	P35579		CID	1	0	1	1	99554376	35	0.00237171	0	10.9883	5	2	459.238	917.469	0.205314	41.2549	4745	4745	MS2	6/68	HMC1_Billes.raw
		High	KLEEEQIILEDQNcK	Unambiguous	1	1	P35579	C14(Carbamidomethyl)	CID	1	0	1	1	45611548	34.94	0.00113823	1	22.0434	11	3	630.316	1888.93	0.0687314	67.6435	7683	7683	MS2	6/156	HMC1_Billes_140329010544.raw
	High		RGDLPFVVPR	Unambiguous	1	1	P35579		CID	1	0	1	1	2.37063e+06	34.88	0.000601412	1	16.6814	100	3	385.892	1155.66	-0.639885	78.0849	7790	7790	MS2	9/90	HMC1_Ac1010_140329080705.raw
	High		VIQYLAYVASSHK	Unambiguous	1	1	P35579		CID	1	0	1	1	1.0524e+08	34.87	0.000912343	0	11.4488	17	3	493.605	1478.8	-0.56818	86.4563	9923	9923	MS2	14/118	HMC1_Ac1010.raw
		High	TFHIFYYLLSGAGEHLK	Unambiguous	1	1	P35579		CID	1	0	1	1	119397447	34.83	0.00110165	0	12.325	3	3	666.016	1996.03	0.238462	112.76	14195	14195	MS2	18/154	HMC1_Billes.raw
	High		KLEMDLK	Unambiguous	1	1	P35579		CID	1	0	1	1	1.79526e+07	34.79	0.00119482	1	47.7415	50	2	438.747	876.486	0.18287	32.9684	2866	2866	MS2	5/64	HMC1_Ac1010_140329080705.raw
	High		LDPHLVLDQLR	Unambiguous	2	2	P35579;P35580		CID	1	0	1	1	7.55595e+06	34.79	0.000481247	0	0.799911	82	3	440.254	1318.75	0.058102	105.332	9958	9958	MS2	13/96	HMC1_Ac1010_140329080705.raw
		High	EmEAELEDERK	Unambiguous	1	1	P35579	M2(Oxidation)	CID	1	0	1	1	7.16464e+06	34.77	0.000783552	1	37.2595	41	2	697.807	1394.61	-2.07568	20.2739	1711	1711	MS2	7/98	HMC1_Billes.raw
		High	ADFcIIHYAGK	Unambiguous	2	2	P35579;P35580	C4(Carbamidomethyl)	CID	1	0	1	1	7.12797e+07	34.72	0.0017033	0	11.7197	5	3	432.213	1294.62	-0.120348	78.9919	9802	9802	MS2	12/80	HMC1_Billes.raw
		High	RGDLPFVVPR	Unambiguous	1	1	P35579		CID	1	0	1	1	40283430	34.57	0.00064591	1	28.0182	37	2	578.335	1155.66	-0.205738	76.9899	8815	8815	MS2	13/90	HMC1_Billes_140329010544.raw
		High	LDPHLVLDQLR	Unambiguous	2	2	P35579;P35580		CID	1	0	1	1	203869229	34.45	0.000520437	0	0	4	3	440.254	1318.75	0.19695	104.915	13119	13119	MS2	12/96	HMC1_Billes.raw
		High	LDPHLVLDQLR	Unambiguous	2	2	P35579;P35580		CID	1	0	1	1	1.4346e+08	34.42	0.000650538	0	0	3	3	440.254	1318.75	-0.49729	104.857	12095	12095	MS2	12/96	HMC1_Billes_140329010544.raw
	High		VKPLLQVSR	Selected	1	1	P35579		CID	0	0	1	1	1.24662e+07	34.33	0.000368104	0	9.57482	24	3	347.225	1039.66	-0.87597	41.9474	4503	4503	MS2	6/78	HMC1_Ac1010.raw
	High		ADFcIIHYAGK	Unambiguous	2	2	P35579;P35580	C4(Carbamidomethyl)	CID	1	0	1	1	9.11695e+07	34.29	0.00188058	0	3.17672	4	3	432.213	1294.62	-0.191066	78.4198	8469	8469	MS2	12/80	HMC1_Ac1010_140329104035.raw
	High		NmDPLNDNIATLLHQSSDK	Unambiguous	1	1	P35579	M2(Oxidation)	CID	1	0	1	1	1.4056e+08	34.22	0.00100287	0	10.2537	5	3	714.676	2142.01	-0.0511617	106.162	11647	11647	MS2	11/210	HMC1_Ac1010_140329104035.raw
	High		HEMPPHIYAITDTAYR	Unambiguous	1	1	P35579		CID	1	0	1	1		34.21	0.00134657	0	34.9933	27	3	638.978	1914.92	1.92854	74.3903	8023	8023	MS2	7/142	HMC1_Ac1010_140329104035.raw
		High	ASITALEAK	Unambiguous	1	1	P35579		CID	1	0	1	1	1.11015e+08	34.18	0.00219618	0	33.3215	22	2	452.261	903.515	0.690694	41.146	4729	4729	MS2	6/74	HMC1_Billes.raw
		High	QTLENERGELANEVK	Unambiguous	1	1	P35579		CID	1	0	1	1	4.4592e+07	34.12	0.00162648	1	9.32749	11	3	577.297	1729.88	2.05502	52.955	5997	5997	MS2	14/162	HMC1_Billes_140328223216.raw
	High		NcAAYLK	Unambiguous	4	2	P35579;P35580	C2(Carbamidomethyl)	CID	1	0	1	1	7.3939e+07	34.09	0.0020082	0	12.7043	3	2	420.207	839.408	-0.531283	23.1325	1949	1949	MS2	6/62	HMC1_Ac1010_140329104035.raw
	High		DLEGLSQR	Unambiguous	1	1	P35579		CID	1	0	1	1	1.12252e+08	34.06	0.003043	0	28.4985	39	2	459.238	917.468	-0.792571	42.0059	4255	4255	MS2	6/68	HMC1_Ac1010_140329104035.raw
	High		VKPLLQVSR	Selected	1	1	P35579		CID	0.0294	0	1	1	1.83864e+08	34.06	0.000391715	0	42.1391	19	3	347.225	1039.66	-0.435669	38.1542	4017	4017	MS2	7/78	HMC1_Ac1010.raw
	High		NcAAYLK	Unambiguous	4	2	P35579;P35580	C2(Carbamidomethyl)	CID	1	0	1	1	7.22518e+07	33.99	0.00205498	0	10.0027	14	2	420.208	839.408	0.0504144	23.0369	1654	1654	MS2	6/62	HMC1_Ac1010_140329080705.raw
	High		VKPLLQVSR	Selected	1	1	P35579		CID	0.1471	0	1	1	1.22156e+08	33.82	0.000413971	0	28.641	15	3	347.226	1039.66	0.0926916	37.77	3737	3737	MS2	7/78	HMC1_Ac1010_140329104035.raw
		High	NTNPNFVR	Unambiguous	2	2	P35579;P35580		CID	1	0	1	1	1.01773e+08	33.74	0.00253601	0	3.93014	6	2	481.246	961.485	0.0547959	26.912	2520	2520	MS2	7/70	HMC1_Billes_140329010544.raw
	High		ADEWLMK	Unambiguous	2	2	P35579;P35580		CID	1	0	1	1	7.22629e+07	33.68	0.00207846	0	28.1454	7	2	446.715	892.423	-0.255482	64.6138	7324	7324	MS2	6/50	HMC1_Ac1010.raw
		High	EmEAELEDER	Unambiguous	1	1	P35579	M2(Oxidation)	CID	1	0	1	1	1.41565e+07	33.64	0.000431489	0	45.0833	34	2	633.762	1266.52	0.508939	28.1843	2888	2888	MS2	7/88	HMC1_Billes.raw
	High		ALELDSNLYR	Unambiguous	1	1	P35579		CID	1	0	1	1		33.6	0.00257544	0	54.3188	61	2	597.312	1193.62	0.217244	86.7219	9386	9386	MS2	8/84	HMC1_Ac1010_140329104035.raw
	High		RGDLPFVVPR	Unambiguous	1	1	P35579		CID	1	0	1	1	4.51138e+07	33.57	0.00090106	1	9.1238	33	3	385.893	1155.66	0.469208	76.583	8267	8267	MS2	10/90	HMC1_Ac1010_140329104035.raw
	High		KVEAQLQELQVK	Unambiguous	1	1	P35579		CID	1	0	1	1	3.91534e+07	33.56	0.00068286	1	18.0059	13	3	471.608	1412.81	-0.25647	56.4036	5628	5628	MS2	9/120	HMC1_Ac1010_140329080705.raw
		High	SGFEPASLKEEVGEEAIVELVENGK	Unambiguous	1	1	P35579		CID	1	0	1	1	9.30558e+06	33.54	0.00115073	1	7.61699	26	3	887.448	2660.33	0.234721	115.098	13769	13769	MS2	17/266	HMC1_Billes_140328223216.raw
	High		KQELEEIcHDLEAR	Unambiguous	1	1	P35579	C8(Carbamidomethyl)	CID	1	0	1	1		33.42	0.00141046	1	17.5429	70	3	590.621	1769.85	-0.222342	75.8956	8191	8191	MS2	10/148	HMC1_Ac1010_140329104035.raw
	High		RGDLPFVVPR	Unambiguous	1	1	P35579		CID	1	0	1	1	2.37063e+06	33.24	0.000972196	1	6.59516	100	3	385.893	1155.66	0.389987	76.9728	7700	7700	MS2	8/90	HMC1_Ac1010_140329080705.raw
	High		LKDVLLQVDDER	Unambiguous	1	1	P35579		CID	1	0	1	1	912722	33.24	0.00161242	1	6.93147	100	3	481.6	1442.78	-0.446964	73.3647	7403	7403	MS2	13/124	HMC1_Ac1010_140329080705.raw
		High	DLEGLSQR	Unambiguous	1	1	P35579		CID	1	0	1	1	63393852	33.12	0.00377835	0	8.8277	8	2	459.238	917.468	-0.526468	41.3995	4505	4505	MS2	6/68	HMC1_Billes_140328223216.raw
	High		VKPLLQVSR	Selected	1	1	P35579		CID	0	0	1	1	9.55717e+06	33.1	0.000488619	0	5.61641	45	3	347.226	1039.66	-0.171489	41.4475	4185	4185	MS2	6/78	HMC1_Ac1010_140329104035.raw
	High		TFHIFYYLLSGAGEHLK	Unambiguous	1	1	P35579		CID	1	0	1	1	1.55047e+08	33.02	0.0017461	0	11.4558	6	3	666.016	1996.03	0.697135	113.056	12556	12556	MS2	15/154	HMC1_Ac1010_140329104035.raw
		High	DLEGLSQR	Unambiguous	1	1	P35579		CID	1	0	1	1	6.19822e+07	33.01	0.00375026	0	16.6708	9	2	459.238	917.469	0.00573708	41.4506	4419	4419	MS2	6/68	HMC1_Billes_140329010544.raw
	High		GDLPFVVPR	Unambiguous	1	1	P35579		CID	1	0	1	1	11832209	32.94	0.00177856	0	8.29202	37	2	500.285	999.562	-0.00888092	100.096	10879	10879	MS2	6/64	HMC1_Ac1010_140329104035.raw
	High		VKPLLQVSR	Selected	1	1	P35579		CID	0.0303	0	1	1	1.29755e+08	32.83	0.00051996	0	47.0369	35	3	347.226	1039.66	-0.259549	37.9818	3469	3469	MS2	7/78	HMC1_Ac1010_140329080705.raw
	High		KVEAQLQELQVK	Unambiguous	1	1	P35579		CID	1	0	1	1	5.63312e+07	32.82	0.000809714	1	18.0582	26	3	471.608	1412.81	-0.191668	56.9393	6382	6382	MS2	8/120	HMC1_Ac1010.raw
	High		LDPHLVLDQLR	Unambiguous	2	2	P35579;P35580		CID	1	0	1	1	4.64907e+06	32.8	0.000760971	0	28.2069	100	2	659.878	1318.75	0.207146	104.942	9927	9927	MS2	14/96	HMC1_Ac1010_140329080705.raw
	High		ADFcIIHYAGK	Unambiguous	2	2	P35579;P35580	C4(Carbamidomethyl)	CID	1	0	1	1	1.26668e+08	32.78	0.00266251	0	24.3344	29	3	432.213	1294.62	-0.403219	79.3588	9098	9098	MS2	6/80	HMC1_Ac1010.raw
	High		NMDPLNDNIATLLHQSSDK	Unambiguous	1	1	P35579		CID	1	0	1	1	1.26596e+08	32.78	0.00158169	0	1.86845	2	3	709.345	2126.02	0.341399	109.32	10441	10441	MS2	16/210	HMC1_Ac1010_140329080705.raw
	High		LQEmEGTVK	Unambiguous	1	1	P35579	M4(Oxidation)	CID	1	0	1	1	19305240	32.75	0.00268097	0	27.1471	54	2	525.76	1050.51	-1.44095	18.6211	1373	1373	MS2	5/86	HMC1_Ac1010_140329104035.raw
		High	TEMEDLMSSK	Unambiguous	1	1	P35579		CID	1	0	1	1	18817999	32.7	0.000537032	0	42.6123	26	2	585.754	1170.5	-1.26404	64.8411	7343	7343	MS2	5/88	HMC1_Billes_140329010544.raw
	High		DVLLQVDDER	Unambiguous	1	1	P35579		CID	1	0	1	1	2.45425e+07	32.56	0.00280086	0	30.648	25	2	601.307	1201.61	0.0277379	76.9503	8306	8306	MS2	8/98	HMC1_Ac1010_140329104035.raw
		High	EmEAELEDER	Unambiguous	1	1	P35579	M2(Oxidation)	CID	1	0	1	1	8.30507e+06	32.56	0.000553312	0	49.3885	75	2	633.761	1266.52	-0.0693571	28.1915	2774	2774	MS2	7/88	HMC1_Billes_140328223216.raw
		High	QAcVLMIK	Unambiguous	1	1	P35579	C3(Carbamidomethyl)	CID	1	0	1	1	1.34833e+07	32.44	0.00225215	0	27.3211	26	2	481.761	962.516	-0.637638	60.6246	6956	6956	MS2	7/72	HMC1_Billes_140328223216.raw
	High		EmEAELEDER	Unambiguous	1	1	P35579	M2(Oxidation)	CID	1	0	1	1	1.58368e+07	32.43	0.000570125	0	25.7905	60	2	633.761	1266.52	-0.262123	28.5192	2622	2622	MS2	7/88	HMC1_Ac1010_140329104035.raw
	High		QTLENERGELANEVK	Unambiguous	1	1	P35579		CID	1	0	1	1	7.70087e+07	32.38	0.00237019	1	0	5	3	577.296	1729.87	1.52577	52.7787	5520	5520	MS2	14/162	HMC1_Ac1010_140329104035.raw
	High		VKPLLQVSR	Unambiguous	1	1	P35579		CID	1	0	1	1	8.09787e+07	32.35	0.000580724	0	5.61727	7	2	520.335	1039.66	-0.246615	38.6159	3543	3543	MS2	6/78	HMC1_Ac1010_140329080705.raw
		High	QAcVLMIK	Unambiguous	1	1	P35579	C3(Carbamidomethyl)	CID	1	0	1	1	1.84251e+07	32.35	0.00229931	0	44.3295	35	2	481.761	962.516	-0.637638	60.5486	7369	7369	MS2	7/72	HMC1_Billes.raw
		High	QAcVLMIK	Unambiguous	1	1	P35579	C3(Carbamidomethyl)	CID	1	0	1	1	9.8294e+06	32.31	0.00232058	0	28.4315	60	2	481.762	962.516	0.0598954	60.592	6818	6818	MS2	7/72	HMC1_Billes_140329010544.raw
	High		VAAYDKLEK	Unambiguous	1	1	P35579		CID	1	0	1	1	7.02941e+07	32.23	0.00257317	1	12.0029	5	2	518.787	1036.57	-0.659206	24.7763	2282	2282	MS2	5/76	HMC1_Ac1010.raw
		High	VIQYLAYVASSHK	Unambiguous	1	1	P35579		CID	1	0	1	1	5.92002e+07	32.22	0.0017094	0	19.4424	21	3	493.605	1478.8	-0.196719	86.7146	10786	10786	MS2	11/118	HMC1_Billes.raw
	High		THEAQIQEmR	Unambiguous	1	1	P35579	M9(Oxidation)	CID	1	0	1	1	1.11241e+07	32.18	0.00157389	0	36.9079	32	2	629.797	1258.59	1.65197	17.1065	1201	1201	MS2	8/96	HMC1_Ac1010_140329104035.raw
		High	VKPLLQVSR	Unambiguous	1	1	P35579		CID	0.1562	0	1	1	6.45653e+07	32.18	0.000603907	0	9.56818	8	3	347.226	1039.66	0.00463154	38.9074	4090	4090	MS2	7/78	HMC1_Billes_140329010544.raw
		High	KLQAQMK	Unambiguous	3	2	P35579;P35580		CID	1	0	1	1	3.27108e+06	32.16	0.00322312	1	27.059	54	2	423.747	846.487	0.0585946	17.0431	1178	1178	MS2	8/62	HMC1_Billes_140329010544.raw
	High		HEMPPHIYAITDTAYR	Unambiguous	1	1	P35579		CID	1	0	1	1		32.14	0.00201611	0	34.1063	22	3	638.977	1914.92	0.589859	74.2165	8482	8482	MS2	6/142	HMC1_Ac1010.raw
		High	EmEAELEDER	Unambiguous	1	1	P35579	M2(Oxidation)	CID	1	0	1	1	7.21618e+06	32.09	0.000616552	0	51.614	77	2	633.761	1266.52	-0.16574	28.5017	2735	2735	MS2	7/88	HMC1_Billes_140329010544.raw
	High		DKADFcIIHYAGK	Unambiguous	2	2	P35579;P35580	C6(Carbamidomethyl)	CID	1	0	1	1	8.68495e+06	32.01	0.00264393	1	18.7395	90	3	513.253	1537.75	-0.856936	70.0064	7122	7122	MS2	14/124	HMC1_Ac1010_140329080705.raw
	High		IMGIPEEEQmGLLR	Unambiguous	1	1	P35579	M10(Oxidation)	CID	1	0	1	1	4.52716e+07	32.01	0.00321048	0	0	12	2	816.411	1631.82	1.29237	104.924	11484	11484	MS2	18/118	HMC1_Ac1010_140329104035.raw
		High	VKPLLQVSR	Unambiguous	1	1	P35579		CID	0.3125	0	1	1	6.86872e+07	32.01	0.000628015	0	32.1444	17	3	347.225	1039.66	-0.347609	38.0998	4077	4077	MS2	7/78	HMC1_Billes_140328223216.raw
	High		EMEAELEDER	Unambiguous	1	1	P35579		CID	1	0	1	1	3.62605e+07	31.95	0.000636752	0	52.108	36	2	625.764	1250.52	0.256151	45.7876	4699	4699	MS2	7/88	HMC1_Ac1010_140329104035.raw
		High	HEAMITDLEER	Unambiguous	1	1	P35579		CID	1	0	1	1	1.42342e+07	31.75	0.00170428	0	39.7986	42	2	672.317	1343.63	0.244913	55.3767	6178	6178	MS2	12/96	HMC1_Billes_140329010544.raw
	High		ALEEAMEQK	Unambiguous	1	1	P35579		CID	1	0	1	1	101583743	31.59	0.00287772	0	50.2946	31	2	524.752	1048.5	-1.1918	30.0697	2980	2980	MS2	7/74	HMC1_Ac1010.raw
	High		KLVWVPSDK	Unambiguous	1	1	P35579		CID	1	0	1	1	109466484	31.55	0.00318428	1	12.7404	5	2	536.314	1071.62	0.0347841	53.7058	5630	5630	MS2	12/82	HMC1_Ac1010_140329104035.raw
		High	NTNPNFVR	Unambiguous	2	2	P35579;P35580		CID	1	0	1	1	1.20387e+08	31.44	0.00430677	0	3.8666	5	2	481.246	961.485	-0.199124	26.5898	2558	2558	MS2	7/70	HMC1_Billes_140328223216.raw
	High		KLEGDSTDLSDQIAELQAQIAELK	Unambiguous	1	1	P35579		CID	1	0	1	1	1.52263e+06	31.39	0.00170635	1	32.4715	37	3	872.455	2615.35	3.78	120.002	13403	13403	MS2	25/268	HMC1_Ac1010_140329104035.raw
	High		QAcVLmIK	Unambiguous	1	1	P35579	C3(Carbamidomethyl); M6(Oxidation)	CID	1	0	1	1		31.13	0.00331488	0	0	33	2	489.76	978.512	0.889299	47.1057	4866	4866	MS2	6/72	HMC1_Ac1010_140329104035.raw
	High		QAcVLmIK	Unambiguous	1	1	P35579	C3(Carbamidomethyl); M6(Oxidation)	CID	1	0	1	1		31.09	0.00322885	0	0	37	2	489.759	978.511	-0.108709	47.4266	4597	4597	MS2	6/72	HMC1_Ac1010_140329080705.raw
	High		HSQAVEELAEQLEQTKR	Unambiguous	1	1	P35579		CID	1	0	1	1	2.5728e+07	31.05	0.00294463	1	49.9288	17	4	499.758	1996.01	1.12632	87.2815	10024	10024	MS2	6/182	HMC1_Ac1010.raw
	High		VSHLLGINVTDFTR	Unambiguous	1	1	P35579		CID	1	0	1	1	5.28774e+06	31.02	0.00332085	0	7.50657	100	3	524.623	1571.85	0.32196	105.357	9960	9960	MS2	13/138	HMC1_Ac1010_140329080705.raw
	High		QTLENERGELANEVK	Unambiguous	1	1	P35579		CID	1	0	1	1	7.68102e+07	31.01	0.00317001	1	5.45194	6	3	577.296	1729.87	1.31408	53.1789	5256	5256	MS2	13/162	HMC1_Ac1010_140329080705.raw
		High	ALEEAmEQK	Unambiguous	1	1	P35579	M6(Oxidation)	CID	1	0	1	1	7861672	30.92	0.00279138	0	59.1427	35	2	532.749	1064.49	-1.2133	18.3167	1385	1385	MS2	10/74	HMC1_Billes_140328223216.raw
	High		RQLEEAEEEAQR	Unambiguous	1	1	P35579		CID	1	0	1	1	8.46903e+06	30.91	0.00279782	1	0	100	2	744.357	1487.71	-1.40001	24.6389	1861	1861	MS2	12/120	HMC1_Ac1010_140329080705.raw
	High		VKPLLQVSR	Unambiguous	1	1	P35579		CID	1	0	1	1	1.12776e+08	30.71	0.000847169	0	25.6129	20	2	520.335	1039.66	0.927518	38.2452	4029	4029	MS2	8/78	HMC1_Ac1010.raw
		High	KLVWVPSDK	Unambiguous	1	1	P35579		CID	1	0	1	1	9.67931e+07	30.68	0.00389055	1	17.196	6	2	536.314	1071.62	0.0347841	54.1308	6514	6514	MS2	12/82	HMC1_Billes.raw
	High		TEmEDLmSSKDDVGK	Unambiguous	1	1	P35579	M3(Oxidation); M7(Oxidation)	CID	1	0	1	1	1.01609e+07	30.67	0.000855008	1	30.5163	32	3	572.914	1716.73	-1.05522	24.0955	2076	2076	MS2	10/144	HMC1_Ac1010_140329104035.raw
	High		KVEAQLQELQVK	Unambiguous	1	1	P35579		CID	1	0	1	1	3.91534e+07	30.6	0.00134999	1	23.2821	33	3	471.608	1412.81	-0.580479	57.0206	5697	5697	MS2	9/120	HMC1_Ac1010_140329080705.raw
		High	SVHELEK	Unambiguous	1	1	P35579		CID	1	0	1	1	1.58803e+07	30.59	0.00283716	0	19.2778	15	2	421.224	841.442	0.159986	16.8201	1189	1189	MS2	6/58	HMC1_Billes_140328223216.raw
	High		THEAQIQEmR	Unambiguous	1	1	P35579	M9(Oxidation)	CID	1	0	1	1	1.68959e+07	30.47	0.00233331	0	38.3014	37	2	629.797	1258.59	1.94294	17.0044	1221	1221	MS2	16/96	HMC1_Ac1010.raw
		High	ALEEAMEQK	Unambiguous	1	1	P35579		CID	1	0	1	1	3.11642e+07	30.4	0.00273603	0	44.205	55	2	524.753	1048.5	0.903831	30.3937	2982	2982	MS2	7/74	HMC1_Billes_140329010544.raw
	High		MEDSVGcLETAEEVKR	Unambiguous	1	1	P35579	C7(Carbamidomethyl)	CID	1	0	1	1	1.91369e+07	29.98	0.00236085	1	11.0366	32	3	618.286	1852.84	0.396711	66.4806	6761	6761	MS2	13/144	HMC1_Ac1010_140329080705.raw
	High		EMEAELEDERK	Unambiguous	1	1	P35579		CID	1	0	1	1	1.67256e+07	29.42	0.00308577	1	15.5087	91	2	689.811	1378.62	0.0557695	32.6424	2827	2827	MS2	13/98	HMC1_Ac1010_140329080705.raw
	High		VKPLLQVSR	Unambiguous	1	1	P35579		CID	0.1724	0	1	1	8.86018e+07	29.22	0.00119391	0	4.48734	6	2	520.335	1039.66	-0.364029	38.3271	3804	3804	MS2	11/78	HMC1_Ac1010_140329104035.raw
	High		VKPLLQVSR	Unambiguous	1	1	P35579		CID	1	0	1	1	1.12776e+08	29.18	0.00120495	0	3.66918	4	2	520.335	1039.66	-0.364029	38.7544	4092	4092	MS2	6/78	HMC1_Ac1010.raw
	High		MEDSVGcLETAEEVKR	Unambiguous	1	1	P35579	C7(Carbamidomethyl)	CID	1	0	1	1	3.32583e+07	29.17	0.00248173	1	8.80536	23	3	618.285	1852.84	-0.888003	66.4444	7546	7546	MS2	12/144	HMC1_Ac1010.raw
		High	QTLENERGELANEVK	Unambiguous	1	1	P35579		CID	1	0	1	1	43568317	29.17	0.0046608	1	7.40567	7	3	577.296	1729.87	1.20823	53.0155	5890	5890	MS2	15/162	HMC1_Billes_140329010544.raw
	High		TEmEDLmSSKDDVGK	Unambiguous	1	1	P35579	M3(Oxidation); M7(Oxidation)	CID	1	0	1	1	2.40921e+07	29.1	0.00122735	1	28.0503	20	3	572.915	1716.73	-0.201941	24.0454	2183	2183	MS2	10/144	HMC1_Ac1010.raw
	High		VKPLLQVSR	Selected	1	1	P35579		CID	0.1379	0	1	1	1.01373e+07	28.94	0.00127342	0	11.1753	44	3	347.226	1039.66	0.00463154	41.7708	3924	3924	MS2	7/78	HMC1_Ac1010_140329080705.raw
		High	HEAMITDLEER	Unambiguous	1	1	P35579		CID	1	0	1	1	2.67048e+07	28.81	0.0032223	0	32.9302	19	2	672.317	1343.63	0.517467	55.3767	6680	6680	MS2	16/96	HMC1_Billes.raw
	High		TEMEDLmSSK	Unambiguous	1	1	P35579	M7(Oxidation)	CID	1	0	1	1	5.47302e+06	28.49	0.00155737	0	48.3633	76	2	593.752	1186.5	-0.253528	33.2605	2901	2901	MS2	5/88	HMC1_Ac1010_140329080705.raw
	High		EQLEEEEEAK	Unambiguous	1	1	P35579		CID	1	0	1	1	97105195	28.49	0.00198211	0	30.3972	6	2	617.277	1233.55	-0.624556	23.3418	2084	2084	MS2	7/102	HMC1_Ac1010.raw
		High	IIGLDQVAGMSETALPGAFK	Unambiguous	1	1	P35579		CID	1	0	1	1	2.30803e+07	28.36	0.00459526	0	13.5157	9	3	673.361	2018.07	2.19148	116.71	13972	13972	MS2	11/196	HMC1_Billes_140328223216.raw
		High	KANLQIDQINTDLNLER	Unambiguous	1	1	P35579		CID	1	0	1	1	2.45869e+07	28.34	0.00410353	1	28.5609	13	3	666.692	1998.06	0.074252	101.495	12649	12649	MS2	19/178	HMC1_Billes.raw
	High		TEMEDLmSSK	Unambiguous	1	1	P35579	M7(Oxidation)	CID	1	0	1	1	8.95291e+06	28.09	0.00170763	0	46.9423	71	2	593.752	1186.5	-0.562178	33.0274	3355	3355	MS2	6/88	HMC1_Ac1010.raw
	High		TEmEDLmSSKDDVGK	Unambiguous	1	1	P35579	M3(Oxidation); M7(Oxidation)	CID	1	0	1	1	1.15978e+07	27.3	0.00185768	1	18.3763	43	3	572.915	1716.73	-0.41526	24.2126	1806	1806	MS2	14/144	HMC1_Ac1010_140329080705.raw
	High		mQQNIQELEEQLEEEESAR	Unambiguous	1	1	P35579	M1(Oxidation)	CID	1	0	1	1	5.47605e+07	27.3	0.00242071	0	30.0997	16	3	783.689	2349.05	0.569628	108.427	12488	12488	MS2	20/198	HMC1_Ac1010.raw
		High	RGDLPFVVPR	Unambiguous	1	1	P35579		CID	1	0	1	1	7.05296e+07	27.25	0.00348475	1	42.2578	36	2	578.335	1155.66	-0.311366	77.0913	9555	9555	MS2	8/90	HMC1_Billes.raw
	High		VKPLLQVSR	Selected	1	1	P35579		CID	0.1154	0	1	1	1.29755e+08	25.98	0.0025175	0	27.5375	42	3	347.226	1039.66	0.0926916	39.5358	3649	3649	MS2	7/78	HMC1_Ac1010_140329080705.raw
	High		TEmEDLmSSKDDVGK	Unambiguous	1	1	P35579	M3(Oxidation); M7(Oxidation)	CID	1	0	1	1	2.40921e+07	25.42	0.00286398	1	22.5546	47	3	572.915	1716.73	0.544674	24.6399	2266	2266	MS2	15/144	HMC1_Ac1010.raw
	High		EMEAELEDER	Unambiguous	1	1	P35579		CID	1	0	1	1		24.69	0.00338821	0	60.8721	45	2	625.764	1250.52	-0.0366957	46.0828	4426	4426	MS2	5/88	HMC1_Ac1010_140329080705.raw
	High		TEmEDLmSSK	Unambiguous	1	1	P35579	M3(Oxidation); M7(Oxidation)	CID	1	0	1	1	7.83534e+06	24.45	0.00358072	0	51.8185	36	2	601.75	1202.49	0.324042	18.6764	1380	1380	MS2	12/88	HMC1_Ac1010_140329104035.raw
		High	VKPLLQVSR	Unambiguous	1	1	P35579		CID	1	0	1	1	8.22086e+07	24.06	0.00391715	0	21.0632	11	2	520.335	1039.66	0.457865	38.0856	4299	4299	MS2	5/78	HMC1_Billes.raw
		High	VKPLLQVSR	Unambiguous	1	1	P35579		CID	1	0	1	1	4.27448e+07	23.98	0.00398997	0	19.4462	19	2	520.335	1039.66	0.692692	38.9303	4094	4094	MS2	8/78	HMC1_Billes_140329010544.raw
		High	TEmEDLmSSKDDVGK	Unambiguous	1	1	P35579	M3(Oxidation); M7(Oxidation)	CID	1	0	1	1	7.05397e+06	22.93	0.00508124	1	55.9763	57	3	572.916	1716.73	1.39795	24.857	2254	2254	MS2	18/144	HMC1_Billes_140329010544.raw
P60709	Actin, cytoplasmic 1 OS=Homo sapiens GN=ACTB PE=1 SV=1 - [ACTB_HUMAN]	375	41.7097	5.47803	6.65383e+09	5.09435e+09	23762.2	73.6	23	615	14481.3	73.6	23	389
	A2	B2	Sequence	PSM Ambiguity	# Proteins	# Protein Groups	Protein Group Accessions	Modifications	Activation Type	ΔScore	ΔCn	Rank	Search Engine Rank	Precursor Area	IonScore	Exp Value	# Missed Cleavages	Isolation Interference [%]	Ion Inject Time [ms]	Charge	m/z [Da]	MH+ [Da]	ΔM [ppm]	RT [min]	First Scan	Last Scan	MS Order	Ions Matched	Spectrum File
	High		LcYVALDFEQEMATAASSSSLEK	Unambiguous	3	1	P60709	C2(Carbamidomethyl)	CID	1	0	1	1		132.84	9.09993e-14	0	0	8	2	1275.59	2550.18	0.930065	118.95	11425	11425	MS2	13/232	HMC1_Ac1010_140329080705.raw
	High		LcYVALDFEQEMATAASSSSLEK	Unambiguous	3	1	P60709	C2(Carbamidomethyl)	CID	1	0	1	1		132.79	9.2053e-14	0	0	64	2	1275.59	2550.18	3.03622	129.809	14329	14329	MS2	13/232	HMC1_Ac1010_140329104035.raw
		High	LcYVALDFEQEMATAASSSSLEK	Unambiguous	3	1	P60709	C2(Carbamidomethyl)	CID	1	0	1	1	6.45478e+06	132.49	9.86366e-14	0	0	25	2	1275.59	2550.17	-0.123018	119.675	15103	15103	MS2	13/232	HMC1_Billes.raw
	High		LcYVALDFEQEmATAASSSSLEK	Unambiguous	3	1	P60709	C2(Carbamidomethyl); M12(Oxidation)	CID	1	0	1	1	1.31118e+08	131.29	1.56034e-13	0	0	7	2	1283.59	2566.17	1.76416	109.488	12089	12089	MS2	13/232	HMC1_Ac1010_140329104035.raw
	High		LcYVALDFEQEMATAASSSSLEK	Unambiguous	3	1	P60709	C2(Carbamidomethyl)	CID	1	0	1	1	4.70161e+08	125.72	4.8225e-13	0	0	6	2	1275.59	2550.18	1.40874	118.322	13207	13207	MS2	13/232	HMC1_Ac1010_140329104035.raw
	High		LcYVALDFEQEMATAASSSSLEK	Unambiguous	3	1	P60709	C2(Carbamidomethyl)	CID	1	0	1	1	4.70161e+08	125.64	4.77571e-13	0	0	5	2	1275.59	2550.18	0.930065	117.23	13074	13074	MS2	13/232	HMC1_Ac1010_140329104035.raw
	High		LcYVALDFEQEMATAASSSSLEK	Unambiguous	3	1	P60709	C2(Carbamidomethyl)	CID	1	0	1	1		125.57	4.99198e-13	0	0	17	2	1275.59	2550.17	0.259922	120.036	11555	11555	MS2	13/232	HMC1_Ac1010_140329080705.raw
	High		LcYVALDFEQEMATAASSSSLEK	Unambiguous	3	1	P60709	C2(Carbamidomethyl)	CID	1	0	1	1		125.31	5.44718e-13	0	0	10	2	1275.59	2550.18	1.69594	119.466	11487	11487	MS2	13/232	HMC1_Ac1010_140329080705.raw
	High		LcYVALDFEQEMATAASSSSLEK	Unambiguous	3	1	P60709	C2(Carbamidomethyl)	CID	1	0	1	1		125.17	5.47359e-13	0	8.82859	100	2	1275.59	2550.18	1.98315	127.593	14144	14144	MS2	13/232	HMC1_Ac1010_140329104035.raw
	High		LcYVALDFEQEMATAASSSSLEK	Unambiguous	3	1	P60709	C2(Carbamidomethyl)	CID	1	0	1	1		124.36	6.41266e-13	0	0	54	2	1275.59	2550.18	2.55755	129.773	12528	12528	MS2	16/232	HMC1_Ac1010_140329080705.raw
		High	LcYVALDFEQEmATAASSSSLEK	Unambiguous	3	1	P60709	C2(Carbamidomethyl); M12(Oxidation)	CID	1	0	1	1	7.98893e+07	124.18	7.63889e-13	0	0	7	2	1283.59	2566.17	2.23985	109.632	12735	12735	MS2	13/232	HMC1_Billes_140329010544.raw
	High		LcYVALDFEQEMATAASSSSLEK	Unambiguous	3	1	P60709	C2(Carbamidomethyl)	CID	1	0	1	1		122.32	1.05505e-12	0	0	19	2	1275.59	2550.18	1.40874	119.365	13330	13330	MS2	15/232	HMC1_Ac1010_140329104035.raw
	High		LcYVALDFEQEMATAASSSSLEK	Unambiguous	3	1	P60709	C2(Carbamidomethyl)	CID	1	0	1	1		121.96	1.14623e-12	0	0	100	2	1275.59	2550.17	-0.697428	125.419	12148	12148	MS2	15/232	HMC1_Ac1010_140329080705.raw
	High		LcYVALDFEQEMATAASSSSLEK	Unambiguous	3	1	P60709	C2(Carbamidomethyl)	CID	1	0	1	1	7.15406e+06	120.02	1.8415e-12	0	0	43	2	1275.59	2550.18	1.69594	128.956	12454	12454	MS2	12/232	HMC1_Ac1010_140329080705.raw
		High	LcYVALDFEQEMATAASSSSLEK	Unambiguous	3	1	P60709	C2(Carbamidomethyl)	CID	1	0	1	1	3.90884e+08	119.79	1.8367e-12	0	0	9	2	1275.59	2550.18	1.12153	118.334	14181	14181	MS2	12/232	HMC1_Billes_140328223216.raw
	High		LcYVALDFEQEMATAASSSSLEK	Unambiguous	3	1	P60709	C2(Carbamidomethyl)	CID	1	0	1	1	4.70161e+08	119.7	1.87516e-12	0	0.67024	2	2	1275.59	2550.18	1.12153	117.754	13137	13137	MS2	12/232	HMC1_Ac1010_140329104035.raw
	High		LcYVALDFEQEMATAASSSSLEK	Unambiguous	3	1	P60709	C2(Carbamidomethyl)	CID	1	0	1	1	1.055e+07	119.31	1.99273e-12	0	0	39	2	1275.59	2550.18	0.83433	124.317	12041	12041	MS2	12/232	HMC1_Ac1010_140329080705.raw
		High	KDLYANTVLSGGTTMYPGIADR	Unambiguous	2	1	P60709		CID	1	0	1	1	6.11363e+07	119.27	3.25336e-12	1	22.3582	8	2	1172.09	2343.18	4.29978	105.07	12446	12446	MS2	17/248	HMC1_Billes_140328223216.raw
	High		LcYVALDFEQEMATAASSSSLEK	Unambiguous	3	1	P60709	C2(Carbamidomethyl)	CID	1	0	1	1	8.99564e+06	119.21	2.03915e-12	0	14.0383	48	2	1275.59	2550.18	0.547126	129.299	14282	14282	MS2	30/232	HMC1_Ac1010_140329104035.raw
		High	LcYVALDFEQEMATAASSSSLEK	Unambiguous	3	1	P60709	C2(Carbamidomethyl)	CID	1	0	1	1	357965580	119.13	2.26033e-12	0	0	4	2	1275.59	2550.18	1.69594	117.895	14880	14880	MS2	30/232	HMC1_Billes.raw
		High	LcYVALDFEQEMATAASSSSLEK	Unambiguous	3	1	P60709	C2(Carbamidomethyl)	CID	1	0	1	1	348503962	118.94	2.23377e-12	0	0	11	2	1275.59	2550.18	1.0258	118.37	13870	13870	MS2	15/232	HMC1_Billes_140329010544.raw
		High	KDLYANTVLSGGTTMYPGIADR	Unambiguous	2	1	P60709		CID	1	0	1	1	91851108	118.8	3.55929e-12	1	16.417	5	2	1172.09	2343.17	3.25786	105.292	13172	13172	MS2	17/248	HMC1_Billes.raw
	High		LcYVALDFEQEMATAASSSSLEK	Unambiguous	3	1	P60709	C2(Carbamidomethyl)	CID	1	0	1	1	577968680	116.55	4.09423e-12	0	8.72275	16	2	1275.59	2550.18	1.69594	117.116	13586	13586	MS2	30/232	HMC1_Ac1010.raw
		High	LcYVALDFEQEMATAASSSSLEK	Unambiguous	3	1	P60709	C2(Carbamidomethyl)	CID	1	0	1	1	348503962	115.85	4.55028e-12	0	0	11	2	1275.59	2550.18	1.0258	117.271	13730	13730	MS2	15/232	HMC1_Billes_140329010544.raw
		High	LcYVALDFEQEMATAASSSSLEK	Unambiguous	3	1	P60709	C2(Carbamidomethyl)	CID	1	0	1	1	3.90884e+08	115.83	4.70189e-12	0	0	14	2	1275.59	2550.17	-1.36757	117.247	14041	14041	MS2	15/232	HMC1_Billes_140328223216.raw
	High		LcYVALDFEQEMATAASSSSLEK	Unambiguous	3	1	P60709	C2(Carbamidomethyl)	CID	1	0	1	1		115.79	4.7454e-12	0	3.48888	10	2	1275.59	2550.18	1.60021	118.839	13268	13268	MS2	15/232	HMC1_Ac1010_140329104035.raw
		High	LcYVALDFEQEMATAASSSSLEK	Unambiguous	3	1	P60709	C2(Carbamidomethyl)	CID	1	0	1	1	348503962	115.76	4.77829e-12	0	0.763261	2	2	1275.59	2550.18	1.313	117.772	13793	13793	MS2	15/232	HMC1_Billes_140329010544.raw
		High	LcYVALDFEQEMATAASSSSLEK	Unambiguous	3	1	P60709	C2(Carbamidomethyl)	CID	1	0	1	1	357965580	115.75	4.52323e-12	0	0	3	2	1275.59	2550.18	0.83433	117.317	14804	14804	MS2	15/232	HMC1_Billes.raw
	High		LcYVALDFEQEMATAASSSSLEK	Unambiguous	3	1	P60709	C2(Carbamidomethyl)	CID	1	0	1	1		115.64	4.77571e-12	0	18.7846	34	2	1275.59	2550.18	3.03622	121.013	13520	13520	MS2	15/232	HMC1_Ac1010_140329104035.raw
		High	LcYVALDFEQEMATAASSSSLEK	Unambiguous	3	1	P60709	C2(Carbamidomethyl)	CID	1	0	1	1		115.32	5.28777e-12	0	0	30	2	1275.59	2550.18	1.40874	119.557	14333	14333	MS2	15/232	HMC1_Billes_140328223216.raw
	High		LcYVALDFEQEMATAASSSSLEK	Unambiguous	3	1	P60709	C2(Carbamidomethyl)	CID	1	0	1	1		113.46	8.34011e-12	0	9.71557	100	2	1275.59	2550.18	1.79168	128.225	14194	14194	MS2	17/232	HMC1_Ac1010_140329104035.raw
	High		LcYVALDFEQEMATAASSSSLEK	Unambiguous	3	1	P60709	C2(Carbamidomethyl)	CID	1	0	1	1	8.99564e+06	112.83	9.12091e-12	0	0	100	2	1275.59	2550.18	3.22769	128.797	14239	14239	MS2	15/232	HMC1_Ac1010_140329104035.raw
	High		LcYVALDFEQEMATAASSSSLEK	Unambiguous	3	1	P60709	C2(Carbamidomethyl)	CID	1	0	1	1	5.62813e+08	112.77	9.24779e-12	0	0	2	2	1275.59	2550.18	1.0258	117.875	11291	11291	MS2	12/232	HMC1_Ac1010_140329080705.raw
		High	LcYVALDFEQEMATAASSSSLEK	Unambiguous	3	1	P60709	C2(Carbamidomethyl)	CID	1	0	1	1	3.90884e+08	112.74	9.31189e-12	0	0	2	2	1275.59	2550.18	1.12153	117.744	14104	14104	MS2	15/232	HMC1_Billes_140328223216.raw
	High		LcYVALDFEQEMATAASSSSLEK	Unambiguous	3	1	P60709	C2(Carbamidomethyl)	CID	1	0	1	1	577968680	112.65	9.50688e-12	0	0.668713	1	2	1275.59	2550.18	1.12153	117.649	13651	13651	MS2	15/232	HMC1_Ac1010.raw
		High	LcYVALDFEQEMATAASSSSLEK	Unambiguous	3	1	P60709	C2(Carbamidomethyl)	CID	1	0	1	1	5.60016e+06	112.42	1.03103e-11	0	31.8154	100	2	1275.59	2550.17	0.0684519	128.89	15242	15242	MS2	16/232	HMC1_Billes_140328223216.raw
	High		LcYVALDFEQEMATAASSSSLEK	Unambiguous	3	1	P60709	C2(Carbamidomethyl)	CID	1	0	1	1		112.16	1.12505e-11	0	2.65747	4	2	1275.59	2550.18	1.88741	118.419	11360	11360	MS2	16/232	HMC1_Ac1010_140329080705.raw
	High		DLYANTVLSGGTTMYPGIADR	Unambiguous	2	1	P60709		CID	1	0	1	1	1.10081e+09	111.38	2.29251e-11	0	0.575724	1	2	1108.04	2215.07	0.910933	112.417	12971	12971	MS2	14/230	HMC1_Ac1010.raw
	High		DLYANTVLSGGTTMYPGIADR	Unambiguous	2	1	P60709		CID	1	0	1	1	1.72455e+08	110.86	2.62512e-11	0	0.739767	5	2	1108.04	2215.07	0.690498	112.381	10802	10802	MS2	12/230	HMC1_Ac1010_140329080705.raw
	High		KDLYANTVLSGGTTMYPGIADR	Unambiguous	2	1	P60709		CID	1	0	1	1	8.62145e+07	110.28	3.28147e-11	1	15.7741	11	2	1172.09	2343.17	0.965628	104.849	11474	11474	MS2	17/248	HMC1_Ac1010_140329104035.raw
	High		LcYVALDFEQEMATAASSSSLEK	Unambiguous	3	1	P60709	C2(Carbamidomethyl)	CID	1	0	1	1	5.62813e+08	109.79	1.8367e-11	0	1.40814	27	2	1275.59	2550.18	1.12153	117.316	11225	11225	MS2	16/232	HMC1_Ac1010_140329080705.raw
	High		LcYVALDFEQEMATAASSSSLEK	Unambiguous	3	1	P60709	C2(Carbamidomethyl)	CID	1	0	1	1	3.81259e+06	109.27	2.12947e-11	0	0	25	2	1275.59	2550.17	-0.601693	120.325	13440	13440	MS2	15/232	HMC1_Ac1010_140329104035.raw
	High		LcYVALDFEQEMATAASSSSLEK	Unambiguous	3	1	P60709	C2(Carbamidomethyl)	CID	1	0	1	1		109.25	2.1393e-11	0	14.7973	100	2	1275.59	2550.17	-1.36757	128.367	12406	12406	MS2	15/232	HMC1_Ac1010_140329080705.raw
	High		LcYVALDFEQEMATAASSSSLEK	Unambiguous	3	1	P60709	C2(Carbamidomethyl)	CID	1	0	1	1		109.13	2.13815e-11	0	0	100	2	1275.59	2550.18	2.36608	129.834	14875	14875	MS2	15/232	HMC1_Ac1010.raw
		High	DLYANTVLSGGTTMYPGIADR	Unambiguous	2	1	P60709		CID	1	0	1	1	7.98973e+08	108.43	4.52179e-11	0	0.687129	1	2	1108.04	2215.07	0.800716	112.356	13103	13103	MS2	14/230	HMC1_Billes_140329010544.raw
		High	DLYANTVLSGGTTMYPGIADR	Unambiguous	2	1	P60709		CID	1	0	1	1	694521587	108.36	4.59526e-11	0	0	2	2	1108.04	2215.07	0.910933	112.501	13430	13430	MS2	14/230	HMC1_Billes_140328223216.raw
		High	DLYANTVLSGGTTmYPGIADR	Unambiguous	2	1	P60709	M14(Oxidation)	CID	1	0	1	1	2.95936e+08	107.71	4.57471e-11	0	0	5	2	1116.04	2231.07	0.119605	108.765	12620	12620	MS2	14/230	HMC1_Billes_140329010544.raw
	High		LcYVALDFEQEmATAASSSSLEK	Unambiguous	3	1	P60709	C2(Carbamidomethyl); M12(Oxidation)	CID	1	0	1	1	110478372	107.64	3.35764e-11	0	5.14728	11	2	1283.59	2566.18	2.6204	109.53	10470	10470	MS2	15/232	HMC1_Ac1010_140329080705.raw
		High	LcYVALDFEQEmATAASSSSLEK	Unambiguous	3	1	P60709	C2(Carbamidomethyl); M12(Oxidation)	CID	1	0	1	1	8.59738e+07	107.53	3.62038e-11	0	0	4	2	1283.59	2566.17	1.38361	109.736	13779	13779	MS2	15/232	HMC1_Billes.raw
	High		LcYVALDFEQEmATAASSSSLEK	Unambiguous	3	1	P60709	C2(Carbamidomethyl); M12(Oxidation)	CID	1	0	1	1	8.67079e+06	107.29	3.9194e-11	0	1.66424	100	2	1283.59	2566.17	1.76416	109.678	12624	12624	MS2	15/232	HMC1_Ac1010.raw
	High		LcYVALDFEQEmATAASSSSLEK	Unambiguous	3	1	P60709	C2(Carbamidomethyl); M12(Oxidation)	CID	1	0	1	1	1.31118e+08	107.28	3.18016e-11	0	0	21	2	1283.59	2566.16	-2.32678	110.155	12177	12177	MS2	15/232	HMC1_Ac1010_140329104035.raw
	High		LcYVALDFEQEMATAASSSSLEK	Unambiguous	3	1	P60709	C2(Carbamidomethyl)	CID	1	0	1	1		106.49	4.03899e-11	0	0	100	2	1275.59	2550.17	0.0684519	130.409	14929	14929	MS2	14/232	HMC1_Ac1010.raw
		High	LcYVALDFEQEMATAASSSSLEK	Unambiguous	3	1	P60709	C2(Carbamidomethyl)	CID	1	0	1	1		106.35	4.05544e-11	0	16.9404	100	2	1275.59	2550.18	3.41916	128.861	14920	14920	MS2	29/232	HMC1_Billes_140329010544.raw
		High	LcYVALDFEQEmATAASSSSLEK	Unambiguous	3	1	P60709	C2(Carbamidomethyl); M12(Oxidation)	CID	1	0	1	1	7.3997e+07	105.63	5.6073e-11	0	0	8	2	1283.59	2566.17	1.0982	109.648	13060	13060	MS2	12/232	HMC1_Billes_140328223216.raw
	High		DLYANTVLSGGTTmYPGIADR	Unambiguous	2	1	P60709	M14(Oxidation)	CID	1	0	1	1	495229159	104.89	9.40585e-11	0	0	4	2	1116.04	2231.07	1.10445	108.612	11972	11972	MS2	14/230	HMC1_Ac1010_140329104035.raw
	High		KDLYANTVLSGGTTMYPGIADR	Unambiguous	2	1	P60709		CID	1	0	1	1	8.33486e+07	104.2	1.21661e-10	1	16.425	5	2	1172.09	2343.17	2.52851	105.04	12029	12029	MS2	16/248	HMC1_Ac1010.raw
	High		LcYVALDFEQEMATAASSSSLEK	Unambiguous	3	1	P60709	C2(Carbamidomethyl)	CID	1	0	1	1		103.4	8.22759e-11	0	19.101	50	2	1275.59	2550.18	1.98315	129.199	14820	14820	MS2	28/232	HMC1_Ac1010.raw
		High	KDLYANTVLSGGTTMYPGIADR	Unambiguous	2	1	P60709		CID	1	0	1	1	6.18915e+07	103.06	1.35935e-10	1	18.3161	6	2	1172.09	2343.18	4.29978	105.003	12116	12116	MS2	17/248	HMC1_Billes_140329010544.raw
	High		LcYVALDFEQEMATAASSSSLEK	Unambiguous	3	1	P60709	C2(Carbamidomethyl)	CID	1	0	1	1		102.97	8.57924e-11	0	0	100	2	1275.59	2550.18	0.83433	130.919	14974	14974	MS2	15/232	HMC1_Ac1010.raw
		High	DLYANTVLSGGTTMYPGIADR	Unambiguous	2	1	P60709		CID	1	0	1	1	1.08035e+09	102.54	1.75514e-10	0	0.89015	1	2	1108.04	2215.07	0.800716	112.411	14147	14147	MS2	14/230	HMC1_Billes.raw
	High		LcYVALDFEQEMATAASSSSLEK	Unambiguous	3	1	P60709	C2(Carbamidomethyl)	CID	1	0	1	1		101.85	1.14298e-10	0	0	100	2	1275.59	2550.17	-1.1761	130.327	12584	12584	MS2	12/232	HMC1_Ac1010_140329080705.raw
	High		DLYANTVLSGGTTMYPGIADR	Unambiguous	2	1	P60709		CID	1	0	1	1		101.83	2.00124e-10	0	0	97	2	1108.04	2215.07	1.3518	113.564	10919	10919	MS2	13/230	HMC1_Ac1010_140329080705.raw
		High	LcYVALDFEQEMATAASSSSLEK	Unambiguous	3	1	P60709	C2(Carbamidomethyl)	CID	1	0	1	1		100.91	1.45973e-10	0	0	13	2	1275.59	2550.17	0.164187	118.503	14956	14956	MS2	15/232	HMC1_Billes.raw
	High		LcYVALDFEQEMATAASSSSLEK	Unambiguous	3	1	P60709	C2(Carbamidomethyl)	CID	1	0	1	1		100.81	1.45224e-10	0	18.6784	100	2	1275.59	2550.18	3.41916	127.805	12360	12360	MS2	14/232	HMC1_Ac1010_140329080705.raw
	High		LcYVALDFEQEMATAASSSSLEK	Unambiguous	3	1	P60709	C2(Carbamidomethyl)	CID	1	0	1	1		100.55	1.49778e-10	0	11.693	100	2	1275.59	2550.17	-0.410223	133.899	12947	12947	MS2	14/232	HMC1_Ac1010_140329080705.raw
	High		LcYVALDFEQEMATAASSSSLEK	Unambiguous	3	1	P60709	C2(Carbamidomethyl)	CID	1	0	1	1	214061	99.99	1.85426e-10	0	0	100	2	1275.59	2550.18	1.79168	130.503	14395	14395	MS2	11/232	HMC1_Ac1010_140329104035.raw
	High		DLYANTVLSGGTTMYPGIADR	Unambiguous	2	1	P60709		CID	1	0	1	1	1.72455e+08	99.62	3.32889e-10	0	12.5341	48	2	1108.04	2215.07	1.3518	112.952	10861	10861	MS2	24/230	HMC1_Ac1010_140329080705.raw
	High		DLYANTVLSGGTTMYPGIADR	Unambiguous	2	1	P60709		CID	1	0	1	1	1113123149	99.36	3.59221e-10	0	0	1	2	1108.04	2215.07	0.470062	112.369	12467	12467	MS2	13/230	HMC1_Ac1010_140329104035.raw
	High		SYELPDGQVITIGNER	Unambiguous	10	3	P60709;P62736;Q562R1		CID	1	0	1	1	5.03217e+09	96.71	9.5987e-10	0	3.28008	2	2	895.95	1790.89	0.558735	108.189	11916	11916	MS2	12/164	HMC1_Ac1010_140329104035.raw
		High	LcYVALDFEQEMATAASSSSLEK	Unambiguous	3	1	P60709	C2(Carbamidomethyl)	CID	1	0	1	1	70612.7	96.04	4.3555e-10	0	0	100	2	1275.59	2550.18	3.22769	130.239	15042	15042	MS2	15/232	HMC1_Billes_140329010544.raw
		High	DLYANTVLSGGTTmYPGIADR	Unambiguous	2	1	P60709	M14(Oxidation)	CID	1	0	1	1	302777585	95.95	6.98767e-10	0	0	4	2	1116.04	2231.07	0.229032	108.818	12947	12947	MS2	14/230	HMC1_Billes_140328223216.raw
	High		DLYANTVLSGGTTmYPGIADR	Unambiguous	2	1	P60709	M14(Oxidation)	CID	1	0	1	1	495229159	95.94	7.38581e-10	0	1.79684	4	2	1116.04	2231.07	0.885599	109.192	12049	12049	MS2	13/230	HMC1_Ac1010_140329104035.raw
		High	DLYANTVLSGGTTmYPGIADR	Unambiguous	2	1	P60709	M14(Oxidation)	CID	1	0	1	1	441136531	95.91	7.437e-10	0	0	4	2	1116.04	2231.07	0.885599	108.769	13644	13644	MS2	14/230	HMC1_Billes.raw
		High	DLYANTVLSGGTTmYPGIADR	Unambiguous	2	1	P60709	M14(Oxidation)	CID	1	0	1	1	302777585	95.55	7.52253e-10	0	0	8	2	1116.04	2231.07	2.0893	109.382	13024	13024	MS2	13/230	HMC1_Billes_140328223216.raw
		High	SYELPDGQVITIGNER	Unambiguous	10	3	P60709;P62736;Q562R1		CID	1	0	1	1	3.96727e+09	95.42	1.29185e-09	0	0.637294	0	2	895.95	1790.89	0.558735	107.797	12487	12487	MS2	12/164	HMC1_Billes_140329010544.raw
		High	DLYANTVLSGGTTMYPGIADR	Unambiguous	2	1	P60709		CID	1	0	1	1	694521587	94.36	1.11763e-09	0	4.55955	3	2	1108.04	2215.07	-0.632118	111.933	13354	13354	MS2	14/230	HMC1_Billes_140328223216.raw
	High		KDLYANTVLSGGTTmYPGIADR	Unambiguous	2	1	P60709	M15(Oxidation)	CID	1	0	1	1	1.19291e+07	94.14	1.21426e-09	1	0	52	2	1180.08	2359.16	0.216895	99.7886	10846	10846	MS2	15/248	HMC1_Ac1010_140329104035.raw
		High	SYELPDGQVITIGNER	Unambiguous	10	3	P60709;P62736;Q562R1		CID	1	0	1	1	5.12413e+09	94	1.79148e-09	0	0.418627	0	2	895.95	1790.89	0.490573	107.874	13520	13520	MS2	13/164	HMC1_Billes.raw
		High	DLYANTVLSGGTTMYPGIADR	Unambiguous	2	1	P60709		CID	1	0	1	1	1.08035e+09	93.47	1.21441e-09	0	11.68	6	2	1108.03	2215.06	-4.04889	111.896	14076	14076	MS2	13/230	HMC1_Billes.raw
		High	DLYANTVLSGGTTmYPGIADR	Unambiguous	2	1	P60709	M14(Oxidation)	CID	1	0	1	1	441136531	93.47	1.30436e-09	0	0	3	2	1116.04	2231.07	1.10445	109.305	13719	13719	MS2	14/230	HMC1_Billes.raw
	High		DLYANTVLSGGTTmYPGIADR	Unambiguous	2	1	P60709	M14(Oxidation)	CID	1	0	1	1	526921166	93.29	1.35956e-09	0	0	3	2	1116.04	2231.07	0.995026	108.747	10364	10364	MS2	13/230	HMC1_Ac1010_140329080705.raw
	High		DLYANTVLSGGTTMYPGIADR	Unambiguous	2	1	P60709		CID	1	0	1	1	2.87164e+06	93.2	1.45982e-09	0	8.44795	100	2	1108.04	2215.07	1.3518	128.978	14254	14254	MS2	13/230	HMC1_Ac1010_140329104035.raw
	High		SYELPDGQVITIGNER	Unambiguous	10	3	P60709;P62736;Q562R1		CID	1	0	1	1	6634715640	92.94	2.33753e-09	0	1.72983	0	2	895.95	1790.89	0.35425	107.755	12397	12397	MS2	13/164	HMC1_Ac1010.raw
		High	KDLYANTVLSGGTTmYPGIADR	Unambiguous	2	1	P60709	M15(Oxidation)	CID	1	0	1	1	12541417	92.91	1.63738e-09	1	0	31	2	1180.08	2359.16	0.00992223	100.523	12525	12525	MS2	15/248	HMC1_Billes.raw
	High		SYELPDGQVITIGNER	Unambiguous	10	3	P60709;P62736;Q562R1		CID	1	0	1	1	6373120354	92.67	2.40636e-09	0	0.657929	0	2	895.95	1790.89	0.626897	107.855	10243	10243	MS2	13/164	HMC1_Ac1010_140329080705.raw
	High		DLYANTVLSGGTTMYPGIADR	Unambiguous	2	1	P60709		CID	1	0	1	1	1113123149	92.2	1.77755e-09	0	4.61042	3	2	1108.04	2215.07	-0.962773	111.786	12390	12390	MS2	14/230	HMC1_Ac1010_140329104035.raw
	High		DLYANTVLSGGTTMYPGIADR	Unambiguous	2	1	P60709		CID	1	0	1	1	1.72455e+08	92.19	1.81185e-09	0	4.38989	25	2	1108.04	2215.07	-0.852555	111.87	10749	10749	MS2	14/230	HMC1_Ac1010_140329080705.raw
	High		DLYANTVLSGGTTMYPGIADR	Unambiguous	2	1	P60709		CID	1	0	1	1	1.10081e+09	92.19	1.84204e-09	0	2.02287	3	2	1108.04	2215.07	-0.301464	111.834	12894	12894	MS2	27/230	HMC1_Ac1010.raw
	High		KDLYANTVLSGGTTmYPGIADR	Unambiguous	2	1	P60709	M15(Oxidation)	CID	1	0	1	1	11102917	91.62	2.27255e-09	1	0	73	2	1180.08	2359.16	-0.404023	100.054	11489	11489	MS2	15/248	HMC1_Ac1010.raw
		High	KDLYANTVLSGGTTmYPGIADR	Unambiguous	2	1	P60709	M15(Oxidation)	CID	1	0	1	1	6.16925e+06	91.53	2.21468e-09	1	0	55	2	1180.08	2359.16	0.113408	100.644	11877	11877	MS2	15/248	HMC1_Billes_140328223216.raw
		High	SYELPDGQVITIGNER	Unambiguous	10	3	P60709;P62736;Q562R1		CID	1	0	1	1	3808796005	91.32	3.28367e-09	0	0.66855	0	2	895.95	1790.89	0.626897	107.926	12825	12825	MS2	13/164	HMC1_Billes_140328223216.raw
	High		SYELPDGQVITIGNER	Unambiguous	10	3	P60709;P62736;Q562R1		CID	1	0	1	1	180422319	90.59	4.23391e-09	0	2.14812	2	2	895.951	1790.89	1.24035	105.112	12039	12039	MS2	21/164	HMC1_Ac1010.raw
	High		SYELPDGQVITIGNER	Unambiguous	10	3	P60709;P62736;Q562R1		CID	1	0	1	1	5.03217e+09	89.37	5.31812e-09	0	1.17225	0	2	895.95	1790.89	0.286088	107.616	11839	11839	MS2	13/164	HMC1_Ac1010_140329104035.raw
		High	cPEALFQPSFLGMEScGIHETTFNSIMK	Unambiguous	2	1	P60709	C1(Carbamidomethyl); C16(Carbamidomethyl)	CID	1	0	1	1	7.64592e+08	88.89	2.06595e-09	0	3.71232	4	3	1077.83	3231.46	0.402497	115.738	13849	13849	MS2	30/302	HMC1_Billes_140328223216.raw
	High		LcYVALDFEQEMATAASSSSLEK	Unambiguous	3	1	P60709	C2(Carbamidomethyl)	CID	1	0	1	1		86.48	3.93585e-09	0	11.6194	46	2	1275.59	2550.18	2.65329	123.758	11986	11986	MS2	13/232	HMC1_Ac1010_140329080705.raw
	High		LcYVALDFEQEMATAASSSSLEK	Unambiguous	3	1	P60709	C2(Carbamidomethyl)	CID	1	0	1	1	992472438	85.62	4.79775e-09	0	5.27342	6	3	850.73	2550.18	0.996593	117.15	13064	13064	MS2	20/232	HMC1_Ac1010_140329104035.raw
	High		TTGIVMDSGDGVTHTVPIYEGYALPHAILR	Unambiguous	2	1	P60709		CID	1	0	1	1	2.2471e+08	85.44	6.00094e-09	0	0	6	3	1061.88	3183.62	0.585757	110.058	10540	10540	MS2	20/270	HMC1_Ac1010_140329080705.raw
		High	DLYANTVLSGGTTMYPGIADR	Unambiguous	2	1	P60709		CID	1	0	1	1		85.22	9.01823e-09	0	25.7306	100	2	1108.04	2215.07	-0.742337	129.025	15253	15253	MS2	24/230	HMC1_Billes_140328223216.raw
		High	YPIEHGIVTNWDDMEK	Unambiguous	2	1	P60709		CID	1	0	1	1	16405602	85.17	6.23381e-09	0	7.80478	28	2	973.952	1946.9	0.345366	101.797	12690	12690	MS2	25/154	HMC1_Billes.raw
	High		LcYVALDFEQEMATAASSSSLEK	Unambiguous	3	1	P60709	C2(Carbamidomethyl)	CID	1	0	1	1		85.14	5.35844e-09	0	27.5283	100	2	1275.6	2550.18	3.61063	126.654	12262	12262	MS2	14/232	HMC1_Ac1010_140329080705.raw
		High	LcYVALDFEQEMATAASSSSLEK	Unambiguous	3	1	P60709	C2(Carbamidomethyl)	CID	1	0	1	1	1.93303e+07	85.05	5.47064e-09	0	11.1407	100	3	850.732	2550.18	2.50441	128.727	16046	16046	MS2	12/232	HMC1_Billes.raw
	High		DLYANTVLSGGTTmYPGIADR	Unambiguous	2	1	P60709	M14(Oxidation)	CID	1	0	1	1	1.82927e+08	84.72	9.10676e-09	0	0	38	2	1116.04	2231.07	1.97987	108.667	12515	12515	MS2	15/230	HMC1_Ac1010.raw
		High	SYELPDGQVITIGNER	Unambiguous	10	3	P60709;P62736;Q562R1		CID	1	0	1	1	3808796005	84.3	1.80195e-08	0	11.859	3	2	895.951	1790.89	1.10403	107.363	12748	12748	MS2	22/164	HMC1_Billes_140328223216.raw
		High	SYELPDGQVITIGNER	Unambiguous	10	3	P60709;P62736;Q562R1		CID	1	0	1	1	5.12413e+09	84.07	1.76284e-08	0	21.0549	4	2	895.95	1790.89	0.490573	107.329	13444	13444	MS2	22/164	HMC1_Billes.raw
	High		SYELPDGQVITIGNER	Unambiguous	10	3	P60709;P62736;Q562R1		CID	1	0	1	1		83.48	2.17642e-08	0	11.0501	6	2	895.951	1790.89	1.37667	109.371	12073	12073	MS2	13/164	HMC1_Ac1010_140329104035.raw
	High		DLYANTVLSGGTTMYPGIADR	Unambiguous	2	1	P60709		CID	1	0	1	1	4.27669e+06	83.42	1.41046e-08	0	20.0162	100	2	1108.04	2215.08	3.88681	129.005	12458	12458	MS2	14/230	HMC1_Ac1010_140329080705.raw
	High		DLYANTVLSGGTTMYPGIADR	Unambiguous	2	1	P60709		CID	1	0	1	1	3.12048e+06	83.4	1.27985e-08	0	43.4022	100	2	1108.04	2215.07	-1.07299	129.072	14810	14810	MS2	14/230	HMC1_Ac1010.raw
	High		KDLYANTVLSGGTTmYPGIADR	Unambiguous	2	1	P60709	M15(Oxidation)	CID	1	0	1	1	1.16074e+08	83.31	1.46998e-08	1	2.16412	5	3	787.058	2359.16	0.159452	100.073	10876	10876	MS2	23/248	HMC1_Ac1010_140329104035.raw
	High		TTGIVMDSGDGVTHTVPIYEGYALPHAILR	Unambiguous	2	1	P60709		CID	1	0	1	1	4.15946e+08	82.95	1.14073e-08	0	0	3	3	1061.88	3183.61	-0.334482	110.51	12719	12719	MS2	17/270	HMC1_Ac1010.raw
	High		SYELPDGQVITIGNER	Unambiguous	10	3	P60709;P62736;Q562R1		CID	1	0	1	1	6373120354	82.9	2.38481e-08	0	5.05747	3	2	895.95	1790.89	0.76322	107.286	10166	10166	MS2	22/164	HMC1_Ac1010_140329080705.raw
	High		SYELPDGQVITIGNER	Unambiguous	10	3	P60709;P62736;Q562R1		CID	1	0	1	1	6373120354	82.62	2.51627e-08	0	4.52667	2	2	895.95	1790.89	0.35425	108.427	10321	10321	MS2	19/164	HMC1_Ac1010_140329080705.raw
	High		SYELPDGQVITIGNER	Unambiguous	10	3	P60709;P62736;Q562R1		CID	1	0	1	1	6634715640	82.47	2.74626e-08	0	5.77019	21	2	895.951	1790.89	1.03587	108.354	12479	12479	MS2	13/164	HMC1_Ac1010.raw
		High	KDLYANTVLSGGTTmYPGIADR	Unambiguous	2	1	P60709	M15(Oxidation)	CID	1	0	1	1	7.71981e+07	82.36	1.82941e-08	1	8.88256	26	3	787.058	2359.16	0.314681	100.284	11838	11838	MS2	12/248	HMC1_Billes_140328223216.raw
	High		DLYANTVLSGGTTMYPGIADR	Unambiguous	2	1	P60709		CID	1	0	1	1		82.05	1.96476e-08	0	13.3586	23	2	1108.04	2215.07	0.800716	113.521	12617	12617	MS2	12/230	HMC1_Ac1010_140329104035.raw
		High	TTGIVMDSGDGVTHTVPIYEGYALPHAILR	Unambiguous	2	1	P60709		CID	1	0	1	1	4.43403e+08	81.86	1.43358e-08	0	1.79899	3	3	1061.88	3183.62	0.355697	109.997	12784	12784	MS2	26/270	HMC1_Billes_140329010544.raw
		High	SYELPDGQVITIGNER	Unambiguous	10	3	P60709;P62736;Q562R1		CID	1	0	1	1	202590766	81.8	2.94009e-08	0	0	4	2	895.95	1790.89	0.626897	105.272	13169	13169	MS2	13/164	HMC1_Billes.raw
	High		DLYANTVLSGGTTMYPGIADR	Unambiguous	2	1	P60709		CID	1	0	1	1	9.14812e+07	81.75	2.07187e-08	0	2.49378	11	3	739.028	2215.07	0.326219	112.482	10814	10814	MS2	15/230	HMC1_Ac1010_140329080705.raw
	High		LcYVALDFEQEMATAASSSSLEK	Unambiguous	3	1	P60709	C2(Carbamidomethyl)	CID	1	0	1	1		81.7	1.25075e-08	0	0	49	3	850.731	2550.18	1.7146	126.275	12228	12228	MS2	18/232	HMC1_Ac1010_140329080705.raw
	High		DLYANTVLSGGTTMYPGIADR	Unambiguous	2	1	P60709		CID	1	0	1	1	1113123149	81.51	2.08364e-08	0	22.9122	10	2	1108.04	2215.07	1.79268	112.908	12537	12537	MS2	14/230	HMC1_Ac1010_140329104035.raw
	High		TTGIVmDSGDGVTHTVPIYEGYALPHAILR	Unambiguous	2	1	P60709	M6(Oxidation)	CID	1	0	1	1	1.63748e+08	80.93	1.21085e-08	0	2.82112	3	3	1067.21	3199.62	1.86687	108.352	11938	11938	MS2	18/270	HMC1_Ac1010_140329104035.raw
	High		cPEALFQPSFLGMEScGIHETTFNSIMK	Unambiguous	2	1	P60709	C1(Carbamidomethyl); C16(Carbamidomethyl)	CID	1	0	1	1	1.45927e+09	80.71	1.35869e-08	0	3.57747	2	3	1077.83	3231.46	0.515823	116.266	13476	13476	MS2	27/302	HMC1_Ac1010.raw
	High		DLYANTVLSGGTTmYPGIADR	Unambiguous	2	1	P60709	M14(Oxidation)	CID	1	0	1	1	526921166	80.65	2.41078e-08	0	0	4	2	1116.04	2231.07	0.666743	109.327	10442	10442	MS2	23/230	HMC1_Ac1010_140329080705.raw
	High		DLYANTVLSGGTTmYPGIADR	Unambiguous	2	1	P60709	M14(Oxidation)	CID	1	0	1	1	1.82927e+08	80.65	2.45383e-08	0	0	27	2	1116.04	2231.07	0.776171	109.316	12589	12589	MS2	15/230	HMC1_Ac1010.raw
	High		LcYVALDFEQEMATAASSSSLEK	Unambiguous	3	1	P60709	C2(Carbamidomethyl)	CID	0.5432	0	1	1		80.61	1.52068e-08	0	13.6879	67	2	1275.59	2550.18	2.36608	124.114	13844	13844	MS2	16/232	HMC1_Ac1010_140329104035.raw
		High	TTGIVMDSGDGVTHTVPIYEGYALPHAILR	Unambiguous	2	1	P60709		CID	1	0	1	1	4.08269e+08	80.02	2.09035e-08	0	0	3	3	1061.88	3183.62	0.585757	110.034	13112	13112	MS2	27/270	HMC1_Billes_140328223216.raw
	High		DLYANTVLSGGTTmYPGIADR	Unambiguous	2	1	P60709	M14(Oxidation)	CID	1	0	1	1	386760309	79.64	2.82471e-08	0	6.61376	4	3	744.361	2231.07	1.67292	108.775	10368	10368	MS2	27/230	HMC1_Ac1010_140329080705.raw
		High	DLYANTVLSGGTTMYPGIADR	Unambiguous	2	1	P60709		CID	1	0	1	1	7.98973e+08	79.54	2.83492e-08	0	15.4101	13	2	1108.04	2215.06	-2.9467	111.824	13031	13031	MS2	11/230	HMC1_Billes_140329010544.raw
		High	SYELPDGQVITIGNER	Unambiguous	10	3	P60709;P62736;Q562R1		CID	1	0	1	1	3.96727e+09	79.06	6.02201e-08	0	22.0836	10	2	895.951	1790.89	1.10403	107.291	12419	12419	MS2	12/164	HMC1_Billes_140329010544.raw
		High	KDLYANTVLSGGTTmYPGIADR	Unambiguous	2	1	P60709	M15(Oxidation)	CID	1	0	1	1	8.74378e+07	78.73	4.42093e-08	1	6.64939	18	3	787.059	2359.16	0.46991	100.185	11490	11490	MS2	23/248	HMC1_Billes_140329010544.raw
	High		DLYANTVLSGGTTmYPGIADR	Unambiguous	2	1	P60709	M14(Oxidation)	CID	1	0	1	1	1.34682e+08	78.3	4.28941e-08	0	4.95907	4	3	744.36	2231.07	0.852215	108.695	12518	12518	MS2	24/230	HMC1_Ac1010.raw
	High		VAPEEHPVLLTEAPLNPK	Unambiguous	2	1	P60709		CID	0.6026	0	1	1		78.2	3.17848e-08	0	0	100	2	977.536	1954.06	0.124645	90.8854	8818	8818	MS2	13/156	HMC1_Ac1010_140329080705.raw
	High		KDLYANTVLSGGTTMYPGIADR	Unambiguous	2	1	P60709		CID	1	0	1	1	689878	78.1	4.95621e-08	1	14.6231	100	2	1172.09	2343.17	2.42432	105.306	9956	9956	MS2	20/248	HMC1_Ac1010_140329080705.raw
	High		LcYVALDFEQEMATAASSSSLEK	Unambiguous	3	1	P60709	C2(Carbamidomethyl)	CID	1	0	1	1	1135703846	78.05	2.66348e-08	0	13.0249	100	3	850.73	2550.18	0.709389	117.204	11216	11216	MS2	13/232	HMC1_Ac1010_140329080705.raw
		High	TTGIVMDSGDGVTHTVPIYEGYALPHAILR	Unambiguous	2	1	P60709		CID	1	0	1	1	602023100	77.46	3.49973e-08	0	2.52608	3	3	1061.88	3183.62	1.62102	110.593	13897	13897	MS2	25/270	HMC1_Billes.raw
	High		VAPEEHPVLLTEAPLNPK	Unambiguous	2	1	P60709		CID	0.5455	0	1	1		77.44	3.06513e-08	0	0	100	2	977.537	1954.07	1.06169	91.4616	8865	8865	MS2	12/156	HMC1_Ac1010_140329080705.raw
	High		DLYANTVLSGGTTMYPGIADR	Unambiguous	2	1	P60709		CID	1	0	1	1	18476325	76.65	6.59629e-08	0	19.3365	19	2	1108.04	2215.07	1.3518	114.437	12733	12733	MS2	12/230	HMC1_Ac1010_140329104035.raw
	High		SYELPDGQVITIGNER	Unambiguous	10	3	P60709;P62736;Q562R1		CID	1	0	1	1	5.03217e+09	76.52	1.03622e-07	0	24.0803	20	2	895.95	1790.89	0.831382	107.121	11774	11774	MS2	21/164	HMC1_Ac1010_140329104035.raw
	High		TTGIVMDSGDGVTHTVPIYEGYALPHAILR	Unambiguous	2	1	P60709		CID	1	0	1	1	4.15946e+08	76.2	5.03755e-08	0	0	21	3	1061.88	3183.62	0.470727	110.003	12655	12655	MS2	26/270	HMC1_Ac1010.raw
	High		cPEALFQPSFLGMEScGIHETTFNSIMK	Unambiguous	2	1	P60709	C1(Carbamidomethyl); C16(Carbamidomethyl)	CID	1	0	1	1	9.01528e+07	75.92	4.09374e-08	0	0	7	2	1616.24	3231.47	3.86311	115.788	13413	13413	MS2	14/302	HMC1_Ac1010.raw
		High	VAPEEHPVLLTEAPLNPK	Unambiguous	2	1	P60709		CID	1	0	1	1	2.1748e+09	75.65	5.30927e-08	0	1.64105	0	2	977.535	1954.06	-0.437585	89.2566	11111	11111	MS2	13/156	HMC1_Billes.raw
		High	cPEALFQPSFLGMEScGIHETTFNSIMK	Unambiguous	2	1	P60709	C1(Carbamidomethyl); C16(Carbamidomethyl)	CID	1	0	1	1	7.64592e+08	75.62	4.79775e-08	0	6.44339	4	3	1077.83	3231.46	-0.164137	116.388	13932	13932	MS2	29/302	HMC1_Billes_140328223216.raw
		High	TTGIVmDSGDGVTHTVPIYEGYALPHAILR	Unambiguous	2	1	P60709	M6(Oxidation)	CID	1	0	1	1	101460223	75.61	4.94621e-08	0	0	7	3	1067.21	3199.61	-0.193316	108.409	12571	12571	MS2	31/270	HMC1_Billes_140329010544.raw
	High		VAPEEHPVLLTEAPLNPK	Unambiguous	2	1	P60709		CID	1	0	1	1		75.53	5.73791e-08	0	0	100	2	977.536	1954.07	0.312055	90.315	8772	8772	MS2	13/156	HMC1_Ac1010_140329080705.raw
	High		TTGIVMDSGDGVTHTVPIYEGYALPHAILR	Unambiguous	2	1	P60709		CID	1	0	1	1	5.68477e+08	75.4	5.76806e-08	0	0	3	3	1061.88	3183.62	1.50599	109.94	12148	12148	MS2	26/270	HMC1_Ac1010_140329104035.raw
	High		LcYVALDFEQEMATAASSSSLEK	Unambiguous	3	1	P60709	C2(Carbamidomethyl)	CID	1	0	1	1		75.37	5.08204e-08	0	9.03533	19	3	850.728	2550.17	-1.73185	122.381	11835	11835	MS2	20/232	HMC1_Ac1010_140329080705.raw
	High		LcYVALDFEQEMATAASSSSLEK	Unambiguous	3	1	P60709	C2(Carbamidomethyl)	CID	1	0	1	1	9.48324e+06	75.3	5.16462e-08	0	4.43364	70	3	850.73	2550.18	0.924792	121.483	14104	14104	MS2	13/232	HMC1_Ac1010.raw
	High		LcYVALDFEQEMATAASSSSLEK	Unambiguous	3	1	P60709	C2(Carbamidomethyl)	CID	0.4133	0	1	1	7.92078e+06	75.21	5.72471e-08	0	0	74	2	1275.6	2550.19	4.3765	124.166	14385	14385	MS2	15/232	HMC1_Ac1010.raw
		High	cPEALFQPSFLGMEScGIHETTFNSIMK	Unambiguous	2	1	P60709	C1(Carbamidomethyl); C16(Carbamidomethyl)	CID	1	0	1	1	1.10997e+09	75.09	4.95587e-08	0	0.549274	1	3	1077.83	3231.46	0.402497	115.824	14607	14607	MS2	29/302	HMC1_Billes.raw
	High		TTGIVMDSGDGVTHTVPIYEGYALPHAILR	Unambiguous	2	1	P60709		CID	1	0	1	1	2.2471e+08	75.01	6.46776e-08	0	0	9	3	1061.88	3183.62	0.815816	110.586	10606	10606	MS2	22/270	HMC1_Ac1010_140329080705.raw
	High		VAPEEHPVLLTEAPLNPK	Unambiguous	2	1	P60709		CID	1	0	1	1		74.99	6.49761e-08	0	0	31	2	977.536	1954.07	0.374525	91.5554	9926	9926	MS2	13/156	HMC1_Ac1010_140329104035.raw
	High		LcYVALDFEQEMATAASSSSLEK	Unambiguous	3	1	P60709	C2(Carbamidomethyl)	CID	1	0	1	1		74.97	5.73156e-08	0	0	20	2	1275.59	2550.17	0.355656	120.717	11636	11636	MS2	15/232	HMC1_Ac1010_140329080705.raw
	High		LcYVALDFEQEMATAASSSSLEK	Unambiguous	3	1	P60709	C2(Carbamidomethyl)	CID	1	0	1	1	2.19382e+07	74.9	5.82469e-08	0	2.04877	59	3	850.731	2550.18	1.3556	128.777	14785	14785	MS2	23/232	HMC1_Ac1010.raw
	High		cPEALFQPSFLGMEScGIHETTFNSIMK	Unambiguous	2	1	P60709	C1(Carbamidomethyl); C16(Carbamidomethyl)	CID	1	0	1	1	9.28604e+08	74.89	5.18943e-08	0	0.738675	1	3	1077.83	3231.46	0.515823	116.199	12950	12950	MS2	25/302	HMC1_Ac1010_140329104035.raw
	High		SYELPDGQVITIGNER	Unambiguous	10	3	P60709;P62736;Q562R1		CID	1	0	1	1	6634715640	74.66	1.6586e-07	0	0	6	2	895.951	1790.89	1.30851	107.238	12327	12327	MS2	13/164	HMC1_Ac1010.raw
		High	LcYVALDFEQEMATAASSSSLEK	Unambiguous	3	1	P60709	C2(Carbamidomethyl)	CID	1	0	1	1	1.38069e+07	74.56	6.29901e-08	0	0	97	3	850.731	2550.18	1.4992	128.808	14916	14916	MS2	19/232	HMC1_Billes_140329010544.raw
	High		KDLYANTVLSGGTTmYPGIADR	Unambiguous	2	1	P60709	M15(Oxidation)	CID	1	0	1	1	1.16074e+08	74.37	1.1699e-07	1	7.4465	34	3	787.058	2359.16	-0.151007	99.5543	10823	10823	MS2	13/248	HMC1_Ac1010_140329104035.raw
	High		cPEALFQPSFLGMEScGIHETTFNSIMK	Unambiguous	2	1	P60709	C1(Carbamidomethyl); C16(Carbamidomethyl)	CID	1	0	1	1	8.32349e+07	74.37	6.39791e-08	0	2.33482	100	3	1077.83	3231.46	-0.277464	115.726	11096	11096	MS2	28/302	HMC1_Ac1010_140329080705.raw
		High	TTGIVMDSGDGVTHTVPIYEGYALPHAILR	Unambiguous	2	1	P60709		CID	1	0	1	1	602023100	74.26	7.87443e-08	0	0	2	3	1061.88	3183.61	-0.564542	110.035	13820	13820	MS2	27/270	HMC1_Billes.raw
		High	VAPEEHPVLLTEAPLNPK	Unambiguous	2	1	P60709		CID	1	0	1	1		74.16	7.866e-08	0	0	16	2	977.536	1954.07	0.374525	90.3033	11245	11245	MS2	13/156	HMC1_Billes.raw
	High		KDLYANTVLSGGTTmYPGIADR	Unambiguous	2	1	P60709	M15(Oxidation)	CID	1	0	1	1	3.08551e+06	73.48	1.48086e-07	1	0.830197	100	3	787.059	2359.16	0.702754	100.577	9584	9584	MS2	23/248	HMC1_Ac1010_140329080705.raw
		High	LcYVALDFEQEMATAASSSSLEK	Unambiguous	3	1	P60709	C2(Carbamidomethyl)	CID	1	0	1	1	7.25305e+08	73.38	8.03597e-08	0	4.0049	4	3	850.732	2550.18	2.36081	118.297	13861	13861	MS2	16/232	HMC1_Billes_140329010544.raw
	High		LcYVALDFEQEMATAASSSSLEK	Unambiguous	3	1	P60709	C2(Carbamidomethyl)	CID	1	0	1	1		73.05	9.16583e-08	0	10.0038	100	2	1275.6	2550.18	4.28077	128.736	14781	14781	MS2	16/232	HMC1_Ac1010.raw
	High		LcYVALDFEQEMATAASSSSLEK	Unambiguous	3	1	P60709	C2(Carbamidomethyl)	CID	1	0	1	1	577968680	73.04	8.93866e-08	0	0	8	2	1275.59	2550.18	1.313	118.236	13726	13726	MS2	16/232	HMC1_Ac1010.raw
		High	TTGIVMDSGDGVTHTVPIYEGYALPHAILR	Unambiguous	2	1	P60709		CID	1	0	1	1	4.43403e+08	72.83	1.01633e-07	0	0	4	3	1061.88	3183.62	1.85108	110.592	12865	12865	MS2	25/270	HMC1_Billes_140329010544.raw
	High		KDLYANTVLSGGTTmYPGIADR	Unambiguous	2	1	P60709	M15(Oxidation)	CID	1	0	1	1	1.38267e+08	72.76	1.66844e-07	1	1.04221	3	3	787.058	2359.16	0.237067	100.267	11513	11513	MS2	13/248	HMC1_Ac1010.raw
		High	VAPEEHPVLLTEAPLNPK	Unambiguous	2	1	P60709		CID	1	0	1	1	1.55244e+09	72.75	1.11486e-07	0	0	1	2	977.536	1954.06	-0.0627649	89.6022	10310	10310	MS2	13/156	HMC1_Billes_140329010544.raw
	High		VAPEEHPVLLTEAPLNPK	Unambiguous	2	1	P60709		CID	1	0	1	1	1.89345e+07	72.63	1.1188e-07	0	0.800246	100	2	977.536	1954.07	0.374525	88.6545	8639	8639	MS2	13/156	HMC1_Ac1010_140329080705.raw
		High	LcYVALDFEQEMATAASSSSLEK	Unambiguous	3	1	P60709	C2(Carbamidomethyl)	CID	1	0	1	1	7.25305e+08	72.6	9.61697e-08	0	1.495	1	3	850.73	2550.18	1.1402	117.759	13791	13791	MS2	11/232	HMC1_Billes_140329010544.raw
		High	KDLYANTVLSGGTTmYPGIADR	Unambiguous	2	1	P60709	M15(Oxidation)	CID	1	0	1	1	112785196	72.52	1.8472e-07	1	11.6419	18	3	787.059	2359.16	0.780369	100.132	12478	12478	MS2	22/248	HMC1_Billes.raw
	High		cPEALFQPSFLGMEScGIHETTFNSIMK	Unambiguous	2	1	P60709	C1(Carbamidomethyl); C16(Carbamidomethyl)	CID	1	0	1	1	9.28604e+08	72.46	9.93203e-08	0	1.3044	4	3	1077.83	3231.46	-0.05081	115.683	12885	12885	MS2	26/302	HMC1_Ac1010_140329104035.raw
		High	VAPEEHPVLLTEAPLNPK	Unambiguous	2	1	P60709		CID	1	0	1	1	1.55244e+09	72.21	1.23241e-07	0	0.212727	0	2	977.536	1954.07	0.374525	89.0831	10244	10244	MS2	12/156	HMC1_Billes_140329010544.raw
		High	cPEALFQPSFLGMEScGIHETTFNSIMK	Unambiguous	2	1	P60709	C1(Carbamidomethyl); C16(Carbamidomethyl)	CID	1	0	1	1	7.36379e+08	71.88	1.10268e-07	0	0.946839	1	3	1077.82	3231.46	-0.617444	115.758	13543	13543	MS2	28/302	HMC1_Billes_140329010544.raw
	High		DLYANTVLSGGTTMYPGIADR	Unambiguous	2	1	P60709		CID	1	0	1	1	480500039	71.8	2.08118e-07	0	2.02214	2	3	739.029	2215.07	0.987526	112.423	12972	12972	MS2	26/230	HMC1_Ac1010.raw
	High		VAPEEHPVLLTEAPLNPK	Unambiguous	2	1	P60709		CID	1	0	1	1	2.20297e+09	71.69	1.35528e-07	0	0.582028	0	2	977.536	1954.06	-0.312645	88.731	9613	9613	MS2	13/156	HMC1_Ac1010_140329104035.raw
	High		TTGIVmDSGDGVTHTVPIYEGYALPHAILR	Unambiguous	2	1	P60709	M6(Oxidation)	CID	1	0	1	1	49371656	71.55	1.29471e-07	0	0	17	3	1067.21	3199.61	0.150049	108.37	12481	12481	MS2	25/270	HMC1_Ac1010.raw
	High		YPIEHGIVTNWDDMEK	Unambiguous	2	1	P60709		CID	1	0	1	1	12447611	71.44	1.47148e-07	0	7.76508	37	2	973.952	1946.9	0.345366	101.41	11025	11025	MS2	24/154	HMC1_Ac1010_140329104035.raw
		High	SYELPDGQVITIGNER	Unambiguous	10	3	P60709;P62736;Q562R1		CID	1	0	1	1	160417413	71.44	3.30185e-07	0	3.17526	7	2	895.95	1790.89	0.35425	105.236	12148	12148	MS2	17/164	HMC1_Billes_140329010544.raw
	High		TTGIVMDSGDGVTHTVPIYEGYALPHAILR	Unambiguous	2	1	P60709		CID	1	0	1	1	5.68477e+08	71.27	1.56754e-07	0	0	3	3	1061.88	3183.62	0.585757	110.529	12226	12226	MS2	26/270	HMC1_Ac1010_140329104035.raw
		High	VAPEEHPVLLTEAPLNPK	Unambiguous	2	1	P60709		CID	1	0	1	1	2.1748e+09	71.27	1.45558e-07	0	0.171736	1	2	977.536	1954.06	-0.375115	89.774	11178	11178	MS2	13/156	HMC1_Billes.raw
	High		VAPEEHPVLLTEAPLNPK	Unambiguous	2	1	P60709		CID	1	0	1	1	2.25778e+09	70.91	1.70302e-07	0	0	12	2	977.536	1954.06	-0.0627649	90.0131	10348	10348	MS2	14/156	HMC1_Ac1010.raw
	High		LcYVALDFEQEMATAASSSSLEK	Unambiguous	3	1	P60709	C2(Carbamidomethyl)	CID	1	0	1	1		70.77	1.4238e-07	0	5.76012	7	3	850.729	2550.17	-0.439429	118.983	13817	13817	MS2	16/232	HMC1_Ac1010.raw
	High		VAPEEHPVLLTEAPLNPK	Unambiguous	2	1	P60709		CID	1	0	1	1	2.20297e+09	70.7	1.70228e-07	0	0	5	2	977.536	1954.06	-0.312645	89.8814	9744	9744	MS2	13/156	HMC1_Ac1010_140329104035.raw
	High		VAPEEHPVLLTEAPLNPK	Unambiguous	2	1	P60709		CID	1	0	1	1	2.20297e+09	70.43	1.72089e-07	0	0.166629	1	2	977.535	1954.06	-0.749935	89.2933	9678	9678	MS2	12/156	HMC1_Ac1010_140329104035.raw
	High		QEYDESGPSIVHR	Unambiguous	7	1	P60709		CID	1	0	1	1	1.10746e+09	70.4	3.23764e-07	0	0.9055	0	2	758.855	1516.7	-0.339726	40.7138	4090	4090	MS2	11/134	HMC1_Ac1010_140329104035.raw
	High		cPEALFQPSFLGMEScGIHETTFNSIMK	Unambiguous	2	1	P60709	C1(Carbamidomethyl); C16(Carbamidomethyl)	CID	1	0	1	1	1.45927e+09	70.28	1.64073e-07	0	0	1	3	1077.83	3231.46	0.0625167	115.689	13400	13400	MS2	29/302	HMC1_Ac1010.raw
	High		LcYVALDFEQEMATAASSSSLEK	Unambiguous	3	1	P60709	C2(Carbamidomethyl)	CID	1	0	1	1		70.22	1.66356e-07	0	3.93423	7	3	850.732	2550.18	2.50441	119.302	13322	13322	MS2	11/232	HMC1_Ac1010_140329104035.raw
		High	VAPEEHPVLLTEAPLNPK	Unambiguous	2	1	P60709		CID	1	0	1	1	1.55244e+09	70.15	2.02871e-07	0	7.17999	49	2	977.536	1954.06	-0.187705	88.5702	10184	10184	MS2	13/156	HMC1_Billes_140329010544.raw
	High		LcYVALDFEQEMATAASSSSLEK	Unambiguous	3	1	P60709	C2(Carbamidomethyl)	CID	1	0	1	1		70.1	1.80789e-07	0	6.92393	90	3	850.733	2550.18	4.22763	126.366	14588	14588	MS2	19/232	HMC1_Ac1010.raw
		High	LcYVALDFEQEMATAASSSSLEK	Unambiguous	3	1	P60709	C2(Carbamidomethyl)	CID	1	0	1	1		70.1	1.46586e-07	0	0	17	3	850.727	2550.17	-3.16788	119.678	14031	14031	MS2	16/232	HMC1_Billes_140329010544.raw
	High		SYELPDGQVITIGNER	Unambiguous	10	3	P60709;P62736;Q562R1		CID	1	0	1	1		69.52	5.41679e-07	0	0	26	2	895.951	1790.89	1.24035	110.853	10638	10638	MS2	13/164	HMC1_Ac1010_140329080705.raw
		High	LcYVALDFEQEMATAASSSSLEK	Unambiguous	3	1	P60709	C2(Carbamidomethyl)	CID	0.2754	0	1	1	9.55026e+06	69.49	1.96806e-07	0	30.9707	100	2	1275.6	2550.19	4.95091	124.425	14860	14860	MS2	15/232	HMC1_Billes_140328223216.raw
		High	HQGVMVGMGQK	Unambiguous	7	3	P60709;P62736;Q562R1		CID	1	0	1	1	8.19617e+08	69.46	4.2465e-07	0	2.88498	1	2	586.289	1171.57	0.0710934	24.6361	2370	2370	MS2	8/100	HMC1_Billes.raw
		High	QEYDESGPSIVHR	Unambiguous	7	1	P60709		CID	1	0	1	1	7.63854e+08	69.35	4.23929e-07	0	0.124578	1	2	758.855	1516.7	-0.0177902	41.4444	4418	4418	MS2	11/134	HMC1_Billes_140329010544.raw
	High		YPIEHGIVTNWDDMEK	Unambiguous	2	1	P60709		CID	1	0	1	1	1.6512e+07	69.19	2.47032e-07	0	0	24	2	973.952	1946.9	0.658866	101.638	11669	11669	MS2	11/154	HMC1_Ac1010.raw
	High		AGFAGDDAPR	Unambiguous	10	2	P60709;P62736		CID	1	0	1	1	3912988124	69.11	3.12997e-07	0	15.9154	3	2	488.728	976.448	-0.313027	28.7796	2811	2811	MS2	9/74	HMC1_Ac1010.raw
	High		SYELPDGQVITIGNER	Unambiguous	10	3	P60709;P62736;Q562R1		CID	1	0	1	1		69.11	5.95308e-07	0	2.20536	2	2	895.951	1790.89	1.24035	108.999	10398	10398	MS2	13/164	HMC1_Ac1010_140329080705.raw
	High		SYELPDGQVITIGNER	Unambiguous	10	3	P60709;P62736;Q562R1		CID	1	0	1	1		69.04	5.98744e-07	0	28.6503	100	2	895.951	1790.9	2.05829	136.675	13227	13227	MS2	11/164	HMC1_Ac1010_140329080705.raw
	High		KDLYANTVLSGGTTmYPGIADR	Unambiguous	2	1	P60709	M15(Oxidation)	CID	1	0	1	1	3.08551e+06	69.03	3.8758e-07	1	4.85417	100	3	787.056	2359.15	-2.86753	100.118	9548	9548	MS2	23/248	HMC1_Ac1010_140329080705.raw
	High		EITALAPSTmK	Unambiguous	6	2	P60709;P62736	M10(Oxidation)	CID	1	0	1	1	6.39296e+08	69.02	6.82962e-07	0	1.63543	1	2	589.31	1177.61	-0.550098	45.041	4606	4606	MS2	9/96	HMC1_Ac1010_140329104035.raw
		High	VAPEEHPVLLTEAPLNPK	Unambiguous	2	1	P60709		CID	1	0	1	1	1557483178	68.74	2.67319e-07	0	0.161953	0	2	977.536	1954.06	-0.312645	89.4134	10538	10538	MS2	12/156	HMC1_Billes_140328223216.raw
		High	TTGIVmDSGDGVTHTVPIYEGYALPHAILR	Unambiguous	2	1	P60709	M6(Oxidation)	CID	1	0	1	1	1.03552e+08	68.68	2.43934e-07	0	4.15697	8	3	1067.21	3199.61	-0.0788607	108.446	12896	12896	MS2	27/270	HMC1_Billes_140328223216.raw
	High		cPEALFQPSFLGMEScGIHETTFNSIMK	Unambiguous	2	1	P60709	C1(Carbamidomethyl); C16(Carbamidomethyl)	CID	1	0	1	1		68.67	2.1733e-07	0	7.55004	66	3	1077.83	3231.47	0.969129	116.75	11180	11180	MS2	24/302	HMC1_Ac1010_140329080705.raw
	High		TTGIVmDSGDGVTHTVPIYEGYALPHAILR	Unambiguous	2	1	P60709	M6(Oxidation)	CID	1	0	1	1	161681214	68.5	2.54257e-07	0	0	5	3	1067.21	3199.61	-0.307771	108.389	10316	10316	MS2	28/270	HMC1_Ac1010_140329080705.raw
		High	LcYVALDFEQEMATAASSSSLEK	Unambiguous	3	1	P60709	C2(Carbamidomethyl)	CID	1	0	1	1	1.38069e+07	68.49	2.54843e-07	0	0	100	3	850.731	2550.18	1.3556	128.033	14855	14855	MS2	19/232	HMC1_Billes_140329010544.raw
		High	LcYVALDFEQEMATAASSSSLEK	Unambiguous	3	1	P60709	C2(Carbamidomethyl)	CID	1	0	1	1	6.99738e+08	68.16	2.74962e-07	0	18.7316	8	3	850.728	2550.17	-1.44465	117.217	14037	14037	MS2	16/232	HMC1_Billes_140328223216.raw
		High	QEYDESGPSIVHR	Unambiguous	7	1	P60709		CID	1	0	1	1	1492141614	67.97	5.82496e-07	0	1.60773	0	2	758.855	1516.7	0.0626938	41.1828	4734	4734	MS2	11/134	HMC1_Billes.raw
		High	TTGIVMDSGDGVTHTVPIYEGYALPHAILR	Unambiguous	2	1	P60709		CID	1	0	1	1	4.08269e+08	67.96	3.19912e-07	0	2.38942	5	3	1061.88	3183.62	1.39096	110.624	13192	13192	MS2	26/270	HMC1_Billes_140328223216.raw
	High		LcYVALDFEQEMATAASSSSLEK	Unambiguous	3	1	P60709	C2(Carbamidomethyl)	CID	1	0	1	1		67.95	2.80568e-07	0	7.46109	65	3	850.73	2550.18	0.996593	127.438	12330	12330	MS2	11/232	HMC1_Ac1010_140329080705.raw
		High	LcYVALDFEQEmATAASSSSLEK	Unambiguous	3	1	P60709	C2(Carbamidomethyl); M12(Oxidation)	CID	1	0	1	1	1.47222e+08	67.76	3.43363e-07	0	0	6	3	856.061	2566.17	0.236713	109.589	13052	13052	MS2	24/232	HMC1_Billes_140328223216.raw
	High		LcYVALDFEQEMATAASSSSLEK	Unambiguous	3	1	P60709	C2(Carbamidomethyl)	CID	1	0	1	1		67.63	2.84763e-07	0	8.77982	15	3	850.728	2550.17	-2.09086	122.887	11891	11891	MS2	11/232	HMC1_Ac1010_140329080705.raw
		High	VAPEEHPVLLTEAPLNPK	Unambiguous	2	1	P60709		CID	1	0	1	1	2.1748e+09	67.33	3.88346e-07	0	9.50487	11	2	977.536	1954.06	0.062175	88.7369	11046	11046	MS2	13/156	HMC1_Billes.raw
		High	TTGIVmDSGDGVTHTVPIYEGYALPHAILR	Unambiguous	2	1	P60709	M6(Oxidation)	CID	1	0	1	1	1.50461e+08	67.2	3.14401e-07	0	3.06236	2	3	1067.21	3199.61	0.607868	108.522	13609	13609	MS2	17/270	HMC1_Billes.raw
		High	QEYDESGPSIVHR	Unambiguous	7	1	P60709		CID	1	0	1	1	8.04748e+08	67.12	7.08423e-07	0	0.291025	1	2	758.855	1516.7	-0.0177902	41.3284	4495	4495	MS2	10/134	HMC1_Billes_140328223216.raw
	High		cPEALFQPSFLGMEScGIHETTFNSImK	Unambiguous	2	1	P60709	C1(Carbamidomethyl); C16(Carbamidomethyl); M27(Oxidation)	CID	1	0	1	1	599876808	67.09	3.42009e-07	0	4.74269	4	3	1083.16	3247.46	0.199648	113.205	13073	13073	MS2	28/302	HMC1_Ac1010.raw
	High		SYELPDGQVITIGNER	Unambiguous	10	3	P60709;P62736;Q562R1		CID	1	0	1	1	250399333	66.85	9.19094e-07	0	10.2214	5	3	597.636	1790.89	0.585308	107.321	11801	11801	MS2	9/164	HMC1_Ac1010_140329104035.raw
		High	VAPEEHPVLLTEAPLNPK	Unambiguous	2	1	P60709		CID	1	0	1	1	1557483178	66.82	4.36736e-07	0	11.0114	30	2	977.536	1954.06	0.062175	88.9011	10477	10477	MS2	12/156	HMC1_Billes_140328223216.raw
	High		AGFAGDDAPR	Unambiguous	10	2	P60709;P62736		CID	1	0	1	1	2.49836e+09	66.74	5.40182e-07	0	23.5712	12	2	488.728	976.448	-0.375534	26.9132	2420	2420	MS2	9/74	HMC1_Ac1010_140329104035.raw
	High		AGFAGDDAPR	Unambiguous	10	2	P60709;P62736		CID	1	0	1	1		66.67	5.48959e-07	0	20.2068	15	2	488.728	976.448	-0.188012	31.0906	2646	2646	MS2	9/74	HMC1_Ac1010_140329080705.raw
	High		AGFAGDDAPR	Unambiguous	10	2	P60709;P62736		CID	1	0	1	1		66.67	5.48959e-07	0	13.2074	24	2	488.728	976.448	-0.000490137	30.8825	2906	2906	MS2	9/74	HMC1_Ac1010_140329104035.raw
		High	AGFAGDDAPR	Unambiguous	10	2	P60709;P62736		CID	1	0	1	1	3342770845	66.67	5.48959e-07	0	26.837	6	2	488.728	976.448	-0.563056	27.0306	2716	2716	MS2	9/74	HMC1_Billes.raw
		High	LcYVALDFEQEMATAASSSSLEK	Unambiguous	3	1	P60709	C2(Carbamidomethyl)	CID	1	0	1	1	728241722	66.56	3.97441e-07	0	11.882	5	3	850.729	2550.17	-0.726634	117.218	14791	14791	MS2	12/232	HMC1_Billes.raw
	High		AGFAGDDAPR	Unambiguous	10	2	P60709;P62736		CID	1	0	1	1	2.49836e+09	66.53	5.89177e-07	0	4.00781	0	2	488.727	976.447	-1.00061	27.576	2506	2506	MS2	8/74	HMC1_Ac1010_140329104035.raw
	High		AGFAGDDAPR	Unambiguous	10	2	P60709;P62736		CID	1	0	1	1	3912988124	66.4	5.84171e-07	0	4.13903	0	2	488.727	976.448	-0.750578	27.6685	2666	2666	MS2	9/74	HMC1_Ac1010.raw
	High		GYSFTTTAER	Unambiguous	2	1	P60709		CID	1	0	1	1	3.77146e+09	66.37	3.57546e-07	0	1.91584	2	2	566.767	1132.53	0.271939	47.4879	4912	4912	MS2	9/84	HMC1_Ac1010_140329104035.raw
	High		DLYANTVLSGGTTmYPGIADR	Unambiguous	2	1	P60709	M14(Oxidation)	CID	1	0	1	1	3.85256e+08	66.28	6.82964e-07	0	0.764726	1	3	744.361	2231.07	0.934286	108.688	11982	11982	MS2	24/230	HMC1_Ac1010_140329104035.raw
		High	LcYVALDFEQEMATAASSSSLEK	Unambiguous	3	1	P60709	C2(Carbamidomethyl)	CID	1	0	1	1	728241722	66.25	4.1499e-07	0	4.04525	1	3	850.73	2550.18	1.1402	117.8	14867	14867	MS2	19/232	HMC1_Billes.raw
	High		LcYVALDFEQEMATAASSSSLEK	Unambiguous	3	1	P60709	C2(Carbamidomethyl)	CID	1	0	1	1	2.50598e+07	66.05	4.46964e-07	0	1.04798	18	3	850.731	2550.18	1.6428	129.049	14260	14260	MS2	16/232	HMC1_Ac1010_140329104035.raw
	High		cPEALFQPSFLGMEScGIHETTFNSImK	Unambiguous	2	1	P60709	C1(Carbamidomethyl); C16(Carbamidomethyl); M27(Oxidation)	CID	1	0	1	1	5.4423e+07	66.03	4.36554e-07	0	0	21	3	1083.16	3247.46	0.0868795	113.284	10892	10892	MS2	25/302	HMC1_Ac1010_140329080705.raw
	High		LcYVALDFEQEMATAASSSSLEK	Unambiguous	3	1	P60709	C2(Carbamidomethyl)	CID	1	0	1	1		66.02	4.3756e-07	0	7.68723	3	3	850.73	2550.18	1.1402	118.836	11411	11411	MS2	16/232	HMC1_Ac1010_140329080705.raw
	High		SYELPDGQVITIGNER	Unambiguous	10	3	P60709;P62736;Q562R1		CID	1	0	1	1		65.89	1.19799e-06	0	8.77273	4	2	895.95	1790.89	0.831382	109.571	10475	10475	MS2	13/164	HMC1_Ac1010_140329080705.raw
	High		QEYDESGPSIVHR	Unambiguous	7	1	P60709		CID	1	0	1	1	1.41652e+09	65.84	9.51246e-07	0	1.41977	0	2	758.855	1516.7	-0.0982743	41.3171	4420	4420	MS2	10/134	HMC1_Ac1010.raw
	High		LcYVALDFEQEMATAASSSSLEK	Unambiguous	3	1	P60709	C2(Carbamidomethyl)	CID	1	0	1	1		65.83	4.57128e-07	0	3.64394	42	3	850.73	2550.18	1.1402	125.601	12166	12166	MS2	12/232	HMC1_Ac1010_140329080705.raw
	High		EITALAPSTMK	Unambiguous	6	2	P60709;P62736		CID	1	0	1	1	2389888966	65.36	1.14973e-06	0	3.22535	0	2	581.313	1161.62	0.00387552	64.8769	7356	7356	MS2	8/96	HMC1_Ac1010.raw
	High		cPEALFQPSFLGMEScGIHETTFNSIMK	Unambiguous	2	1	P60709	C1(Carbamidomethyl); C16(Carbamidomethyl)	CID	1	0	1	1	9.28604e+08	65.33	4.68943e-07	0	1.65868	5	3	1077.83	3231.47	2.10239	116.758	13017	13017	MS2	25/302	HMC1_Ac1010_140329104035.raw
	High		AGFAGDDAPR	Unambiguous	10	2	P60709;P62736		CID	1	0	1	1		65.31	7.50828e-07	0	27.5542	72	2	488.728	976.449	0.312046	33.1653	3174	3174	MS2	9/74	HMC1_Ac1010_140329104035.raw
	High		LcYVALDFEQEMATAASSSSLEK	Unambiguous	3	1	P60709	C2(Carbamidomethyl)	CID	1	0	1	1	1135703846	65.26	5.06348e-07	0	0.455187	0	3	850.73	2550.18	0.637588	117.701	11268	11268	MS2	18/232	HMC1_Ac1010_140329080705.raw
		High	QEYDESGPSIVHR	Unambiguous	7	1	P60709		CID	1	0	1	1	1492141614	65.24	1.10714e-06	0	0.776952	4	2	758.855	1516.7	0.38463	41.7058	4811	4811	MS2	11/134	HMC1_Billes.raw
	High		LcYVALDFEQEMATAASSSSLEK	Unambiguous	3	1	P60709	C2(Carbamidomethyl)	CID	1	0	1	1		64.86	5.71529e-07	0	4.80531	10	3	850.729	2550.17	-1.01384	119.666	13901	13901	MS2	15/232	HMC1_Ac1010.raw
		High	AGFAGDDAPR	Unambiguous	10	2	P60709;P62736		CID	1	0	1	1	2.29182e+09	64.76	8.52197e-07	0	2.8536	0	2	488.727	976.448	-0.750578	27.8034	2722	2722	MS2	9/74	HMC1_Billes_140328223216.raw
		High	AGFAGDDAPR	Unambiguous	10	2	P60709;P62736		CID	1	0	1	1	2.29182e+09	64.57	9.25222e-07	0	3.39376	0	2	488.727	976.447	-1.12562	27.2484	2646	2646	MS2	9/74	HMC1_Billes_140328223216.raw
	High		LcYVALDFEQEmATAASSSSLEK	Unambiguous	3	1	P60709	C2(Carbamidomethyl); M12(Oxidation)	CID	1	0	1	1	6.07515e+06	64.54	7.20699e-07	0	3.57127	83	3	856.062	2566.17	1.09296	129.036	14807	14807	MS2	23/232	HMC1_Ac1010.raw
	High		QEYDESGPSIVHR	Unambiguous	7	1	P60709		CID	1	0	1	1	1.41652e+09	64.41	1.32219e-06	0	1.26373	4	2	758.855	1516.7	-0.178758	41.8433	4488	4488	MS2	11/134	HMC1_Ac1010.raw
	High		LcYVALDFEQEMATAASSSSLEK	Unambiguous	3	1	P60709	C2(Carbamidomethyl)	CID	1	0	1	1		64.37	6.58071e-07	0	0	7	3	850.731	2550.18	2.07361	119.967	11547	11547	MS2	18/232	HMC1_Ac1010_140329080705.raw
	High		LcYVALDFEQEMATAASSSSLEK	Unambiguous	3	1	P60709	C2(Carbamidomethyl)	CID	1	0	1	1		64.32	6.84182e-07	0	0	35	3	850.731	2550.18	1.8582	122.628	14231	14231	MS2	20/232	HMC1_Ac1010.raw
	High		QEYDESGPSIVHR	Unambiguous	7	1	P60709		CID	1	0	1	1	8.53088e+08	64.18	1.41319e-06	0	1.57121	1	2	758.855	1516.7	0.223662	41.0305	3829	3829	MS2	10/134	HMC1_Ac1010_140329080705.raw
	High		AGFAGDDAPR	Unambiguous	10	2	P60709;P62736		CID	1	0	1	1	2.49529e+09	64.14	9.8297e-07	0	4.63459	0	2	488.727	976.448	-0.750578	27.7477	2239	2239	MS2	8/74	HMC1_Ac1010_140329080705.raw
		High	AGFAGDDAPR	Unambiguous	10	2	P60709;P62736		CID	1	0	1	1	1.99239e+09	64.11	9.89783e-07	0	4.23053	0	2	488.727	976.448	-0.688071	28.0522	2674	2674	MS2	8/74	HMC1_Billes_140329010544.raw
		High	cPEALFQPSFLGMEScGIHETTFNSIMK	Unambiguous	2	1	P60709	C1(Carbamidomethyl); C16(Carbamidomethyl)	CID	1	0	1	1	1.10997e+09	64.03	6.32587e-07	0	4.63639	4	3	1077.83	3231.47	1.08246	116.478	14694	14694	MS2	28/302	HMC1_Billes.raw
		High	LcYVALDFEQEMATAASSSSLEK	Unambiguous	3	1	P60709	C2(Carbamidomethyl)	CID	1	0	1	1		63.89	6.94143e-07	0	35.5992	11	3	850.73	2550.18	0.565787	118.912	13937	13937	MS2	22/232	HMC1_Billes_140329010544.raw
		High	KDLYANTVLSGGTTMYPGIADR	Unambiguous	2	1	P60709		CID	1	0	1	1	2.22235e+08	63.86	1.1101e-06	1	37.3883	2	3	781.729	2343.17	3.17397	105.266	12473	12473	MS2	16/248	HMC1_Billes_140328223216.raw
	High		DSYVGDEAQSK	Unambiguous	6	2	P60709;P62736		CID	1	0	1	1	18301995	63.69	7.90991e-07	0	5.26712	10	2	599.765	1198.52	-0.0141043	26.7075	2109	2109	MS2	15/102	HMC1_Ac1010_140329080705.raw
		High	LcYVALDFEQEmATAASSSSLEK	Unambiguous	3	1	P60709	C2(Carbamidomethyl); M12(Oxidation)	CID	1	0	1	1	162800980	63.69	8.76504e-07	0	11.6855	7	3	856.062	2566.17	0.950249	109.553	12724	12724	MS2	22/232	HMC1_Billes_140329010544.raw
	High		cPEALFQPSFLGmEScGIHETTFNSIMK	Unambiguous	2	1	P60709	C1(Carbamidomethyl); M13(Oxidation); C16(Carbamidomethyl)	CID	1	0	1	1	599876808	63.61	7.62146e-07	0	0.630153	1	3	1083.16	3247.46	0.199648	113.761	13148	13148	MS2	37/302	HMC1_Ac1010.raw
	High		LcYVALDFEQEMATAASSSSLEK	Unambiguous	3	1	P60709	C2(Carbamidomethyl)	CID	1	0	1	1		63.59	7.65664e-07	0	0	66	3	850.73	2550.18	0.924792	125.54	13973	13973	MS2	11/232	HMC1_Ac1010_140329104035.raw
	High		LcYVALDFEQEmATAASSSSLEK	Unambiguous	3	1	P60709	C2(Carbamidomethyl); M12(Oxidation)	CID	1	0	1	1		63.58	8.98988e-07	0	5.49526	8	3	856.062	2566.17	1.23566	109.559	12612	12612	MS2	15/232	HMC1_Ac1010.raw
	High		DSYVGDEAQSK	Unambiguous	6	2	P60709;P62736		CID	1	0	1	1	2.55089e+09	63.57	7.91175e-07	0	3.99606	0	2	599.765	1198.52	-0.115955	23.4609	1708	1708	MS2	9/102	HMC1_Ac1010_140329080705.raw
	High		SYELPDGQVITIGNER	Unambiguous	10	3	P60709;P62736;Q562R1		CID	1	0	1	1		63.47	2.09148e-06	0	2.77986	2	2	895.95	1790.89	0.76322	108.788	11995	11995	MS2	13/164	HMC1_Ac1010_140329104035.raw
		High	LcYVALDFEQEMATAASSSSLEK	Unambiguous	3	1	P60709	C2(Carbamidomethyl)	CID	1	0	1	1		63.4	7.31341e-07	0	25.1963	53	3	850.725	2550.16	-5.17833	121.921	14605	14605	MS2	20/232	HMC1_Billes_140328223216.raw
	High		LcYVALDFEQEMATAASSSSLEK	Unambiguous	3	1	P60709	C2(Carbamidomethyl)	CID	1	0	1	1		63.2	8.13671e-07	0	5.04992	35	3	850.729	2550.17	-0.295827	125.065	12114	12114	MS2	22/232	HMC1_Ac1010_140329080705.raw
	High		LcYVALDFEQEMATAASSSSLEK	Unambiguous	3	1	P60709	C2(Carbamidomethyl)	CID	1	0	1	1	1.19146e+09	63.02	8.73048e-07	0	1.66717	3	3	850.73	2550.18	1.1402	118.208	13722	13722	MS2	17/232	HMC1_Ac1010.raw
	High		HQGVMVGMGQK	Unambiguous	7	3	P60709;P62736;Q562R1		CID	1	0	1	1	5.6814e+08	62.99	1.85867e-06	0	11.8761	17	2	586.289	1171.57	0.175287	25.9112	2012	2012	MS2	7/100	HMC1_Ac1010_140329080705.raw
	High		VAPEEHPVLLTEAPLNPK	Unambiguous	2	1	P60709		CID	1	0	1	1		62.97	1.05979e-06	0	0	11	2	977.536	1954.06	-0.0627649	90.4907	9811	9811	MS2	13/156	HMC1_Ac1010_140329104035.raw
		High	DLYANTVLSGGTTmYPGIADR	Unambiguous	2	1	P60709	M14(Oxidation)	CID	1	0	1	1	2.24347e+08	62.95	1.59702e-06	0	5.66451	4	3	744.362	2231.07	2.49363	108.787	12623	12623	MS2	23/230	HMC1_Billes_140329010544.raw
	High		DSYVGDEAQSK	Unambiguous	6	2	P60709;P62736		CID	1	0	1	1	2.55089e+09	62.94	1.04173e-06	0	1.24946	1	2	599.765	1198.52	0.393298	23.9961	1778	1778	MS2	9/102	HMC1_Ac1010_140329080705.raw
	High		VAPEEHPVLLTEAPLNPK	Unambiguous	2	1	P60709		CID	1	0	1	1	2.25778e+09	62.88	9.78934e-07	0	0.380994	1	2	977.535	1954.06	-0.749935	89.4316	10281	10281	MS2	12/156	HMC1_Ac1010.raw
		High	DSYVGDEAQSK	Unambiguous	6	2	P60709;P62736		CID	1	0	1	1	2.23243e+09	62.86	9.57573e-07	0	1.57681	2	2	599.765	1198.52	-0.0141043	24.1369	2227	2227	MS2	18/102	HMC1_Billes_140328223216.raw
		High	LcYVALDFEQEMATAASSSSLEK	Unambiguous	3	1	P60709	C2(Carbamidomethyl)	CID	1	0	1	1	1.93303e+07	62.72	9.35488e-07	0	11.0145	30	3	850.73	2550.18	0.493986	129.196	16086	16086	MS2	22/232	HMC1_Billes.raw
		High	AVFPSIVGRPR	Unambiguous	9	2	P60709;P62736		CID	1	0	1	1	2.8514e+08	62.7	1.07406e-06	0	3.05528	2	2	599.856	1198.71	-0.269879	68.3293	7769	7769	MS2	9/84	HMC1_Billes_140329010544.raw
		High	SYELPDGQVITIGNER	Unambiguous	10	3	P60709;P62736;Q562R1		CID	1	0	1	1	3.96727e+09	62.69	2.61061e-06	0	9.55992	7	2	895.951	1790.89	1.24035	108.387	12568	12568	MS2	10/164	HMC1_Billes_140329010544.raw
	High		QEYDESGPSIVHR	Unambiguous	7	1	P60709		CID	1	0	1	1	1.10746e+09	62.68	1.96921e-06	0	3.38706	11	2	758.855	1516.7	-0.0982743	41.7471	4222	4222	MS2	8/134	HMC1_Ac1010_140329104035.raw
		High	AGFAGDDAPR	Unambiguous	10	2	P60709;P62736		CID	1	0	1	1	1.99239e+09	62.61	1.39811e-06	0	4.90728	2	2	488.727	976.448	-0.750578	27.4866	2597	2597	MS2	9/74	HMC1_Billes_140329010544.raw
	High		AGFAGDDAPR	Unambiguous	10	2	P60709;P62736		CID	1	0	1	1	2.49836e+09	62.59	1.40456e-06	0	4.52904	2	2	488.728	976.448	-0.500549	28.0877	2570	2570	MS2	9/74	HMC1_Ac1010_140329104035.raw
		High	VAPEEHPVLLTEAPLNPK	Unambiguous	2	1	P60709		CID	1	0	1	1	1557483178	62.58	1.15936e-06	0	0.265491	1	2	977.536	1954.06	-0.187705	89.925	10604	10604	MS2	13/156	HMC1_Billes_140328223216.raw
		High	AGFAGDDAPR	Unambiguous	10	2	P60709;P62736		CID	1	0	1	1	3342770845	62.57	1.41104e-06	0	36.507	5	2	488.728	976.448	-0.313027	28.647	2953	2953	MS2	8/74	HMC1_Billes.raw
	High		AGFAGDDAPR	Unambiguous	10	2	P60709;P62736		CID	1	0	1	1		62.55	1.41756e-06	0	14.2948	28	2	488.728	976.448	0.124524	31.6767	2716	2716	MS2	8/74	HMC1_Ac1010_140329080705.raw
	High		LcYVALDFEQEMATAASSSSLEK	Unambiguous	3	1	P60709	C2(Carbamidomethyl)	CID	1	0	1	1		62.49	1.01455e-06	0	6.21423	80	3	850.731	2550.18	1.571	126.139	14024	14024	MS2	22/232	HMC1_Ac1010_140329104035.raw
		High	LcYVALDFEQEMATAASSSSLEK	Unambiguous	3	1	P60709	C2(Carbamidomethyl)	CID	1	0	1	1		62.48	1.04513e-06	0	8.79111	100	3	850.731	2550.18	1.8582	127.534	15131	15131	MS2	18/232	HMC1_Billes_140328223216.raw
	High		AGFAGDDAPR	Unambiguous	10	2	P60709;P62736		CID	1	0	1	1	2.49529e+09	62.47	1.44391e-06	0	3.94347	2	2	488.727	976.448	-0.688071	28.258	2305	2305	MS2	9/74	HMC1_Ac1010_140329080705.raw
	High		AGFAGDDAPR	Unambiguous	10	2	P60709;P62736		CID	1	0	1	1	2.49836e+09	62.45	1.45057e-06	0	12.6426	3	2	488.728	976.448	-0.375534	28.6345	2635	2635	MS2	9/74	HMC1_Ac1010_140329104035.raw
	High		SYELPDGQVITIGNER	Unambiguous	10	3	P60709;P62736;Q562R1		CID	1	0	1	1		62.38	2.51472e-06	0	23.2275	12	2	895.949	1790.89	-0.327367	110.292	12195	12195	MS2	12/164	HMC1_Ac1010_140329104035.raw
	High		EITALAPSTmK	Unambiguous	6	2	P60709;P62736	M10(Oxidation)	CID	1	0	1	1	6.31199e+08	62.33	3.18711e-06	0	1.61117	1	2	589.31	1177.61	-0.653758	45.3061	4334	4334	MS2	9/96	HMC1_Ac1010_140329080705.raw
	High		LcYVALDFEQEMATAASSSSLEK	Unambiguous	3	1	P60709	C2(Carbamidomethyl)	CID	1	0	1	1		62.27	1.03762e-06	0	10.5267	13	3	850.729	2550.17	-0.942038	121.854	11772	11772	MS2	25/232	HMC1_Ac1010_140329080705.raw
		High	LcYVALDFEQEMATAASSSSLEK	Unambiguous	3	1	P60709	C2(Carbamidomethyl)	CID	1	0	1	1		62.24	1.04481e-06	0	0	10	3	850.729	2550.17	-1.01384	119.315	15058	15058	MS2	18/232	HMC1_Billes.raw
	High		LcYVALDFEQEMATAASSSSLEK	Unambiguous	3	1	P60709	C2(Carbamidomethyl)	CID	1	0	1	1		62.14	1.0386e-06	0	0	15	3	850.729	2550.17	-0.439429	120.185	13960	13960	MS2	19/232	HMC1_Ac1010.raw
	High		LcYVALDFEQEMATAASSSSLEK	Unambiguous	3	1	P60709	C2(Carbamidomethyl)	CID	1	0	1	1	1.19146e+09	62.08	1.08402e-06	0	1.25637	0	3	850.73	2550.18	0.924792	117.642	13650	13650	MS2	17/232	HMC1_Ac1010.raw
		High	LcYVALDFEQEMATAASSSSLEK	Unambiguous	3	1	P60709	C2(Carbamidomethyl)	CID	1	0	1	1	1.58944e+07	62.01	1.07016e-06	0	4.95579	86	3	850.73	2550.18	0.709389	128.772	15232	15232	MS2	10/232	HMC1_Billes_140328223216.raw
	High		cPEALFQPSFLGMEScGIHETTFNSIMK	Unambiguous	2	1	P60709	C1(Carbamidomethyl); C16(Carbamidomethyl)	CID	1	0	1	1	8.32349e+07	61.98	1.10927e-06	0	0.389602	8	3	1077.83	3231.46	-0.164137	116.164	11132	11132	MS2	25/302	HMC1_Ac1010_140329080705.raw
		High	DLYANTVLSGGTTmYPGIADR	Unambiguous	2	1	P60709	M14(Oxidation)	CID	1	0	1	1	285250687	61.94	1.72728e-06	0	9.99709	5	3	744.361	2231.07	2.16535	108.776	13645	13645	MS2	23/230	HMC1_Billes.raw
	High		AGFAGDDAPR	Unambiguous	10	2	P60709;P62736		CID	1	0	1	1	3912988124	61.86	1.66165e-06	0	12.1538	4	2	488.728	976.448	-0.313027	27.1126	2589	2589	MS2	9/74	HMC1_Ac1010.raw
	High		QEYDESGPSIVHR	Unambiguous	7	1	P60709		CID	1	0	1	1	8.53088e+08	61.82	2.40045e-06	0	0	5	2	758.855	1516.7	-0.259242	41.5524	3896	3896	MS2	10/134	HMC1_Ac1010_140329080705.raw
		High	AGFAGDDAPR	Unambiguous	10	2	P60709;P62736		CID	1	0	1	1	3342770845	61.78	1.75892e-06	0	3.36025	0	2	488.727	976.448	-0.813086	27.5386	2793	2793	MS2	8/74	HMC1_Billes.raw
		High	cPEALFQPSFLGMEScGIHETTFNSImK	Unambiguous	2	1	P60709	C1(Carbamidomethyl); C16(Carbamidomethyl); M27(Oxidation)	CID	1	0	1	1	2.50477e+08	61.76	1.06689e-06	0	0	29	3	1083.16	3247.46	0.312416	113.316	13229	13229	MS2	27/302	HMC1_Billes_140329010544.raw
	High		VAPEEHPVLLTEAPLNPK	Unambiguous	2	1	P60709		CID	1	0	1	1		61.71	1.41651e-06	0	0	17	2	977.536	1954.06	-0.000294898	91.006	9867	9867	MS2	13/156	HMC1_Ac1010_140329104035.raw
	High		SYELPDGQVITIGNER	Unambiguous	10	3	P60709;P62736;Q562R1		CID	1	0	1	1		61.69	3.25268e-06	0	0	9	2	895.951	1790.9	1.99013	110.227	10562	10562	MS2	21/164	HMC1_Ac1010_140329080705.raw
	High		AGFAGDDAPR	Unambiguous	10	2	P60709;P62736		CID	1	0	1	1	3912988124	61.68	1.79989e-06	0	2.35227	1	2	488.727	976.447	-0.875593	28.2064	2737	2737	MS2	8/74	HMC1_Ac1010.raw
		High	DLYANTVLSGGTTmYPGIADR	Unambiguous	2	1	P60709	M14(Oxidation)	CID	1	0	1	1	2.04228e+08	61.67	1.90615e-06	0	4.15381	4	3	744.36	2231.07	0.770144	108.832	12949	12949	MS2	27/230	HMC1_Billes_140328223216.raw
	High		DLYANTVLSGGTTMYPGIADR	Unambiguous	2	1	P60709		CID	1	0	1	1	1.10081e+09	61.61	2.17426e-06	0	30.7128	19	2	1108.04	2215.07	0.910933	113.056	13057	13057	MS2	14/230	HMC1_Ac1010.raw
		High	DLYANTVLSGGTTMYPGIADR	Unambiguous	2	1	P60709		CID	1	0	1	1	4.78352e+08	61.54	2.17451e-06	0	5.55051	2	3	739.029	2215.07	0.491546	112.492	14158	14158	MS2	25/230	HMC1_Billes.raw
	High		VAPEEHPVLLTEAPLNPK	Unambiguous	2	1	P60709		CID	1	0	1	1	2.25778e+09	61.5	1.41589e-06	0	0.50374	0	2	977.536	1954.06	-0.312645	88.9057	10216	10216	MS2	12/156	HMC1_Ac1010.raw
	High		LcYVALDFEQEMATAASSSSLEK	Unambiguous	3	1	P60709	C2(Carbamidomethyl)	CID	1	0	1	1		61.49	1.27724e-06	0	20.0605	66	3	850.731	2550.18	1.3556	126.849	14083	14083	MS2	24/232	HMC1_Ac1010_140329104035.raw
	High		TTGIVMDSGDGVTHTVPIYEGYALPHAILR	Unambiguous	2	1	P60709		CID	1	0	1	1	5.68477e+08	61.43	1.40293e-06	0	12.8878	9	3	1061.88	3183.62	1.62102	111.131	12305	12305	MS2	17/270	HMC1_Ac1010_140329104035.raw
		High	cPEALFQPSFLGMEScGIHETTFNSImK	Unambiguous	2	1	P60709	C1(Carbamidomethyl); C16(Carbamidomethyl); M27(Oxidation)	CID	1	0	1	1	2.50832e+08	61.18	1.25743e-06	0	1.63481	4	3	1083.16	3247.46	0.989027	113.339	13540	13540	MS2	26/302	HMC1_Billes_140328223216.raw
		High	KDLYANTVLSGGTTmYPGIADR	Unambiguous	2	1	P60709	M15(Oxidation)	CID	1	0	1	1	112785196	61.14	2.42276e-06	1	11.9541	6	3	787.058	2359.16	0.159452	100.654	12541	12541	MS2	26/248	HMC1_Billes.raw
	High		cPEALFQPSFLGMEScGIHETTFNSImK	Unambiguous	2	1	P60709	C1(Carbamidomethyl); C16(Carbamidomethyl); M27(Oxidation)	CID	1	0	1	1	4.335e+08	61.1	1.28081e-06	0	0	5	3	1083.16	3247.45	-1.15358	113.234	12579	12579	MS2	24/302	HMC1_Ac1010_140329104035.raw
	High		SYELPDGQVITIGNER	Unambiguous	10	3	P60709;P62736;Q562R1		CID	1	0	1	1		61.06	3.83881e-06	0	40.8582	100	2	895.952	1790.9	2.3991	135.496	13110	13110	MS2	12/164	HMC1_Ac1010_140329080705.raw
	High		cPEALFQPSFLGMEScGIHETTFNSIMK	Unambiguous	2	1	P60709	C1(Carbamidomethyl); C16(Carbamidomethyl)	CID	1	0	1	1	1.7912e+06	61.02	1.26509e-06	0	0	100	2	1616.24	3231.46	0.463321	115.985	11117	11117	MS2	22/302	HMC1_Ac1010_140329080705.raw
		High	DSYVGDEAQSK	Unambiguous	6	2	P60709;P62736		CID	1	0	1	1	3363056752	60.97	1.63966e-06	0	3.74715	0	2	599.765	1198.52	0.291448	23.5584	2209	2209	MS2	16/102	HMC1_Billes.raw
		High	LcYVALDFEQEMATAASSSSLEK	Unambiguous	3	1	P60709	C2(Carbamidomethyl)	CID	1	0	1	1	7.25305e+08	60.92	1.37546e-06	0	9.27662	4	3	850.73	2550.18	0.852991	117.25	13727	13727	MS2	20/232	HMC1_Billes_140329010544.raw
	High		cPEALFQPSFLGMEScGIHETTFNSIMK	Unambiguous	2	1	P60709	C1(Carbamidomethyl); C16(Carbamidomethyl)	CID	1	0	1	1		60.73	1.56377e-06	0	5.47121	15	3	1077.82	3231.45	-2.99731	117.415	13096	13096	MS2	25/302	HMC1_Ac1010_140329104035.raw
	High		SYELPDGQVITIGNER	Unambiguous	10	3	P60709;P62736;Q562R1		CID	1	0	1	1		60.72	3.81252e-06	0	16.684	100	2	895.95	1790.89	0.695058	137.191	13276	13276	MS2	20/164	HMC1_Ac1010_140329080705.raw
	High		VAPEEHPVLLTEAPLNPK	Unambiguous	2	1	P60709		CID	1	0	1	1	1.89345e+07	60.66	1.67508e-06	0	0	41	2	977.536	1954.06	-0.375115	89.1985	8682	8682	MS2	11/156	HMC1_Ac1010_140329080705.raw
		High	KDLYANTVLSGGTTMYPGIADR	Unambiguous	2	1	P60709		CID	1	0	1	1	2.59278e+08	60.59	2.22608e-06	1	37.8069	1	3	781.731	2343.18	5.67458	105.071	12125	12125	MS2	17/248	HMC1_Billes_140329010544.raw
	High		AGFAGDDAPR	Unambiguous	10	2	P60709;P62736		CID	1	0	1	1	2.49529e+09	60.58	2.23121e-06	0	7.32072	4	2	488.728	976.448	-0.563056	29.366	2439	2439	MS2	9/74	HMC1_Ac1010_140329080705.raw
		High	SYELPDGQVITIGNER	Unambiguous	10	3	P60709;P62736;Q562R1		CID	1	0	1	1		60.4	4.10405e-06	0	24.3808	8	2	895.95	1790.89	0.490573	108.468	13602	13602	MS2	13/164	HMC1_Billes.raw
	High		LcYVALDFEQEMATAASSSSLEK	Unambiguous	3	1	P60709	C2(Carbamidomethyl)	CID	1	0	1	1	2.42309e+07	60.34	1.66446e-06	0	0	91	3	850.731	2550.18	1.571	128.565	12422	12422	MS2	10/232	HMC1_Ac1010_140329080705.raw
	High		VAPEEHPVLLTEAPLNPK	Unambiguous	2	1	P60709		CID	1	0	1	1	1.89345e+07	60.01	2.09517e-06	0	0	84	2	977.536	1954.06	-0.0627649	89.7578	8727	8727	MS2	12/156	HMC1_Ac1010_140329080705.raw
	High		AGFAGDDAPR	Unambiguous	10	2	P60709;P62736		CID	1	0	1	1	2.49529e+09	59.86	2.63354e-06	0	8.71711	3	2	488.728	976.448	-0.375534	28.8105	2371	2371	MS2	9/74	HMC1_Ac1010_140329080705.raw
	High		QEYDESGPSIVHR	Unambiguous	7	1	P60709		CID	1	0	1	1	1.10746e+09	59.76	3.85738e-06	0	0.736896	3	2	758.855	1516.7	-0.0982743	41.2228	4156	4156	MS2	10/134	HMC1_Ac1010_140329104035.raw
	High		IWHHTFYNELR	Unambiguous	9	1	P60709		CID	1	0	1	1	1038007267	59.72	4.4797e-06	0	14.7838	48	2	758.378	1515.75	0.0817265	57.1296	6406	6406	MS2	7/94	HMC1_Ac1010.raw
	High		KDLYANTVLSGGTTMYPGIADR	Unambiguous	2	1	P60709		CID	1	0	1	1	6.12571e+06	59.68	2.96028e-06	1	36.0587	68	3	781.73	2343.18	4.26799	105.063	9937	9937	MS2	26/248	HMC1_Ac1010_140329080705.raw
	High		DLYANTVLSGGTTMYPGIADR	Unambiguous	2	1	P60709		CID	1	0	1	1	572817758	59.63	3.37568e-06	0	3.09379	2	3	739.028	2215.07	0.243556	112.376	12468	12468	MS2	20/230	HMC1_Ac1010_140329104035.raw
	High		KDLYANTVLSGGTTmYPGIADR	Unambiguous	2	1	P60709	M15(Oxidation)	CID	1	0	1	1	1.38267e+08	59.63	3.43013e-06	1	12.1882	45	3	787.058	2359.16	0.314681	99.7433	11458	11458	MS2	14/248	HMC1_Ac1010.raw
		High	QEYDESGPSIVHR	Unambiguous	7	1	P60709		CID	1	0	1	1	8.04748e+08	59.49	4.16104e-06	0	0	39	2	758.855	1516.7	0.223662	40.7911	4423	4423	MS2	11/134	HMC1_Billes_140328223216.raw
	High		KDLYANTVLSGGTTMYPGIADR	Unambiguous	2	1	P60709		CID	1	0	1	1	385362753	59.45	3.12128e-06	1	35.0401	1	3	781.73	2343.17	4.18985	105.025	12027	12027	MS2	13/248	HMC1_Ac1010.raw
		High	VAPEEHPVLLTEAPLNPK	Unambiguous	2	1	P60709		CID	1	0	1	1	1557483178	59.44	2.38902e-06	0	0	20	2	977.536	1954.06	-0.000294898	90.4897	10673	10673	MS2	13/156	HMC1_Billes_140328223216.raw
		High	QEYDESGPSIVHR	Unambiguous	7	1	P60709		CID	1	0	1	1	1492141614	59.43	4.21892e-06	0	2.92867	11	2	758.855	1516.7	0.304146	40.6513	4657	4657	MS2	11/134	HMC1_Billes.raw
	High		VAPEEHPVLLTEAPLNPK	Unambiguous	2	1	P60709		CID	1	0	1	1	2.25778e+09	59.42	2.05718e-06	0	0	25	2	977.537	1954.07	0.874284	88.3402	10151	10151	MS2	13/156	HMC1_Ac1010.raw
		High	DLYANTVLSGGTTMYPGIADR	Unambiguous	2	1	P60709		CID	1	0	1	1	4.04027e+08	59.37	3.64175e-06	0	1.92656	3	3	739.029	2215.07	1.07019	112.438	13114	13114	MS2	22/230	HMC1_Billes_140329010544.raw
	High		QEYDESGPSIVHR	Unambiguous	7	1	P60709		CID	1	0	1	1	8.53088e+08	59.36	4.28748e-06	0	6.48698	20	2	758.855	1516.7	0.465114	42.624	4027	4027	MS2	8/134	HMC1_Ac1010_140329080705.raw
		High	QEYDESGPSIVHR	Unambiguous	7	1	P60709		CID	1	0	1	1	8.04748e+08	59.3	4.28838e-06	0	0.963338	8	2	758.855	1516.7	0.0626938	41.8939	4572	4572	MS2	11/134	HMC1_Billes_140328223216.raw
	High		VAPEEHPVLLTEAPLNPK	Unambiguous	2	1	P60709		CID	1	0	1	1		59.26	2.13438e-06	0	0	55	2	977.537	1954.07	1.43651	92.1596	9992	9992	MS2	12/156	HMC1_Ac1010_140329104035.raw
	High		QEYDESGPSIVHR	Unambiguous	7	1	P60709		CID	1	0	1	1	1.41652e+09	59.22	4.42794e-06	0	5.25896	23	2	758.855	1516.7	0.304146	42.4511	4569	4569	MS2	8/134	HMC1_Ac1010.raw
	High		LcYVALDFEQEMATAASSSSLEK	Unambiguous	3	1	P60709	C2(Carbamidomethyl)	CID	1	0	1	1		59.22	2.15413e-06	0	5.92405	4	3	850.731	2550.18	1.3556	118.775	13260	13260	MS2	15/232	HMC1_Ac1010_140329104035.raw
		High	VAPEEHPVLLTEAPLNPK	Unambiguous	2	1	P60709		CID	1	0	1	1	1.55244e+09	59.14	2.49893e-06	0	0	26	2	977.536	1954.06	0.249585	90.1804	10378	10378	MS2	13/156	HMC1_Billes_140329010544.raw
		High	HQGVMVGMGQK	Unambiguous	7	3	P60709;P62736;Q562R1		CID	1	0	1	1	4.28587e+08	58.94	4.659e-06	0	1.32178	1	2	586.289	1171.57	-0.137294	24.8772	2256	2256	MS2	9/100	HMC1_Billes_140329010544.raw
	High		VAPEEHPVLLTEAPLNPK	Unambiguous	2	1	P60709		CID	1	0	1	1	2.20297e+09	58.89	2.71156e-06	0	2.29193	30	2	977.536	1954.06	-0.000294898	88.1589	9550	9550	MS2	13/156	HMC1_Ac1010_140329104035.raw
	High		AGFAGDDAPR	Unambiguous	10	2	P60709;P62736		CID	1	0	1	1		58.86	3.31543e-06	0	18.3708	47	2	488.728	976.448	-0.188012	32.2114	2778	2778	MS2	9/74	HMC1_Ac1010_140329080705.raw
	High		AGFAGDDAPR	Unambiguous	10	2	P60709;P62736		CID	1	0	1	1	2.49529e+09	58.76	3.39266e-06	0	9.67753	5	2	488.728	976.448	-0.125505	27.1601	2164	2164	MS2	9/74	HMC1_Ac1010_140329080705.raw
	High		EITALAPSTmK	Unambiguous	6	2	P60709;P62736	M10(Oxidation)	CID	1	0	1	1	9.38892e+08	58.74	7.28445e-06	0	1.34769	0	2	589.31	1177.61	-0.446439	45.3635	4937	4937	MS2	9/96	HMC1_Ac1010.raw
	High		HQGVmVGMGQK	Unambiguous	7	3	P60709;P62736;Q562R1	M5(Oxidation)	CID	0.4576	0	1	1	1.47829e+08	58.72	3.96116e-06	0	7.78754	13	2	594.287	1187.57	0.137599	19.7839	1521	1521	MS2	9/100	HMC1_Ac1010_140329104035.raw
		High	QEYDESGPSIVHR	Unambiguous	7	1	P60709		CID	1	0	1	1	2.81701e+09	58.72	4.83395e-06	0	10.5925	5	3	506.239	1516.7	-0.268108	42.1649	4877	4877	MS2	16/134	HMC1_Billes.raw
		High	cPEALFQPSFLGmEScGIHETTFNSIMK	Unambiguous	2	1	P60709	C1(Carbamidomethyl); M13(Oxidation); C16(Carbamidomethyl)	CID	1	0	1	1	2.50477e+08	58.63	2.19341e-06	0	5.30748	4	3	1083.16	3247.46	0.650722	113.871	13302	13302	MS2	25/302	HMC1_Billes_140329010544.raw
		High	QEYDESGPSIVHR	Unambiguous	7	1	P60709		CID	1	0	1	1	8.04748e+08	58.51	5.21437e-06	0	5.36771	47	2	758.855	1516.7	0.465114	42.4863	4650	4650	MS2	8/134	HMC1_Billes_140328223216.raw
	High		LcYVALDFEQEMATAASSSSLEK	Unambiguous	3	1	P60709	C2(Carbamidomethyl)	CID	1	0	1	1	1.19146e+09	58.5	2.40131e-06	0	12.2949	6	3	850.73	2550.18	0.709389	117.101	13584	13584	MS2	10/232	HMC1_Ac1010.raw
		High	HQGVMVGMGQK	Unambiguous	7	3	P60709;P62736;Q562R1		CID	1	0	1	1	4.28587e+08	58.47	5.33373e-06	0	4.8629	17	2	586.289	1171.57	0.0710934	25.4046	2324	2324	MS2	8/100	HMC1_Billes_140329010544.raw
		High	LcYVALDFEQEMATAASSSSLEK	Unambiguous	3	1	P60709	C2(Carbamidomethyl)	CID	1	0	1	1	6.99738e+08	58.26	2.61239e-06	0	0	5	3	850.732	2550.18	2.36081	118.319	14179	14179	MS2	10/232	HMC1_Billes_140328223216.raw
	High		HQGVMVGMGQK	Unambiguous	7	3	P60709;P62736;Q562R1		CID	1	0	1	1	5.6814e+08	58.08	5.67927e-06	0	1.14192	1	2	586.289	1171.57	-0.137294	24.7415	1874	1874	MS2	16/100	HMC1_Ac1010_140329080705.raw
	High		QEYDESGPSIVHR	Unambiguous	7	1	P60709		CID	1	0	1	1		57.94	5.94568e-06	0	3.79076	16	2	758.855	1516.7	0.223662	42.2851	4288	4288	MS2	10/134	HMC1_Ac1010_140329104035.raw
	High		DLYANTVLSGGTTMYPGIADR	Unambiguous	2	1	P60709		CID	1	0	1	1	9.14812e+07	57.93	4.83194e-06	0	12.4112	14	3	739.028	2215.07	-0.417753	111.961	10760	10760	MS2	24/230	HMC1_Ac1010_140329080705.raw
		High	LcYVALDFEQEMATAASSSSLEK	Unambiguous	3	1	P60709	C2(Carbamidomethyl)	CID	1	0	1	1		57.89	2.84471e-06	0	5.73949	6	3	850.73	2550.18	0.924792	118.385	14941	14941	MS2	18/232	HMC1_Billes.raw
	High		IWHHTFYNELR	Unambiguous	9	1	P60709		CID	1	0	1	1		57.86	6.79279e-06	0	7.15996	7	3	505.921	1515.75	-0.752625	61.2	6176	6176	MS2	9/94	HMC1_Ac1010_140329080705.raw
		High	IWHHTFYNELR	Unambiguous	9	1	P60709		CID	1	0	1	1		57.8	6.88729e-06	0	11.9663	6	3	505.921	1515.75	-0.269417	60.1664	7317	7317	MS2	9/94	HMC1_Billes.raw
	High		LcYVALDFEQEMATAASSSSLEK	Unambiguous	3	1	P60709	C2(Carbamidomethyl)	CID	1	0	1	1		57.75	3.02185e-06	0	0	24	3	850.731	2550.18	2.07361	122.521	13686	13686	MS2	23/232	HMC1_Ac1010_140329104035.raw
		High	DSYVGDEAQSK	Unambiguous	6	2	P60709;P62736		CID	1	0	1	1	2.23243e+09	57.71	3.47339e-06	0	3.5421	0	2	599.765	1198.52	0.291448	23.594	2150	2150	MS2	9/102	HMC1_Billes_140328223216.raw
	High		LcYVALDFEQEmATAASSSSLEK	Unambiguous	3	1	P60709	C2(Carbamidomethyl); M12(Oxidation)	CID	1	0	1	1	2.75812e+08	57.62	3.54612e-06	0	6.79661	3	3	856.062	2566.17	0.950249	109.431	12081	12081	MS2	17/232	HMC1_Ac1010_140329104035.raw
	High		HQGVMVGMGQK	Unambiguous	7	3	P60709;P62736;Q562R1		CID	1	0	1	1	9.40314e+08	57.43	6.59619e-06	0	1.29007	1	2	586.289	1171.57	-0.241488	24.6098	2261	2261	MS2	15/100	HMC1_Ac1010.raw
		High	HQGVMVGMGQK	Unambiguous	7	3	P60709;P62736;Q562R1		CID	1	0	1	1	4.99375e+08	57.38	6.76397e-06	0	24.3958	16	2	586.289	1171.57	0.175287	24.0641	2217	2217	MS2	9/100	HMC1_Billes_140328223216.raw
	High		QEYDESGPSIVHR	Unambiguous	7	1	P60709		CID	1	0	1	1		57.35	7.17901e-06	0	4.39738	46	2	758.856	1516.7	0.706565	43.4196	4422	4422	MS2	10/134	HMC1_Ac1010_140329104035.raw
		High	EITALAPSTmK	Unambiguous	6	2	P60709;P62736	M10(Oxidation)	CID	1	0	1	1	4.30446e+08	57.24	1.02896e-05	0	0.462225	1	2	589.31	1177.61	-0.446439	45.6853	4967	4967	MS2	9/96	HMC1_Billes_140329010544.raw
		High	cPEALFQPSFLGMEScGIHETTFNSIMK	Unambiguous	2	1	P60709	C1(Carbamidomethyl); C16(Carbamidomethyl)	CID	1	0	1	1	4.38115e+07	57.21	2.75656e-06	0	0	9	2	1616.24	3231.47	2.88095	115.874	13558	13558	MS2	21/302	HMC1_Billes_140329010544.raw
		High	LcYVALDFEQEmATAASSSSLEK	Unambiguous	3	1	P60709	C2(Carbamidomethyl); M12(Oxidation)	CID	1	0	1	1	188470340	57.16	3.65387e-06	0	0	4	3	856.061	2566.17	-0.619531	109.567	13755	13755	MS2	12/232	HMC1_Billes.raw
	High		LcYVALDFEQEMATAASSSSLEK	Unambiguous	3	1	P60709	C2(Carbamidomethyl)	CID	1	0	1	1		57.14	3.47754e-06	0	10.3337	38	3	850.731	2550.18	1.4992	123.115	13747	13747	MS2	11/232	HMC1_Ac1010_140329104035.raw
	High		HQGVMVGMGQK	Unambiguous	7	3	P60709;P62736;Q562R1		CID	1	0	1	1	6.64155e+08	57.01	7.26596e-06	0	7.65872	10	2	586.289	1171.57	-0.241488	25.1162	2200	2200	MS2	15/100	HMC1_Ac1010_140329104035.raw
	High		QEYDESGPSIVHR	Unambiguous	7	1	P60709		CID	1	0	1	1	1.41652e+09	56.97	7.33319e-06	0	3.70426	11	2	758.855	1516.7	0.0626938	40.7585	4344	4344	MS2	9/134	HMC1_Ac1010.raw
		High	HQGVMVGMGQK	Unambiguous	7	3	P60709;P62736;Q562R1		CID	1	0	1	1	4.28587e+08	56.93	7.40104e-06	0	16.0963	18	2	586.289	1171.57	-0.137294	24.3624	2183	2183	MS2	15/100	HMC1_Billes_140329010544.raw
	High		QEYDESGPSIVHR	Unambiguous	7	1	P60709		CID	1	0	1	1		56.9	7.45234e-06	0	4.98602	54	2	758.855	1516.7	-0.259242	43.8134	4164	4164	MS2	10/134	HMC1_Ac1010_140329080705.raw
	High		DSYVGDEAQSK	Unambiguous	6	2	P60709;P62736		CID	1	0	1	1	2445466331	56.84	3.72625e-06	0	3.84314	0	2	599.765	1198.52	-0.115955	23.4886	1997	1997	MS2	9/102	HMC1_Ac1010_140329104035.raw
	High		LcYVALDFEQEMATAASSSSLEK	Unambiguous	3	1	P60709	C2(Carbamidomethyl)	CID	1	0	1	1	992472438	56.81	3.64786e-06	0	0	2	3	850.73	2550.18	1.1402	118.234	13196	13196	MS2	25/232	HMC1_Ac1010_140329104035.raw
		High	AGFAGDDAPR	Unambiguous	10	2	P60709;P62736		CID	1	0	1	1	3342770845	56.81	5.31545e-06	0	5.8073	1	2	488.728	976.448	-0.313027	28.1371	2881	2881	MS2	8/74	HMC1_Billes.raw
	High		HQGVMVGMGQK	Unambiguous	7	3	P60709;P62736;Q562R1		CID	1	0	1	1	6.64155e+08	56.79	7.64351e-06	0	1.90024	1	2	586.289	1171.57	-0.137294	24.552	2134	2134	MS2	16/100	HMC1_Ac1010_140329104035.raw
	High		LcYVALDFEQEMATAASSSSLEK	Unambiguous	3	1	P60709	C2(Carbamidomethyl)	CID	1	0	1	1		56.78	3.77809e-06	0	0	79	3	850.73	2550.17	0.0631792	127.361	14126	14126	MS2	24/232	HMC1_Ac1010_140329104035.raw
	High		cPEALFQPSFLGmEScGIHETTFNSIMK	Unambiguous	2	1	P60709	C1(Carbamidomethyl); M13(Oxidation); C16(Carbamidomethyl)	CID	0.3509	0	1	1	5.4423e+07	56.74	3.38938e-06	0	1.37631	69	3	1083.16	3247.46	0.650722	113.867	10946	10946	MS2	24/302	HMC1_Ac1010_140329080705.raw
	High		AGFAGDDAPR	Unambiguous	10	2	P60709;P62736		CID	1	0	1	1		56.62	5.55316e-06	0	11.5222	6	2	488.727	976.448	-0.688071	30.0007	2518	2518	MS2	9/74	HMC1_Ac1010_140329080705.raw
	High		LcYVALDFEQEMATAASSSSLEK	Unambiguous	3	1	P60709	C2(Carbamidomethyl)	CID	1	0	1	1	992472438	56.6	3.82858e-06	0	0.692766	1	3	850.73	2550.18	0.493986	117.651	13124	13124	MS2	18/232	HMC1_Ac1010_140329104035.raw
		High	IWHHTFYNELR	Unambiguous	9	1	P60709		CID	1	0	1	1	2.24036e+09	56.58	9.12112e-06	0	2.36859	1	3	505.921	1515.75	-0.813026	58.2697	6536	6536	MS2	9/94	HMC1_Billes_140329010544.raw
	High		AGFAGDDAPR	Unambiguous	10	2	P60709;P62736		CID	1	0	1	1		56.57	5.61746e-06	0	6.63836	4	2	488.728	976.448	-0.625564	29.1991	2705	2705	MS2	9/74	HMC1_Ac1010_140329104035.raw
	High		AGFAGDDAPR	Unambiguous	10	2	P60709;P62736		CID	1	0	1	1		56.55	5.64339e-06	0	15.3463	7	2	488.728	976.448	-0.313027	29.7862	2777	2777	MS2	9/74	HMC1_Ac1010_140329104035.raw
	High		AGFAGDDAPR	Unambiguous	10	2	P60709;P62736		CID	1	0	1	1		56.12	6.23075e-06	0	12.6915	9	2	488.728	976.448	-0.125505	30.5423	2584	2584	MS2	9/74	HMC1_Ac1010_140329080705.raw
	High		QEYDESGPSIVHR	Unambiguous	7	1	P60709		CID	1	0	1	1	1.10746e+09	56.04	9.08433e-06	0	6.6137	70	2	758.855	1516.7	0.0626938	40.2526	4031	4031	MS2	10/134	HMC1_Ac1010_140329104035.raw
	High		LcYVALDFEQEmATAASSSSLEK	Unambiguous	3	1	P60709	C2(Carbamidomethyl); M12(Oxidation)	CID	1	0	1	1	6.62311e+06	55.98	5.29931e-06	0	14.4623	100	3	856.062	2566.17	1.59243	128.879	12448	12448	MS2	23/232	HMC1_Ac1010_140329080705.raw
	High		DSYVGDEAQSK	Unambiguous	6	2	P60709;P62736		CID	1	0	1	1	2.55089e+09	55.96	4.56323e-06	0	3.24442	4	2	599.765	1198.52	-0.319656	24.5145	1844	1844	MS2	9/102	HMC1_Ac1010_140329080705.raw
	High		LcYVALDFEQEMATAASSSSLEK	Unambiguous	3	1	P60709	C2(Carbamidomethyl)	CID	1	0	1	1		55.95	4.4467e-06	0	0	11	3	850.729	2550.17	-0.0804231	119.834	13384	13384	MS2	17/232	HMC1_Ac1010_140329104035.raw
	High		DSYVGDEAQSK	Unambiguous	6	2	P60709;P62736		CID	1	0	1	1	4058729350	55.91	5.25719e-06	0	1.14257	1	2	599.765	1198.52	0.393298	23.9293	2165	2165	MS2	9/102	HMC1_Ac1010.raw
		High	AGFAGDDAPR	Unambiguous	10	2	P60709;P62736		CID	1	0	1	1	1.99239e+09	55.91	6.53943e-06	0	17.7821	4	2	488.728	976.448	-0.0629974	28.6265	2751	2751	MS2	8/74	HMC1_Billes_140329010544.raw
	High		QEYDESGPSIVHR	Unambiguous	7	1	P60709		CID	1	0	1	1	8.53088e+08	55.73	9.89012e-06	0	1.46964	13	2	758.855	1516.7	0.38463	42.0971	3963	3963	MS2	11/134	HMC1_Ac1010_140329080705.raw
	High		HQGVMVGMGQK	Unambiguous	7	3	P60709;P62736;Q562R1		CID	1	0	1	1	9.40314e+08	55.69	9.98164e-06	0	15.684	11	2	586.289	1171.57	0.175287	24.0877	2189	2189	MS2	15/100	HMC1_Ac1010.raw
	High		cPEALFQPSFLGmEScGIHETTFNSImK	Unambiguous	2	1	P60709	C1(Carbamidomethyl); M13(Oxidation); C16(Carbamidomethyl); M27(Oxidation)	CID	1	0	1	1	6.52471e+07	55.67	4.60733e-06	0	5.10358	9	3	1088.49	3263.46	2.01867	110.795	12757	12757	MS2	14/302	HMC1_Ac1010.raw
	High		LcYVALDFEQEMATAASSSSLEK	Unambiguous	3	1	P60709	C2(Carbamidomethyl)	CID	1	0	1	1	2.42309e+07	55.58	4.98049e-06	0	0	20	3	850.731	2550.18	1.4992	129.108	12467	12467	MS2	23/232	HMC1_Ac1010_140329080705.raw
		High	HQGVMVGMGQK	Unambiguous	7	3	P60709;P62736;Q562R1		CID	1	0	1	1	4.99375e+08	55.54	1.01928e-05	0	1.614	1	2	586.289	1171.57	-0.0331003	24.5914	2293	2293	MS2	16/100	HMC1_Billes_140328223216.raw
	High		DSYVGDEAQSK	Unambiguous	6	2	P60709;P62736		CID	1	0	1	1		55.31	6.03606e-06	0	3.41371	8	2	599.765	1198.52	0.189597	25.6066	1977	1977	MS2	9/102	HMC1_Ac1010_140329080705.raw
	High		QEYDESGPSIVHR	Unambiguous	7	1	P60709		CID	1	0	1	1	2.03391e+09	55.28	1.09699e-05	0	3.10094	0	3	506.239	1516.7	-0.932102	40.7077	4089	4089	MS2	18/134	HMC1_Ac1010_140329104035.raw
		High	LcYVALDFEQEMATAASSSSLEK	Unambiguous	3	1	P60709	C2(Carbamidomethyl)	CID	1	0	1	1	6.99738e+08	55.27	5.05183e-06	0	2.222	1	3	850.73	2550.18	0.852991	117.737	14103	14103	MS2	11/232	HMC1_Billes_140328223216.raw
		High	SYELPDGQVITIGNER	Unambiguous	10	3	P60709;P62736;Q562R1		CID	1	0	1	1	1.94507e+08	55.23	1.31963e-05	0	12.1907	4	3	597.635	1790.89	-0.437118	107.975	12512	12512	MS2	8/164	HMC1_Billes_140329010544.raw
		High	EITALAPSTmK	Unambiguous	6	2	P60709;P62736	M10(Oxidation)	CID	1	0	1	1	4.83786e+08	55.2	1.52508e-05	0	0	1	2	589.31	1177.61	-0.34278	45.5689	5050	5050	MS2	9/96	HMC1_Billes_140328223216.raw
		High	AGFAGDDAPR	Unambiguous	10	2	P60709;P62736		CID	1	0	1	1	1.99239e+09	55.16	7.77213e-06	0	51.7287	14	2	488.728	976.448	-0.563056	29.2427	2830	2830	MS2	9/74	HMC1_Billes_140329010544.raw
	High		QEYDESGPSIVHR	Unambiguous	7	1	P60709		CID	1	0	1	1	2031372848	55.12	1.09201e-05	0	2.47725	3	3	506.239	1516.7	-0.449197	41.9903	3950	3950	MS2	19/134	HMC1_Ac1010_140329080705.raw
	High		EITALAPSTMK	Unambiguous	6	2	P60709;P62736		CID	1	0	1	1	1481075319	55.05	1.2348e-05	0	3.32768	0	2	581.313	1161.62	-0.101211	64.7559	6571	6571	MS2	9/96	HMC1_Ac1010_140329080705.raw
		High	DSYVGDEAQSK	Unambiguous	6	2	P60709;P62736		CID	1	0	1	1	1966333750	55	5.6921e-06	0	4.82088	4	2	599.765	1198.52	-0.217806	24.3399	2179	2179	MS2	9/102	HMC1_Billes_140329010544.raw
	High		HQGVMVGMGQK	Unambiguous	7	3	P60709;P62736;Q562R1		CID	1	0	1	1	5.6814e+08	54.96	1.14895e-05	0	6.82424	14	2	586.289	1171.57	0.383674	25.367	1946	1946	MS2	16/100	HMC1_Ac1010_140329080705.raw
		High	IWHHTFYNELR	Unambiguous	9	1	P60709		CID	1	0	1	1		54.83	1.36473e-05	0	25.3591	6	3	505.921	1515.75	-0.99423	59.9978	6875	6875	MS2	9/94	HMC1_Billes_140328223216.raw
	High		LcYVALDFEQEMATAASSSSLEK	Unambiguous	3	1	P60709	C2(Carbamidomethyl)	CID	1	0	1	1		54.82	5.76817e-06	0	0	6	3	850.73	2550.18	1.1402	119.423	11482	11482	MS2	11/232	HMC1_Ac1010_140329080705.raw
	High		LcYVALDFEQEMATAASSSSLEK	Unambiguous	3	1	P60709	C2(Carbamidomethyl)	CID	1	0	1	1		54.8	5.79479e-06	0	0	100	3	850.733	2550.18	3.65322	130.486	12599	12599	MS2	20/232	HMC1_Ac1010_140329080705.raw
		High	DSYVGDEAQSK	Unambiguous	6	2	P60709;P62736		CID	1	0	1	1	3363056752	54.78	6.81952e-06	0	4.57964	2	2	599.765	1198.52	0.189597	24.1381	2295	2295	MS2	9/102	HMC1_Billes.raw
		High	DLYANTVLSGGTTMYPGIADR	Unambiguous	2	1	P60709		CID	1	0	1	1	317541339	54.72	1.04559e-05	0	10.0085	5	3	739.029	2215.07	0.408883	112.515	13432	13432	MS2	25/230	HMC1_Billes_140328223216.raw
	High		DSYVGDEAQSK	Unambiguous	6	2	P60709;P62736		CID	1	0	1	1	2.55089e+09	54.7	6.26862e-06	0	0.829013	5	2	599.765	1198.52	-0.0141043	25.0849	1915	1915	MS2	9/102	HMC1_Ac1010_140329080705.raw
		High	cPEALFQPSFLGMEScGIHETTFNSIMK	Unambiguous	2	1	P60709	C1(Carbamidomethyl); C16(Carbamidomethyl)	CID	1	0	1	1	7.36379e+08	54.5	5.67701e-06	0	2.83822	5	3	1077.83	3231.47	0.969129	116.385	13618	13618	MS2	23/302	HMC1_Billes_140329010544.raw
		High	EITALAPSTmK	Unambiguous	6	2	P60709;P62736	M10(Oxidation)	CID	1	0	1	1	721330811	54.46	1.77258e-05	0	0.648374	1	2	589.31	1177.61	-0.239121	45.5196	5339	5339	MS2	9/96	HMC1_Billes.raw
		High	GYSFTTTAER	Unambiguous	2	1	P60709		CID	1	0	1	1	1932281192	54.36	7.51197e-06	0	3.32971	0	2	566.767	1132.53	-0.0514182	46.4718	5171	5171	MS2	8/84	HMC1_Billes_140328223216.raw
	High		DSYVGDEAQSK	Unambiguous	6	2	P60709;P62736		CID	1	0	1	1	2445466331	54.25	6.76507e-06	0	1.56072	4	2	599.765	1198.52	-0.319656	24.5574	2135	2135	MS2	9/102	HMC1_Ac1010_140329104035.raw
		High	HQGVMVGMGQK	Unambiguous	7	3	P60709;P62736;Q562R1		CID	1	0	1	1	8.19617e+08	54.24	1.43147e-05	0	39.151	17	2	586.29	1171.57	1.32142	24.0892	2288	2288	MS2	9/100	HMC1_Billes.raw
		High	QEYDESGPSIVHR	Unambiguous	7	1	P60709		CID	1	0	1	1	7.63854e+08	54.15	1.42299e-05	0	0	19	2	758.855	1516.7	0.38463	40.8537	4341	4341	MS2	10/134	HMC1_Billes_140329010544.raw
	High		SYELPDGQVITIGNER	Unambiguous	10	3	P60709;P62736;Q562R1		CID	1	0	1	1	263749910	54.1	1.73125e-05	0	26.1396	4	3	597.635	1790.89	-0.0281476	108.035	10268	10268	MS2	9/164	HMC1_Ac1010_140329080705.raw
	High		LcYVALDFEQEMATAASSSSLEK	Unambiguous	3	1	P60709	C2(Carbamidomethyl)	CID	1	0	1	1		53.98	7.39898e-06	0	9.07549	12	2	1275.6	2550.18	4.28077	119.081	13829	13829	MS2	20/232	HMC1_Ac1010.raw
	High		KDLYANTVLSGGTTMYPGIADR	Unambiguous	2	1	P60709		CID	1	0	1	1	3.78693e+08	53.8	1.16723e-05	1	41.0772	1	3	781.729	2343.17	3.72098	104.902	11481	11481	MS2	23/248	HMC1_Ac1010_140329104035.raw
	High		LcYVALDFEQEmATAASSSSLEK	Unambiguous	3	1	P60709	C2(Carbamidomethyl); M12(Oxidation)	CID	1	0	1	1	2.30076e+08	53.76	7.99381e-06	0	2.09575	4	3	856.061	2566.17	-0.476823	109.487	10464	10464	MS2	24/232	HMC1_Ac1010_140329080705.raw
	High		SYELPDGQVITIGNER	Unambiguous	10	3	P60709;P62736;Q562R1		CID	1	0	1	1		53.74	2.04994e-05	0	9.70889	8	2	895.951	1790.89	1.30851	109.616	12106	12106	MS2	13/164	HMC1_Ac1010_140329104035.raw
		High	GYSFTTTAER	Unambiguous	2	1	P60709		CID	1	0	1	1	1444921792	53.67	8.8055e-06	0	4.67282	6	2	566.767	1132.53	0.379725	48.1025	5380	5380	MS2	8/84	HMC1_Billes_140328223216.raw
	High		QEYDESGPSIVHR	Unambiguous	7	1	P60709		CID	1	0	1	1		53.63	1.69069e-05	0	0	29	2	758.855	1516.7	0.545598	43.207	4093	4093	MS2	11/134	HMC1_Ac1010_140329080705.raw
		High	IWHHTFYNELR	Unambiguous	9	1	P60709		CID	1	0	1	1	2603104000	53.55	1.83252e-05	0	8.01332	2	3	505.921	1515.75	-0.692224	58.9229	6743	6743	MS2	8/94	HMC1_Billes_140328223216.raw
	High		DSYVGDEAQSK	Unambiguous	6	2	P60709;P62736		CID	1	0	1	1	4058729350	53.5	8.26365e-06	0	4.19391	0	2	599.765	1198.52	-0.0141043	23.3363	2083	2083	MS2	14/102	HMC1_Ac1010.raw
	High		DSYVGDEAQSK	Unambiguous	6	2	P60709;P62736		CID	1	0	1	1	2.55089e+09	53.49	8.05884e-06	0	0	100	2	599.764	1198.52	-0.72706	22.9983	1650	1650	MS2	9/102	HMC1_Ac1010_140329080705.raw
	High		DSYVGDEAQSK	Unambiguous	6	2	P60709;P62736		CID	1	0	1	1	2445466331	53.39	8.24655e-06	0	3.17132	6	2	599.765	1198.52	-0.421507	25.1103	2199	2199	MS2	14/102	HMC1_Ac1010_140329104035.raw
		High	cPEALFQPSFLGMEScGIHETTFNSImK	Unambiguous	2	1	P60709	C1(Carbamidomethyl); C16(Carbamidomethyl); M27(Oxidation)	CID	1	0	1	1	3.62005e+08	53.39	7.33027e-06	0	6.69069	5	3	1083.16	3247.46	0.425185	113.323	14271	14271	MS2	23/302	HMC1_Billes.raw
	High		cPEALFQPSFLGmEScGIHETTFNSImK	Unambiguous	2	1	P60709	C1(Carbamidomethyl); M13(Oxidation); C16(Carbamidomethyl); M27(Oxidation)	CID	1	0	1	1	5.54419e+07	53.38	8.03597e-06	0	0	8	3	1088.49	3263.46	2.2431	110.816	12264	12264	MS2	23/302	HMC1_Ac1010_140329104035.raw
		High	DLYANTVLSGGTTMYPGIADR	Unambiguous	2	1	P60709		CID	1	0	1	1	317541339	53.25	1.44311e-05	0	33.6897	6	3	739.028	2215.07	-0.665743	111.959	13358	13358	MS2	21/230	HMC1_Billes_140328223216.raw
		High	QEYDESGPSIVHR	Unambiguous	7	1	P60709		CID	1	0	1	1	7.63854e+08	53.22	1.76279e-05	0	2.00804	14	2	758.855	1516.7	0.38463	42.0115	4495	4495	MS2	11/134	HMC1_Billes_140329010544.raw
		High	cPEALFQPSFLGmEScGIHETTFNSIMK	Unambiguous	2	1	P60709	C1(Carbamidomethyl); M13(Oxidation); C16(Carbamidomethyl)	CID	1	0	1	1	2.50832e+08	53.21	7.87923e-06	0	1.73205	5	3	1083.15	3247.45	-2.1685	113.933	13619	13619	MS2	14/302	HMC1_Billes_140328223216.raw
		High	IWHHTFYNELR	Unambiguous	9	1	P60709		CID	1	0	1	1	2.24036e+09	53.2	1.98631e-05	0	2.21101	0	3	505.921	1515.75	-0.511021	57.7527	6470	6470	MS2	9/94	HMC1_Billes_140329010544.raw
		High	EITALAPSTMK	Unambiguous	6	2	P60709;P62736		CID	1	0	1	1	1106558260	53.18	1.89932e-05	0	2.10855	1	2	581.313	1161.62	-0.101211	64.9876	7361	7361	MS2	12/96	HMC1_Billes_140329010544.raw
	High		HQGVmVGMGQK	Unambiguous	7	3	P60709;P62736;Q562R1	M5(Oxidation)	CID	1	0	1	1	1.47829e+08	53.14	1.4316e-05	0	17.1389	10	2	594.287	1187.57	0.0348089	20.3367	1590	1590	MS2	8/100	HMC1_Ac1010_140329104035.raw
		High	AGFAGDDAPR	Unambiguous	10	2	P60709;P62736		CID	1	0	1	1	2.29182e+09	53.04	1.26631e-05	0	27.0646	5	2	488.728	976.448	-0.250519	28.446	2807	2807	MS2	9/74	HMC1_Billes_140328223216.raw
		High	LcYVALDFEQEMATAASSSSLEK	Unambiguous	3	1	P60709	C2(Carbamidomethyl)	CID	1	0	1	1		53.04	8.93866e-06	0	0	17	3	850.731	2550.18	1.4274	119.549	14332	14332	MS2	23/232	HMC1_Billes_140328223216.raw
	High		QEYDESGPSIVHR	Unambiguous	7	1	P60709		CID	1	0	1	1	8.53088e+08	53.02	1.84587e-05	0	0	23	2	758.855	1516.7	0.304146	40.5241	3765	3765	MS2	10/134	HMC1_Ac1010_140329080705.raw
	High		LcYVALDFEQEMATAASSSSLEK	Unambiguous	3	1	P60709	C2(Carbamidomethyl)	CID	1	0	1	1		52.97	8.57924e-06	0	0	9	3	850.73	2550.18	0.637588	120.539	11614	11614	MS2	17/232	HMC1_Ac1010_140329080705.raw
	High		DSYVGDEAQSK	Unambiguous	6	2	P60709;P62736		CID	1	0	1	1	2445466331	52.88	1.05622e-05	0	2.3466	2	2	599.765	1198.52	0.189597	24.0028	2063	2063	MS2	9/102	HMC1_Ac1010_140329104035.raw
		High	SYELPDGQVITIGNER	Unambiguous	10	3	P60709;P62736;Q562R1		CID	1	0	1	1	3808796005	52.67	2.43339e-05	0	21.7295	11	2	895.95	1790.89	0.490573	108.514	12905	12905	MS2	13/164	HMC1_Billes_140328223216.raw
		High	IWHHTFYNELR	Unambiguous	9	1	P60709		CID	1	0	1	1		52.65	2.25449e-05	0	4.8565	11	3	505.921	1515.75	-0.269417	60.5238	6943	6943	MS2	9/94	HMC1_Billes_140328223216.raw
	High		GYSFTTTAER	Unambiguous	2	1	P60709		CID	1	0	1	1		52.64	8.43979e-06	0	3.66315	0	2	566.767	1132.53	0.271939	46.3351	5067	5067	MS2	8/84	HMC1_Ac1010.raw
		High	GYSFTTTAER	Unambiguous	2	1	P60709		CID	1	0	1	1	3524745088	52.64	1.08901e-05	0	3.83933	0	2	566.767	1132.53	0.0563676	46.4237	5471	5471	MS2	8/84	HMC1_Billes.raw
	High		IWHHTFYNELR	Unambiguous	9	1	P60709		CID	1	0	1	1	3888943532	52.63	2.2649e-05	0	3.53152	1	3	505.921	1515.75	-0.813026	58.7728	6608	6608	MS2	7/94	HMC1_Ac1010.raw
	High		EITALAPSTMK	Unambiguous	6	2	P60709;P62736		CID	1	0	1	1	1793185935	52.62	2.16071e-05	0	4.04903	0	2	581.313	1161.62	0.108962	64.2917	6862	6862	MS2	9/96	HMC1_Ac1010_140329104035.raw
	High		LcYVALDFEQEMATAASSSSLEK	Unambiguous	3	1	P60709	C2(Carbamidomethyl)	CID	1	0	1	1		52.52	1.00756e-05	0	0	100	3	850.731	2550.18	2.21721	130.44	14389	14389	MS2	25/232	HMC1_Ac1010_140329104035.raw
		High	LcYVALDFEQEMATAASSSSLEK	Unambiguous	3	1	P60709	C2(Carbamidomethyl)	CID	1	0	1	1		52.51	1.00989e-05	0	28.012	9	3	850.73	2550.17	0.206782	118.861	14247	14247	MS2	14/232	HMC1_Billes_140328223216.raw
	High		DSYVGDEAQSK	Unambiguous	6	2	P60709;P62736		CID	1	0	1	1	2445466331	52.47	1.04754e-05	0	4.09886	16	2	599.765	1198.52	0.0877463	22.947	1927	1927	MS2	9/102	HMC1_Ac1010_140329104035.raw
		High	AVFPSIVGRPR	Unambiguous	9	2	P60709;P62736		CID	1	0	1	1	3.21348e+08	52.41	1.14823e-05	0	2.79998	2	2	599.856	1198.71	0.0356259	68.4821	7953	7953	MS2	9/84	HMC1_Billes_140328223216.raw
	High		HQGVMVGMGQK	Unambiguous	7	3	P60709;P62736;Q562R1		CID	1	0	1	1	6.64155e+08	52.37	2.11491e-05	0	23.3631	20	2	586.289	1171.57	-0.345681	24.0145	2065	2065	MS2	14/100	HMC1_Ac1010_140329104035.raw
	High		AGFAGDDAPR	Unambiguous	10	2	P60709;P62736		CID	1	0	1	1		52.28	1.50848e-05	0	21.8784	12	2	488.728	976.448	-0.438041	30.3145	2841	2841	MS2	9/74	HMC1_Ac1010_140329104035.raw
	High		LcYVALDFEQEMATAASSSSLEK	Unambiguous	3	1	P60709	C2(Carbamidomethyl)	CID	1	0	1	1		52.24	1.07466e-05	0	0	59	3	850.729	2550.17	-0.583032	124.934	14459	14459	MS2	12/232	HMC1_Ac1010.raw
	High		LcYVALDFEQEMATAASSSSLEK	Unambiguous	3	1	P60709	C2(Carbamidomethyl)	CID	1	0	1	1		52.23	1.10706e-05	0	0	15	3	850.731	2550.18	1.7146	121.173	11692	11692	MS2	10/232	HMC1_Ac1010_140329080705.raw
	High		IWHHTFYNELR	Unambiguous	9	1	P60709		CID	1	0	1	1		52.17	2.51796e-05	0	4.23198	4	3	505.921	1515.75	-0.511021	60.6085	6109	6109	MS2	9/94	HMC1_Ac1010_140329080705.raw
	High		HQGVMVGMGQK	Unambiguous	7	3	P60709;P62736;Q562R1		CID	1	0	1	1	5.6814e+08	52.16	2.21969e-05	0	19.2176	22	2	586.289	1171.57	-0.0331003	24.1741	1801	1801	MS2	14/100	HMC1_Ac1010_140329080705.raw
	High		LcYVALDFEQEMATAASSSSLEK	Unambiguous	3	1	P60709	C2(Carbamidomethyl)	CID	1	0	1	1		51.88	1.16754e-05	0	7.81119	100	3	850.731	2550.18	1.2838	128.194	14739	14739	MS2	14/232	HMC1_Ac1010.raw
		High	GYSFTTTAER	Unambiguous	2	1	P60709		CID	1	0	1	1	1932281192	51.69	1.38917e-05	0	45.3206	30	2	566.767	1132.53	-0.698133	45.9477	5099	5099	MS2	9/84	HMC1_Billes_140328223216.raw
		High	LcYVALDFEQEMATAASSSSLEK	Unambiguous	3	1	P60709	C2(Carbamidomethyl)	CID	1	0	1	1	250078	51.69	1.25364e-05	0	0	100	3	850.731	2550.18	1.7146	130.152	16175	16175	MS2	11/232	HMC1_Billes.raw
	High		cPEALFQPSFLGmEScGIHETTFNSIMK	Unambiguous	2	1	P60709	C1(Carbamidomethyl); M13(Oxidation); C16(Carbamidomethyl)	CID	0.2692	0	1	1	4.335e+08	51.67	1.22538e-05	0	0.719492	2	3	1083.16	3247.46	-0.138658	113.727	12643	12643	MS2	15/302	HMC1_Ac1010_140329104035.raw
	High		LcYVALDFEQEMATAASSSSLEK	Unambiguous	3	1	P60709	C2(Carbamidomethyl)	CID	1	0	1	1	1.14418e+06	51.66	1.19409e-05	0	0	100	3	850.733	2550.18	3.58142	133.98	14737	14737	MS2	19/232	HMC1_Ac1010_140329104035.raw
		High	LcYVALDFEQEMATAASSSSLEK	Unambiguous	3	1	P60709	C2(Carbamidomethyl)	CID	1	0	1	1		51.62	1.20514e-05	0	16.0013	23	3	850.73	2550.18	0.924792	120.894	15252	15252	MS2	14/232	HMC1_Billes.raw
	High		DSYVGDEAQSK	Unambiguous	6	2	P60709;P62736		CID	1	0	1	1	4058729350	51.53	1.26553e-05	0	3.42933	4	2	599.764	1198.52	-0.523358	24.4608	2241	2241	MS2	14/102	HMC1_Ac1010.raw
	High		GYSFTTTAER	Unambiguous	2	1	P60709		CID	1	0	1	1	3746027111	51.47	1.71085e-05	0	2.525	0	2	566.768	1132.53	0.810867	46.7458	4513	4513	MS2	8/84	HMC1_Ac1010_140329080705.raw
		High	AGFAGDDAPR	Unambiguous	10	2	P60709;P62736		CID	1	0	1	1		51.4	1.84731e-05	0	38.6404	12	2	488.728	976.449	0.249539	29.2542	3039	3039	MS2	9/74	HMC1_Billes.raw
	High		QEYDESGPSIVHR	Unambiguous	7	1	P60709		CID	1	0	1	1	2031372848	51.34	2.7177e-05	0	0.899548	1	3	506.239	1516.7	-0.871739	41.4663	3884	3884	MS2	14/134	HMC1_Ac1010_140329080705.raw
	High		DSYVGDEAQSK	Unambiguous	6	2	P60709;P62736		CID	1	0	1	1		51.16	1.41635e-05	0	10.6007	12	2	599.765	1198.52	0.0877463	26.1632	2043	2043	MS2	9/102	HMC1_Ac1010_140329080705.raw
		High	QEYDESGPSIVHR	Unambiguous	7	1	P60709		CID	1	0	1	1	1680380225	51.14	2.84578e-05	0	5.14903	3	3	506.239	1516.7	-0.871739	42.0051	4494	4494	MS2	18/134	HMC1_Billes_140329010544.raw
	High		EITALAPSTMK	Unambiguous	6	2	P60709;P62736		CID	1	0	1	1	1481075319	51.11	3.05912e-05	0	2.14433	2	2	581.313	1161.62	0.00387552	65.3388	6637	6637	MS2	9/96	HMC1_Ac1010_140329080705.raw
	High		DSYVGDEAQSK	Unambiguous	6	2	P60709;P62736		CID	1	0	1	1		51.11	1.39403e-05	0	5.01614	10	2	599.765	1198.52	-0.115955	25.6674	2265	2265	MS2	9/102	HMC1_Ac1010_140329104035.raw
	High		DSYVGDEAQSKR	Unambiguous	6	2	P60709;P62736		CID	1	0	1	1	93066106	51.11	3.05912e-05	1	10.6957	17	2	677.815	1354.62	0.133952	20.0212	1620	1620	MS2	10/112	HMC1_Ac1010.raw
		High	QEYDESGPSIVHR	Unambiguous	7	1	P60709		CID	1	0	1	1	1.83737e+09	51.04	2.79401e-05	0	2.38589	0	3	506.239	1516.7	-0.569923	41.3222	4494	4494	MS2	19/134	HMC1_Billes_140328223216.raw
	High		HQGVMVGMGQK	Unambiguous	7	3	P60709;P62736;Q562R1		CID	1	0	1	1	2.26679e+08	50.88	2.98053e-05	0	10.2813	3	3	391.195	1171.57	0.0596161	24.9037	1893	1893	MS2	6/100	HMC1_Ac1010_140329080705.raw
	High		LcYVALDFEQEMATAASSSSLEK	Unambiguous	3	1	P60709	C2(Carbamidomethyl)	CID	1	0	1	1		50.86	1.47663e-05	0	6.67202	89	3	850.729	2550.17	-0.00862196	127.907	14169	14169	MS2	17/232	HMC1_Ac1010_140329104035.raw
	High		SYELPDGQVITIGNER	Unambiguous	10	3	P60709;P62736;Q562R1		CID	1	0	1	1		50.84	3.99707e-05	0	23.6883	68	2	895.951	1790.89	1.44484	111.506	10711	10711	MS2	9/164	HMC1_Ac1010_140329080705.raw
	High		IWHHTFYNELR	Unambiguous	9	1	P60709		CID	1	0	1	1	2721842579	50.82	3.43596e-05	0	1.69796	0	3	505.921	1515.75	-0.511021	58.2695	5845	5845	MS2	9/94	HMC1_Ac1010_140329080705.raw
	High		LcYVALDFEQEMATAASSSSLEK	Unambiguous	3	1	P60709	C2(Carbamidomethyl)	CID	1	0	1	1		50.72	1.48265e-05	0	0	53	3	850.728	2550.17	-1.30104	129.89	12540	12540	MS2	14/232	HMC1_Ac1010_140329080705.raw
	High		IWHHTFYNELR	Unambiguous	9	1	P60709		CID	1	0	1	1		50.69	3.54037e-05	0	5.09318	7	3	505.921	1515.75	-0.390219	60.3876	6807	6807	MS2	9/94	HMC1_Ac1010.raw
	High		LcYVALDFEQEMATAASSSSLEK	Unambiguous	3	1	P60709	C2(Carbamidomethyl)	CID	1	0	1	1	2.50598e+07	50.69	1.45027e-05	0	0	100	3	850.73	2550.18	0.852991	128.509	14216	14216	MS2	24/232	HMC1_Ac1010_140329104035.raw
	High		KDLYANTVLSGGTTmYPGIADR	Unambiguous	2	1	P60709	M15(Oxidation)	CID	1	0	1	1	1.16074e+08	50.66	2.70589e-05	1	5.97425	41	3	787.058	2359.16	0.0818373	100.658	10940	10940	MS2	20/248	HMC1_Ac1010_140329104035.raw
		High	HQGVMVGMGQK	Unambiguous	7	3	P60709;P62736;Q562R1		CID	1	0	1	1	4.99375e+08	50.6	3.22257e-05	0	5.61328	14	2	586.289	1171.57	0.175287	25.1578	2366	2366	MS2	7/100	HMC1_Billes_140328223216.raw
		High	DSYVGDEAQSK	Unambiguous	6	2	P60709;P62736		CID	1	0	1	1	1966333750	50.57	1.5786e-05	0	4.15079	0	2	599.765	1198.52	-0.115955	23.7879	2102	2102	MS2	8/102	HMC1_Billes_140329010544.raw
	High		SYELPDGQVITIGNER	Unambiguous	10	3	P60709;P62736;Q562R1		CID	1	0	1	1	263749910	50.42	4.0398e-05	0	16.209	5	3	597.636	1790.89	0.585308	107.473	10192	10192	MS2	8/164	HMC1_Ac1010_140329080705.raw
	High		SYELPDGQVITIGNER	Unambiguous	10	3	P60709;P62736;Q562R1		CID	1	0	1	1	239887	50.38	4.21461e-05	0	9.58941	100	2	895.95	1790.89	0.422412	137.738	13328	13328	MS2	9/164	HMC1_Ac1010_140329080705.raw
	High		SYELPDGQVITIGNER	Unambiguous	10	3	P60709;P62736;Q562R1		CID	1	0	1	1	3.4717e+08	50.29	4.30287e-05	0	18.5332	7	3	597.636	1790.89	0.380823	107.392	12348	12348	MS2	8/164	HMC1_Ac1010.raw
	High		GYSFTTTAER	Unambiguous	2	1	P60709		CID	1	0	1	1		50.28	1.922e-05	0	27.0237	45	2	566.767	1132.53	-0.0514182	51.2176	5340	5340	MS2	8/84	HMC1_Ac1010_140329104035.raw
		High	QEYDESGPSIVHR	Unambiguous	7	1	P60709		CID	1	0	1	1	1680380225	50.28	3.37522e-05	0	2.28943	0	3	506.239	1516.7	-0.690649	41.4379	4417	4417	MS2	18/134	HMC1_Billes_140329010544.raw
	High		IWHHTFYNELR	Unambiguous	9	1	P60709		CID	1	0	1	1		50.2	3.96322e-05	0	3.31712	6	3	505.921	1515.75	-0.631823	60.0186	6368	6368	MS2	9/94	HMC1_Ac1010_140329104035.raw
	High		GYSFTTTAER	Unambiguous	2	1	P60709		CID	1	0	1	1	3.77146e+09	50.07	1.96802e-05	0	4.15863	0	2	566.767	1132.53	0.0563676	45.9284	4716	4716	MS2	8/84	HMC1_Ac1010_140329104035.raw
		High	LcYVALDFEQEMATAASSSSLEK	Unconsidered	3	1	P60709	C2(Carbamidomethyl)	CID		0.3827	2	2	1.06345e+07	50.04	1.7835e-05	0	0	65	2	1275.6	2550.19	4.47224	124.275	15633	15633	MS2	15/232	HMC1_Billes.raw
	High		GYSFTTTAER	Unambiguous	2	1	P60709		CID	1	0	1	1		49.93	2.23575e-05	0	17.4542	72	2	566.769	1132.53	3.18215	52.9196	5537	5537	MS2	8/84	HMC1_Ac1010_140329104035.raw
	High		IWHHTFYNELR	Unambiguous	9	1	P60709		CID	1	0	1	1		49.85	4.29584e-05	0	3.20029	2	3	505.921	1515.75	-0.631823	59.3307	6674	6674	MS2	9/94	HMC1_Ac1010.raw
		High	AVFPSIVGRPR	Unambiguous	9	2	P60709;P62736		CID	1	0	1	1	5.28562e+08	49.82	2.08463e-05	0	5.89237	3	2	599.856	1198.71	-0.0662092	68.9564	8493	8493	MS2	8/84	HMC1_Billes.raw
	High		EITALAPSTMK	Unambiguous	6	2	P60709;P62736		CID	1	0	1	1	2389888966	49.75	4.07813e-05	0	2.8887	2	2	581.313	1161.62	0.319135	65.3914	7422	7422	MS2	12/96	HMC1_Ac1010.raw
	High		HQGVMVGmGQK	Unambiguous	7	3	P60709;P62736;Q562R1	M8(Oxidation)	CID	1	0	1	1	1.28565e+08	49.75	3.38961e-05	0	30.44	42	2	594.286	1187.57	-0.376353	17.8014	1316	1316	MS2	15/100	HMC1_Ac1010.raw
	High		LcYVALDFEQEMATAASSSSLEK	Unambiguous	3	1	P60709	C2(Carbamidomethyl)	CID	1	0	1	1	1135703846	49.74	1.80488e-05	0	1.73518	1	3	850.73	2550.18	0.637588	118.25	11339	11339	MS2	18/232	HMC1_Ac1010_140329080705.raw
		High	DSYVGDEAQSK	Unambiguous	6	2	P60709;P62736		CID	1	0	1	1	3363056752	49.74	1.91105e-05	0	8.66824	6	2	599.765	1198.52	-0.217806	23.0135	2126	2126	MS2	8/102	HMC1_Billes.raw
	High		LcYVALDFEQEMATAASSSSLEK	Unambiguous	3	1	P60709	C2(Carbamidomethyl)	CID	1	0	1	1		49.71	1.81739e-05	0	30.6995	25	3	850.73	2550.18	0.565787	121.865	13615	13615	MS2	14/232	HMC1_Ac1010_140329104035.raw
	High		AGFAGDDAPR	Unambiguous	10	2	P60709;P62736		CID	1	0	1	1		49.56	2.82189e-05	0	26.4783	11	2	488.728	976.448	-0.500549	29.4305	2896	2896	MS2	9/74	HMC1_Ac1010.raw
		High	EITALAPSTMK	Unambiguous	6	2	P60709;P62736		CID	1	0	1	1	1875836839	49.55	4.38124e-05	0	2.94385	0	2	581.313	1161.62	0.108962	64.9177	7954	7954	MS2	9/96	HMC1_Billes.raw
	High		HQGVMVGMGQK	Unambiguous	7	3	P60709;P62736;Q562R1		CID	1	0	1	1	6.64155e+08	49.39	4.20042e-05	0	9.40922	15	2	586.289	1171.57	-0.345681	25.6736	2266	2266	MS2	7/100	HMC1_Ac1010_140329104035.raw
	High		SYELPDGQVITIGNER	Unambiguous	10	3	P60709;P62736;Q562R1		CID	1	0	1	1		49.39	5.52384e-05	0	16.6787	100	2	895.951	1790.9	1.8538	136.123	13173	13173	MS2	19/164	HMC1_Ac1010_140329080705.raw
		High	HQGVmVGMGQK	Unambiguous	7	3	P60709;P62736;Q562R1	M5(Oxidation)	CID	1	0	1	1	9.6157e+07	49.31	3.45798e-05	0	29.7337	8	2	594.287	1187.57	0.240389	20.0897	1579	1579	MS2	9/100	HMC1_Billes_140329010544.raw
	High		GYSFTTTAER	Unambiguous	2	1	P60709		CID	1	0	1	1		49.16	2.42678e-05	0	2.95332	3	2	566.767	1132.53	0.164153	48.0562	4977	4977	MS2	8/84	HMC1_Ac1010_140329104035.raw
		High	cPEALFQPSFLGmEScGIHETTFNSIMK	Unambiguous	2	1	P60709	C1(Carbamidomethyl); M13(Oxidation); C16(Carbamidomethyl)	CID	0.4286	0	1	1	3.62005e+08	49.16	2.06276e-05	0	0	3	3	1083.16	3247.45	-0.702501	113.874	14347	14347	MS2	25/302	HMC1_Billes.raw
	High		IWHHTFYNELR	Unambiguous	9	1	P60709		CID	1	0	1	1	6.58374e+08	49.12	5.08216e-05	0	7.75695	33	2	758.379	1515.75	0.403865	57.2052	5717	5717	MS2	8/94	HMC1_Ac1010_140329080705.raw
		High	HQGVMVGmGQK	Unambiguous	7	3	P60709;P62736;Q562R1	M8(Oxidation)	CID	1	0	1	1	8.3609e+07	49.12	3.61262e-05	0	11.2239	11	2	594.287	1187.57	0.137599	17.9651	1369	1369	MS2	9/100	HMC1_Billes.raw
		High	GYSFTTTAER	Unambiguous	2	1	P60709		CID	1	0	1	1	1444921792	49.09	2.52786e-05	0	3.68043	0	2	566.767	1132.53	-0.0514182	46.986	5242	5242	MS2	8/84	HMC1_Billes_140328223216.raw
	High		QEYDESGPSIVHR	Unambiguous	7	1	P60709		CID	1	0	1	1	3166491090	49.07	4.52161e-05	0	10.3814	16	3	506.239	1516.7	-0.207745	40.6804	4334	4334	MS2	14/134	HMC1_Ac1010.raw
	High		QEYDESGPSIVHR	Unambiguous	7	1	P60709		CID	1	0	1	1	2031372848	49.03	4.43842e-05	0	16.1935	30	3	506.239	1516.7	-0.569923	40.4408	3755	3755	MS2	14/134	HMC1_Ac1010_140329080705.raw
	High		HQGVmVGMGQK	Unambiguous	7	3	P60709;P62736;Q562R1	M5(Oxidation)	CID	1	0	1	1	2.45868e+08	48.91	3.7916e-05	0	24.2631	21	2	594.287	1187.57	0.137599	19.7354	1578	1578	MS2	14/100	HMC1_Ac1010.raw
		High	GYSFTTTAER	Unambiguous	2	1	P60709		CID	1	0	1	1	3524745088	48.91	2.63484e-05	0	0.967545	0	2	566.767	1132.53	0.379725	47.4561	5616	5616	MS2	8/84	HMC1_Billes.raw
	High		GYSFTTTAER	Unambiguous	2	1	P60709		CID	1	0	1	1	3746027111	48.85	2.60633e-05	0	4.14744	0	2	566.767	1132.53	0.0563676	46.222	4444	4444	MS2	8/84	HMC1_Ac1010_140329080705.raw
	High		GYSFTTTAER	Unambiguous	2	1	P60709		CID	1	0	1	1	3273223438	48.84	3.13481e-05	0	3.0704	0	2	566.768	1132.53	0.703082	46.8624	5139	5139	MS2	8/84	HMC1_Ac1010.raw
	High		GYSFTTTAER	Unambiguous	2	1	P60709		CID	1	0	1	1	3273223438	48.81	2.63045e-05	0	1.18008	2	2	566.767	1132.53	0.164153	47.9312	5275	5275	MS2	8/84	HMC1_Ac1010.raw
		High	GYSFTTTAER	Unambiguous	2	1	P60709		CID	1	0	1	1	3117734904	48.78	2.64868e-05	0	1.14846	1	2	566.767	1132.53	0.0563676	47.5758	5213	5213	MS2	8/84	HMC1_Billes_140329010544.raw
		High	IWHHTFYNELR	Unambiguous	9	1	P60709		CID	1	0	1	1	2603104000	48.76	5.52139e-05	0	2.46016	0	3	505.921	1515.75	-0.511021	58.3958	6677	6677	MS2	9/94	HMC1_Billes_140328223216.raw
	High		SYELPDGQVITIGNER	Unambiguous	10	3	P60709;P62736;Q562R1		CID	1	0	1	1	977848	48.72	6.44527e-05	0	7.40208	100	2	895.951	1790.89	1.58116	112.345	10799	10799	MS2	22/164	HMC1_Ac1010_140329080705.raw
		High	HQGVmVGMGQK	Unambiguous	7	3	P60709;P62736;Q562R1	M5(Oxidation)	CID	1	0	1	1	1.01068e+08	48.7	3.97944e-05	0	16.6822	8	2	594.286	1187.57	-0.273562	19.9572	1627	1627	MS2	9/100	HMC1_Billes_140328223216.raw
	High		LcYVALDFEQEMATAASSSSLEK	Unambiguous	3	1	P60709	C2(Carbamidomethyl)	CID	1	0	1	1		48.68	2.30382e-05	0	13.5245	63	3	850.73	2550.18	0.709389	126.786	12274	12274	MS2	21/232	HMC1_Ac1010_140329080705.raw
		High	HQGVMVGMGQK	Unambiguous	7	3	P60709;P62736;Q562R1		CID	1	0	1	1	8.19617e+08	48.68	5.14972e-05	0	5.83537	8	2	586.29	1171.57	0.800449	25.1757	2447	2447	MS2	15/100	HMC1_Billes.raw
	High		LcYVALDFEQEMATAASSSSLEK	Unambiguous	3	1	P60709	C2(Carbamidomethyl)	CID	1	0	1	1	11457227	48.67	2.44496e-05	0	9.65742	41	3	850.731	2550.18	1.4274	124.365	14403	14403	MS2	19/232	HMC1_Ac1010.raw
		High	LcYVALDFEQEMATAASSSSLEK	Unambiguous	3	1	P60709	C2(Carbamidomethyl)	CID	1	0	1	1		48.66	2.38253e-05	0	17.3611	16	3	850.729	2550.17	-0.942038	120.067	15152	15152	MS2	21/232	HMC1_Billes.raw
	High		EITALAPSTmK	Unambiguous	6	2	P60709;P62736	M10(Oxidation)	CID	1	0	1	1	9.38892e+08	48.59	7.54044e-05	0	0.719728	4	2	589.31	1177.61	-0.550098	45.9677	5014	5014	MS2	9/96	HMC1_Ac1010.raw
	High		HQGVMVGMGQK	Unambiguous	7	3	P60709;P62736;Q562R1		CID	1	0	1	1	9.40314e+08	48.57	5.07333e-05	0	7.76661	7	2	586.289	1171.57	-0.137294	25.2019	2336	2336	MS2	15/100	HMC1_Ac1010.raw
	High		HQGVmVGMGQK	Unambiguous	7	3	P60709;P62736;Q562R1	M5(Oxidation)	CID	1	0	1	1	2.45868e+08	48.47	4.19587e-05	0	5.6597	3	2	594.287	1187.57	-0.0679815	20.2265	1647	1647	MS2	9/100	HMC1_Ac1010.raw
	High		EITALAPSTmK	Unambiguous	6	2	P60709;P62736	M10(Oxidation)	CID	1	0	1	1	6.39296e+08	48.45	7.78747e-05	0	1.1192	6	2	589.31	1177.61	-0.446439	45.5925	4672	4672	MS2	8/96	HMC1_Ac1010_140329104035.raw
		High	GYSFTTTAER	Unambiguous	2	1	P60709		CID	1	0	1	1		48.42	2.8776e-05	0	27.1945	25	2	566.767	1132.53	0.164153	48.663	5343	5343	MS2	8/84	HMC1_Billes_140329010544.raw
	High		LcYVALDFEQEMATAASSSSLEK	Unambiguous	3	1	P60709	C2(Carbamidomethyl)	CID	1	0	1	1		48.26	2.68703e-05	0	74.0256	100	3	850.731	2550.18	2.21721	126.92	14636	14636	MS2	21/232	HMC1_Ac1010.raw
		High	HQGVMVGMGQK	Unambiguous	7	3	P60709;P62736;Q562R1		CID	1	0	1	1	1.63388e+08	48.24	5.62382e-05	0	18.2296	5	3	391.195	1171.57	0.137761	25.07	2278	2278	MS2	6/100	HMC1_Billes_140329010544.raw
		High	IWHHTFYNELR	Unambiguous	9	1	P60709		CID	1	0	1	1		48.22	6.25242e-05	0	8.34599	2	3	505.921	1515.75	-0.692224	59.0032	7163	7163	MS2	9/94	HMC1_Billes.raw
	High		LcYVALDFEQEMATAASSSSLEK	Unambiguous	3	1	P60709	C2(Carbamidomethyl)	CID	1	0	1	1		48.21	2.56714e-05	0	4.3652	100	3	850.729	2550.17	-0.224026	127.659	14697	14697	MS2	16/232	HMC1_Ac1010.raw
		High	QEYDESGPSIVHR	Unambiguous	7	1	P60709		CID	1	0	1	1	1492141614	48.14	5.98501e-05	0	0	20	2	758.856	1516.7	0.706565	42.2715	4892	4892	MS2	7/134	HMC1_Billes.raw
		High	LcYVALDFEQEMATAASSSSLEK	Unambiguous	3	1	P60709	C2(Carbamidomethyl)	CID	1	0	1	1		48.04	2.74813e-05	0	17.8826	100	3	850.732	2550.18	2.57621	128.159	15182	15182	MS2	18/232	HMC1_Billes_140328223216.raw
		High	DSYVGDEAQSK	Unambiguous	6	2	P60709;P62736		CID	1	0	1	1	2.23243e+09	48	2.85281e-05	0	13.6048	16	2	599.765	1198.52	-0.217806	23.0746	2077	2077	MS2	9/102	HMC1_Billes_140328223216.raw
	High		LcYVALDFEQEMATAASSSSLEK	Unambiguous	3	1	P60709	C2(Carbamidomethyl)	CID	1	0	1	1		47.96	2.79923e-05	0	0	83	3	850.729	2550.17	-0.870237	129.943	14341	14341	MS2	15/232	HMC1_Ac1010_140329104035.raw
		High	GYSFTTTAER	Unambiguous	2	1	P60709		CID	1	0	1	1	3117734904	47.89	3.2511e-05	0	3.49787	0	2	566.767	1132.53	0.164153	46.5247	5077	5077	MS2	8/84	HMC1_Billes_140329010544.raw
	High		AGFAGDDAPR	Unambiguous	10	2	P60709;P62736		CID	1	0	1	1		47.84	4.19315e-05	0	15.5537	37	2	488.728	976.448	-0.125505	31.4625	2972	2972	MS2	7/74	HMC1_Ac1010_140329104035.raw
	High		GYSFTTTAER	Unambiguous	2	1	P60709		CID	1	0	1	1	3746027111	47.84	3.45318e-05	0	41.2106	61	2	566.767	1132.53	-1.02149	45.7259	4383	4383	MS2	9/84	HMC1_Ac1010_140329080705.raw
	High		IWHHTFYNELR	Unambiguous	9	1	P60709		CID	1	0	1	1		47.81	6.87145e-05	0	5.70623	4	3	505.921	1515.75	-0.571422	59.4467	6301	6301	MS2	8/94	HMC1_Ac1010_140329104035.raw
	High		VAPEEHPVLLTEAPLNPK	Unambiguous	2	1	P60709		CID	1	0	1	1		47.77	3.50929e-05	0	0	100	2	977.536	1954.06	0.124645	92.0072	8908	8908	MS2	11/156	HMC1_Ac1010_140329080705.raw
	High		TTGIVMDSGDGVTHTVPIYEGYALPHAILR	Unambiguous	2	1	P60709		CID	1	0	1	1	8.11582e+08	47.77	3.75995e-05	0	6.90671	1	4	796.659	3183.61	0.140585	110.502	12718	12718	MS2	34/270	HMC1_Ac1010.raw
	High		IWHHTFYNELR	Unambiguous	9	1	P60709		CID	1	0	1	1	1.01954e+09	47.71	7.11622e-05	0	0	2	2	758.378	1515.75	0.32333	57.7181	6104	6104	MS2	8/94	HMC1_Ac1010_140329104035.raw
	High		QEYDESGPSIVHR	Unambiguous	7	1	P60709		CID	1	0	1	1		47.68	6.2272e-05	0	6.99114	22	2	758.855	1516.7	0.143178	42.832	4353	4353	MS2	10/134	HMC1_Ac1010_140329104035.raw
	High		GYSFTTTAER	Unambiguous	2	1	P60709		CID	1	0	1	1	3.77146e+09	47.59	3.5707e-05	0	1.79517	0	2	566.767	1132.53	0.379725	46.9751	4849	4849	MS2	8/84	HMC1_Ac1010_140329104035.raw
	High		GYSFTTTAER	Unambiguous	2	1	P60709		CID	1	0	1	1	3746027111	47.58	3.49164e-05	0	1.58884	0	2	566.767	1132.53	0.0563676	47.3018	4581	4581	MS2	8/84	HMC1_Ac1010_140329080705.raw
	High		AVFPSIVGRPR	Unambiguous	9	2	P60709;P62736		CID	1	0	1	1	1.79697e+08	47.54	3.52395e-05	0	1.11009	3	2	599.856	1198.71	0.0356259	68.3829	6967	6967	MS2	9/84	HMC1_Ac1010_140329080705.raw
		High	GYSFTTTAER	Unambiguous	2	1	P60709		CID	1	0	1	1	3524745088	47.53	2.73736e-05	0	3.64791	0	2	566.767	1132.53	0.271939	46.9431	5546	5546	MS2	8/84	HMC1_Billes.raw
	High		GYSFTTTAER	Unambiguous	2	1	P60709		CID	1	0	1	1	3273223438	47.52	3.62872e-05	0	2.20664	0	2	566.767	1132.53	-0.0514182	47.4107	5209	5209	MS2	8/84	HMC1_Ac1010.raw
	High		GYSFTTTAER	Unambiguous	2	1	P60709		CID	1	0	1	1	3.77146e+09	47.51	3.63709e-05	0	3.12848	0	2	566.767	1132.53	0.379725	46.4508	4784	4784	MS2	8/84	HMC1_Ac1010_140329104035.raw
	High		AVFPSIVGRPR	Unambiguous	9	2	P60709;P62736		CID	1	0	1	1	361402247	47.44	3.60604e-05	0	1.96912	3	2	599.857	1198.71	0.137461	68.2503	7324	7324	MS2	9/84	HMC1_Ac1010_140329104035.raw
	High		QEYDESGPSIVHR	Unambiguous	7	1	P60709		CID	1	0	1	1	2031372848	47.39	6.56602e-05	0	0.627271	4	3	506.239	1516.7	-0.268108	42.5417	4016	4016	MS2	14/134	HMC1_Ac1010_140329080705.raw
	High		GILTLK	Unambiguous	10	2	P60709;P62736		CID	0.3404	0	1	1	865620216	47.26	5.07416e-05	0	2.27639	1	2	322.721	644.434	0.503606	53.827	5328	5328	MS2	5/40	HMC1_Ac1010_140329080705.raw
	High		TTGIVmDSGDGVTHTVPIYEGYALPHAILR	Unambiguous	2	1	P60709	M6(Oxidation)	CID	1	0	1	1	3.20793e+08	47.22	3.50891e-05	0	7.57465	2	4	800.658	3199.61	0.126771	108.284	11929	11929	MS2	28/270	HMC1_Ac1010_140329104035.raw
	High		DSYVGDEAQSK	Unambiguous	6	2	P60709;P62736		CID	1	0	1	1	18301995	47.14	3.96054e-05	0	26.7314	19	2	599.765	1198.52	0.495149	27.236	2175	2175	MS2	13/102	HMC1_Ac1010_140329080705.raw
		High	LcYVALDFEQEMATAASSSSLEK	Unambiguous	3	1	P60709	C2(Carbamidomethyl)	CID	1	0	1	1	580269	47.12	3.39655e-05	0	0	100	3	850.729	2550.17	-1.15744	130.043	15342	15342	MS2	21/232	HMC1_Billes_140328223216.raw
	High		HQGVMVGMGQK	Unambiguous	7	3	P60709;P62736;Q562R1		CID	1	0	1	1	5.6814e+08	47.09	7.32877e-05	0	26.203	29	2	586.289	1171.57	0.0710934	26.4496	2077	2077	MS2	14/100	HMC1_Ac1010_140329080705.raw
	High		IWHHTFYNELR	Unambiguous	9	1	P60709		CID	1	0	1	1		46.98	8.31856e-05	0	5.36645	3	3	505.921	1515.75	-0.511021	60.0362	6043	6043	MS2	8/94	HMC1_Ac1010_140329080705.raw
	High		GYSFTTTAER	Unambiguous	2	1	P60709		CID	1	0	1	1		46.76	3.26837e-05	0	20.0025	5	2	566.767	1132.53	0.271939	48.9453	4772	4772	MS2	8/84	HMC1_Ac1010_140329080705.raw
	High		HQGVMVGMGQK	Unambiguous	7	3	P60709;P62736;Q562R1		CID	1	0	1	1		46.74	7.6261e-05	0	24.2992	49	2	586.289	1171.57	0.279481	27.1352	2161	2161	MS2	7/100	HMC1_Ac1010_140329080705.raw
	High		LcYVALDFEQEmATAASSSSLEK	Unambiguous	3	1	P60709	C2(Carbamidomethyl); M12(Oxidation)	CID	1	0	1	1	2.30076e+08	46.74	4.55448e-05	0	4.95542	11	3	856.062	2566.17	0.450774	110.088	10544	10544	MS2	20/232	HMC1_Ac1010_140329080705.raw
	High		TTGIVMDSGDGVTHTVPIYEGYALPHAILR	Unambiguous	2	1	P60709		CID	1	0	1	1	906182212	46.63	4.45404e-05	0	7.87048	1	4	796.66	3183.62	0.754078	110.431	12213	12213	MS2	34/270	HMC1_Ac1010_140329104035.raw
		High	GYSFTTTAER	Unambiguous	2	1	P60709		CID	1	0	1	1	1444921792	46.63	4.67131e-05	0	0.982083	1	2	566.767	1132.53	0.487511	47.5165	5309	5309	MS2	8/84	HMC1_Billes_140328223216.raw
		High	SYELPDGQVITIGNER	Unambiguous	10	3	P60709;P62736;Q562R1		CID	1	0	1	1	1.94507e+08	46.62	9.25527e-05	0	32.2111	13	3	597.635	1790.89	-0.232633	107.452	12441	12441	MS2	16/164	HMC1_Billes_140329010544.raw
	High		IWHHTFYNELR	Unambiguous	9	1	P60709		CID	1	0	1	1		46.59	9.10014e-05	0	27.2066	60	3	505.921	1515.75	-0.813026	66.3714	7101	7101	MS2	8/94	HMC1_Ac1010_140329104035.raw
		High	LcYVALDFEQEMATAASSSSLEK	Unambiguous	3	1	P60709	C2(Carbamidomethyl)	CID	1	0	1	1		46.45	4.18959e-05	0	10.1878	46	3	850.731	2550.18	1.7864	123.244	15524	15524	MS2	23/232	HMC1_Billes.raw
	High		IWHHTFYNELR	Unambiguous	9	1	P60709		CID	1	0	1	1	2721842579	46.36	9.59507e-05	0	3.24626	4	3	505.921	1515.75	-0.692224	57.1792	5713	5713	MS2	8/94	HMC1_Ac1010_140329080705.raw
	High		HQGVMVGMGQK	Unambiguous	7	3	P60709;P62736;Q562R1		CID	1	0	1	1	9.40314e+08	46.32	8.51712e-05	0	21.8561	23	2	586.289	1171.57	-0.137294	25.7865	2413	2413	MS2	15/100	HMC1_Ac1010.raw
	High		VAPEEHPVLLTEAPLNPK	Unambiguous	2	1	P60709		CID	1	0	1	1		46.31	4.91156e-05	0	0.245787	36	3	652.026	1954.06	0.0240588	90.7028	8803	8803	MS2	17/156	HMC1_Ac1010_140329080705.raw
	High		VAPEEHPVLLTEAPLNPK	Unambiguous	2	1	P60709		CID	1	0	1	1	7121372341	46.26	4.49525e-05	0	2.9247	0	3	652.026	1954.06	-0.631876	89.2864	9677	9677	MS2	18/156	HMC1_Ac1010_140329104035.raw
	High		IWHHTFYNELR	Unambiguous	9	1	P60709		CID	1	0	1	1	2.80333e+09	46.19	9.97811e-05	0	2.9508	0	3	505.921	1515.75	-0.45062	57.712	6103	6103	MS2	7/94	HMC1_Ac1010_140329104035.raw
	High		GYSFTTTAER	Unambiguous	2	1	P60709		CID	1	0	1	1		46.12	4.88686e-05	0	1.94698	3	2	566.767	1132.53	0.164153	48.3667	4705	4705	MS2	8/84	HMC1_Ac1010_140329080705.raw
		High	IWHHTFYNELR	Unambiguous	9	1	P60709		CID	1	0	1	1	3260097685	46.11	0.000101636	0	62.9752	6	3	505.921	1515.75	-0.329818	57.2695	6932	6932	MS2	9/94	HMC1_Billes.raw
		High	KDLYANTVLSGGTTmYPGIADR	Unambiguous	2	1	P60709	M15(Oxidation)	CID	1	0	1	1	8.74378e+07	46.04	8.08879e-05	1	22.9083	12	3	787.058	2359.16	-0.228622	100.775	11555	11555	MS2	12/248	HMC1_Billes_140329010544.raw
		High	LcYVALDFEQEMATAASSSSLEK	Unambiguous	3	1	P60709	C2(Carbamidomethyl)	CID	1	0	1	1	1.58944e+07	46.02	4.25059e-05	0	6.05335	35	3	850.73	2550.18	0.852991	129.268	15273	15273	MS2	21/232	HMC1_Billes_140328223216.raw
		High	IWHHTFYNELR	Unambiguous	9	1	P60709		CID	1	0	1	1		46.01	0.000104004	0	17.1666	33	3	505.921	1515.75	-0.933828	62.1183	7003	7003	MS2	8/94	HMC1_Billes_140329010544.raw
	High		DSYVGDEAQSK	Unambiguous	6	2	P60709;P62736		CID	1	0	1	1	19792128	46	4.64699e-05	0	13.0516	10	2	599.765	1198.52	-0.0141043	26.7507	2397	2397	MS2	16/102	HMC1_Ac1010_140329104035.raw
	High		DSYVGDEAQSK	Unambiguous	6	2	P60709;P62736		CID	1	0	1	1	3.88079e+07	45.99	4.53182e-05	0	20.7727	14	2	599.765	1198.52	-0.217806	26.8932	2558	2558	MS2	13/102	HMC1_Ac1010.raw
	High		IWHHTFYNELR	Unambiguous	9	1	P60709		CID	1	0	1	1		45.96	0.000106475	0	3.57703	17	2	758.378	1515.75	0.0817265	59.4686	6304	6304	MS2	8/94	HMC1_Ac1010_140329104035.raw
		High	DSYVGDEAQSK	Unambiguous	6	2	P60709;P62736		CID	1	0	1	1	1966333750	45.93	4.59486e-05	0	9.46173	12	2	599.765	1198.52	-0.319656	23.2351	2026	2026	MS2	9/102	HMC1_Billes_140329010544.raw
		High	GYSFTTTAER	Unambiguous	2	1	P60709		CID	1	0	1	1		45.9	5.26931e-05	0	32.8834	20	2	566.767	1132.53	-0.0514182	48.6289	5448	5448	MS2	8/84	HMC1_Billes_140328223216.raw
		High	IWHHTFYNELR	Unambiguous	9	1	P60709		CID	1	0	1	1	6.47721e+08	45.9	0.000107957	0	0.184983	1	2	758.378	1515.75	0.242796	57.81	6601	6601	MS2	8/94	HMC1_Billes_140328223216.raw
		High	QEYDESGPSIVHR	Unambiguous	7	1	P60709		CID	1	0	1	1	1680380225	45.87	9.18816e-05	0	3.81198	5	3	506.239	1516.7	-0.50956	40.8472	4340	4340	MS2	17/134	HMC1_Billes_140329010544.raw
		High	HQGVmVGMGQK	Unambiguous	7	3	P60709;P62736;Q562R1	M5(Oxidation)	CID	1	0	1	1	1.67984e+08	45.82	7.72364e-05	0	21.7859	6	2	594.287	1187.57	-0.0679815	20.4544	1737	1737	MS2	15/100	HMC1_Billes.raw
	High		DSYVGDEAQSK	Unambiguous	6	2	P60709;P62736		CID	1	0	1	1	4058729350	45.64	4.91216e-05	0	3.79258	11	2	599.765	1198.52	-0.217806	25.0305	2314	2314	MS2	9/102	HMC1_Ac1010.raw
	High		IWHHTFYNELR	Unambiguous	9	1	P60709		CID	1	0	1	1	1038007267	45.63	9.7102e-05	0	0.299958	1	2	758.378	1515.75	0.00119186	57.6154	6466	6466	MS2	8/94	HMC1_Ac1010.raw
	High		VAPEEHPVLLTEAPLNPK	Unambiguous	2	1	P60709		CID	0.3261	0	1	1		45.5	5.77769e-05	0	3.83035	100	3	652.026	1954.06	0.211469	92.3572	8935	8935	MS2	18/156	HMC1_Ac1010_140329080705.raw
		High	QEYDESGPSIVHR	Unambiguous	7	1	P60709		CID	1	0	1	1	1.83737e+09	45.49	0.000100283	0	2.80851	2	3	506.239	1516.7	-0.751012	41.8876	4571	4571	MS2	17/134	HMC1_Billes_140328223216.raw
		High	HQGVMVGmGQK	Unambiguous	7	3	P60709;P62736;Q562R1	M8(Oxidation)	CID	0.3778	0	1	1	5.33912e+07	45.45	8.4105e-05	0	7.6987	22	2	594.286	1187.57	-0.273562	18.5292	1415	1415	MS2	9/100	HMC1_Billes_140328223216.raw
	High		LcYVALDFEQEMATAASSSSLEK	Unambiguous	3	1	P60709	C2(Carbamidomethyl)	CID	1	0	1	1		45.43	5.01231e-05	0	0	17	3	850.728	2550.17	-1.51645	121.304	13553	13553	MS2	22/232	HMC1_Ac1010_140329104035.raw
	High		IWHHTFYNELR	Unambiguous	9	1	P60709		CID	1	0	1	1		45.41	0.000119412	0	15.0928	16	3	505.921	1515.75	-0.571422	62.0541	7005	7005	MS2	7/94	HMC1_Ac1010.raw
		High	LcYVALDFEQEMATAASSSSLEK	Unconsidered	3	1	P60709	C2(Carbamidomethyl)	CID		0.3284	2	2	7.07159e+06	45.37	5.08204e-05	0	7.90166	62	2	1275.6	2550.18	3.5149	123.936	14498	14498	MS2	15/232	HMC1_Billes_140329010544.raw
		High	SYELPDGQVITIGNER	Unambiguous	10	3	P60709;P62736;Q562R1		CID	1	0	1	1	2.41493e+08	45.35	0.000128367	0	23.6136	5	3	597.635	1790.89	-0.334876	107.52	13471	13471	MS2	16/164	HMC1_Billes.raw
	High		HQGVMVGMGQK	Unambiguous	7	3	P60709;P62736;Q562R1		CID	1	0	1	1	6.64155e+08	45.33	0.000106978	0	29.548	28	2	586.289	1171.57	-0.345681	26.2183	2333	2333	MS2	16/100	HMC1_Ac1010_140329104035.raw
	High		cPEALFQPSFLGMEScGIHETTFNSIMK	Unambiguous	2	1	P60709	C1(Carbamidomethyl); C16(Carbamidomethyl)	CID	1	0	1	1	5.59806e+07	45.3	4.72193e-05	0	0	6	2	1616.23	3231.46	0.236668	115.862	12907	12907	MS2	17/302	HMC1_Ac1010_140329104035.raw
		High	VAPEEHPVLLTEAPLNPK	Unambiguous	2	1	P60709		CID	1	0	1	1	6589613812	45.29	6.21183e-05	0	1.83239	10	3	652.026	1954.06	0.0240588	88.647	11035	11035	MS2	18/156	HMC1_Billes.raw
	High		VAPEEHPVLLTEAPLNPK	Unambiguous	2	1	P60709		CID	1	0	1	1	7121372341	45.28	6.22615e-05	0	0.547202	1	3	652.026	1954.06	-0.257056	89.8743	9743	9743	MS2	17/156	HMC1_Ac1010_140329104035.raw
		High	IWHHTFYNELR	Unambiguous	9	1	P60709		CID	1	0	1	1		45.28	0.000105252	0	30.6141	24	3	505.921	1515.75	-0.148615	62.1631	7152	7152	MS2	9/94	HMC1_Billes_140328223216.raw
	High		QEYDESGPSIVHR	Unambiguous	7	1	P60709		CID	1	0	1	1		45.26	0.000111694	0	15.7841	67	2	758.856	1516.7	0.948017	43.1515	4660	4660	MS2	10/134	HMC1_Ac1010.raw
	High		GILTLK	Unambiguous	10	2	P60709;P62736		CID	0.3333	0	1	1	1017073341	45.25	8.06053e-05	0	4.00835	0	2	322.721	644.435	0.598317	53.2818	5929	5929	MS2	5/40	HMC1_Ac1010.raw
	High		AGFAGDDAPR	Unambiguous	10	2	P60709;P62736		CID	1	0	1	1		45.2	7.70088e-05	0	12.9961	46	2	488.728	976.448	0.0620172	32.0244	3038	3038	MS2	9/74	HMC1_Ac1010_140329104035.raw
		High	TTGIVmDSGDGVTHTVPIYEGYALPHAILR	Unambiguous	2	1	P60709	M6(Oxidation)	CID	1	0	1	1	2.19422e+08	45.17	5.77768e-05	0	15.7886	4	4	800.657	3199.61	-1.32299	108.38	12567	12567	MS2	19/270	HMC1_Billes_140329010544.raw
	High		GYSFTTTAER	Unambiguous	2	1	P60709		CID	1	0	1	1		45.11	6.16638e-05	0	8.5381	9	2	566.767	1132.53	0.0563676	48.4884	5342	5342	MS2	9/84	HMC1_Ac1010.raw
		High	IWHHTFYNELR	Unambiguous	9	1	P60709		CID	1	0	1	1		44.9	0.000134291	0	7.76624	17	3	505.921	1515.75	-0.692224	60.4541	6801	6801	MS2	8/94	HMC1_Billes_140329010544.raw
	High		DSYVGDEAQSK	Unambiguous	6	2	P60709;P62736		CID	1	0	1	1	19792128	44.87	5.86506e-05	0	9.85316	17	2	599.765	1198.52	-0.319656	26.2116	2332	2332	MS2	9/102	HMC1_Ac1010_140329104035.raw
	High		LcYVALDFEQEMATAASSSSLEK	Unambiguous	3	1	P60709	C2(Carbamidomethyl)	CID	1	0	1	1		44.82	5.76817e-05	0	0	100	3	850.73	2550.18	0.924792	131.001	14981	14981	MS2	17/232	HMC1_Ac1010.raw
		High	DLYANTVLSGGTTMYPGIADR	Unambiguous	2	1	P60709		CID	1	0	1	1	7.98973e+08	44.81	0.000102415	0	41.7072	25	2	1108.04	2215.08	4.98898	113.158	13210	13210	MS2	13/230	HMC1_Billes_140329010544.raw
		High	AGFAGDDAPR	Unambiguous	10	2	P60709;P62736		CID	1	0	1	1	2.29182e+09	44.62	8.80117e-05	0	49.9912	18	2	488.728	976.448	0.0620172	29.1898	2903	2903	MS2	9/74	HMC1_Billes_140328223216.raw
		High	SYELPDGQVITIGNER	Unambiguous	10	3	P60709;P62736;Q562R1		CID	1	0	1	1	143601321	44.62	0.000160492	0	13.432	3	3	597.636	1790.89	0.789793	107.611	12782	12782	MS2	11/164	HMC1_Billes_140328223216.raw
		High	GYSFTTTAER	Unambiguous	2	1	P60709		CID	1	0	1	1		44.59	5.38681e-05	0	27.2412	12	2	566.767	1132.53	0.271939	48.5652	5762	5762	MS2	8/84	HMC1_Billes.raw
	High		EITALAPSTmK	Unambiguous	6	2	P60709;P62736	M10(Oxidation)	CID	1	0	1	1		44.58	0.000172427	0	6.03945	22	2	589.31	1177.61	-0.239121	47.4982	4606	4606	MS2	9/96	HMC1_Ac1010_140329080705.raw
	High		LcYVALDFEQEMATAASSSSLEK	Unambiguous	3	1	P60709	C2(Carbamidomethyl)	CID	1	0	1	1	161482	44.58	6.0959e-05	0	0	100	3	850.732	2550.18	3.43782	135.627	13123	13123	MS2	22/232	HMC1_Ac1010_140329080705.raw
		High	GYSFTTTAER	Unambiguous	2	1	P60709		CID	1	0	1	1	3117734904	44.57	6.98281e-05	0	2.70186	6	2	566.767	1132.53	0.0563676	48.1017	5275	5275	MS2	8/84	HMC1_Billes_140329010544.raw
	High		TTGIVMDSGDGVTHTVPIYEGYALPHAILR	Unambiguous	2	1	P60709		CID	1	0	1	1	481630253	44.55	7.71654e-05	0	4.6955	4	4	796.659	3183.62	0.293959	109.972	10529	10529	MS2	29/270	HMC1_Ac1010_140329080705.raw
	High		GYSFTTTAER	Unambiguous	2	1	P60709		CID	1	0	1	1	3746027111	44.49	7.29044e-05	0	0.9668	2	2	566.767	1132.53	0.379725	47.858	4648	4648	MS2	8/84	HMC1_Ac1010_140329080705.raw
	High		GYSFTTTAER	Unambiguous	2	1	P60709		CID	1	0	1	1		44.43	7.39186e-05	0	17.5279	11	2	566.767	1132.53	-0.482562	45.7916	4993	4993	MS2	8/84	HMC1_Ac1010.raw
	High		GYSFTTTAER	Unambiguous	2	1	P60709		CID	1	0	1	1	3.77146e+09	44.25	7.51675e-05	0	41.7237	40	2	566.767	1132.53	0.0563676	45.431	4654	4654	MS2	8/84	HMC1_Ac1010_140329104035.raw
	High		EITALAPSTmK	Unambiguous	6	2	P60709;P62736	M10(Oxidation)	CID	1	0	1	1	6.39296e+08	44.22	0.000206251	0	8.98189	32	2	589.31	1177.61	-0.653758	44.4809	4543	4543	MS2	8/96	HMC1_Ac1010_140329104035.raw
	High		EITALAPSTMK	Unambiguous	6	2	P60709;P62736		CID	1	0	1	1	1793185935	44.2	0.000146373	0	1.40927	2	2	581.313	1161.62	0.319135	64.8214	6928	6928	MS2	16/96	HMC1_Ac1010_140329104035.raw
		High	IWHHTFYNELR	Unambiguous	9	1	P60709		CID	1	0	1	1		44.17	0.000158872	0	30.4952	19	3	505.921	1515.75	-0.571422	62.0891	7573	7573	MS2	8/94	HMC1_Billes.raw
	High		DLYANTVLSGGTTMYPGIADR	Unambiguous	2	1	P60709		CID	1	0	1	1	480500039	44.11	0.000116445	0	19.7514	6	3	739.028	2215.07	-0.748407	111.854	12897	12897	MS2	22/230	HMC1_Ac1010.raw
	High		IWHHTFYNELR	Unambiguous	9	1	P60709		CID	1	0	1	1		44.08	0.000162199	0	8.76962	16	3	505.921	1515.75	-0.269417	62.3332	6299	6299	MS2	8/94	HMC1_Ac1010_140329080705.raw
	High		QEYDESGPSIVHR	Unambiguous	7	1	P60709		CID	1	0	1	1	3166491090	44.07	0.000139068	0	2.86328	5	3	506.239	1516.7	-0.50956	42.4191	4564	4564	MS2	16/134	HMC1_Ac1010.raw
		High	GYSFTTTAER	Unambiguous	2	1	P60709		CID	1	0	1	1		44.07	9.40181e-05	0	6.12066	3	2	566.767	1132.53	0.595296	47.9902	5685	5685	MS2	8/84	HMC1_Billes.raw
	High		IWHHTFYNELR	Unambiguous	9	1	P60709		CID	1	0	1	1	6.58374e+08	44.06	0.000164911	0	0.557814	1	2	758.378	1515.75	0.242796	57.7344	5780	5780	MS2	6/94	HMC1_Ac1010_140329080705.raw
		High	LcYVALDFEQEMATAASSSSLEK	Unambiguous	3	1	P60709	C2(Carbamidomethyl)	CID	1	0	1	1		43.99	7.18245e-05	0	17.6078	20	3	850.729	2550.17	-0.654833	120.282	14099	14099	MS2	11/232	HMC1_Billes_140329010544.raw
		High	VAPEEHPVLLTEAPLNPK	Unambiguous	2	1	P60709		CID	1	0	1	1	6589613812	43.98	7.79892e-05	0	3.31841	0	3	652.026	1954.06	-0.350761	89.1747	11100	11100	MS2	18/156	HMC1_Billes.raw
		High	IWHHTFYNELR	Unambiguous	9	1	P60709		CID	1	0	1	1		43.97	0.00016636	0	7.77508	6	3	505.921	1515.75	-0.571422	59.3786	6668	6668	MS2	8/94	HMC1_Billes_140329010544.raw
	High		DSYVGDEAQSK	Unambiguous	6	2	P60709;P62736		CID	1	0	1	1	4058729350	43.96	7.43313e-05	0	19.2497	47	2	599.765	1198.52	0.0877463	22.821	2013	2013	MS2	9/102	HMC1_Ac1010.raw
	High		TTGIVmDSGDGVTHTVPIYEGYALPHAILR	Unambiguous	2	1	P60709	M6(Oxidation)	CID	1	0	1	1	3.80879e+08	43.96	6.83044e-05	0	18.4367	2	4	800.658	3199.61	0.35568	108.341	10309	10309	MS2	17/270	HMC1_Ac1010_140329080705.raw
		High	IWHHTFYNELR	Unambiguous	9	1	P60709		CID	1	0	1	1	2.24036e+09	43.94	0.000167513	0	8.71646	2	3	505.921	1515.75	-0.933828	58.8256	6602	6602	MS2	9/94	HMC1_Billes_140329010544.raw
	High		HQGVMVGMGQK	Unambiguous	7	3	P60709;P62736;Q562R1		CID	1	0	1	1		43.89	0.000146995	0	43.9379	63	2	586.289	1171.57	0.279481	27.0488	2438	2438	MS2	8/100	HMC1_Ac1010_140329104035.raw
		High	IWHHTFYNELR	Unambiguous	9	1	P60709		CID	1	0	1	1	2603104000	43.83	0.00017181	0	18.1477	10	3	505.921	1515.75	-0.511021	57.247	6535	6535	MS2	7/94	HMC1_Billes_140328223216.raw
		High	VAPEEHPVLLTEAPLNPK	Unambiguous	2	1	P60709		CID	0.3636	0	1	1	5491141372	43.73	8.8965e-05	0	0	8	3	652.026	1954.06	-0.257056	88.5197	10178	10178	MS2	18/156	HMC1_Billes_140329010544.raw
	High		IWHHTFYNELR	Unambiguous	9	1	P60709		CID	1	0	1	1		43.6	0.000181154	0	2.78774	9	3	505.921	1515.75	-0.390219	61.7024	6230	6230	MS2	8/94	HMC1_Ac1010_140329080705.raw
	High		EITALAPSTMK	Unambiguous	6	2	P60709;P62736		CID	1	0	1	1	1793185935	43.57	0.000173619	0	5.31438	4	2	581.313	1161.62	-0.101211	63.7438	6796	6796	MS2	11/96	HMC1_Ac1010_140329104035.raw
		High	cPEALFQPSFLGMEScGIHETTFNSIMK	Unambiguous	2	1	P60709	C1(Carbamidomethyl); C16(Carbamidomethyl)	CID	1	0	1	1	3.18393e+07	43.48	7.62867e-05	0	0	8	2	1616.23	3231.46	-1.19881	116.01	13885	13885	MS2	24/302	HMC1_Billes_140328223216.raw
	High		EITALAPSTmK	Unambiguous	6	2	P60709;P62736	M10(Oxidation)	CID	1	0	1	1	6.31199e+08	43.44	0.000224184	0	1.47286	5	2	589.31	1177.61	-0.239121	45.8925	4400	4400	MS2	8/96	HMC1_Ac1010_140329080705.raw
		High	HQGVMVGmGQK	Unambiguous	7	3	P60709;P62736;Q562R1	M8(Oxidation)	CID	1	0	1	1	8.3609e+07	43.39	0.000135152	0	9.9277	21	2	594.287	1187.57	-0.170772	18.5423	1452	1452	MS2	14/100	HMC1_Billes.raw
	High		HQGVMVGmGQK	Unambiguous	7	3	P60709;P62736;Q562R1	M8(Oxidation)	CID	1	0	1	1	7.30661e+07	43.36	0.000147622	0	14.3463	27	2	594.286	1187.57	-0.376353	17.8224	1280	1280	MS2	9/100	HMC1_Ac1010_140329104035.raw
	High		IWHHTFYNELR	Unambiguous	9	1	P60709		CID	1	0	1	1	2721842579	43.32	0.000193218	0	3.17602	1	3	505.921	1515.75	-0.813026	58.8776	5911	5911	MS2	8/94	HMC1_Ac1010_140329080705.raw
	High		QEYDESGPSIVHR	Unambiguous	7	1	P60709		CID	1	0	1	1	2.03391e+09	43.27	0.000169552	0	3.12256	3	3	506.239	1516.7	-0.690649	41.8257	4232	4232	MS2	16/134	HMC1_Ac1010_140329104035.raw
		High	HQGVMVGMGQK	Unambiguous	7	3	P60709;P62736;Q562R1		CID	1	0	1	1	1.63388e+08	43.23	0.000173497	0	5.12199	3	3	391.195	1171.57	-0.33111	24.5628	2212	2212	MS2	6/100	HMC1_Billes_140329010544.raw
	High		QEYDESGPSIVHR	Unambiguous	7	1	P60709		CID	1	0	1	1	2.03391e+09	43.18	0.000173102	0	0.537314	1	3	506.239	1516.7	-0.690649	41.2166	4155	4155	MS2	17/134	HMC1_Ac1010_140329104035.raw
	High		VAPEEHPVLLTEAPLNPK	Unambiguous	2	1	P60709		CID	1	0	1	1	8965622201	43.14	0.000101911	0	1.08949	1	3	652.026	1954.06	0.117764	89.9069	10336	10336	MS2	17/156	HMC1_Ac1010.raw
	High		IWHHTFYNELR	Unambiguous	9	1	P60709		CID	1	0	1	1		43.05	0.000205612	0	11.8747	4	3	505.921	1515.75	-0.752625	59.8649	6741	6741	MS2	8/94	HMC1_Ac1010.raw
	High		IWHHTFYNELR	Unambiguous	9	1	P60709		CID	1	0	1	1		43.04	0.000206086	0	3.94206	12	3	505.921	1515.75	-0.511021	61.4844	6938	6938	MS2	8/94	HMC1_Ac1010.raw
		High	VAPEEHPVLLTEAPLNPK	Unambiguous	2	1	P60709		CID	1	0	1	1	6589613812	43.02	0.000104766	0	2.43238	0	3	652.026	1954.06	-0.257056	89.767	11177	11177	MS2	18/156	HMC1_Billes.raw
	High		QEYDESGPSIVHR	Unambiguous	7	1	P60709		CID	1	0	1	1		43	0.000195463	0	15.6659	70	2	758.855	1516.7	0.545598	44.0192	4490	4490	MS2	7/134	HMC1_Ac1010_140329104035.raw
		High	TTGIVMDSGDGVTHTVPIYEGYALPHAILR	Unambiguous	2	1	P60709		CID	1	0	1	1	7.61855e+08	42.87	0.000105865	0	3.94212	0	4	796.66	3183.62	0.754078	110.161	12806	12806	MS2	23/270	HMC1_Billes_140329010544.raw
		High	DLYANTVLSGGTTMYPGIADR	Unambiguous	2	1	P60709		CID	1	0	1	1	4.78352e+08	42.67	0.000151411	0	22.1957	3	3	739.027	2215.07	-1.07906	111.94	14082	14082	MS2	22/230	HMC1_Billes.raw
		High	LcYVALDFEQEMATAASSSSLEK	Unambiguous	3	1	P60709	C2(Carbamidomethyl)	CID	1	0	1	1		42.65	9.50688e-05	0	0	100	3	850.728	2550.17	-1.94726	127.777	15969	15969	MS2	11/232	HMC1_Billes.raw
	High		cDVDIR	Unambiguous	3	2	P60709;Q562R1	C1(Carbamidomethyl)	CID	1	0	1	1	1553863954	42.63	0.0001801	0	4.18482	0	2	389.181	777.355	-0.864542	23.7577	2143	2143	MS2	5/44	HMC1_Ac1010.raw
		High	GYSFTTTAER	Unambiguous	2	1	P60709		CID	1	0	1	1	3117734904	42.63	0.000130982	0	3.31113	0	2	566.768	1132.53	0.918653	47.063	5149	5149	MS2	8/84	HMC1_Billes_140329010544.raw
	High		IWHHTFYNELR	Unambiguous	9	1	P60709		CID	1	0	1	1		42.6	0.000230807	0	17.2175	47	3	505.92	1515.75	-1.96065	67.5623	7684	7684	MS2	8/94	HMC1_Ac1010.raw
	High		cDVDIR	Unambiguous	3	2	P60709;Q562R1	C1(Carbamidomethyl)	CID	1	0	1	1	957423367	42.59	0.000181767	0	4.7179	0	2	389.181	777.355	-0.864542	23.7474	2029	2029	MS2	5/44	HMC1_Ac1010_140329104035.raw
		High	IWHHTFYNELR	Unambiguous	9	1	P60709		CID	1	0	1	1	6.47721e+08	42.59	0.000228585	0	0.527805	3	2	758.379	1515.75	0.484399	58.402	6678	6678	MS2	8/94	HMC1_Billes_140328223216.raw
		High	IWHHTFYNELR	Unambiguous	9	1	P60709		CID	1	0	1	1		42.54	0.000231232	0	25.53	25	3	505.921	1515.75	-0.511021	61.5689	6938	6938	MS2	8/94	HMC1_Billes_140329010544.raw
		High	KDLYANTVLSGGTTmYPGIADR	Unambiguous	2	1	P60709	M15(Oxidation)	CID	1	0	1	1	7.71981e+07	42.5	0.000177138	1	25.0528	13	3	787.058	2359.16	0.0818373	100.861	11901	11901	MS2	13/248	HMC1_Billes_140328223216.raw
	High		VAPEEHPVLLTEAPLNPK	Unambiguous	2	1	P60709		CID	1	0	1	1	8965622201	42.44	0.000119734	0	3.29479	23	3	652.026	1954.06	-0.163351	88.2844	10145	10145	MS2	17/156	HMC1_Ac1010.raw
		High	DSYVGDEAQSKR	Unambiguous	6	2	P60709;P62736		CID	1	0	1	1	39783309	42.43	0.000228591	1	15.1329	15	2	677.816	1354.62	0.404294	20.3692	1619	1619	MS2	8/112	HMC1_Billes_140329010544.raw
	High		GYSFTTTAER	Unambiguous	2	1	P60709		CID	1	0	1	1		42.4	0.000138106	0	13.311	61	2	566.768	1132.53	0.918653	53.303	5271	5271	MS2	8/84	HMC1_Ac1010_140329080705.raw
		High	AVFPSIVGRPR	Unambiguous	9	2	P60709;P62736		CID	1	0	1	1	3.21348e+08	42.39	0.000115353	0	8.20584	4	2	599.857	1198.71	0.137461	69.0577	8030	8030	MS2	9/84	HMC1_Billes_140328223216.raw
	High		LcYVALDFEQEMATAASSSSLEK	Unambiguous	3	1	P60709	C2(Carbamidomethyl)	CID	1	0	1	1		42.33	0.000102338	0	9.82708	42	3	850.732	2550.18	2.71982	124.298	13860	13860	MS2	21/232	HMC1_Ac1010_140329104035.raw
		High	IWHHTFYNELR	Unambiguous	9	1	P60709		CID	1	0	1	1	3260097685	42.33	0.000242688	0	2.39094	0	3	505.921	1515.75	-0.329818	57.8504	7008	7008	MS2	8/94	HMC1_Billes.raw
	High		IWHHTFYNELR	Unambiguous	9	1	P60709		CID	1	0	1	1		42.29	0.000244933	0	2.93779	2	3	505.921	1515.75	-0.511021	58.8729	6235	6235	MS2	7/94	HMC1_Ac1010_140329104035.raw
	High		VAPEEHPVLLTEAPLNPK	Unambiguous	2	1	P60709		CID	0.2381	0	1	1	1.50896e+08	42.28	0.00012127	0	3.13154	100	3	652.027	1954.07	0.398878	88.505	8627	8627	MS2	16/156	HMC1_Ac1010_140329080705.raw
		High	IWHHTFYNELR	Unambiguous	9	1	P60709		CID	1	0	1	1	3260097685	42.27	0.000246064	0	2.31695	0	3	505.921	1515.75	-0.511021	58.4152	7085	7085	MS2	8/94	HMC1_Billes.raw
	High		cDVDIR	Unambiguous	3	2	P60709;Q562R1	C1(Carbamidomethyl)	CID	1	0	1	1		42.22	0.000197931	0	36.8763	15	2	389.182	777.356	0.39172	25.9055	2011	2011	MS2	5/44	HMC1_Ac1010_140329080705.raw
	High		cPEALFQPSFLGMEScGIHETTFNSIMK	Unambiguous	2	1	P60709	C1(Carbamidomethyl); C16(Carbamidomethyl)	CID	1	0	1	1	1.05809e+08	42.18	0.000105935	0	19.9467	11	4	808.619	3231.45	-2.45373	116.311	12964	12964	MS2	27/302	HMC1_Ac1010_140329104035.raw
	High		LcYVALDFEQEMATAASSSSLEK	Unambiguous	3	1	P60709	C2(Carbamidomethyl)	CID	1	0	1	1		42.05	0.000109154	0	0	100	3	850.732	2550.18	3.00702	130.303	14918	14918	MS2	17/232	HMC1_Ac1010.raw
	High		QEYDESGPSIVHR	Unambiguous	7	1	P60709		CID	1	0	1	1		42.02	0.000232382	0	6.51378	9	3	506.239	1516.7	-0.992465	42.9375	4364	4364	MS2	8/134	HMC1_Ac1010_140329104035.raw
		High	DSYVGDEAQSK	Unambiguous	6	2	P60709;P62736		CID	1	0	1	1	2.06931e+07	42.02	0.000128752	0	17.6152	26	2	599.765	1198.52	0.189597	26.9365	2524	2524	MS2	9/102	HMC1_Billes_140329010544.raw
		High	EITALAPSTMK	Unambiguous	6	2	P60709;P62736		CID	1	0	1	1	1106558260	41.95	0.000252114	0	5.27694	2	2	581.313	1161.62	0.214048	64.3918	7284	7284	MS2	11/96	HMC1_Billes_140329010544.raw
	High		cPEALFQPSFLGMEScGIHETTFNSIMK	Unambiguous	2	1	P60709	C1(Carbamidomethyl); C16(Carbamidomethyl)	CID	1	0	1	1	8.20486e+06	41.93	9.61814e-05	0	20.7313	100	4	808.625	3231.48	4.72362	115.867	11107	11107	MS2	17/302	HMC1_Ac1010_140329080705.raw
	High		GYSFTTTAER	Unambiguous	2	1	P60709		CID	1	0	1	1		41.92	0.000131751	0	7.07669	20	2	566.767	1132.53	-0.159204	50.6677	4969	4969	MS2	9/84	HMC1_Ac1010_140329080705.raw
		High	EITALAPSTMK	Unambiguous	6	2	P60709;P62736		CID	1	0	1	1	1379760117	41.84	0.000258581	0	3.00138	2	2	581.313	1161.62	0.108962	65.4235	7567	7567	MS2	11/96	HMC1_Billes_140328223216.raw
	High		QEYDESGPSIVHR	Unambiguous	7	1	P60709		CID	1	0	1	1	3166491090	41.79	0.000235087	0	1.24951	1	3	506.239	1516.7	-0.811376	41.832	4486	4486	MS2	17/134	HMC1_Ac1010.raw
		High	VAPEEHPVLLTEAPLNPK	Unambiguous	2	1	P60709		CID	0.3095	0	1	1	6571821760	41.78	0.000139386	0	2.95012	0	3	652.026	1954.06	0.0240588	89.918	10603	10603	MS2	17/156	HMC1_Billes_140328223216.raw
	High		QEYDESGPSIVHR	Unambiguous	7	1	P60709		CID	1	0	1	1	2.03391e+09	41.77	0.000236172	0	7.51461	18	3	506.239	1516.7	-0.811376	40.1949	4024	4024	MS2	16/134	HMC1_Ac1010_140329104035.raw
	High		SYELPDGQVITIGNER	Unambiguous	10	3	P60709;P62736;Q562R1		CID	1	0	1	1	3.4717e+08	41.77	0.00029272	0	13.7874	2	3	597.636	1790.89	0.176338	107.927	12421	12421	MS2	11/164	HMC1_Ac1010.raw
	High		IWHHTFYNELR	Unambiguous	9	1	P60709		CID	1	0	1	1		41.73	0.000278643	0	7.28139	8	3	505.921	1515.75	-0.873427	60.5908	6433	6433	MS2	8/94	HMC1_Ac1010_140329104035.raw
	High		cPEALFQPSFLGMEScGIHETTFNSImK	Unambiguous	2	1	P60709	C1(Carbamidomethyl); C16(Carbamidomethyl); M27(Oxidation)	CID	1	0	1	1	5.55644e+07	41.73	0.000110786	0	15.1271	21	4	812.619	3247.45	-1.17651	113.279	12585	12585	MS2	31/302	HMC1_Ac1010_140329104035.raw
	High		VAPEEHPVLLTEAPLNPK	Unambiguous	2	1	P60709		CID	1	0	1	1		41.71	0.000131533	0	1.86705	2	3	652.026	1954.06	-0.350761	90.4777	9809	9809	MS2	18/156	HMC1_Ac1010_140329104035.raw
		High	IWHHTFYNELR	Unambiguous	9	1	P60709		CID	1	0	1	1		41.57	0.0002891	0	8.28009	4	3	505.921	1515.75	-0.631823	59.5677	7239	7239	MS2	8/94	HMC1_Billes.raw
		High	QEYDESGPSIVHR	Unambiguous	7	1	P60709		CID	1	0	1	1	2.81701e+09	41.53	0.000249591	0	2.70066	1	3	506.239	1516.7	-0.50956	41.6341	4800	4800	MS2	14/134	HMC1_Billes.raw
	High		IWHHTFYNELR	Unambiguous	9	1	P60709		CID	1	0	1	1	2.80333e+09	41.52	0.000292448	0	2.85671	1	3	505.921	1515.75	-0.873427	58.2855	6169	6169	MS2	8/94	HMC1_Ac1010_140329104035.raw
	High		IWHHTFYNELR	Unambiguous	9	1	P60709		CID	1	0	1	1	3888943532	41.48	0.000295154	0	4.16606	0	3	505.921	1515.75	-0.873427	57.6092	6465	6465	MS2	8/94	HMC1_Ac1010.raw
	High		IWHHTFYNELR	Unambiguous	9	1	P60709		CID	1	0	1	1	2.80333e+09	41.48	0.000295154	0	2.84192	0	3	505.921	1515.75	-0.45062	57.1805	6037	6037	MS2	8/94	HMC1_Ac1010_140329104035.raw
	High		DSYVGDEAQSK	Unambiguous	6	2	P60709;P62736		CID	1	0	1	1	3.88079e+07	41.47	0.000131878	0	18.8706	31	2	599.765	1198.52	0.0877463	26.306	2481	2481	MS2	8/102	HMC1_Ac1010.raw
	High		EITALAPSTMK	Unambiguous	6	2	P60709;P62736		CID	1	0	1	1		41.4	0.000278908	0	17.4261	16	2	581.313	1161.62	0.319135	66.6032	7126	7126	MS2	9/96	HMC1_Ac1010_140329104035.raw
		High	VAPEEHPVLLTEAPLNPK	Unambiguous	2	1	P60709		CID	1	0	1	1	6571821760	41.38	0.000152834	0	4.72962	3	3	652.026	1954.06	-0.257056	90.4691	10670	10670	MS2	18/156	HMC1_Billes_140328223216.raw
	High		AGFAGDDAPR	Unambiguous	10	2	P60709;P62736		CID	1	0	1	1		41.36	0.00018644	0	45.8808	57	2	488.728	976.448	-0.313027	32.8131	2848	2848	MS2	8/74	HMC1_Ac1010_140329080705.raw
		High	IWHHTFYNELR	Unambiguous	9	1	P60709		CID	1	0	1	1	756472297	41.24	0.000315682	0	0.788227	3	2	758.378	1515.75	0.162261	58.2759	6537	6537	MS2	6/94	HMC1_Billes_140329010544.raw
	High		IWHHTFYNELR	Unambiguous	9	1	P60709		CID	1	0	1	1	1.01954e+09	41.19	0.000269916	0	9.46229	28	2	758.378	1515.75	0.00119186	56.6373	5973	5973	MS2	6/94	HMC1_Ac1010_140329104035.raw
		High	HQGVmVGMGQK	Unambiguous	7	3	P60709;P62736;Q562R1	M5(Oxidation)	CID	1	0	1	1	1.01068e+08	41.18	0.000213382	0	27.0342	14	2	594.287	1187.57	0.44597	20.4864	1705	1705	MS2	9/100	HMC1_Billes_140328223216.raw
		High	IWHHTFYNELR	Unambiguous	9	1	P60709		CID	1	0	1	1	1.31449e+09	41.18	0.000335315	0	9.25296	22	2	758.379	1515.75	0.564934	57.2956	6936	6936	MS2	8/94	HMC1_Billes.raw
	High		IWHHTFYNELR	Unambiguous	9	1	P60709		CID	1	0	1	1	1.01954e+09	41.12	0.000274302	0	1.71835	5	2	758.378	1515.75	0.00119186	58.2917	6170	6170	MS2	6/94	HMC1_Ac1010_140329104035.raw
		High	HQGVMVGmGQK	Unambiguous	7	3	P60709;P62736;Q562R1	M8(Oxidation)	CID	1	0	1	1	5.0203e+07	41.11	0.000228466	0	8.70439	18	2	594.286	1187.57	-0.273562	18.0001	1294	1294	MS2	9/100	HMC1_Billes_140329010544.raw
	High		DLTDYLMK	Unambiguous	7	3	P60709;P62736;Q562R1		CID	1	0	1	1	1301338117	41.01	0.000305113	0	9.52004	3	2	499.747	998.486	-0.281178	106.088	12169	12169	MS2	6/62	HMC1_Ac1010.raw
		High	DSYVGDEAQSKR	Unambiguous	6	2	P60709;P62736		CID	1	0	1	1	4.92083e+07	40.92	0.000319593	1	14.1174	15	2	677.816	1354.62	1.1252	20.2469	1670	1670	MS2	9/112	HMC1_Billes_140328223216.raw
		High	HQGVmVGmGQK	Unambiguous	7	3	P60709;P62736;Q562R1	M5(Oxidation); M8(Oxidation)	CID	1	0	1	1	6.79549e+07	40.89	0.000244411	0	24.4824	57	2	602.284	1203.56	0.202337	16.5449	1159	1159	MS2	9/100	HMC1_Billes_140328223216.raw
	High		AGFAGDDAPR	Unambiguous	10	2	P60709;P62736		CID	1	0	1	1		40.87	0.000208709	0	50.595	27	2	488.728	976.448	-0.438041	30.1455	2990	2990	MS2	9/74	HMC1_Ac1010.raw
		High	LDLAGR	Unambiguous	14	5	P61160;P60709;P62736;Q562R1;P61163		CID	1	0	1	3	912906500	40.87	0.00142004	0	7.55875	0	2	322.69	644.372	-0.812246	29.3148	2839	2839	MS2	5/40	HMC1_Billes_140329010544.raw
	High		LcYVALDFEQEMATAASSSSLEK	Unambiguous	3	1	P60709	C2(Carbamidomethyl)	CID	1	0	1	1	1.70904e+06	40.86	0.00013946	0	0	100	3	850.729	2550.17	-0.295827	133.955	12952	12952	MS2	22/232	HMC1_Ac1010_140329080705.raw
		High	DSYVGDEAQSK	Unambiguous	6	2	P60709;P62736		CID	1	0	1	1	1966333750	40.84	0.000148345	0	7.09136	15	2	599.765	1198.52	-0.421507	24.8889	2258	2258	MS2	8/102	HMC1_Billes_140329010544.raw
	High		IWHHTFYNELR	Unambiguous	9	1	P60709		CID	1	0	1	1		40.83	0.000342806	0	17.2765	9	3	505.921	1515.75	-0.631823	60.9669	6873	6873	MS2	8/94	HMC1_Ac1010.raw
		High	EITALAPSTmK	Unambiguous	6	2	P60709;P62736	M10(Oxidation)	CID	1	0	1	1	4.30446e+08	40.83	0.000450191	0	0	8	2	589.31	1177.61	-0.653758	45.0933	4890	4890	MS2	12/96	HMC1_Billes_140329010544.raw
	High		IWHHTFYNELR	Unambiguous	9	1	P60709		CID	1	0	1	1		40.8	0.000345182	0	1.39395	2	3	505.921	1515.75	-0.692224	59.4669	5977	5977	MS2	8/94	HMC1_Ac1010_140329080705.raw
		High	HQGVmVGMGQK	Unambiguous	7	3	P60709;P62736;Q562R1	M5(Oxidation)	CID	1	0	1	1	1.67984e+08	40.73	0.000249357	0	44.7502	20	2	594.287	1187.57	-0.170772	19.9432	1662	1662	MS2	16/100	HMC1_Billes.raw
		High	IWHHTFYNELR	Unambiguous	9	1	P60709		CID	1	0	1	1		40.73	0.000350791	0	23.89	20	3	505.921	1515.75	-0.329818	61.6696	7090	7090	MS2	8/94	HMC1_Billes_140328223216.raw
	High		DSYVGDEAQSKR	Unambiguous	6	2	P60709;P62736		CID	1	0	1	1	5.1138e+07	40.72	0.000334655	1	13.5311	40	2	677.815	1354.62	-0.496845	20.0419	1555	1555	MS2	8/112	HMC1_Ac1010_140329104035.raw
	High		GILTLK	Unambiguous	10	2	P60709;P62736		CID	1	0	1	1	8.23311e+08	40.71	0.000229279	0	2.05789	1	2	322.721	644.434	0.0300499	53.4389	5597	5597	MS2	5/40	HMC1_Ac1010_140329104035.raw
		High	AVFPSIVGRPR	Unambiguous	9	2	P60709;P62736		CID	1	0	1	1	2.8514e+08	40.68	0.000171013	0	8.85155	6	2	599.856	1198.71	-0.269879	68.9402	7848	7848	MS2	9/84	HMC1_Billes_140329010544.raw
		High	GYSFTTTAER	Unambiguous	2	1	P60709		CID	1	0	1	1	3524745088	40.62	0.000177727	0	26.0039	7	2	566.767	1132.53	-0.374776	45.9117	5395	5395	MS2	7/84	HMC1_Billes.raw
	High		DLYANTVLSGGTTMYPGIADR	Unambiguous	2	1	P60709		CID	1	0	1	1	572817758	40.6	0.000265644	0	32.2252	6	3	739.028	2215.07	-0.58308	111.806	12393	12393	MS2	11/230	HMC1_Ac1010_140329104035.raw
	High		IWHHTFYNELR	Unambiguous	9	1	P60709		CID	1	0	1	1	2721842579	40.58	0.000363118	0	3.29343	0	3	505.921	1515.75	-0.631823	57.7282	5779	5779	MS2	8/94	HMC1_Ac1010_140329080705.raw
		High	LcYVALDFEQEMATAASSSSLEK	Unambiguous	3	1	P60709	C2(Carbamidomethyl)	CID	1	0	1	1		40.52	0.000155252	0	21.3304	100	3	850.732	2550.18	2.57621	127.085	15906	15906	MS2	21/232	HMC1_Billes.raw
		High	VAPEEHPVLLTEAPLNPK	Unambiguous	2	1	P60709		CID	0.3171	0	1	1	5491141372	40.51	0.000186732	0	2.42612	0	3	652.026	1954.06	0.117764	89.5952	10309	10309	MS2	16/156	HMC1_Billes_140329010544.raw
		High	LcYVALDFEQEMATAASSSSLEK	Unambiguous	3	1	P60709	C2(Carbamidomethyl)	CID	1	0	1	1	229065	40.49	0.000156328	0	0	100	3	850.732	2550.18	3.29422	130.671	16224	16224	MS2	23/232	HMC1_Billes.raw
		High	LcYVALDFEQEMATAASSSSLEK	Unambiguous	3	1	P60709	C2(Carbamidomethyl)	CID	1	0	1	1	1.38069e+07	40.44	0.000162657	0	17.2246	41	3	850.73	2550.18	0.422185	129.336	14960	14960	MS2	13/232	HMC1_Billes_140329010544.raw
		High	DLYANTVLSGGTTMYPGIADR	Unambiguous	2	1	P60709		CID	1	0	1	1	4.04027e+08	40.35	0.000272159	0	24.408	5	3	739.028	2215.07	-0.913734	111.883	13039	13039	MS2	29/230	HMC1_Billes_140329010544.raw
		High	DSYVGDEAQSKR	Unambiguous	6	2	P60709;P62736		CID	1	0	1	1	8.10905e+07	40.34	0.00038375	1	15.0799	12	2	677.816	1354.62	0.584521	20.2348	1705	1705	MS2	8/112	HMC1_Billes.raw
		High	GYSFTTTAER	Unambiguous	2	1	P60709		CID	1	0	1	1	3117734904	40.27	0.000192643	0	56.685	50	2	566.767	1132.53	0.379725	45.9911	5005	5005	MS2	8/84	HMC1_Billes_140329010544.raw
	High		GYSFTTTAER	Unambiguous	2	1	P60709		CID	1	0	1	1		40.26	0.000193087	0	0	46	2	566.767	1132.53	-0.913705	52.6497	5197	5197	MS2	7/84	HMC1_Ac1010_140329080705.raw
		High	HQGVMVGmGQK	Unambiguous	7	3	P60709;P62736;Q562R1	M8(Oxidation)	CID	1	0	1	1	5.33912e+07	40.2	0.000291273	0	19.9396	36	2	594.286	1187.57	-0.581933	17.9957	1340	1340	MS2	9/100	HMC1_Billes_140328223216.raw
	High		IWHHTFYNELR	Unambiguous	9	1	P60709		CID	1	0	1	1	3888943532	40.14	0.000401835	0	3.20703	0	3	505.921	1515.75	-0.692224	58.2026	6542	6542	MS2	8/94	HMC1_Ac1010.raw
	High		LcYVALDFEQEMATAASSSSLEK	Unambiguous	3	1	P60709	C2(Carbamidomethyl)	CID	1	0	1	1		40.14	0.000179131	0	7.34592	66	3	850.731	2550.18	1.7864	125.643	14524	14524	MS2	32/232	HMC1_Ac1010.raw
		High	VAPEEHPVLLTEAPLNPK	Unambiguous	2	1	P60709		CID	0.325	0	1	1	6571821760	40.14	0.000198497	0	1.13585	4	3	652.026	1954.06	0.211469	88.863	10472	10472	MS2	16/156	HMC1_Billes_140328223216.raw
	High		cDVDIR	Unambiguous	3	2	P60709;Q562R1	C1(Carbamidomethyl)	CID	1	0	1	1	9.73296e+08	40.13	0.000315416	0	3.97773	0	2	389.181	777.355	-1.10009	23.8286	1756	1756	MS2	5/44	HMC1_Ac1010_140329080705.raw
		High	cDVDIR	Unambiguous	3	2	P60709;Q562R1	C1(Carbamidomethyl)	CID	1	0	1	1	8.1957e+08	40.1	0.000322488	0	4.23081	0	2	389.181	777.356	-0.393444	23.9072	2194	2194	MS2	5/44	HMC1_Billes_140328223216.raw
		High	AGFAGDDAPR	Unambiguous	10	2	P60709;P62736		CID	1	0	1	1	1.99239e+09	40.07	0.000255843	0	60.1786	48	2	488.727	976.447	-1.50067	29.8086	2904	2904	MS2	9/74	HMC1_Billes_140329010544.raw
	High		GILTLK	Unambiguous	10	2	P60709;P62736		CID	1	0	1	1	8.23311e+08	40.06	0.000266295	0	1.53617	0	2	322.721	644.435	1.07187	52.8798	5531	5531	MS2	5/40	HMC1_Ac1010_140329104035.raw
		High	GILTLK	Unambiguous	10	2	P60709;P62736		CID	0.3	0	1	1	5.72664e+08	40.05	0.000266909	0	0.600012	1	2	322.721	644.434	0.314183	53.4609	5943	5943	MS2	5/40	HMC1_Billes_140329010544.raw
	High		QEYDESGPSIVHR	Unambiguous	7	1	P60709		CID	1	0	1	1		40	0.000355	0	3.17249	5	3	506.239	1516.7	-0.50956	42.3779	4299	4299	MS2	12/134	HMC1_Ac1010_140329104035.raw
		High	QEYDESGPSIVHR	Unambiguous	7	1	P60709		CID	1	0	1	1	2.81701e+09	39.94	0.000359939	0	3.5133	0	3	506.239	1516.7	-0.569923	41.1093	4723	4723	MS2	15/134	HMC1_Billes.raw
		High	DSYVGDEAQSK	Unambiguous	6	2	P60709;P62736		CID	1	0	1	1	2.23243e+09	39.93	0.000182925	0	9.85468	12	2	599.765	1198.52	-0.217806	24.6671	2302	2302	MS2	9/102	HMC1_Billes_140328223216.raw
	High		VAPEEHPVLLTEAPLNPK	Unambiguous	2	1	P60709		CID	1	0	1	1	7121372341	39.91	0.000199083	0	3.36653	0	3	652.026	1954.06	-0.350761	88.7241	9612	9612	MS2	16/156	HMC1_Ac1010_140329104035.raw
		High	cDVDIR	Unambiguous	3	2	P60709;Q562R1	C1(Carbamidomethyl)	CID	1	0	1	1	8.1957e+08	39.89	0.000338465	0	17.0869	5	2	389.182	777.356	0.39172	23.3836	2120	2120	MS2	5/44	HMC1_Billes_140328223216.raw
		High	AVFPSIVGRPR	Unambiguous	9	2	P60709;P62736		CID	1	0	1	1	5.28562e+08	39.85	0.000207028	0	1.96097	1	2	599.857	1198.71	0.239296	68.3961	8416	8416	MS2	7/84	HMC1_Billes.raw
	High		EITALAPSTmK	Unambiguous	6	2	P60709;P62736	M10(Oxidation)	CID	1	0	1	1	6.39296e+08	39.84	0.000456513	0	6.35735	13	2	589.311	1177.61	0.486492	46.1203	4743	4743	MS2	9/96	HMC1_Ac1010_140329104035.raw
	High		cDVDIR	Unambiguous	3	2	P60709;Q562R1	C1(Carbamidomethyl)	CID	1	0	1	1	9.73296e+08	39.81	0.000344758	0	37.3689	23	2	389.182	777.356	0.0776544	23.3287	1691	1691	MS2	5/44	HMC1_Ac1010_140329080705.raw
		High	cDVDIR	Unambiguous	3	2	P60709;Q562R1	C1(Carbamidomethyl)	CID	1	0	1	1	1202750079	39.77	0.000347948	0	29.16	5	2	389.182	777.356	0.627269	23.3092	2171	2171	MS2	5/44	HMC1_Billes.raw
	High		VAPEEHPVLLTEAPLNPK	Unambiguous	2	1	P60709		CID	1	0	1	1	8965622201	39.73	0.000207508	0	4.12722	0	3	652.026	1954.06	-0.444466	88.8149	10205	10205	MS2	17/156	HMC1_Ac1010.raw
	High		LcYVALDFEQEmATAASSSSLEK	Unambiguous	3	1	P60709	C2(Carbamidomethyl); M12(Oxidation)	CID	1	0	1	1	3.6363e+06	39.72	0.000239984	0	9.27896	100	3	856.065	2566.18	4.94603	128.837	14242	14242	MS2	13/232	HMC1_Ac1010_140329104035.raw
	High		cDVDIR	Unambiguous	3	2	P60709;Q562R1	C1(Carbamidomethyl)	CID	1	0	1	1	957423367	39.7	0.000353601	0	31.0531	22	2	389.182	777.356	0.548752	23.2295	1963	1963	MS2	5/44	HMC1_Ac1010_140329104035.raw
		High	VAPEEHPVLLTEAPLNPK	Unambiguous	2	1	P60709		CID	1	0	1	1		39.69	0.000225538	0	4.2565	2	3	652.026	1954.06	-0.257056	90.2897	11243	11243	MS2	17/156	HMC1_Billes.raw
	High		HQGVmVGMGQK	Unambiguous	7	3	P60709;P62736;Q562R1	M5(Oxidation)	CID	1	0	1	1	4.36768e+07	39.68	0.000290646	0	36.3363	25	3	396.527	1187.57	-0.721744	19.8374	1528	1528	MS2	10/100	HMC1_Ac1010_140329104035.raw
		High	EITALAPSTmK	Unambiguous	6	2	P60709;P62736	M10(Oxidation)	CID	1	0	1	1	721330811	39.68	0.000586674	0	0	6	2	589.31	1177.61	-0.964735	44.9722	5262	5262	MS2	9/96	HMC1_Billes.raw
	High		cDVDIR	Unambiguous	3	2	P60709;Q562R1	C1(Carbamidomethyl)	CID	1	0	1	1	957423367	39.67	0.000356052	0	25.9884	8	2	389.182	777.356	0.156171	24.8399	2167	2167	MS2	5/44	HMC1_Ac1010_140329104035.raw
		High	IWHHTFYNELR	Unambiguous	9	1	P60709		CID	1	0	1	1	2.24036e+09	39.66	0.000448795	0	59.505	5	3	505.921	1515.75	-0.631823	57.217	6404	6404	MS2	8/94	HMC1_Billes_140329010544.raw
	High		HQGVmVGmGQK	Unambiguous	7	3	P60709;P62736;Q562R1	M5(Oxidation); M8(Oxidation)	CID	1	0	1	1	8.00304e+07	39.65	0.000325178	0	1.92089	17	2	602.284	1203.56	0.303762	17.0127	1191	1191	MS2	9/100	HMC1_Ac1010_140329104035.raw
	High		cDVDIR	Unambiguous	3	2	P60709;Q562R1	C1(Carbamidomethyl)	CID	1	0	1	1	957423367	39.64	0.00035852	0	40.4243	12	2	389.182	777.356	0.0776544	25.3761	2232	2232	MS2	5/44	HMC1_Ac1010_140329104035.raw
	High		VAPEEHPVLLTEAPLNPK	Unambiguous	2	1	P60709		CID	1	0	1	1		39.64	0.000228149	0	1.82188	7	3	652.026	1954.06	0.0240588	92.11	9986	9986	MS2	16/156	HMC1_Ac1010_140329104035.raw
	High		HQGVMVGmGQK	Unambiguous	7	3	P60709;P62736;Q562R1	M8(Oxidation)	CID	1	0	1	1	1.28565e+08	39.62	0.000321975	0	2.07512	6	2	594.287	1187.57	0.0348089	18.2687	1375	1375	MS2	11/100	HMC1_Ac1010.raw
	High		IWHHTFYNELR	Unambiguous	9	1	P60709		CID	1	0	1	1	3888943532	39.62	0.000452948	0	13.0226	6	3	505.921	1515.75	-0.933828	57.09	6400	6400	MS2	8/94	HMC1_Ac1010.raw
	High		HQGVMVGMGQK	Unambiguous	7	3	P60709;P62736;Q562R1		CID	1	0	1	1	3.77418e+08	39.53	0.000406718	0	3.7094	2	3	391.195	1171.57	-0.0966744	24.2486	2208	2208	MS2	5/100	HMC1_Ac1010.raw
	High		GYSFTTTAER	Unambiguous	2	1	P60709		CID	1	0	1	1		39.5	0.000269284	0	11.9174	7	2	566.768	1132.53	0.703082	49.516	4837	4837	MS2	8/84	HMC1_Ac1010_140329080705.raw
	High		cDVDIR	Unambiguous	3	2	P60709;Q562R1	C1(Carbamidomethyl)	CID	1	0	1	1	9.73296e+08	39.49	0.00037112	0	29.8559	8	2	389.182	777.356	0.156171	25.0908	1916	1916	MS2	5/44	HMC1_Ac1010_140329080705.raw
	High		HQGVMVGmGQK	Unambiguous	7	3	P60709;P62736;Q562R1	M8(Oxidation)	CID	1	0	1	1	1.28565e+08	39.49	0.000326135	0	13.8772	65	2	594.287	1187.57	0.857131	18.9575	1469	1469	MS2	7/100	HMC1_Ac1010.raw
	High		HQGVMVGMGQK	Unambiguous	7	3	P60709;P62736;Q562R1		CID	1	0	1	1	2.26679e+08	39.47	0.000412376	0	5.55007	3	3	391.195	1171.57	-0.252965	24.3583	1822	1822	MS2	5/100	HMC1_Ac1010_140329080705.raw
		High	LcYVALDFEQEmATAASSSSLEK	Unambiguous	3	1	P60709	C2(Carbamidomethyl); M12(Oxidation)	CID	1	0	1	1		39.4	0.000235371	0	12.0841	95	3	856.061	2566.17	0.236713	129.068	16075	16075	MS2	20/232	HMC1_Billes.raw
	High		cDVDIR	Unambiguous	3	2	P60709;Q562R1	C1(Carbamidomethyl)	CID	1	0	1	1		39.37	0.000381517	0	46.1724	20	2	389.182	777.356	0.234687	25.9304	2299	2299	MS2	5/44	HMC1_Ac1010_140329104035.raw
		High	cPEALFQPSFLGMEScGIHETTFNSIMK	Unambiguous	2	1	P60709	C1(Carbamidomethyl); C16(Carbamidomethyl)	CID	1	0	1	1	5.29574e+07	39.36	0.000185404	0	0	5	2	1616.24	3231.47	1.29438	116.013	14633	14633	MS2	14/302	HMC1_Billes.raw
	High		IWHHTFYNELR	Unambiguous	9	1	P60709		CID	1	0	1	1		39.3	0.000487582	0	32.7926	39	3	505.921	1515.75	-1.11503	66.822	7593	7593	MS2	6/94	HMC1_Ac1010.raw
	High		IWHHTFYNELR	Unambiguous	9	1	P60709		CID	1	0	1	1		39.18	0.000501243	0	12.1872	17	3	505.921	1515.75	-0.45062	61.7551	6566	6566	MS2	8/94	HMC1_Ac1010_140329104035.raw
	High		VAPEEHPVLLTEAPLNPK	Unambiguous	2	1	P60709		CID	0.2564	0	1	1	1.50896e+08	39.11	0.000257762	0	3.60149	5	3	652.026	1954.06	0.117764	89.6165	8715	8715	MS2	16/156	HMC1_Ac1010_140329080705.raw
		High	LDLAGR	Unambiguous	14	5	P61160;P60709;P62736;Q562R1;P61163		CID	1	0	1	3	1.45467e+09	39.11	0.00212961	0	7.25995	0	2	322.69	644.372	-0.528085	29.0702	3012	3012	MS2	5/40	HMC1_Billes.raw
	High		GYSFTTTAER	Unambiguous	2	1	P60709		CID	1	0	1	1		39.05	0.000255125	0	23.4041	39	2	566.767	1132.53	-0.26699	51.4833	5060	5060	MS2	5/84	HMC1_Ac1010_140329080705.raw
		High	LcYVALDFEQEMATAASSSSLEK	Unambiguous	3	1	P60709	C2(Carbamidomethyl)	CID	1	0	1	1		39.05	0.00021779	0	0	72	3	850.732	2550.18	3.36602	125.928	15794	15794	MS2	22/232	HMC1_Billes.raw
	High		QEYDESGPSIVHR	Unambiguous	7	1	P60709		CID	1	0	1	1		39.02	0.000444865	0	5.12663	7	3	506.239	1516.7	-0.751012	43.1074	4082	4082	MS2	16/134	HMC1_Ac1010_140329080705.raw
	High		TTGIVMDSGDGVTHTVPIYEGYALPHAILR	Unambiguous	2	1	P60709		CID	1	0	1	1	8.11582e+08	38.99	0.000258675	0	2.43837	8	4	796.66	3183.62	0.754078	109.979	12652	12652	MS2	14/270	HMC1_Ac1010.raw
		High	IWHHTFYNELR	Unambiguous	9	1	P60709		CID	1	0	1	1		38.99	0.000523658	0	17.4771	11	3	505.921	1515.75	-0.813026	59.9329	6735	6735	MS2	8/94	HMC1_Billes_140329010544.raw
		High	TTGIVmDSGDGVTHTVPIYEGYALPHAILR	Unambiguous	2	1	P60709	M6(Oxidation)	CID	1	0	1	1	2.06706e+08	38.97	0.000202824	0	8.1992	3	4	800.659	3199.61	1.04241	108.426	12893	12893	MS2	26/270	HMC1_Billes_140328223216.raw
	High		HQGVmVGmGQK	Unambiguous	7	3	P60709;P62736;Q562R1	M5(Oxidation); M8(Oxidation)	CID	1	0	1	1	8.00304e+07	38.96	0.000368466	0	7.77973	46	2	602.284	1203.56	0.405186	16.4656	1136	1136	MS2	9/100	HMC1_Ac1010_140329104035.raw
	High		AVFPSIVGRPR	Unambiguous	9	2	P60709;P62736		CID	1	0	1	1	4.32851e+08	38.9	0.00025765	0	1.00642	1	2	599.856	1198.71	-0.0662092	68.2783	7774	7774	MS2	7/84	HMC1_Ac1010.raw
		High	EITALAPSTMK	Unambiguous	6	2	P60709;P62736		CID	1	0	1	1	1379760117	38.79	0.000521912	0	3.45631	0	2	581.313	1161.62	0.00387552	64.9112	7501	7501	MS2	10/96	HMC1_Billes_140328223216.raw
	High		cPEALFQPSFLGMEScGIHETTFNSImK	Unambiguous	2	1	P60709	C1(Carbamidomethyl); C16(Carbamidomethyl); M27(Oxidation)	CID	1	0	1	1	6.00186e+06	38.78	0.000211895	0	18.5972	79	4	812.62	3247.46	0.251892	113.47	10910	10910	MS2	18/302	HMC1_Ac1010_140329080705.raw
		High	EITALAPSTmK	Unambiguous	6	2	P60709;P62736	M10(Oxidation)	CID	1	0	1	1	4.83786e+08	38.78	0.000721766	0	0	11	2	589.31	1177.61	-0.861076	44.9846	4973	4973	MS2	12/96	HMC1_Billes_140328223216.raw
	High		cPEALFQPSFLGmEScGIHETTFNSImK	Unambiguous	2	1	P60709	C1(Carbamidomethyl); M13(Oxidation); C16(Carbamidomethyl); M27(Oxidation)	CID	1	0	1	1	1.70431e+07	38.73	0.000214348	0	4.57702	18	3	1088.49	3263.45	-1.01116	111.05	10661	10661	MS2	21/302	HMC1_Ac1010_140329080705.raw
	High		GYSFTTTAER	Unambiguous	2	1	P60709		CID	1	0	1	1		38.66	0.000326747	0	58.2957	36	2	566.768	1132.53	1.02644	49.7525	5497	5497	MS2	8/84	HMC1_Ac1010.raw
	High		AVFPSIVGRPR	Unambiguous	9	2	P60709;P62736		CID	1	0	1	1	361402247	38.58	0.000277351	0	2.49344	2	2	599.856	1198.71	0.0356259	67.72	7258	7258	MS2	7/84	HMC1_Ac1010_140329104035.raw
	High		LcYVALDFEQEMATAASSSSLEK	Unambiguous	3	1	P60709	C2(Carbamidomethyl)	CID	1	0	1	1		38.58	0.000249616	0	0	53	3	850.729	2550.17	-0.00862196	124.983	13922	13922	MS2	18/232	HMC1_Ac1010_140329104035.raw
		High	TTGIVMDSGDGVTHTVPIYEGYALPHAILR	Unambiguous	2	1	P60709		CID	1	0	1	1	6.78688e+08	38.53	0.000273549	0	3.3016	0	4	796.66	3183.62	1.36757	110.19	13133	13133	MS2	34/270	HMC1_Billes_140328223216.raw
	High		TTGIVMDSGDGVTHTVPIYEGYALPHAILR	Unambiguous	2	1	P60709		CID	1	0	1	1	906182212	38.52	0.00028824	0	10.7622	5	4	796.66	3183.62	0.754078	109.868	12139	12139	MS2	16/270	HMC1_Ac1010_140329104035.raw
		High	IWHHTFYNELR	Unambiguous	9	1	P60709		CID	1	0	1	1	756472297	38.49	0.000594633	0	1.34559	1	2	758.378	1515.75	0.32333	57.7589	6471	6471	MS2	7/94	HMC1_Billes_140329010544.raw
	High		cPEALFQPSFLGMEScGIHETTFNSIMK	Unambiguous	2	1	P60709	C1(Carbamidomethyl); C16(Carbamidomethyl)	CID	1	0	1	1	1.05809e+08	38.46	0.000220969	0	10.8851	7	4	808.622	3231.47	1.55049	115.774	12896	12896	MS2	19/302	HMC1_Ac1010_140329104035.raw
		High	IWHHTFYNELR	Unambiguous	9	1	P60709		CID	1	0	1	1	6.47721e+08	38.46	0.000591627	0	25.8732	82	2	758.378	1515.75	-0.240412	57.2804	6539	6539	MS2	6/94	HMC1_Billes_140328223216.raw
	High		EITALAPSTmK	Unambiguous	6	2	P60709;P62736	M10(Oxidation)	CID	1	0	1	1	9.38892e+08	38.41	0.000785953	0	6.4796	17	2	589.31	1177.61	-0.861076	44.8528	4872	4872	MS2	8/96	HMC1_Ac1010.raw
	High		HQGVMVGmGQK	Unambiguous	7	3	P60709;P62736;Q562R1	M8(Oxidation)	CID	1	0	1	1	2.80351e+07	38.41	0.000461477	0	12.3326	28	3	396.527	1187.57	-0.413373	17.8688	1325	1325	MS2	11/100	HMC1_Ac1010.raw
	High		SYELPDGQVITIGNER	Unambiguous	10	3	P60709;P62736;Q562R1		CID	1	0	1	1	250399333	38.35	0.000709156	0	17.2304	4	3	597.636	1790.89	0.994277	107.889	11876	11876	MS2	11/164	HMC1_Ac1010_140329104035.raw
	High		GYSFTTTAER	Unambiguous	2	1	P60709		CID	1	0	1	1		38.33	0.000293785	0	0	45	2	566.769	1132.53	3.82886	51.8963	5419	5419	MS2	8/84	HMC1_Ac1010_140329104035.raw
	High		QEYDESGPSIVHR	Unambiguous	7	1	P60709		CID	1	0	1	1	3166491090	38.22	0.000557445	0	3.93096	0	3	506.239	1516.7	-0.871739	41.2383	4409	4409	MS2	9/134	HMC1_Ac1010.raw
		High	HQGVmVGmGQK	Unambiguous	7	3	P60709;P62736;Q562R1	M5(Oxidation); M8(Oxidation)	CID	1	0	1	1	35064597	38.21	0.000453024	0	28.9909	94	2	602.284	1203.56	0.303762	16.6009	1132	1132	MS2	9/100	HMC1_Billes_140329010544.raw
	High		IWHHTFYNELR	Unambiguous	9	1	P60709		CID	1	0	1	1		38.07	0.000647214	0	10.149	11	3	505.921	1515.75	-0.692224	61.16	6499	6499	MS2	8/94	HMC1_Ac1010_140329104035.raw
	High		AVFPSIVGRPR	Unambiguous	9	2	P60709;P62736		CID	1	0	1	1	4.32851e+08	37.95	0.000320649	0	4.71813	4	2	599.856	1198.71	0.0356259	68.8688	7851	7851	MS2	9/84	HMC1_Ac1010.raw
	High		VAPEEHPVLLTEAPLNPK	Unambiguous	2	1	P60709		CID	0.1842	0	1	1	1.50896e+08	37.92	0.000339015	0	0.569619	16	3	652.026	1954.06	-0.0696461	90.1621	8759	8759	MS2	15/156	HMC1_Ac1010_140329080705.raw
	High		IWHHTFYNELR	Unambiguous	9	1	P60709		CID	1	0	1	1		37.86	0.000687463	0	1.59554	15	2	758.378	1515.75	0.242796	59.5003	6697	6697	MS2	6/94	HMC1_Ac1010.raw
		High	IWHHTFYNELR	Unambiguous	9	1	P60709		CID	1	0	1	1	1.31449e+09	37.82	0.000685564	0	0.432739	2	2	758.379	1515.75	0.484399	58.4214	7086	7086	MS2	6/94	HMC1_Billes.raw
		High	cDVDIR	Unambiguous	3	2	P60709;Q562R1	C1(Carbamidomethyl)	CID	1	0	1	1	7.52379e+08	37.69	0.000561712	0	6.28913	1	2	389.182	777.356	-0.000861896	24.1015	2146	2146	MS2	5/44	HMC1_Billes_140329010544.raw
		High	cDVDIR	Unambiguous	3	2	P60709;Q562R1	C1(Carbamidomethyl)	CID	1	0	1	1	1202750079	37.68	0.000563007	0	4.84735	0	2	389.181	777.356	-0.550477	23.8502	2251	2251	MS2	5/44	HMC1_Billes.raw
		High	IWHHTFYNELR	Unambiguous	9	1	P60709		CID	1	0	1	1		37.68	0.000708024	0	8.80456	4	3	505.921	1515.75	-0.45062	59.4455	6809	6809	MS2	8/94	HMC1_Billes_140328223216.raw
	High		QEYDESGPSIVHR	Unambiguous	7	1	P60709		CID	1	0	1	1		37.67	0.000564305	0	10.5589	33	3	506.238	1516.7	-1.47537	44.757	4575	4575	MS2	8/134	HMC1_Ac1010_140329104035.raw
	High		IWHHTFYNELR	Unambiguous	9	1	P60709		CID	1	0	1	1	1.01954e+09	37.66	0.000719862	0	1.23615	1	2	758.378	1515.75	0.32333	57.1867	6038	6038	MS2	7/94	HMC1_Ac1010_140329104035.raw
	High		IWHHTFYNELR	Unambiguous	9	1	P60709		CID	1	0	1	1	6.58374e+08	37.64	0.000714575	0	0.272881	3	2	758.379	1515.75	0.403865	58.2757	5846	5846	MS2	7/94	HMC1_Ac1010_140329080705.raw
	High		cPEALFQPSFLGMEScGIHETTFNSImK	Unconsidered	2	1	P60709	C1(Carbamidomethyl); C16(Carbamidomethyl); M27(Oxidation)	CID		0.2692	2	2	4.335e+08	37.63	0.000310651	0	0.719492	2	3	1083.16	3247.46	-0.138658	113.727	12643	12643	MS2	14/302	HMC1_Ac1010_140329104035.raw
		High	EITALAPSTMK	Unambiguous	6	2	P60709;P62736		CID	1	0	1	1	1875836839	37.61	0.000684853	0	4.59816	2	2	581.313	1161.62	0.214048	64.361	7877	7877	MS2	9/96	HMC1_Billes.raw
	High		VAPEEHPVLLTEAPLNPK	Unambiguous	2	1	P60709		CID	0.2105	0	1	1	8965622201	37.6	0.000338871	0	3.0428	0	3	652.026	1954.06	-0.444466	89.3334	10270	10270	MS2	16/156	HMC1_Ac1010.raw
	High		LcYVALDFEQEMATAASSSSLEK	Unambiguous	3	1	P60709	C2(Carbamidomethyl)	CID	1	0	1	1		37.53	0.000317887	0	0	34	3	850.731	2550.18	1.93001	123.268	14297	14297	MS2	16/232	HMC1_Ac1010.raw
	High		EITALAPSTMK	Unambiguous	6	2	P60709;P62736		CID	1	0	1	1	2389888966	37.45	0.000710554	0	3.65465	2	2	581.313	1161.62	0.214048	64.2751	7279	7279	MS2	8/96	HMC1_Ac1010.raw
	High		EITALAPSTMK	Unambiguous	6	2	P60709;P62736		CID	1	0	1	1		37.37	0.000723764	0	0	25	2	581.313	1161.62	0.108962	67.5769	6880	6880	MS2	9/96	HMC1_Ac1010_140329080705.raw
		High	cDVDIR	Unambiguous	3	2	P60709;Q562R1	C1(Carbamidomethyl)	CID	1	0	1	1	7.52379e+08	37.37	0.000604664	0	17.654	5	2	389.182	777.356	-0.157895	23.5454	2069	2069	MS2	5/44	HMC1_Billes_140329010544.raw
	High		LDLAGR	Unambiguous	14	5	P61160;P60709;P62736;Q562R1;P61163		CID	1	0	1	3	1.76859e+09	37.32	0.00321588	0	5.92048	0	2	322.69	644.373	-0.0544832	29.1733	2859	2859	MS2	5/40	HMC1_Ac1010.raw
	High		LDLAGR	Unambiguous	14	5	P61160;P60709;P62736;Q562R1;P61163		CID	1	0	1	3	1215253986	37.31	0.00322329	0	5.62626	0	2	322.69	644.372	-0.812246	28.8943	2666	2666	MS2	5/40	HMC1_Ac1010_140329104035.raw
		High	LDLAGR	Unambiguous	14	5	P61160;P60709;P62736;Q562R1;P61163		CID	1	0	1	3	961748979	37.3	0.00323072	0	7.83272	0	2	322.69	644.372	-0.622805	29.1742	2900	2900	MS2	5/40	HMC1_Billes_140328223216.raw
	High		QEYDESGPSIVHR	Unambiguous	7	1	P60709		CID	1	0	1	1	2031372848	37.27	0.000693748	0	3.29162	0	3	506.239	1516.7	-0.932102	40.939	3818	3818	MS2	11/134	HMC1_Ac1010_140329080705.raw
		High	DLTDYLMK	Unambiguous	7	3	P60709;P62736;Q562R1		CID	1	0	1	1	9.90927e+08	37.22	0.000692298	0	16.008	8	2	499.747	998.487	0.880248	106.198	13298	13298	MS2	5/62	HMC1_Billes.raw
	High		VAPEEHPVLLTEAPLNPK	Unambiguous	2	1	P60709		CID	1	0	1	1	1.50896e+08	37.18	0.000401994	0	3.30677	4	3	652.026	1954.06	-0.163351	89.0624	8671	8671	MS2	25/156	HMC1_Ac1010_140329080705.raw
	High		HQGVmVGmGQK	Unambiguous	7	3	P60709;P62736;Q562R1	M5(Oxidation); M8(Oxidation)	CID	1	0	1	1	1.31961e+07	37.17	0.000537227	0	3.79762	30	3	401.858	1203.56	-0.189176	16.5791	1146	1146	MS2	12/100	HMC1_Ac1010_140329104035.raw
		High	DSYVGDEAQSK	Unambiguous	6	2	P60709;P62736		CID	1	0	1	1	3.50336e+07	37.15	0.000395143	0	39.3317	39	2	599.765	1198.52	0.189597	26.3489	2614	2614	MS2	14/102	HMC1_Billes.raw
	High		cDVDIR	Unambiguous	3	2	P60709;Q562R1	C1(Carbamidomethyl)	CID	1	0	1	1	1553863954	37.11	0.000641969	0	23.8001	9	2	389.182	777.356	0.313203	23.1919	2062	2062	MS2	5/44	HMC1_Ac1010.raw
		High	SYELPDGQVITIGNER	Unambiguous	10	3	P60709;P62736;Q562R1		CID	1	0	1	1	2.41493e+08	37.06	0.00086587	0	66.7687	4	3	597.636	1790.89	0.176338	108.077	13548	13548	MS2	16/164	HMC1_Billes.raw
	High		DLTDYLMK	Unambiguous	7	3	P60709;P62736;Q562R1		CID	1	0	1	1	1301338117	36.99	0.000769947	0	1.42276	0	2	499.747	998.486	-0.281178	106.64	12245	12245	MS2	6/62	HMC1_Ac1010.raw
	High		IWHHTFYNELR	Unambiguous	9	1	P60709		CID	1	0	1	1		36.95	0.00071652	0	39.366	60	3	505.921	1515.75	-0.148615	66.7223	6787	6787	MS2	8/94	HMC1_Ac1010_140329080705.raw
	High		EITALAPSTMK	Unambiguous	6	2	P60709;P62736		CID	1	0	1	1		36.91	0.000804632	0	13.2329	9	2	581.313	1161.62	0.214048	66.032	7061	7061	MS2	12/96	HMC1_Ac1010_140329104035.raw
		High	VAPEEHPVLLTEAPLNPK	Unambiguous	2	1	P60709		CID	1	0	1	1	5491141372	36.9	0.000418556	0	2.89082	0	3	652.027	1954.07	0.305174	89.0762	10243	10243	MS2	17/156	HMC1_Billes_140329010544.raw
	High		QEYDESGPSIVHR	Unambiguous	7	1	P60709		CID	1	0	1	1		36.83	0.000767718	0	15.9496	30	3	506.239	1516.7	-0.992465	44.9813	4296	4296	MS2	8/134	HMC1_Ac1010_140329080705.raw
	High		HQGVmVGmGQK	Unambiguous	7	3	P60709;P62736;Q562R1	M5(Oxidation); M8(Oxidation)	CID	1	0	1	1	2.83408e+07	36.77	0.000631134	0	4.47792	56	2	602.284	1203.56	-0.000511243	16.4633	1166	1166	MS2	9/100	HMC1_Ac1010.raw
	High		cPEALFQPSFLGMEScGIHETTFNSImK	Unconsidered	2	1	P60709	C1(Carbamidomethyl); C16(Carbamidomethyl); M27(Oxidation)	CID		0.3509	2	2	5.4423e+07	36.76	0.000337381	0	1.37631	69	3	1083.16	3247.46	0.650722	113.867	10946	10946	MS2	14/302	HMC1_Ac1010_140329080705.raw
	High		VAPEEHPVLLTEAPLNPK	Unambiguous	2	1	P60709		CID	1	0	1	1		36.74	0.000444856	0	0.394435	64	3	652.026	1954.06	-0.0696461	91.7932	8891	8891	MS2	16/156	HMC1_Ac1010_140329080705.raw
		High	LDLAGR	Unambiguous	14	5	P61160;P60709;P62736;Q562R1;P61163		CID	1	0	1	3	1.45467e+09	36.74	0.00367536	0	19.4487	3	2	322.69	644.373	0.134957	28.5172	2937	2937	MS2	4/40	HMC1_Billes.raw
	High		TTGIVMDSGDGVTHTVPIYEGYALPHAILR	Unambiguous	2	1	P60709		CID	1	0	1	1	481630253	36.72	0.000414987	0	12.7913	14	4	796.66	3183.62	1.2142	111.133	10671	10671	MS2	32/270	HMC1_Ac1010_140329080705.raw
	High		SYELPDGQVITIGNER	Unambiguous	10	3	P60709;P62736;Q562R1		CID	1	0	1	1		36.69	0.000921443	0	24.961	39	2	895.948	1790.89	-1.96325	111.33	12331	12331	MS2	12/164	HMC1_Ac1010_140329104035.raw
	High		DLTDYLMK	Unambiguous	7	3	P60709;P62736;Q562R1		CID	1	0	1	1	1.18775e+09	36.68	0.000783958	0	6.44895	100	2	499.747	998.487	0.391227	106.178	10024	10024	MS2	6/62	HMC1_Ac1010_140329080705.raw
		High	GILTLK	Unambiguous	10	2	P60709;P62736		CID	1	0	1	1	862005737	36.63	0.000586629	0	1.1561	1	2	322.721	644.434	0.219472	53.7927	6469	6469	MS2	5/40	HMC1_Billes.raw
	High		EITALAPSTMK	Unambiguous	6	2	P60709;P62736		CID	1	0	1	1	1481075319	36.52	0.000880232	0	8.37986	7	2	581.313	1161.62	-0.206297	65.9351	6703	6703	MS2	8/96	HMC1_Ac1010_140329080705.raw
	High		VAPEEHPVLLTEAPLNPK	Unambiguous	2	1	P60709		CID	1	0	1	1		36.4	0.000446719	0	4.57044	9	3	652.026	1954.06	-0.538171	90.4701	10402	10402	MS2	17/156	HMC1_Ac1010.raw
		High	GILTLK	Unambiguous	10	2	P60709;P62736		CID	1	0	1	1	5.54765e+08	36.39	0.00061996	0	0	38	2	322.721	644.436	2.39782	52.7451	5970	5970	MS2	5/40	HMC1_Billes_140328223216.raw
	High		DLTDYLMK	Unambiguous	7	3	P60709;P62736;Q562R1		CID	1	0	1	1	9.6392e+08	36.38	0.000886055	0	0.58924	1	2	499.747	998.486	-0.403433	106.551	11699	11699	MS2	6/62	HMC1_Ac1010_140329104035.raw
		High	IWHHTFYNELR	Unambiguous	9	1	P60709		CID	1	0	1	1	1.31449e+09	36.38	0.000966606	0	0.440469	1	2	758.378	1515.75	0.32333	57.8565	7009	7009	MS2	7/94	HMC1_Billes.raw
		High	HQGVMVGmGQK	Unambiguous	7	3	P60709;P62736;Q562R1	M8(Oxidation)	CID	1	0	1	1	1.18646e+07	36.37	0.00068049	0	30.0402	20	3	396.527	1187.57	0.0491838	18.1168	1357	1357	MS2	7/100	HMC1_Billes_140328223216.raw
		High	LcYVALDFEQEMATAASSSSLEK	Unambiguous	3	1	P60709	C2(Carbamidomethyl)	CID	1	0	1	1		36.37	0.00036908	0	10.6076	34	3	850.725	2550.16	-5.17833	121.438	15318	15318	MS2	24/232	HMC1_Billes.raw
	High		GILTLK	Unambiguous	10	2	P60709;P62736		CID	1	0	1	1		36.36	0.000624257	0	10.1829	32	2	322.721	644.434	0.124761	55.6787	5863	5863	MS2	5/40	HMC1_Ac1010_140329104035.raw
	High		EITALAPSTMK	Unambiguous	6	2	P60709;P62736		CID	1	0	1	1		36.33	0.000919596	0	18.5452	13	2	581.313	1161.62	0.214048	66.986	6813	6813	MS2	8/96	HMC1_Ac1010_140329080705.raw
		High	LDLAGR	Unambiguous	14	5	P61160;P60709;P62736;Q562R1;P61163		CID	1	0	1	3	912906500	36.33	0.00403924	0	27.1455	3	2	322.69	644.372	-0.338644	29.8508	2909	2909	MS2	4/40	HMC1_Billes_140329010544.raw
	High		GILTLK	Unambiguous	10	2	P60709;P62736		CID	1	0	1	1		36.26	0.000638798	0	17.6518	41	2	322.721	644.434	0.124761	56.7107	5663	5663	MS2	5/40	HMC1_Ac1010_140329080705.raw
	High		LcYVALDFEQEMATAASSSSLEK	Unambiguous	3	1	P60709	C2(Carbamidomethyl)	CID	1	0	1	1		36.14	0.000425636	0	2.5661	59	3	850.73	2550.18	0.493986	127.947	12372	12372	MS2	18/232	HMC1_Ac1010_140329080705.raw
	High		IWHHTFYNELR	Unambiguous	9	1	P60709		CID	1	0	1	1		36.06	0.00107768	0	12.9772	40	3	505.922	1515.75	0.515796	65.4885	6655	6655	MS2	8/94	HMC1_Ac1010_140329080705.raw
	High		HQGVMVGmGQK	Unambiguous	7	3	P60709;P62736;Q562R1	M8(Oxidation)	CID	1	0	1	1	7.30661e+07	36.02	0.000800111	0	12.6172	28	2	594.286	1187.57	-0.376353	18.4438	1351	1351	MS2	9/100	HMC1_Ac1010_140329104035.raw
		High	IWHHTFYNELR	Unambiguous	9	1	P60709		CID	1	0	1	1		36	0.00089172	0	18.0562	14	3	505.921	1515.75	-0.0882139	61.3273	7473	7473	MS2	8/94	HMC1_Billes.raw
	High		IWHHTFYNELR	Unambiguous	9	1	P60709		CID	1	0	1	1		35.97	0.00104966	0	21.1863	17	3	505.921	1515.75	-0.390219	63.4992	6431	6431	MS2	6/94	HMC1_Ac1010_140329080705.raw
		High	DLTDYLMK	Unambiguous	7	3	P60709;P62736;Q562R1		CID	1	0	1	1	4.86212e+08	35.95	0.000927455	0	1.55559	2	2	499.747	998.487	0.391227	106.665	12333	12333	MS2	6/62	HMC1_Billes_140329010544.raw
		High	DSYVGDEAQSK	Unambiguous	6	2	P60709;P62736		CID	1	0	1	1	3363056752	35.95	0.00047008	0	10.411	7	2	599.765	1198.52	-0.0141043	24.7232	2382	2382	MS2	14/102	HMC1_Billes.raw
		High	HQGVmVGmGQK	Unambiguous	7	3	P60709;P62736;Q562R1	M5(Oxidation); M8(Oxidation)	CID	1	0	1	1	35064597	35.95	0.000762292	0	1.95129	29	2	602.284	1203.56	0.202337	17.0796	1182	1182	MS2	15/100	HMC1_Billes_140329010544.raw
	High		HQGVmVGMGQK	Unambiguous	7	3	P60709;P62736;Q562R1	M5(Oxidation)	CID	1	0	1	1	9.10931e+07	35.79	0.000843626	0	26.7422	9	3	396.527	1187.57	-0.490466	19.7974	1587	1587	MS2	10/100	HMC1_Ac1010.raw
	High		IWHHTFYNELR	Unambiguous	9	1	P60709		CID	1	0	1	1		35.74	0.00110675	0	20.9287	19	3	505.921	1515.75	-0.511021	62.3369	6633	6633	MS2	9/94	HMC1_Ac1010_140329104035.raw
		High	TTGIVmDSGDGVTHTVPIYEGYALPHAILR	Unambiguous	2	1	P60709	M6(Oxidation)	CID	1	0	1	1	306717282	35.74	0.000480035	0	10.5552	1	4	800.658	3199.61	-0.102139	108.442	13598	13598	MS2	27/270	HMC1_Billes.raw
		High	EITALAPSTMK	Unambiguous	6	2	P60709;P62736		CID	1	0	1	1	1875836839	35.72	0.00105827	0	7.84836	3	2	581.313	1161.62	0.214048	65.4898	8031	8031	MS2	8/96	HMC1_Billes.raw
		High	KDLYANTVLSGGTTMYPGIADR	Unambiguous	2	1	P60709		CID	1	0	1	1		35.62	0.000712809	1	43.2188	3	3	781.73	2343.18	4.65871	105.449	13194	13194	MS2	21/248	HMC1_Billes.raw
	High		DLTDYLMK	Unambiguous	7	3	P60709;P62736;Q562R1		CID	1	0	1	1	1.18775e+09	35.6	0.00106038	0	1.47134	0	2	499.747	998.486	-0.525689	106.723	10090	10090	MS2	6/62	HMC1_Ac1010_140329080705.raw
	High		HQGVMVGmGQK	Unambiguous	7	3	P60709;P62736;Q562R1	M8(Oxidation)	CID	1	0	1	1		35.5	0.000859607	0	14.0863	100	2	594.286	1187.57	-0.581933	17.8588	1202	1202	MS2	6/100	HMC1_Ac1010_140329080705.raw
	High		TTGIVmDSGDGVTHTVPIYEGYALPHAILR	Unambiguous	2	1	P60709	M6(Oxidation)	CID	1	0	1	1	1.43615e+08	35.45	0.000470418	0	14.9011	5	4	800.658	3199.61	0.660893	108.326	12475	12475	MS2	15/270	HMC1_Ac1010.raw
	High		DSYVGDEAQSK	Unambiguous	6	2	P60709;P62736		CID	1	0	1	1	19792128	35.4	0.000519126	0	31.8213	28	2	599.764	1198.52	-0.523358	27.343	2476	2476	MS2	8/102	HMC1_Ac1010_140329104035.raw
	High		IWHHTFYNELR	Unambiguous	9	1	P60709		CID	1	0	1	1		35.39	0.00102619	0	15.9098	47	3	505.921	1515.75	-0.0882139	67.0995	7186	7186	MS2	8/94	HMC1_Ac1010_140329104035.raw
	High		IWHHTFYNELR	Unambiguous	9	1	P60709		CID	1	0	1	1	1038007267	35.39	0.00121409	0	0.677001	2	2	758.378	1515.75	0.162261	58.2087	6543	6543	MS2	7/94	HMC1_Ac1010.raw
		High	VAPEEHPVLLTEAPLNPK	Selected	2	1	P60709		CID	0.1429	0	1	1	5491141372	35.38	0.000608442	0	4.55569	4	3	652.026	1954.06	-0.163351	90.1596	10375	10375	MS2	16/156	HMC1_Billes_140329010544.raw
	High		DLYANTVLSGGTTmYPGIADR	Unambiguous	2	1	P60709	M14(Oxidation)	CID	1	0	1	1	386760309	35.33	0.000908577	0	11.0233	4	3	744.362	2231.07	3.15019	109.334	10443	10443	MS2	18/230	HMC1_Ac1010_140329080705.raw
		High	cPEALFQPSFLGMEScGIHETTFNSIMK	Unambiguous	2	1	P60709	C1(Carbamidomethyl); C16(Carbamidomethyl)	CID	1	0	1	1	8.68263e+07	35.3	0.000501706	0	21.6208	4	4	808.62	3231.46	-0.640493	115.949	14624	14624	MS2	24/302	HMC1_Billes.raw
	High		GILTLK	Unambiguous	10	2	P60709;P62736		CID	1	0	1	1	865620216	35.29	0.000798663	0	3.06207	0	2	322.721	644.435	0.693028	53.2743	5267	5267	MS2	4/40	HMC1_Ac1010_140329080705.raw
	High		HQGVMVGMGQK	Unambiguous	7	3	P60709;P62736;Q562R1		CID	1	0	1	1	3.77418e+08	35.25	0.00108966	0	10.7931	2	3	391.195	1171.57	-0.0966744	24.7707	2281	2281	MS2	6/100	HMC1_Ac1010.raw
	High		VAPEEHPVLLTEAPLNPK	Unambiguous	2	1	P60709		CID	1	0	1	1		35.24	0.000628376	0	0.325914	5	3	652.026	1954.06	-0.257056	91.5139	9920	9920	MS2	17/156	HMC1_Ac1010_140329104035.raw
	High		VAPEEHPVLLTEAPLNPK	Unambiguous	2	1	P60709		CID	1	0	1	1	7121372341	35.2	0.00063419	0	0.335903	4	3	652.026	1954.06	0.117764	88.1308	9546	9546	MS2	22/156	HMC1_Ac1010_140329104035.raw
		High	QEYDESGPSIVHR	Unambiguous	7	1	P60709		CID	1	0	1	1	1680380225	35.18	0.00107703	0	7.04238	14	3	506.239	1516.7	-0.449197	42.5253	4562	4562	MS2	13/134	HMC1_Billes_140329010544.raw
	High		IWHHTFYNELR	Unambiguous	9	1	P60709		CID	1	0	1	1	2.80333e+09	35.13	0.00127364	0	5.3094	5	3	505.921	1515.75	-0.873427	56.6243	5971	5971	MS2	8/94	HMC1_Ac1010_140329104035.raw
	High		GILTLK	Unambiguous	10	2	P60709;P62736		CID	1	0	1	1	1017073341	35.06	0.0008421	0	2.39372	1	2	322.721	644.434	-0.0646614	53.8294	5993	5993	MS2	5/40	HMC1_Ac1010.raw
	High		VAPEEHPVLLTEAPLNPK	Unambiguous	2	1	P60709		CID	1	0	1	1		34.94	0.000625223	0	3.81682	3	3	652.026	1954.06	-0.444466	90.9862	9864	9864	MS2	16/156	HMC1_Ac1010_140329104035.raw
	High		LcYVALDFEQEMATAASSSSLEK	Unambiguous	3	1	P60709	C2(Carbamidomethyl)	CID	1	0	1	1		34.93	0.000562391	0	13.869	18	3	850.732	2550.18	2.50441	124.118	12022	12022	MS2	16/232	HMC1_Ac1010_140329080705.raw
	High		AVFPSIVGRPR	Unambiguous	9	2	P60709;P62736		CID	1	0	1	1	1.79697e+08	34.91	0.000645699	0	12.0393	45	2	599.857	1198.71	0.137461	69.0184	7036	7036	MS2	7/84	HMC1_Ac1010_140329080705.raw
	High		HQGVMVGmGQK	Unambiguous	7	3	P60709;P62736;Q562R1	M8(Oxidation)	CID	1	0	1	1	7.30661e+07	34.9	0.000954601	0	18.0331	78	2	594.287	1187.57	-0.170772	18.986	1419	1419	MS2	11/100	HMC1_Ac1010_140329104035.raw
	High		GILTLK	Unambiguous	10	2	P60709;P62736		CID	1	0	1	1		34.89	0.000875717	0	8.81296	26	2	322.721	644.434	-0.254084	56.0832	5592	5592	MS2	5/40	HMC1_Ac1010_140329080705.raw
	High		GYSFTTTAER	Unambiguous	2	1	P60709		CID	1	0	1	1		34.75	0.000720176	0	56.4467	19	2	566.767	1132.53	0.487511	49.0211	5407	5407	MS2	7/84	HMC1_Ac1010.raw
	High		HQGVmVGMGQK	Unambiguous	7	3	P60709;P62736;Q562R1	M5(Oxidation)	CID	1	0	1	1		34.74	0.000923278	0	50.6494	53	2	594.289	1187.57	3.2213	23.8751	1763	1763	MS2	9/100	HMC1_Ac1010_140329080705.raw
	High		HQGVMVGmGQK	Unambiguous	7	3	P60709;P62736;Q562R1	M8(Oxidation)	CID	1	0	1	1	1.23985e+07	34.72	0.000910676	0	18.3251	37	3	396.527	1187.57	-0.721744	17.9078	1291	1291	MS2	11/100	HMC1_Ac1010_140329104035.raw
		High	VAPEEHPVLLTEAPLNPK	Unambiguous	2	1	P60709		CID	1	0	1	1	6571821760	34.69	0.000713213	0	3.50799	0	3	652.026	1954.06	-0.257056	89.4064	10537	10537	MS2	16/156	HMC1_Billes_140328223216.raw
		High	IWHHTFYNELR	Unambiguous	9	1	P60709		CID	1	0	1	1	2603104000	34.6	0.00143896	0	2.98857	0	3	505.921	1515.75	-0.571422	57.8038	6600	6600	MS2	6/94	HMC1_Billes_140328223216.raw
	High		HQGVmVGMGQK	Unambiguous	7	3	P60709;P62736;Q562R1	M5(Oxidation)	CID	1	0	1	1	1.47829e+08	34.54	0.0010371	0	57.2853	30	2	594.287	1187.57	-0.170772	20.9029	1666	1666	MS2	15/100	HMC1_Ac1010_140329104035.raw
	High		EITALAPSTmK	Unambiguous	6	2	P60709;P62736	M10(Oxidation)	CID	1	0	1	1		34.51	0.00178769	0	6.58968	27	2	589.31	1177.61	-0.34278	47.1918	4878	4878	MS2	6/96	HMC1_Ac1010_140329104035.raw
	High		EITALAPSTMK	Unambiguous	6	2	P60709;P62736		CID	1	0	1	1		34.5	0.00133055	0	13.3021	26	2	581.313	1161.62	0.529307	67.181	7195	7195	MS2	10/96	HMC1_Ac1010_140329104035.raw
		High	LcYVALDFEQEMATAASSSSLEK	Unambiguous	3	1	P60709	C2(Carbamidomethyl)	CID	1	0	1	1		34.5	0.000549961	0	22.9727	100	3	850.724	2550.16	-6.03996	125.147	14925	14925	MS2	21/232	HMC1_Billes_140328223216.raw
	High		DLYANTVLSGGTTmYPGIADR	Unambiguous	2	1	P60709	M14(Oxidation)	CID	1	0	1	1	3.85256e+08	34.45	0.00122033	0	18.0357	6	3	744.363	2231.08	4.70952	109.275	12060	12060	MS2	21/230	HMC1_Ac1010_140329104035.raw
		High	LcYVALDFEQEMATAASSSSLEK	Unambiguous	3	1	P60709	C2(Carbamidomethyl)	CID	1	0	1	1		34.42	0.000632467	0	0	100	3	850.729	2550.17	-0.798435	125.145	14609	14609	MS2	18/232	HMC1_Billes_140329010544.raw
	High		DLTDYLMK	Unambiguous	7	3	P60709;P62736;Q562R1		CID	1	0	1	1	1.18775e+09	34.37	0.00140754	0	9.29816	4	2	499.747	998.486	-0.22005	107.299	10168	10168	MS2	6/62	HMC1_Ac1010_140329080705.raw
	High		EITALAPSTMK	Unambiguous	6	2	P60709;P62736		CID	1	0	1	1	1793185935	34.37	0.0014441	0	8.41405	5	2	581.313	1161.62	-0.101211	65.421	6994	6994	MS2	14/96	HMC1_Ac1010_140329104035.raw
		High	HQGVMVGmGQK	Unambiguous	7	3	P60709;P62736;Q562R1	M8(Oxidation)	CID	1	0	1	1	1.11012e+07	34.33	0.00118073	0	18.3348	30	3	396.527	1187.57	-0.413373	18.1319	1312	1312	MS2	7/100	HMC1_Billes_140329010544.raw
	High		HQGVMVGMGQK	Unambiguous	7	3	P60709;P62736;Q562R1		CID	1	0	1	1	2.23016e+08	34.29	0.00147095	0	2.21757	1	3	391.195	1171.57	-0.409256	24.2635	2095	2095	MS2	10/100	HMC1_Ac1010_140329104035.raw
		High	GILTLK	Unambiguous	10	2	P60709;P62736		CID	1	0	1	1	5.54765e+08	34.29	0.00100546	0	0.618711	1	2	322.721	644.434	-0.0646614	53.7617	6095	6095	MS2	4/40	HMC1_Billes_140328223216.raw
	High		IWHHTFYNELR	Unambiguous	9	1	P60709		CID	1	0	1	1		34.26	0.00155614	0	22.2177	17	3	505.921	1515.75	-0.269417	62.8999	6364	6364	MS2	8/94	HMC1_Ac1010_140329080705.raw
		High	LcYVALDFEQEmATAASSSSLEK	Unambiguous	3	1	P60709	C2(Carbamidomethyl); M12(Oxidation)	CID	1	0	1	1	2.41746e+06	34.21	0.000739664	0	0	100	3	856.061	2566.17	-0.191409	129.114	14941	14941	MS2	20/232	HMC1_Billes_140329010544.raw
	High		GYSFTTTAER	Unambiguous	2	1	P60709		CID	1	0	1	1		34.18	0.000916666	0	25.6726	9	2	566.767	1132.53	0.595296	49.1732	5108	5108	MS2	8/84	HMC1_Ac1010_140329104035.raw
		High	LcYVALDFEQEMATAASSSSLEK	Unambiguous	3	1	P60709	C2(Carbamidomethyl)	CID	1	0	1	1		34.16	0.000671488	0	10.1456	100	3	850.73	2550.18	0.924792	125.747	14663	14663	MS2	22/232	HMC1_Billes_140329010544.raw
		High	EITALAPSTMK	Unambiguous	6	2	P60709;P62736		CID	1	0	1	1	1106558260	34.09	0.00154027	0	14.9617	7	2	581.313	1161.62	0.00387552	65.525	7429	7429	MS2	8/96	HMC1_Billes_140329010544.raw
		High	QEYDESGPSIVHR	Unambiguous	7	1	P60709		CID	1	0	1	1	1.83737e+09	34.09	0.00144279	0	8.62261	12	3	506.239	1516.7	-0.871739	40.7478	4417	4417	MS2	13/134	HMC1_Billes_140328223216.raw
		High	TTGIVMDSGDGVTHTVPIYEGYALPHAILR	Unambiguous	2	1	P60709		CID	1	0	1	1	9.84632e+08	34.09	0.000818878	0	9.29739	1	4	796.66	3183.62	0.600705	110.021	13818	13818	MS2	34/270	HMC1_Billes.raw
		High	DSYVGDEAQSK	Unambiguous	6	2	P60709;P62736		CID	1	0	1	1	2.12996e+07	34.02	0.00081237	0	25.4314	42	2	599.765	1198.52	0.495149	26.64	2565	2565	MS2	14/102	HMC1_Billes_140328223216.raw
	High		LcYVALDFEQEmATAASSSSLEK	Unambiguous	3	1	P60709	C2(Carbamidomethyl); M12(Oxidation)	CID	1	0	1	1	2.75812e+08	34	0.000776309	0	14.5895	10	3	856.063	2566.17	2.37732	110.238	12188	12188	MS2	23/232	HMC1_Ac1010_140329104035.raw
	High		AGFAGDDAPR	Unambiguous	10	2	P60709;P62736		CID	1	0	1	1		33.97	0.00102221	0	50.7322	71	2	488.728	976.448	-0.563056	32.6094	3107	3107	MS2	9/74	HMC1_Ac1010_140329104035.raw
	High		LcYVALDFEQEmATAASSSSLEK	Unambiguous	3	1	P60709	C2(Carbamidomethyl); M12(Oxidation)	CID	1	0	1	1	1.4519e+07	33.83	0.000786599	0	7.20184	25	3	856.06	2566.17	-0.904946	110.106	12667	12667	MS2	19/232	HMC1_Ac1010.raw
	High		IWHHTFYNELR	Unambiguous	9	1	P60709		CID	1	0	1	1	1038007267	33.79	0.00175489	0	3.17377	6	2	758.378	1515.75	0.162261	58.779	6609	6609	MS2	7/94	HMC1_Ac1010.raw
		High	DLTDYLmK	Unambiguous	7	3	P60709;P62736;Q562R1	M7(Oxidation)	CID	1	0	1	1	2.46457e+08	33.77	0.00119631	0	4.0437	2	2	507.744	1014.48	0.103049	89.9505	11199	11199	MS2	6/62	HMC1_Billes.raw
		High	IWHHTFYNELR	Unambiguous	9	1	P60709		CID	1	0	1	1		33.57	0.0018241	0	20.362	16	3	505.921	1515.75	-0.692224	61.0838	7014	7014	MS2	8/94	HMC1_Billes_140328223216.raw
	High		EITALAPSTMK	Unambiguous	6	2	P60709;P62736		CID	1	0	1	1		33.5	0.0017644	0	7.73542	8	2	581.313	1161.62	0.214048	66.4595	6758	6758	MS2	10/96	HMC1_Ac1010_140329080705.raw
		High	EITALAPSTmK	Unambiguous	6	2	P60709;P62736	M10(Oxidation)	CID	1	0	1	1	721330811	33.48	0.00222129	0	12.5853	8	2	589.31	1177.61	-0.0318027	46.0617	5416	5416	MS2	8/96	HMC1_Billes.raw
	High		IWHHTFYNELR	Unambiguous	9	1	P60709		CID	1	0	1	1		33.47	0.00159672	0	22.1188	19	3	505.921	1515.75	0.0325881	63.5931	7196	7196	MS2	8/94	HMC1_Ac1010.raw
		High	DLTDYLMK	Unambiguous	7	3	P60709;P62736;Q562R1		CID	1	0	1	1	4.86212e+08	33.47	0.00173165	0	9.73835	9	2	499.747	998.486	-0.158922	106.136	12270	12270	MS2	6/62	HMC1_Billes_140329010544.raw
	High		GYSFTTTAER	Unambiguous	2	1	P60709		CID	1	0	1	1		33.44	0.000905795	0	26.0833	6	2	566.767	1132.53	0.0563676	48.6056	5042	5042	MS2	8/84	HMC1_Ac1010_140329104035.raw
	High		IWHHTFYNELR	Unambiguous	9	1	P60709		CID	1	0	1	1		33.14	0.00203821	0	2.32206	27	2	758.379	1515.75	0.806538	60.0322	6370	6370	MS2	12/94	HMC1_Ac1010_140329104035.raw
		High	EITALAPSTMK	Unambiguous	6	2	P60709;P62736		CID	1	0	1	1	1379760117	33.03	0.00196606	0	4.87667	3	2	581.313	1161.62	0.108962	64.4027	7435	7435	MS2	8/96	HMC1_Billes_140328223216.raw
	High		GYSFTTTAER	Unambiguous	2	1	P60709		CID	1	0	1	1		32.89	0.00105379	0	14.6217	26	2	566.767	1132.53	-0.374776	50.3089	5239	5239	MS2	5/84	HMC1_Ac1010_140329104035.raw
		High	GILTLK	Unambiguous	10	2	P60709;P62736		CID	1	0	1	1	862005737	32.79	0.00142025	0	1.20737	0	2	322.721	644.435	1.16658	53.2201	6392	6392	MS2	4/40	HMC1_Billes.raw
		High	GILTLK	Unambiguous	10	2	P60709;P62736		CID	1	0	1	1	5.54765e+08	32.77	0.0014268	0	1.62882	1	2	322.721	644.435	1.16658	53.2164	6029	6029	MS2	4/40	HMC1_Billes_140328223216.raw
		High	IWHHTFYNELR	Unambiguous	9	1	P60709		CID	1	0	1	1	756472297	32.66	0.0022764	0	8.56348	27	2	758.378	1515.75	0.32333	57.2433	6408	6408	MS2	7/94	HMC1_Billes_140329010544.raw
	High		GYSFTTTAER	Unambiguous	2	1	P60709		CID	1	0	1	1		32.53	0.00134033	0	40.4369	12	2	566.768	1132.53	0.810867	50.0768	4904	4904	MS2	8/84	HMC1_Ac1010_140329080705.raw
		High	AGFAGDDAPR	Unambiguous	10	2	P60709;P62736		CID	1	0	1	1		32.49	0.00143728	0	54.5299	26	2	488.728	976.448	-0.500549	29.9982	3148	3148	MS2	6/74	HMC1_Billes.raw
		High	LcYVALDFEQEMATAASSSSLEK	Unconsidered	3	1	P60709	C2(Carbamidomethyl)	CID		0.2	2	2	2.40792e+07	32.48	0.00098864	0	13.1045	27	3	850.732	2550.18	3.22242	124.148	14518	14518	MS2	20/232	HMC1_Billes_140329010544.raw
		High	IWHHTFYNELR	Unambiguous	9	1	P60709		CID	1	0	1	1		32.42	0.0023771	0	15.0899	10	3	505.921	1515.75	-0.571422	60.7275	7393	7393	MS2	8/94	HMC1_Billes.raw
	High		IWHHTFYNELR	Unambiguous	9	1	P60709		CID	1	0	1	1	6.58374e+08	32.4	0.00241685	0	2.53573	8	2	758.378	1515.75	0.0817265	58.8838	5912	5912	MS2	7/94	HMC1_Ac1010_140329080705.raw
	High		TTGIVMDSGDGVTHTVPIYEGYALPHAILR	Unambiguous	2	1	P60709		CID	1	0	1	1	481630253	32.37	0.00118783	0	2.46527	3	4	796.66	3183.62	0.754078	110.572	10604	10604	MS2	22/270	HMC1_Ac1010_140329080705.raw
		High	DLTDYLMK	Unambiguous	7	3	P60709;P62736;Q562R1		CID	1	0	1	1	6.56341e+08	32.21	0.00219428	0	5.07635	5	2	499.747	998.486	0.0244608	106.24	12605	12605	MS2	6/62	HMC1_Billes_140328223216.raw
	High		DLTDYLmK	Unambiguous	7	3	P60709;P62736;Q562R1	M7(Oxidation)	CID	1	0	1	1		32.2	0.00183781	0	15.7871	46	2	507.744	1014.48	-0.318099	91.3136	9901	9901	MS2	5/62	HMC1_Ac1010_140329104035.raw
	High		GYSFTTTAER	Unambiguous	2	1	P60709		CID	1	0	1	1		32.2	0.00147627	0	16.3048	30	2	566.768	1132.53	1.56537	52.0754	5128	5128	MS2	5/84	HMC1_Ac1010_140329080705.raw
	High		DLTDYLMK	Unambiguous	7	3	P60709;P62736;Q562R1		CID	1	0	1	1	9.6392e+08	32.16	0.00221969	0	10.0379	5	2	499.747	998.487	0.268971	105.979	11622	11622	MS2	6/62	HMC1_Ac1010_140329104035.raw
		High	DLTDYLMK	Unambiguous	7	3	P60709;P62736;Q562R1		CID	1	0	1	1	9.90927e+08	32.09	0.00225576	0	1.38369	0	2	499.747	998.486	0.0244608	106.687	13366	13366	MS2	6/62	HMC1_Billes.raw
	High		IIAPPERK	Unambiguous	7	3	P60709;P62736;Q562R1		CID	1	0	1	1	9.15966e+07	32.05	0.00124747	1	6.70591	2	3	308.527	923.568	0.555358	20.4442	1678	1678	MS2	5/58	HMC1_Ac1010.raw
	High		YPIEHGIVTNWDDMEK	Unambiguous	2	1	P60709		CID	1	0	1	1	3.22385e+07	32.03	0.00128456	0	33.0519	8	3	649.637	1946.9	0.871409	101.456	11030	11030	MS2	17/154	HMC1_Ac1010_140329104035.raw
	High		EITALAPSTmK	Unambiguous	6	2	P60709;P62736	M10(Oxidation)	CID	1	0	1	1	6.31199e+08	32	0.00287086	0	0	12	2	589.311	1177.61	0.590151	46.4209	4471	4471	MS2	6/96	HMC1_Ac1010_140329080705.raw
	High		HQGVmVGmGQK	Unambiguous	7	3	P60709;P62736;Q562R1	M5(Oxidation); M8(Oxidation)	CID	1	0	1	1	2.83408e+07	31.92	0.00192806	0	10.8952	42	2	602.284	1203.56	0.100913	17.0125	1222	1222	MS2	16/100	HMC1_Ac1010.raw
		High	IIAPPER	Unambiguous	7	3	P60709;P62736;Q562R1		CID	1	0	1	1	3.56931e+09	31.73	0.00127571	0	6.57734	0	2	398.239	795.471	-1.94795	30.2294	3178	3178	MS2	4/48	HMC1_Billes.raw
	High		IIAPPER	Unambiguous	7	3	P60709;P62736;Q562R1		CID	1	0	1	1	3.01162e+09	31.65	0.00129943	0	6.48342	0	2	398.239	795.471	-1.87123	30.2524	2551	2551	MS2	4/48	HMC1_Ac1010_140329080705.raw
		High	QEYDESGPSIVHR	Unambiguous	7	1	P60709		CID	1	0	1	1	1.83737e+09	31.64	0.00246776	0	8.61535	12	3	506.239	1516.7	-0.630286	42.4588	4646	4646	MS2	13/134	HMC1_Billes_140328223216.raw
	High		IIAPPER	Unambiguous	7	3	P60709;P62736;Q562R1		CID	1	0	1	1	2.91531e+09	31.63	0.00130543	0	7.81702	0	2	398.239	795.471	-2.17814	29.9673	2799	2799	MS2	4/48	HMC1_Ac1010_140329104035.raw
	High		IWHHTFYNELR	Unambiguous	9	1	P60709		CID	1	0	1	1	7.16665e+06	31.63	0.00288569	0	4.7676	17	2	758.378	1515.75	0.242796	59.4732	5978	5978	MS2	7/94	HMC1_Ac1010_140329080705.raw
	High		DLTDYLmK	Unambiguous	7	3	P60709;P62736;Q562R1	M7(Oxidation)	CID	1	0	1	1	8.70104e+06	31.62	0.00234142	0	3.27006	59	2	507.744	1014.48	-0.498591	89.7488	8726	8726	MS2	10/62	HMC1_Ac1010_140329080705.raw
	High		HQGVMVGmGQK	Unconsidered	7	3	P60709;P62736;Q562R1	M8(Oxidation)	CID		0.4576	2	2	1.47829e+08	31.62	0.00203152	0	7.78754	13	2	594.287	1187.57	0.137599	19.7839	1521	1521	MS2	7/100	HMC1_Ac1010_140329104035.raw
		High	IIAPPER	Unambiguous	7	3	P60709;P62736;Q562R1		CID	1	0	1	1	2.51447e+09	31.61	0.00131146	0	6.05078	0	2	398.239	795.471	-1.94795	30.1943	3037	3037	MS2	4/48	HMC1_Billes_140328223216.raw
		High	IIAPPER	Unambiguous	7	3	P60709;P62736;Q562R1		CID	1	0	1	1	3.56931e+09	31.6	0.00179876	0	5.71253	1	2	398.24	795.472	-0.413387	30.758	3253	3253	MS2	4/48	HMC1_Billes.raw
	High		IIAPPER	Unambiguous	7	3	P60709;P62736;Q562R1		CID	1	0	1	1	4.36115e+09	31.57	0.00132359	0	4.20962	0	2	398.239	795.471	-1.48758	30.7491	3064	3064	MS2	4/48	HMC1_Ac1010.raw
	High		GILTLK	Unambiguous	10	2	P60709;P62736		CID	1	0	1	1		31.51	0.00190706	0	36.792	31	2	322.721	644.434	-0.254084	54.9126	6128	6128	MS2	5/40	HMC1_Ac1010.raw
	High		IIAPPER	Unambiguous	7	3	P60709;P62736;Q562R1		CID	1	0	1	1	2.91531e+09	31.49	0.0013482	0	2.70099	0	2	398.239	795.471	-1.41086	30.4812	2860	2860	MS2	4/48	HMC1_Ac1010_140329104035.raw
	High		DLTDYLmK	Unambiguous	7	3	P60709;P62736;Q562R1	M7(Oxidation)	CID	1	0	1	1	4.53086e+08	31.48	0.0021692	0	2.00734	1	2	507.744	1014.48	-0.318099	89.5208	10292	10292	MS2	6/62	HMC1_Ac1010.raw
	High		DLTDYLmK	Unambiguous	7	3	P60709;P62736;Q562R1	M7(Oxidation)	CID	1	0	1	1	3.6305e+08	31.47	0.00245934	0	2.05531	1	2	507.744	1014.48	-0.679083	89.372	9688	9688	MS2	6/62	HMC1_Ac1010_140329104035.raw
	High		EITALAPSTMK	Unambiguous	6	2	P60709;P62736		CID	1	0	1	1	2389888966	31.39	0.00286812	0	23.8764	20	2	581.313	1161.62	-0.206297	65.9519	7489	7489	MS2	8/96	HMC1_Ac1010.raw
		High	DSYVGDEAQSKR	Unambiguous	6	2	P60709;P62736		CID	1	0	1	1	2.04797e+07	31.33	0.00305526	1	17.3571	10	3	452.213	1354.62	0.461953	20.4761	1634	1634	MS2	13/112	HMC1_Billes_140329010544.raw
	High		LcYVALDFEQEMATAASSSSLEK	Unambiguous	3	1	P60709	C2(Carbamidomethyl)	CID	1	0	1	1		31.31	0.00133129	0	0	14	3	850.729	2550.17	-0.654833	120.412	13450	13450	MS2	26/232	HMC1_Ac1010_140329104035.raw
		High	HQGVmVGmGQK	Unambiguous	7	3	P60709;P62736;Q562R1	M5(Oxidation); M8(Oxidation)	CID	1	0	1	1	2.25401e+07	31.31	0.0022558	0	23.7356	90	2	602.285	1203.56	1.11515	16.5361	1194	1194	MS2	9/100	HMC1_Billes.raw
		High	IWHHTFYNELR	Unambiguous	9	1	P60709		CID	1	0	1	1		31.29	0.00326928	0	9.79699	16	2	758.379	1515.75	0.564934	59.6523	7251	7251	MS2	7/94	HMC1_Billes.raw
		High	EITALAPSTmK	Unambiguous	6	2	P60709;P62736	M10(Oxidation)	CID	1	0	1	1	4.83786e+08	31.28	0.00368642	0	1.57701	10	2	589.31	1177.61	-0.0318027	46.0781	5116	5116	MS2	8/96	HMC1_Billes_140328223216.raw
	High		HQGVmVGMGQK	Unambiguous	7	3	P60709;P62736;Q562R1	M5(Oxidation)	CID	1	0	1	1	2.45868e+08	31.22	0.00211426	0	51.4172	20	2	594.286	1187.56	-0.993095	20.7503	1724	1724	MS2	15/100	HMC1_Ac1010.raw
	High		GILTLK	Unambiguous	10	2	P60709;P62736		CID	1	0	1	1	1017073341	31.17	0.00206236	0	11.8429	7	2	322.721	644.435	1.35601	52.7167	5860	5860	MS2	5/40	HMC1_Ac1010.raw
		High	DSYVGDEAQSK	Unambiguous	6	2	P60709;P62736		CID	1	0	1	1	3.50336e+07	31.13	0.00138763	0	33.0708	10	2	599.765	1198.52	-0.115955	26.8222	2685	2685	MS2	13/102	HMC1_Billes.raw
	High		DLTDYLmK	Unambiguous	7	3	P60709;P62736;Q562R1	M7(Oxidation)	CID	1	0	1	1	3.6305e+08	31.1	0.00236755	0	2.63868	5	2	507.744	1014.48	-0.438427	89.9635	9754	9754	MS2	6/62	HMC1_Ac1010_140329104035.raw
		High	DLTDYLmK	Unambiguous	7	3	P60709;P62736;Q562R1	M7(Oxidation)	CID	1	0	1	1	1.96538e+08	31.09	0.00237301	0	4.23878	3	2	507.744	1014.48	-0.438427	89.7918	10331	10331	MS2	6/62	HMC1_Billes_140329010544.raw
	High		DSYVGDEAQSK	Unambiguous	6	2	P60709;P62736		CID	1	0	1	1		31	0.00162837	0	7.43013	27	2	599.765	1198.52	0.189597	25.6405	2394	2394	MS2	7/102	HMC1_Ac1010.raw
		High	TTGIVMDSGDGVTHTVPIYEGYALPHAILR	Unambiguous	2	1	P60709		CID	1	0	1	1	9.84632e+08	30.99	0.00163213	0	12.6308	1	4	796.66	3183.62	0.984137	110.586	13896	13896	MS2	29/270	HMC1_Billes.raw
	High		GILTLK	Unambiguous	10	2	P60709;P62736		CID	1	0	1	1	865620216	30.98	0.00215459	0	9.21441	8	2	322.721	644.435	1.82956	52.6964	5202	5202	MS2	4/40	HMC1_Ac1010_140329080705.raw
	High		LcYVALDFEQEMATAASSSSLEK	Unambiguous	3	1	P60709	C2(Carbamidomethyl)	CID	1	0	1	1		30.98	0.00147629	0	13.8829	100	3	850.731	2550.18	1.8582	137.358	13292	13292	MS2	22/232	HMC1_Ac1010_140329080705.raw
	High		TTGIVMDSGDGVTHTVPIYEGYALPHAILR	Unambiguous	2	1	P60709		CID	1	0	1	1	906182212	30.95	0.00176776	0	27.2734	6	4	796.658	3183.61	-1.46984	111.207	12315	12315	MS2	23/270	HMC1_Ac1010_140329104035.raw
		High	QEYDESGPSIVHR	Unambiguous	7	1	P60709		CID	1	0	1	1	7.63854e+08	30.93	0.00314822	0	16.027	100	2	758.857	1516.71	1.99431	42.8185	4601	4601	MS2	8/134	HMC1_Billes_140329010544.raw
	High		AVFPSIVGRPR	Unambiguous	9	2	P60709;P62736		CID	1	0	1	1	361402247	30.92	0.00161819	0	16.0758	17	2	599.857	1198.71	0.544801	68.7844	7391	7391	MS2	7/84	HMC1_Ac1010_140329104035.raw
	High		LcYVALDFEQEMATAASSSSLEK	Unambiguous	3	1	P60709	C2(Carbamidomethyl)	CID	1	0	1	1		30.91	0.00145973	0	8.43771	29	3	850.731	2550.18	1.2838	123.754	13810	13810	MS2	21/232	HMC1_Ac1010_140329104035.raw
		High	GILTLK	Unambiguous	10	2	P60709;P62736		CID	1	0	1	1	5.72664e+08	30.87	0.00220985	0	3.21063	3	2	322.721	644.434	0.314183	54.011	6009	6009	MS2	4/40	HMC1_Billes_140329010544.raw
		High	IWHHTFYNELR	Unambiguous	9	1	P60709		CID	1	0	1	1	756472297	30.74	0.00354201	0	4.73371	12	2	758.378	1515.75	0.32333	58.8319	6603	6603	MS2	7/94	HMC1_Billes_140329010544.raw
	High		LcYVALDFEQEMATAASSSSLEK	Unambiguous	3	1	P60709	C2(Carbamidomethyl)	CID	1	0	1	1	11457227	30.68	0.00158187	0	13.1728	24	3	850.731	2550.18	1.8582	123.792	14349	14349	MS2	28/232	HMC1_Ac1010.raw
		High	GILTLK	Unambiguous	10	2	P60709;P62736		CID	1	0	1	1	5.72664e+08	30.55	0.00237883	0	2.49291	7	2	322.721	644.435	1.26129	52.8794	5872	5872	MS2	7/40	HMC1_Billes_140329010544.raw
		High	QEYDESGPSIVHR	Unambiguous	7	1	P60709		CID	1	0	1	1	2.81701e+09	30.3	0.00331305	0	17.5687	13	3	506.239	1516.7	-0.50956	40.5856	4648	4648	MS2	8/134	HMC1_Billes.raw
	High		IWHHTFYNELR	Unambiguous	9	1	P60709		CID	1	0	1	1		30.24	0.00335914	0	7.63896	34	2	758.378	1515.75	-0.0793428	60.0819	6769	6769	MS2	7/94	HMC1_Ac1010.raw
[truncated: 27,651 more rows]
