# Supplementary material for: Dual protein kinase and nucleoside kinase modulators for rationally designed polypharmacology
Source: Nat Commun. 2017 Nov 10;8:1420. doi: 10.1038/s41467-017-01582-5 (PMC5681654; doi:10.1038/s41467-017-01582-5)
Supplement: Supplementary file 5 — Supplementary Data 2 [file 41467_2017_1582_MOESM5_ESM.xlsx]

## Sheet: Quantification
HMC-1.1				ABONDANCES
Accession	Description	Peptides	Score	Beads	IP	Anova (p)	Fold	Ratio	Fold Change	Log2(ratio)	Log10(pvalue)
COX6C_HUMAN	Cytochrome c oxidase subunit 6C OS=Homo sapiens GN=COX6C PE=1 SV=2	2	71.4	7239.51	237000	0.000418	32.75	32.737	32.75	5.03285	-3.37882
COX41_HUMAN	Cytochrome c oxidase subunit 4 isoform 1, mitochondrial OS=Homo sapiens GN=COX4I1 PE=1 SV=1	6	233.69	42200	1250000	0.00431	29.53	29.6209	29.53	4.88854	-2.36552
DCK_HUMAN	Deoxycytidine kinase OS=Homo sapiens GN=DCK PE=1 SV=1	10	545.61	226000	6260000	8.18e-05	27.71	27.6991	27.71	4.79177	-4.08725
LYPA1_HUMAN	Acyl-protein thioesterase 1 OS=Homo sapiens GN=LYPLA1 PE=1 SV=1	3	170.8	19700	540000	0.00481	27.34	27.4112	27.34	4.77669	-2.31785
CREG1_HUMAN	Protein CREG1 OS=Homo sapiens GN=CREG1 PE=1 SV=1	2	141.11	72000	1470000	0.00072	20.44	20.4167	20.44	4.35168	-3.14267
GLCM_HUMAN	Glucosylceramidase OS=Homo sapiens GN=GBA PE=1 SV=3	5	240.88	65900	1260000	0.000191	19.06	19.1199	19.06	4.257	-3.71897
NQO2_HUMAN	Ribosyldihydronicotinamide dehydrogenase [quinone] OS=Homo sapiens GN=NQO2 PE=1 SV=5	3	155.03	51400	879000	0.0017	17.1	17.1012	17.1	4.09602	-2.76955
ENDD1_HUMAN	Endonuclease domain-containing 1 protein OS=Homo sapiens GN=ENDOD1 PE=1 SV=2	4	222.53	38600	620000	0.00414	16.05	16.0622	16.05	4.0056	-2.383
PGTB2_HUMAN	Geranylgeranyl transferase type-2 subunit beta OS=Homo sapiens GN=RABGGTB PE=1 SV=2	2	69.72	7697.82	116000	0.00086	15.05	15.0692	15.05	3.91353	-3.0655
COX2_HUMAN	Cytochrome c oxidase subunit 2 OS=Homo sapiens GN=MT-CO2 PE=1 SV=1	7 (6)	309.6	130000	1820000	0.01	13.97	14	13.97	3.80735	-2
2ABA_HUMAN	Serine/threonine-protein phosphatase 2A 55 kDa regulatory subunit B alpha isoform OS=Homo sapiens GN=PPP2R2A PE=1 SV=1	16 (10)	908.29	347000	4840000	0.000164	13.96	13.9481	13.96	3.802	-3.78516
MTCH2_HUMAN	Mitochondrial carrier homolog 2 OS=Homo sapiens GN=MTCH2 PE=1 SV=1	5 (4)	268.08	64700	774000	0.01	11.96	11.9629	11.96	3.5805	-2
LYN_HUMAN	Tyrosine-protein kinase Lyn OS=Homo sapiens GN=LYN PE=1 SV=3	14 (12)	702.71	236000	2640000	0.000684	11.18	11.1864	11.18	3.48368	-3.16494
PHB_HUMAN	Prohibitin OS=Homo sapiens GN=PHB PE=1 SV=1	16	1142.32	2350000	26000000	0.000356	11.1	11.0638	11.1	3.46778	-3.44855
HS2ST_HUMAN	Heparan sulfate 2-O-sulfotransferase 1 OS=Homo sapiens GN=HS2ST1 PE=1 SV=1	5	270.17	74800	791000	0.000627	10.59	10.5749	10.59	3.40257	-3.20273
VDAC1_HUMAN	Voltage-dependent anion-selective channel protein 1 OS=Homo sapiens GN=VDAC1 PE=1 SV=2	16 (14)	1353.48	1890000	19300000	0.02	10.21	10.2116	10.21	3.35214	-1.69897
COX5B_HUMAN	Cytochrome c oxidase subunit 5B, mitochondrial OS=Homo sapiens GN=COX5B PE=1 SV=2	2	115.39	48100	472000	0.000144	9.8	9.81289	9.8	3.29468	-3.84164
ABL2_HUMAN	Abelson tyrosine-protein kinase 2 OS=Homo sapiens GN=ABL2 PE=1 SV=1	2	99.29	7973.05	76100	0.00622	9.54	9.54465	9.54	3.25469	-2.20621
PHB2_HUMAN	Prohibitin-2 OS=Homo sapiens GN=PHB2 PE=1 SV=2	19	1198.87	2710000	25000000	0.00215	9.22	9.22509	9.22	3.20556	-2.66756
VDAC2_HUMAN	Voltage-dependent anion-selective channel protein 2 OS=Homo sapiens GN=VDAC2 PE=1 SV=2	11 (10)	921.38	1750000	13900000	0.00291	7.94	7.94286	7.94	2.98966	-2.53611
STOM_HUMAN	Erythrocyte band 7 integral membrane protein OS=Homo sapiens GN=STOM PE=1 SV=3	3	106.97	43600	327000	0.04	7.51	7.5	7.51	2.90689	-1.39794
SURF4_HUMAN	Surfeit locus protein 4 OS=Homo sapiens GN=SURF4 PE=1 SV=3	7	450.6	203000	1350000	0.00255	6.65	6.65025	6.65	2.73341	-2.59346
STML2_HUMAN	Stomatin-like protein 2, mitochondrial OS=Homo sapiens GN=STOML2 PE=1 SV=1	2	132.74	80300	530000	0.000221	6.61	6.60025	6.61	2.72252	-3.65561
TNPO3_HUMAN	Transportin-3 OS=Homo sapiens GN=TNPO3 PE=1 SV=3	4	201.1	23400	149000	0.00898	6.37	6.36752	6.37	2.67073	-2.04672
SGMR1_HUMAN	Sigma non-opioid intracellular receptor 1 OS=Homo sapiens GN=SIGMAR1 PE=1 SV=1	2	64.29	13500	82300	0.0034	6.09	6.0963	6.09	2.60793	-2.46852
THIC_HUMAN	Acetyl-CoA acetyltransferase, cytosolic OS=Homo sapiens GN=ACAT2 PE=1 SV=2	6	425.49	355000	1920000	0.0012	5.4	5.40845	5.4	2.43522	-2.92082
VDAC3_HUMAN	Voltage-dependent anion-selective channel protein 3 OS=Homo sapiens GN=VDAC3 PE=1 SV=1	9 (7)	584.79	645000	3410000	0.01	5.28	5.28682	5.28	2.4024	-2
CCHL_HUMAN	Cytochrome c-type heme lyase OS=Homo sapiens GN=HCCS PE=1 SV=1	2	88.85	38300	200000	0.000149	5.22	5.22193	5.22	2.38458	-3.82681
MBOA7_HUMAN	Lysophospholipid acyltransferase 7 OS=Homo sapiens GN=MBOAT7 PE=1 SV=2	3	138.63	42700	216000	0.00189	5.06	5.05855	5.06	2.33872	-2.72354
CHCH3_HUMAN	Coiled-coil-helix-coiled-coil-helix domain-containing protein 3, mitochondrial OS=Homo sapiens GN=CHCHD3 PE=1 SV=1	3	162.27	51800	249000	0.000446	4.82	4.80695	4.82	2.26512	-3.35067
IPO5_HUMAN	Importin-5 OS=Homo sapiens GN=IPO5 PE=1 SV=4	25	1467.69	2020000	9660000	0.01	4.79	4.78218	4.79	2.25767	-2
IMMT_HUMAN	Mitochondrial inner membrane protein OS=Homo sapiens GN=IMMT PE=1 SV=1	6	340.32	157000	748000	0.000835	4.75	4.76433	4.75	2.25227	-3.07831
TM9S3_HUMAN	Transmembrane 9 superfamily member 3 OS=Homo sapiens GN=TM9SF3 PE=1 SV=2	2	70.28	11400	52000	0.00672	4.57	4.5614	4.57	2.18948	-2.17263
CYB5_HUMAN	Cytochrome b5 OS=Homo sapiens GN=CYB5A PE=1 SV=2	3	151.09	105000	453000	0.00366	4.32	4.31429	4.32	2.10912	-2.43652
TOM40_HUMAN	Mitochondrial import receptor subunit TOM40 homolog OS=Homo sapiens GN=TOMM40 PE=1 SV=1	2	78.11	39000	160000	0.00161	4.1	4.10256	4.1	2.03653	-2.79317
TNPO1_HUMAN	Transportin-1 OS=Homo sapiens GN=TNPO1 PE=1 SV=2	16	870.18	673000	2720000	0.00315	4.03	4.0416	4.03	2.01493	-2.50169
IFM1_HUMAN	Interferon-induced transmembrane protein 1 OS=Homo sapiens GN=IFITM1 PE=1 SV=3	2	210.12	61000	215000	0.00176	3.52	3.52459	3.52	1.81746	-2.75449
XPOT_HUMAN	Exportin-T OS=Homo sapiens GN=XPOT PE=1 SV=2	3 (2)	83.32	44400	144000	0.00328	3.24	3.24324	3.24	1.69744	-2.48413
IPO7_HUMAN	Importin-7 OS=Homo sapiens GN=IPO7 PE=1 SV=1	15	1030.66	860000	2740000	0.00846	3.18	3.18605	3.18	1.67177	-2.07263
MYH9_HUMAN	Myosin-9 OS=Homo sapiens GN=MYH9 PE=1 SV=4	120 (90)	8980.49	25600000	80100000	0.00442	3.13	3.12891	3.13	1.64566	-2.35458
AL5AP_HUMAN	Arachidonate 5-lipoxygenase-activating protein OS=Homo sapiens GN=ALOX5AP PE=1 SV=2	3	113.38	82700	258000	0.00215	3.11	3.11971	3.11	1.64141	-2.66756
RAB18_HUMAN	Ras-related protein Rab-18 OS=Homo sapiens GN=RAB18 PE=1 SV=1	3 (2)	134.11	70800	217000	0.000518	3.06	3.06497	3.06	1.61587	-3.28567
STT3A_HUMAN	Dolichyl-diphosphooligosaccharide--protein glycosyltransferase subunit STT3A OS=Homo sapiens GN=STT3A PE=1 SV=2	5	170.09	172000	501000	0.000895	2.92	2.91279	2.92	1.5424	-3.04818
ML12A_HUMAN	Myosin regulatory light chain 12A OS=Homo sapiens GN=MYL12A PE=1 SV=2	4	238.18	446000	1290000	0.00211	2.89	2.89238	2.89	1.53226	-2.67572
XPO4_HUMAN	Exportin-4 OS=Homo sapiens GN=XPO4 PE=1 SV=2	2	115.88	32500	93700	0.0058	2.88	2.88308	2.88	1.52761	-2.23657
ACADV_HUMAN	Very long-chain specific acyl-CoA dehydrogenase, mitochondrial OS=Homo sapiens GN=ACADVL PE=1 SV=1	2	104.94	18800	53700	0.03	2.85	2.85638	2.85	1.51419	-1.52288
RAB5C_HUMAN	Ras-related protein Rab-5C OS=Homo sapiens GN=RAB5C PE=1 SV=2	5	226.95	338000	954000	0.00599	2.82	2.82249	2.82	1.49697	-2.22257
MYO6_HUMAN	Unconventional myosin-VI OS=Homo sapiens GN=MYO6 PE=1 SV=4	2	141.79	33100	92600	0.00236	2.8	2.79758	2.8	1.48418	-2.62709
MYH10_HUMAN	Myosin-10 OS=Homo sapiens GN=MYH10 PE=1 SV=3	116 (86)	7905.04	17500000	48300000	0.01	2.76	2.76	2.76	1.46467	-2
XPO1_HUMAN	Exportin-1 OS=Homo sapiens GN=XPO1 PE=1 SV=1	22	1200.13	1190000	3260000	0.0025	2.75	2.7395	2.75	1.45391	-2.60206
SAR1A_HUMAN	GTP-binding protein SAR1a OS=Homo sapiens GN=SAR1A PE=1 SV=1	3	124.63	95200	262000	0.01	2.75	2.7521	2.75	1.46053	-2
MYO1C_HUMAN	Unconventional myosin-Ic OS=Homo sapiens GN=MYO1C PE=1 SV=4	12	538.97	636000	1730000	0.000504	2.73	2.72013	2.73	1.44367	-3.29757
GELS_HUMAN	Gelsolin OS=Homo sapiens GN=GSN PE=1 SV=1	4	249.86	172000	463000	0.02	2.7	2.69186	2.7	1.4286	-1.69897
XPO2_HUMAN	Exportin-2 OS=Homo sapiens GN=CSE1L PE=1 SV=3	26 (25)	1615.26	1370000	3690000	0.00216	2.69	2.69343	2.69	1.42944	-2.66555
XPO7_HUMAN	Exportin-7 OS=Homo sapiens GN=XPO7 PE=1 SV=3	8	312.68	132000	341000	0.00255	2.58	2.58333	2.58	1.36923	-2.59346
RHOG_HUMAN	Rho-related GTP-binding protein RhoG OS=Homo sapiens GN=RHOG PE=1 SV=1	4 (3)	187.52	112000	288000	0.00246	2.57	2.57143	2.57	1.36257	-2.60906
RAB2A_HUMAN	Ras-related protein Rab-2A OS=Homo sapiens GN=RAB2A PE=1 SV=1	2	121.29	60700	154000	0.01	2.54	2.53707	2.54	1.34316	-2
MLEC_HUMAN	Malectin OS=Homo sapiens GN=MLEC PE=1 SV=1	2	80.14	32100	79800	0.00969	2.48	2.48598	2.48	1.31382	-2.01368
MYL6_HUMAN	Myosin light polypeptide 6 OS=Homo sapiens GN=MYL6 PE=1 SV=2	9	583.25	1100000	2720000	0.00446	2.47	2.47273	2.47	1.3061	-2.35067
ACTB_HUMAN	Actin, cytoplasmic 1 OS=Homo sapiens GN=ACTB PE=1 SV=1	32 (13)	2376.97	37500000	89100000	0.00542	2.38	2.376	2.38	1.24853	-2.266
RAB1C_HUMAN	Putative Ras-related protein Rab-1C OS=Homo sapiens GN=RAB1C PE=5 SV=2	5 (3)	244.02	364000	861000	0.00893	2.36	2.36538	2.36	1.24207	-2.04915
AT2A2_HUMAN	Sarcoplasmic/endoplasmic reticulum calcium ATPase 2 OS=Homo sapiens GN=ATP2A2 PE=1 SV=1	15 (10)	831.5	709000	1660000	0.02	2.34	2.34133	2.34	1.22733	-1.69897
S61A1_HUMAN	Protein transport protein Sec61 subunit alpha isoform 1 OS=Homo sapiens GN=SEC61A1 PE=1 SV=2	3	228.53	191000	442000	0.00571	2.32	2.31414	2.32	1.21047	-2.24336
RRAS2_HUMAN	Ras-related protein R-Ras2 OS=Homo sapiens GN=RRAS2 PE=1 SV=1	2	105.44	85700	198000	0.01	2.31	2.31039	2.31	1.20813	-2
CATA_HUMAN	Catalase OS=Homo sapiens GN=CAT PE=1 SV=3	5	223.14	302000	679000	0.01	2.25	2.24834	2.25	1.16886	-2
TMM33_HUMAN	Transmembrane protein 33 OS=Homo sapiens GN=TMEM33 PE=1 SV=2	2	105.44	58400	131000	0.32	2.24	2.24315	2.24	1.16553	-0.49485
PRAF3_HUMAN	PRA1 family protein 3 OS=Homo sapiens GN=ARL6IP5 PE=1 SV=1	3	111.06	163000	361000	0.23	2.21	2.21472	2.21	1.14713	-0.638272
SPTN1_HUMAN	Spectrin alpha chain, non-erythrocytic 1 OS=Homo sapiens GN=SPTAN1 PE=1 SV=3	9	409.1	159000	348000	0.01	2.2	2.18868	2.2	1.13006	-2
RAB7A_HUMAN	Ras-related protein Rab-7a OS=Homo sapiens GN=RAB7A PE=1 SV=1	5	206.44	532000	1160000	0.00872	2.18	2.18045	2.18	1.12463	-2.05948
K1C9_HUMAN	Keratin, type I cytoskeletal 9 OS=Homo sapiens GN=KRT9 PE=1 SV=3	21 (20)	1239.66	2390000	5080000	0.00488	2.12	2.12552	2.12	1.08782	-2.31158
SC22B_HUMAN	Vesicle-trafficking protein SEC22b OS=Homo sapiens GN=SEC22B PE=1 SV=4	2	148.61	63600	135000	0.000128	2.12	2.12264	2.12	1.08586	-3.89279
LMAN2_HUMAN	Vesicular integral-membrane protein VIP36 OS=Homo sapiens GN=LMAN2 PE=1 SV=1	2	101.16	37200	77100	0.04	2.07	2.07258	2.07	1.05143	-1.39794
2AAA_HUMAN	Serine/threonine-protein phosphatase 2A 65 kDa regulatory subunit A alpha isoform OS=Homo sapiens GN=PPP2R1A PE=1 SV=4	15 (11)	847.88	893000	1840000	0.05	2.06	2.06047	2.06	1.04297	-1.30103
SPTB2_HUMAN	Spectrin beta chain, non-erythrocytic 1 OS=Homo sapiens GN=SPTBN1 PE=1 SV=2	4	190.44	71900	147000	0.02	2.04	2.04451	2.04	1.03175	-1.69897
OST48_HUMAN	Dolichyl-diphosphooligosaccharide--protein glycosyltransferase 48 kDa subunit OS=Homo sapiens GN=DDOST PE=1 SV=4	11	612.51	913000	1800000	0.02	1.97	1.97152	1.97	0.97931	-1.69897
KIT_HUMAN	Mast/stem cell growth factor receptor Kit OS=Homo sapiens GN=KIT PE=1 SV=1	3 (2)	106.08	34600	68100	0.00609	1.97	1.96821	1.97	0.976883	-2.21538
TPM3_HUMAN	Tropomyosin alpha-3 chain OS=Homo sapiens GN=TPM3 PE=1 SV=2	9 (3)	354.08	518000	1010000	0.00442	1.95	1.94981	1.95	0.963331	-2.35458
FLII_HUMAN	Protein flightless-1 homolog OS=Homo sapiens GN=FLII PE=1 SV=2	2	106.04	34100	66100	0.02	1.94	1.93842	1.94	0.954879	-1.69897
EFHD2_HUMAN	EF-hand domain-containing protein D2 OS=Homo sapiens GN=EFHD2 PE=1 SV=1	5	234.78	155000	300000	0.00379	1.93	1.93548	1.93	0.952694	-2.42136
IMB1_HUMAN	Importin subunit beta-1 OS=Homo sapiens GN=KPNB1 PE=1 SV=2	18	1108.18	2230000	4270000	0.00968	1.91	1.9148	1.91	0.937192	-2.01412
SF3B1_HUMAN	Splicing factor 3B subunit 1 OS=Homo sapiens GN=SF3B1 PE=1 SV=3	3	103.47	102000	191000	0.00306	1.88	1.87255	1.88	0.905003	-2.51428
IDE_HUMAN	Insulin-degrading enzyme OS=Homo sapiens GN=IDE PE=1 SV=4	2	56.37	110000	205000	0.04	1.86	1.86364	1.86	0.89812	-1.39794
GCN1L_HUMAN	Translational activator GCN1 OS=Homo sapiens GN=GCN1L1 PE=1 SV=6	4	161.25	84200	151000	0.000146	1.8	1.79335	1.8	0.842656	-3.83565
ADT2_HUMAN	ADP/ATP translocase 2 OS=Homo sapiens GN=SLC25A5 PE=1 SV=7	16 (3)	770.35	1030000	1830000	0.09	1.78	1.7767	1.78	0.829199	-1.04576
ABCB7_HUMAN	ATP-binding cassette sub-family B member 7, mitochondrial OS=Homo sapiens GN=ABCB7 PE=1 SV=2	2	81.84	42400	75000	0.02	1.77	1.76887	1.77	0.822826	-1.69897
RAB10_HUMAN	Ras-related protein Rab-10 OS=Homo sapiens GN=RAB10 PE=1 SV=1	5 (3)	276.88	134000	228000	0.06	1.7	1.70149	1.7	0.766801	-1.22185
RB11B_HUMAN	Ras-related protein Rab-11B OS=Homo sapiens GN=RAB11B PE=1 SV=4	4	219.31	606000	1030000	0.05	1.7	1.69967	1.7	0.765255	-1.30103
ADT1_HUMAN	ADP/ATP translocase 1 OS=Homo sapiens GN=SLC25A4 PE=1 SV=4	13 (2)	571.75	120000	202000	0.03	1.69	1.68333	1.69	0.751321	-1.52288
COPB_HUMAN	Coatomer subunit beta OS=Homo sapiens GN=COPB1 PE=1 SV=3	7 (6)	244.65	180000	303000	0.00505	1.69	1.68333	1.69	0.751321	-2.29671
PDCD6_HUMAN	Programmed cell death protein 6 OS=Homo sapiens GN=PDCD6 PE=1 SV=1	2	81.14	54700	92200	0.07	1.69	1.68556	1.69	0.753226	-1.1549
RAC2_HUMAN	Ras-related C3 botulinum toxin substrate 2 OS=Homo sapiens GN=RAC2 PE=1 SV=1	7 (6)	289.7	1100000	1810000	0.00122	1.65	1.64545	1.65	0.718486	-2.91364
TBA4A_HUMAN	Tubulin alpha-4A chain OS=Homo sapiens GN=TUBA4A PE=1 SV=1	20 (2)	1573.84	182000	298000	0.16	1.64	1.63736	1.64	0.711374	-0.79588
SSRD_HUMAN	Translocon-associated protein subunit delta OS=Homo sapiens GN=SSR4 PE=1 SV=1	2	73.59	100000	165000	0.56	1.64	1.65	1.64	0.722466	-0.251812
GNAI2_HUMAN	Guanine nucleotide-binding protein G(i) subunit alpha-2 OS=Homo sapiens GN=GNAI2 PE=1 SV=3	9 (5)	440.97	337000	548000	0.00225	1.63	1.62611	1.63	0.701427	-2.64782
PDE2A_HUMAN	cGMP-dependent 3',5'-cyclic phosphodiesterase OS=Homo sapiens GN=PDE2A PE=1 SV=1	2	143.19	52100	84800	0.11	1.63	1.62764	1.63	0.702781	-0.958607
CMC1_HUMAN	Calcium-binding mitochondrial carrier protein Aralar1 OS=Homo sapiens GN=SLC25A12 PE=1 SV=2	3	140.4	79800	130000	0.06	1.63	1.62907	1.63	0.704051	-1.22185
VAPA_HUMAN	Vesicle-associated membrane protein-associated protein A OS=Homo sapiens GN=VAPA PE=1 SV=3	2	124.41	150000	242000	0.00181	1.61	1.61333	1.61	0.690045	-2.74232
TPM4_HUMAN	Tropomyosin alpha-4 chain OS=Homo sapiens GN=TPM4 PE=1 SV=3	6 (2)	226.79	69000	110000	0.03	1.6	1.5942	1.6	0.672835	-1.52288
FKB11_HUMAN	Peptidyl-prolyl cis-trans isomerase FKBP11 OS=Homo sapiens GN=FKBP11 PE=1 SV=1	2	75.49	82100	131000	0.02	1.6	1.59562	1.6	0.674113	-1.69897
VATA_HUMAN	V-type proton ATPase catalytic subunit A OS=Homo sapiens GN=ATP6V1A PE=1 SV=2	4	189.19	94900	145000	0.00375	1.53	1.52792	1.53	0.611573	-2.42597
SERA_HUMAN	D-3-phosphoglycerate dehydrogenase OS=Homo sapiens GN=PHGDH PE=1 SV=4	8	572.73	1770000	2690000	0.00229	1.52	1.51977	1.52	0.603857	-2.64016
RAB14_HUMAN	Ras-related protein Rab-14 OS=Homo sapiens GN=RAB14 PE=1 SV=4	4 (3)	219.05	161000	245000	0.5	1.52	1.52174	1.52	0.605721	-0.30103
MPCP_HUMAN	Phosphate carrier protein, mitochondrial OS=Homo sapiens GN=SLC25A3 PE=1 SV=2	5	182.69	912000	1380000	0.02	1.52	1.51316	1.52	0.597563	-1.69897
XRCC5_HUMAN	X-ray repair cross-complementing protein 5 OS=Homo sapiens GN=XRCC5 PE=1 SV=3	3	74.88	47400	71700	0.06	1.51	1.51266	1.51	0.597086	-1.22185
XRCC6_HUMAN	X-ray repair cross-complementing protein 6 OS=Homo sapiens GN=XRCC6 PE=1 SV=2	6	171.42	184000	275000	0.00109	1.5	1.49457	1.5	0.579726	-2.96257
ATPB_HUMAN	ATP synthase subunit beta, mitochondrial OS=Homo sapiens GN=ATP5B PE=1 SV=3	22 (21)	1688.06	9890000	14700000	0.09	1.49	1.48635	1.49	0.571774	-1.04576
RS12_HUMAN	40S ribosomal protein S12 OS=Homo sapiens GN=RPS12 PE=1 SV=3	3	193.87	549000	810000	0.37	1.48	1.47541	1.48	0.561116	-0.431798
ATPA_HUMAN	ATP synthase subunit alpha, mitochondrial OS=Homo sapiens GN=ATP5A1 PE=1 SV=1	19	1427.25	6480000	9520000	0.03	1.47	1.46914	1.47	0.554968	-1.52288
RPN1_HUMAN	Dolichyl-diphosphooligosaccharide--protein glycosyltransferase subunit 1 OS=Homo sapiens GN=RPN1 PE=1 SV=1	10	483.61	695000	1020000	0.05	1.47	1.46763	1.47	0.553484	-1.30103
ATPG_HUMAN	ATP synthase subunit gamma, mitochondrial OS=Homo sapiens GN=ATP5C1 PE=1 SV=1	2	58.48	200000	294000	0.05	1.47	1.47	1.47	0.555816	-1.30103
FUBP1_HUMAN	Far upstream element-binding protein 1 OS=Homo sapiens GN=FUBP1 PE=1 SV=3	4 (3)	139.89	138000	202000	0.00755	1.46	1.46377	1.46	0.549687	-2.12205
ACTN4_HUMAN	Alpha-actinin-4 OS=Homo sapiens GN=ACTN4 PE=1 SV=2	10	504.8	402000	583000	0.05	1.45	1.45025	1.45	0.5363	-1.30103
CAPZB_HUMAN	F-actin-capping protein subunit beta OS=Homo sapiens GN=CAPZB PE=1 SV=4	11	700.29	1960000	2790000	0.000243	1.43	1.42347	1.43	0.509411	-3.61439
4F2_HUMAN	4F2 cell-surface antigen heavy chain OS=Homo sapiens GN=SLC3A2 PE=1 SV=3	4	225.88	224000	319000	0.02	1.42	1.42411	1.42	0.510058	-1.69897
UGGG1_HUMAN	UDP-glucose:glycoprotein glucosyltransferase 1 OS=Homo sapiens GN=UGGT1 PE=1 SV=3	2	103.26	47200	66900	0.32	1.42	1.41737	1.42	0.503219	-0.49485
TBB5_HUMAN	Tubulin beta chain OS=Homo sapiens GN=TUBB PE=1 SV=2	28 (3)	2244.4	3590000	5020000	0.05	1.4	1.39833	1.4	0.483704	-1.30103
CAZA2_HUMAN	F-actin-capping protein subunit alpha-2 OS=Homo sapiens GN=CAPZA2 PE=1 SV=3	5 (3)	260.33	217000	300000	0.06	1.38	1.38249	1.38	0.467267	-1.22185
H4_HUMAN	Histone H4 OS=Homo sapiens GN=HIST1H4A PE=1 SV=2	4	201.89	406000	559000	0.0098	1.38	1.37685	1.38	0.461369	-2.00877
ECHB_HUMAN	Trifunctional enzyme subunit beta, mitochondrial OS=Homo sapiens GN=HADHB PE=1 SV=3	3	152.67	146000	199000	0.22	1.37	1.36301	1.37	0.4468	-0.657577
EI2BD_HUMAN	Translation initiation factor eIF-2B subunit delta OS=Homo sapiens GN=EIF2B4 PE=1 SV=2	2	118.59	21900	29800	0.00662	1.36	1.36073	1.36	0.444381	-2.17914
K2C1_HUMAN	Keratin, type II cytoskeletal 1 OS=Homo sapiens GN=KRT1 PE=1 SV=6	25 (19)	1649.85	4580000	6130000	0.00613	1.34	1.33843	1.34	0.420539	-2.21254
ACSL4_HUMAN	Long-chain-fatty-acid--CoA ligase 4 OS=Homo sapiens GN=ACSL4 PE=1 SV=2	14 (12)	562.33	760000	1010000	0.000387	1.33	1.32895	1.33	0.410284	-3.41229
SSRA_HUMAN	Translocon-associated protein subunit alpha OS=Homo sapiens GN=SSR1 PE=1 SV=3	3	138.76	156000	207000	0.05	1.33	1.32692	1.33	0.408085	-1.30103
DYHC1_HUMAN	Cytoplasmic dynein 1 heavy chain 1 OS=Homo sapiens GN=DYNC1H1 PE=1 SV=5	14	532.18	438000	578000	0.00578	1.32	1.31963	1.32	0.400139	-2.23807
GMDS_HUMAN	GDP-mannose 4,6 dehydratase OS=Homo sapiens GN=GMDS PE=1 SV=1	5	199.12	317000	418000	0.07	1.32	1.31861	1.32	0.39902	-1.1549
CAZA1_HUMAN	F-actin-capping protein subunit alpha-1 OS=Homo sapiens GN=CAPZA1 PE=1 SV=3	8 (6)	519.45	1920000	2520000	0.06	1.31	1.3125	1.31	0.392317	-1.22185
CAND1_HUMAN	Cullin-associated NEDD8-dissociated protein 1 OS=Homo sapiens GN=CAND1 PE=1 SV=2	9	452.94	594000	780000	0.05	1.31	1.31313	1.31	0.393011	-1.30103
TADBP_HUMAN	TAR DNA-binding protein 43 OS=Homo sapiens GN=TARDBP PE=1 SV=1	3	178.86	225000	292000	0.18	1.3	1.29778	1.3	0.376043	-0.744727
NAMPT_HUMAN	Nicotinamide phosphoribosyltransferase OS=Homo sapiens GN=NAMPT PE=1 SV=1	2	55.07	69300	90000	0.3	1.3	1.2987	1.3	0.37707	-0.522879
RTN3_HUMAN	Reticulon-3 OS=Homo sapiens GN=RTN3 PE=1 SV=2	2	66.37	71300	91000	0.09	1.28	1.2763	1.28	0.351964	-1.04576
PPBT_HUMAN	Alkaline phosphatase, tissue-nonspecific isozyme OS=Homo sapiens GN=ALPL PE=1 SV=4	2	102.57	74900	94900	0.13	1.27	1.26702	1.27	0.341442	-0.886057
H31T_HUMAN	Histone H3.1t OS=Homo sapiens GN=HIST3H3 PE=1 SV=3	2	56.2	80000	102000	0.14	1.27	1.275	1.27	0.350497	-0.853872
FUBP2_HUMAN	Far upstream element-binding protein 2 OS=Homo sapiens GN=KHSRP PE=1 SV=4	7	375.47	589000	740000	0.02	1.26	1.25637	1.26	0.329258	-1.69897
VINC_HUMAN	Vinculin OS=Homo sapiens GN=VCL PE=1 SV=4	8	370.62	927000	1160000	0.43	1.25	1.25135	1.25	0.323484	-0.366532
ARP3_HUMAN	Actin-related protein 3 OS=Homo sapiens GN=ACTR3 PE=1 SV=3	11	552.99	2110000	2620000	0.06	1.24	1.24171	1.24	0.312324	-1.22185
IF2P_HUMAN	Eukaryotic translation initiation factor 5B OS=Homo sapiens GN=EIF5B PE=1 SV=4	2	60.42	83200	103000	0.18	1.24	1.23798	1.24	0.307989	-0.744727
EIF3E_HUMAN	Eukaryotic translation initiation factor 3 subunit E OS=Homo sapiens GN=EIF3E PE=1 SV=1	12	582.17	741000	901000	0.05	1.22	1.21592	1.22	0.282054	-1.30103
QCR1_HUMAN	Cytochrome b-c1 complex subunit 1, mitochondrial OS=Homo sapiens GN=UQCRC1 PE=1 SV=3	2	64.61	138000	168000	0.01	1.22	1.21739	1.22	0.283793	-2
EIF3L_HUMAN	Eukaryotic translation initiation factor 3 subunit L OS=Homo sapiens GN=EIF3L PE=1 SV=1	14	789.39	1170000	1420000	0.26	1.21	1.21368	1.21	0.279382	-0.585027
COPG1_HUMAN	Coatomer subunit gamma-1 OS=Homo sapiens GN=COPG1 PE=1 SV=1	8	385.37	319000	382000	0.03	1.2	1.19749	1.2	0.260016	-1.52288
TXTP_HUMAN	Tricarboxylate transport protein, mitochondrial OS=Homo sapiens GN=SLC25A1 PE=1 SV=2	3	149.66	216000	260000	0.55	1.2	1.2037	1.2	0.26748	-0.259637
RS24_HUMAN	40S ribosomal protein S24 OS=Homo sapiens GN=RPS24 PE=1 SV=1	2	98.6	312000	374000	0.33	1.2	1.19872	1.2	0.261492	-0.481486
TMEDA_HUMAN	Transmembrane emp24 domain-containing protein 10 OS=Homo sapiens GN=TMED10 PE=1 SV=2	2	93.98	92300	111000	0.38	1.2	1.2026	1.2	0.266157	-0.420216
PSMD1_HUMAN	26S proteasome non-ATPase regulatory subunit 1 OS=Homo sapiens GN=PSMD1 PE=1 SV=2	11	529.86	779000	926000	0.000179	1.19	1.1887	1.19	0.249389	-3.74715
PRS10_HUMAN	26S protease regulatory subunit 10B OS=Homo sapiens GN=PSMC6 PE=1 SV=1	3	149.12	329000	390000	0.29	1.19	1.18541	1.19	0.245387	-0.537602
ARF1_HUMAN	ADP-ribosylation factor 1 OS=Homo sapiens GN=ARF1 PE=1 SV=2	6	316.69	648000	767000	0.06	1.18	1.18364	1.18	0.243233	-1.22185
RS11_HUMAN	40S ribosomal protein S11 OS=Homo sapiens GN=RPS11 PE=1 SV=3	7	248.41	611000	723000	0.09	1.18	1.18331	1.18	0.242823	-1.04576
BZW2_HUMAN	Basic leucine zipper and W2 domain-containing protein 2 OS=Homo sapiens GN=BZW2 PE=1 SV=1	5 (3)	174.92	96800	114000	0.52	1.18	1.17769	1.18	0.235955	-0.283997
K2C5_HUMAN	Keratin, type II cytoskeletal 5 OS=Homo sapiens GN=KRT5 PE=1 SV=3	5 (2)	197.66	87400	102000	0.11	1.17	1.16705	1.17	0.222864	-0.958607
SDHB_HUMAN	Succinate dehydrogenase [ubiquinone] iron-sulfur subunit, mitochondrial OS=Homo sapiens GN=SDHB PE=1 SV=3	2	120.29	60900	71400	0.23	1.17	1.17241	1.17	0.229482	-0.638272
RS2_HUMAN	40S ribosomal protein S2 OS=Homo sapiens GN=RPS2 PE=1 SV=2	12	650.03	3230000	3750000	0.45	1.16	1.16099	1.16	0.215356	-0.346787
PSMD3_HUMAN	26S proteasome non-ATPase regulatory subunit 3 OS=Homo sapiens GN=PSMD3 PE=1 SV=2	7	380.19	638000	739000	0.14	1.16	1.15831	1.16	0.212018	-0.853872
ARPC2_HUMAN	Actin-related protein 2/3 complex subunit 2 OS=Homo sapiens GN=ARPC2 PE=1 SV=1	9	435.46	650000	746000	0.06	1.15	1.14769	1.15	0.198736	-1.22185
HAT1_HUMAN	Histone acetyltransferase type B catalytic subunit OS=Homo sapiens GN=HAT1 PE=1 SV=1	2	180.98	117000	134000	0.04	1.15	1.1453	1.15	0.195724	-1.39794
CYFP1_HUMAN	Cytoplasmic FMR1-interacting protein 1 OS=Homo sapiens GN=CYFIP1 PE=1 SV=1	3 (2)	113.05	35400	40800	0.27	1.15	1.15254	1.15	0.20482	-0.568636
RS5_HUMAN	40S ribosomal protein S5 OS=Homo sapiens GN=RPS5 PE=1 SV=4	6	372.46	1570000	1790000	0.02	1.14	1.14013	1.14	0.189195	-1.69897
LEG1_HUMAN	Galectin-1 OS=Homo sapiens GN=LGALS1 PE=1 SV=2	5	248.13	484000	553000	0.13	1.14	1.14256	1.14	0.192272	-0.886057
PRS7_HUMAN	26S protease regulatory subunit 7 OS=Homo sapiens GN=PSMC2 PE=1 SV=3	5	257.14	521000	591000	0.09	1.13	1.13436	1.13	0.181875	-1.04576
SYIC_HUMAN	Isoleucine--tRNA ligase, cytoplasmic OS=Homo sapiens GN=IARS PE=1 SV=2	5	175.31	149000	167000	0.35	1.12	1.12081	1.12	0.164536	-0.455932
BZW1_HUMAN	Basic leucine zipper and W2 domain-containing protein 1 OS=Homo sapiens GN=BZW1 PE=1 SV=1	4 (2)	172.14	76500	85700	0.23	1.12	1.12026	1.12	0.163835	-0.638272
SRPRB_HUMAN	Signal recognition particle receptor subunit beta OS=Homo sapiens GN=SRPRB PE=1 SV=3	2	113.04	165000	186000	0.43	1.12	1.12727	1.12	0.172837	-0.366532
ARP2_HUMAN	Actin-related protein 2 OS=Homo sapiens GN=ACTR2 PE=1 SV=1	11 (9)	473.08	783000	869000	0.1	1.11	1.10983	1.11	0.150344	-1
RHOA_HUMAN	Transforming protein RhoA OS=Homo sapiens GN=RHOA PE=1 SV=1	5	260.5	348000	387000	0.9	1.11	1.11207	1.11	0.153246	-0.0457575
H2A1B_HUMAN	Histone H2A type 1-B/E OS=Homo sapiens GN=HIST1H2AB PE=1 SV=2	2	186.67	457000	506000	0.55	1.11	1.10722	1.11	0.146943	-0.259637
ODO2_HUMAN	Dihydrolipoyllysine-residue succinyltransferase component of 2-oxoglutarate dehydrogenase complex, mitochondrial OS=Homo sapiens GN=DLST PE=1 SV=4	3	135.95	91200	101000	0.06	1.11	1.10746	1.11	0.14725	-1.22185
1C17_HUMAN	HLA class I histocompatibility antigen, Cw-17 alpha chain OS=Homo sapiens GN=HLA-C PE=1 SV=1	2	121.9	571000	635000	0.81	1.11	1.11208	1.11	0.153266	-0.091515
PRDX1_HUMAN	Peroxiredoxin-1 OS=Homo sapiens GN=PRDX1 PE=1 SV=1	12 (10)	559.56	3570000	3940000	0.06	1.1	1.10364	1.1	0.142272	-1.22185
PSD13_HUMAN	26S proteasome non-ATPase regulatory subunit 13 OS=Homo sapiens GN=PSMD13 PE=1 SV=2	2	98.13	99600	109000	0.87	1.1	1.09438	1.1	0.13011	-0.0604807
RPN2_HUMAN	Dolichyl-diphosphooligosaccharide--protein glycosyltransferase subunit 2 OS=Homo sapiens GN=RPN2 PE=1 SV=3	6	352.33	537000	587000	0.62	1.09	1.09311	1.09	0.128438	-0.207608
TOP2A_HUMAN	DNA topoisomerase 2-alpha OS=Homo sapiens GN=TOP2A PE=1 SV=3	2	136.26	109000	118000	0.5	1.08	1.08257	1.08	0.114459	-0.30103
STA5A_HUMAN	Signal transducer and activator of transcription 5A OS=Homo sapiens GN=STAT5A PE=1 SV=1	3	100.08	51500	55600	0.29	1.08	1.07961	1.08	0.110512	-0.537602
1433F_HUMAN	14-3-3 protein eta OS=Homo sapiens GN=YWHAH PE=1 SV=4	6 (2)	308.75	239000	255000	0.32	1.07	1.06695	1.07	0.0934866	-0.49485
DDX21_HUMAN	Nucleolar RNA helicase 2 OS=Homo sapiens GN=DDX21 PE=1 SV=5	3	105.14	199000	211000	0.31	1.06	1.0603	1.06	0.0844746	-0.508638
RL19_HUMAN	60S ribosomal protein L19 OS=Homo sapiens GN=RPL19 PE=1 SV=1	6 (5)	284.18	879000	927000	0.76	1.05	1.05461	1.05	0.0767062	-0.119186
PSB2_HUMAN	Proteasome subunit beta type-2 OS=Homo sapiens GN=PSMB2 PE=1 SV=1	3	100.75	305000	320000	0.72	1.05	1.04918	1.05	0.0692627	-0.142668
VIME_HUMAN	Vimentin OS=Homo sapiens GN=VIM PE=1 SV=4	6	291.57	183000	190000	0.88	1.04	1.03825	1.04	0.0541558	-0.0555173
AT1A1_HUMAN	Sodium/potassium-transporting ATPase subunit alpha-1 OS=Homo sapiens GN=ATP1A1 PE=1 SV=1	11	744.85	868000	898000	0.77	1.03	1.03456	1.03	0.0490204	-0.113509
UCHL5_HUMAN	Ubiquitin carboxyl-terminal hydrolase isozyme L5 OS=Homo sapiens GN=UCHL5 PE=1 SV=3	3	143.66	137000	141000	0.67	1.03	1.0292	1.03	0.0415193	-0.173925
ECHA_HUMAN	Trifunctional enzyme subunit alpha, mitochondrial OS=Homo sapiens GN=HADHA PE=1 SV=2	2	65.64	64200	65900	0.8	1.03	1.02648	1.03	0.0377052	-0.09691
PRPS1_HUMAN	Ribose-phosphate pyrophosphokinase 1 OS=Homo sapiens GN=PRPS1 PE=1 SV=2	6 (3)	373.84	228000	232000	0.82	1.02	1.01754	1.02	0.025091	-0.0861861
TRYB1_HUMAN	Tryptase alpha/beta-1 OS=Homo sapiens GN=TPSAB1 PE=1 SV=1	5	275.49	681000	696000	0.17	1.02	1.02203	1.02	0.0314325	-0.769551
EFTU_HUMAN	Elongation factor Tu, mitochondrial OS=Homo sapiens GN=TUFM PE=1 SV=2	7	270.3	317000	322000	0.85	1.02	1.01577	1.02	0.0225778	-0.0705811
ABCF2_HUMAN	ATP-binding cassette sub-family F member 2 OS=Homo sapiens GN=ABCF2 PE=1 SV=2	2	74.18	54900	56100	0.76	1.02	1.02186	1.02	0.0311946	-0.119186
RS3_HUMAN	40S ribosomal protein S3 OS=Homo sapiens GN=RPS3 PE=1 SV=2	17	864.56	6830000	6920000	0.59	1.01	1.01318	1.01	0.0188865	-0.229148
RS6_HUMAN	40S ribosomal protein S6 OS=Homo sapiens GN=RPS6 PE=1 SV=1	8	476.61	1550000	1560000	0.95	1.01	1.00645	1.01	0.00927781	-0.0222764
PRS4_HUMAN	26S protease regulatory subunit 4 OS=Homo sapiens GN=PSMC1 PE=1 SV=1	6 (5)	344.05	431000	434000	0.61	1.01	1.00696	1.01	0.0100072	-0.21467
FUMH_HUMAN	Fumarate hydratase, mitochondrial OS=Homo sapiens GN=FH PE=1 SV=3	2	155.2	527000	533000	0.91	1.01	1.01139	1.01	0.0163326	-0.0409586
RS23_HUMAN	40S ribosomal protein S23 OS=Homo sapiens GN=RPS23 PE=1 SV=3	4 (3)	147.43	649000	655000	0.89	1.01	1.00924	1.01	0.0132764	-0.05061
RS4X_HUMAN	40S ribosomal protein S4, X isoform OS=Homo sapiens GN=RPS4X PE=1 SV=2	19	901.81	4610000	4590000	0.96	1	0.995662	1	-0.0062726	-0.0177288
CD44_HUMAN	CD44 antigen OS=Homo sapiens GN=CD44 PE=1 SV=3	7 (6)	473.36	562000	564000	0.92	1	1.00356	1	0.00512503	-0.0362122
IQGA2_HUMAN	Ras GTPase-activating-like protein IQGAP2 OS=Homo sapiens GN=IQGAP2 PE=1 SV=4	5 (4)	230.93	148000	149000	0.98	1	1.00676	1	0.00971515	-0.00877392
RL24_HUMAN	60S ribosomal protein L24 OS=Homo sapiens GN=RPL24 PE=1 SV=1	5	217.7	600000	600000	0.96	1	1	1	0	-0.0177288
SMC4_HUMAN	Structural maintenance of chromosomes protein 4 OS=Homo sapiens GN=SMC4 PE=1 SV=2	3	136.59	47000	46900	0.99	1	0.997872	1	-0.00307283	-0.00436481
CLH1_HUMAN	Clathrin heavy chain 1 OS=Homo sapiens GN=CLTC PE=1 SV=5	39 (38)	2318.39	4760000	4700000	0.61	1.01	0.987395	-1.01	-0.0183008	-0.21467
RL18_HUMAN	60S ribosomal protein L18 OS=Homo sapiens GN=RPL18 PE=1 SV=2	6	376.92	1230000	1210000	0.74	1.01	0.98374	-1.01	-0.0236513	-0.130768
HNRPF_HUMAN	Heterogeneous nuclear ribonucleoprotein F OS=Homo sapiens GN=HNRNPF PE=1 SV=3	5 (3)	313.28	228000	226000	0.94	1.01	0.991228	-1.01	-0.0127111	-0.0268721
SEPT7_HUMAN	Septin-7 OS=Homo sapiens GN=SEPT7 PE=1 SV=2	6 (5)	304.8	725000	717000	0.82	1.01	0.988966	-1.01	-0.0160079	-0.0861861
CDC42_HUMAN	Cell division control protein 42 homolog OS=Homo sapiens GN=CDC42 PE=1 SV=2	5 (4)	222.66	383000	379000	0.21	1.01	0.989556	-1.01	-0.0151465	-0.677781
ACTZ_HUMAN	Alpha-centractin OS=Homo sapiens GN=ACTR1A PE=1 SV=1	3 (2)	199.26	91900	91400	0.91	1.01	0.994559	-1.01	-0.0078707	-0.0409586
DNJA1_HUMAN	DnaJ homolog subfamily A member 1 OS=Homo sapiens GN=DNAJA1 PE=1 SV=2	3	145.32	124000	122000	0.85	1.01	0.983871	-1.01	-0.023459	-0.0705811
SMC2_HUMAN	Structural maintenance of chromosomes protein 2 OS=Homo sapiens GN=SMC2 PE=1 SV=2	3	142.61	186000	184000	0.9	1.01	0.989247	-1.01	-0.0155969	-0.0457575
TFR1_HUMAN	Transferrin receptor protein 1 OS=Homo sapiens GN=TFRC PE=1 SV=2	2	99.37	38100	37700	0.88	1.01	0.989501	-1.01	-0.0152265	-0.0555173
USO1_HUMAN	General vesicular transport factor p115 OS=Homo sapiens GN=USO1 PE=1 SV=2	3 (2)	93.62	39700	39300	0.89	1.01	0.989924	-1.01	-0.0146097	-0.05061
UMPS_HUMAN	Uridine 5'-monophosphate synthase OS=Homo sapiens GN=UMPS PE=1 SV=1	2	85.27	62600	62300	0.98	1.01	0.995208	-1.01	-0.00693049	-0.00877392
DDX46_HUMAN	Probable ATP-dependent RNA helicase DDX46 OS=Homo sapiens GN=DDX46 PE=1 SV=2	2	54.37	38700	38300	0.95	1.01	0.989664	-1.01	-0.0149892	-0.0222764
NDUS1_HUMAN	NADH-ubiquinone oxidoreductase 75 kDa subunit, mitochondrial OS=Homo sapiens GN=NDUFS1 PE=1 SV=3	2	49.88	34200	33900	0.77	1.01	0.991228	-1.01	-0.0127111	-0.113509
AP1B1_HUMAN	AP-1 complex subunit beta-1 OS=Homo sapiens GN=AP1B1 PE=1 SV=2	7 (2)	332.2	81000	79300	0.85	1.02	0.979012	-1.02	-0.030601	-0.0705811
BTK_HUMAN	Tyrosine-protein kinase BTK OS=Homo sapiens GN=BTK PE=1 SV=3	6	246.2	208000	204000	0.5	1.02	0.980769	-1.02	-0.0280144	-0.30103
RS15A_HUMAN	40S ribosomal protein S15a OS=Homo sapiens GN=RPS15A PE=1 SV=2	7 (6)	371.35	1090000	1050000	0.52	1.03	0.963303	-1.03	-0.0539388	-0.283997
PRS6A_HUMAN	26S protease regulatory subunit 6A OS=Homo sapiens GN=PSMC3 PE=1 SV=3	5	293.4	311000	302000	0.28	1.03	0.971061	-1.03	-0.042366	-0.552842
VAT1_HUMAN	Synaptic vesicle membrane protein VAT-1 homolog OS=Homo sapiens GN=VAT1 PE=1 SV=2	4	182.34	248000	241000	0.28	1.03	0.971774	-1.03	-0.041307	-0.552842
RS20_HUMAN	40S ribosomal protein S20 OS=Homo sapiens GN=RPS20 PE=1 SV=1	3	158.98	247000	241000	0.5	1.03	0.975709	-1.03	-0.0354779	-0.30103
CDK1_HUMAN	Cyclin-dependent kinase 1 OS=Homo sapiens GN=CDK1 PE=1 SV=3	4 (3)	158.56	134000	131000	0.62	1.03	0.977612	-1.03	-0.0326662	-0.207608
LGUL_HUMAN	Lactoylglutathione lyase OS=Homo sapiens GN=GLO1 PE=1 SV=4	2	126.84	282000	275000	0.85	1.03	0.975177	-1.03	-0.0362635	-0.0705811
RS7_HUMAN	40S ribosomal protein S7 OS=Homo sapiens GN=RPS7 PE=1 SV=1	7	336.87	2230000	2150000	0.79	1.04	0.964126	-1.04	-0.0527071	-0.102373
DHX15_HUMAN	Putative pre-mRNA-splicing factor ATP-dependent RNA helicase DHX15 OS=Homo sapiens GN=DHX15 PE=1 SV=2	2	107.48	56700	54500	0.43	1.04	0.961199	-1.04	-0.0570925	-0.366532
OTUB1_HUMAN	Ubiquitin thioesterase OTUB1 OS=Homo sapiens GN=OTUB1 PE=1 SV=2	2	69.07	42900	41200	0.67	1.04	0.960373	-1.04	-0.0583333	-0.173925
SYLC_HUMAN	Leucine--tRNA ligase, cytoplasmic OS=Homo sapiens GN=LARS PE=1 SV=2	7	282.84	303000	289000	0.4	1.05	0.953795	-1.05	-0.0682483	-0.39794
K6PP_HUMAN	6-phosphofructokinase type C OS=Homo sapiens GN=PFKP PE=1 SV=2	5	253.91	244000	232000	0.66	1.05	0.95082	-1.05	-0.0727563	-0.180456
GLRX3_HUMAN	Glutaredoxin-3 OS=Homo sapiens GN=GLRX3 PE=1 SV=2	3	169.51	273000	259000	0.47	1.05	0.948718	-1.05	-0.0759489	-0.327902
PRS8_HUMAN	26S protease regulatory subunit 8 OS=Homo sapiens GN=PSMC5 PE=1 SV=1	9 (8)	446.22	388000	365000	0.27	1.06	0.940722	-1.06	-0.0881602	-0.568636
PSD11_HUMAN	26S proteasome non-ATPase regulatory subunit 11 OS=Homo sapiens GN=PSMD11 PE=1 SV=3	8	329.89	462000	436000	0.4	1.06	0.943723	-1.06	-0.0835647	-0.39794
PYR1_HUMAN	CAD protein OS=Homo sapiens GN=CAD PE=1 SV=3	6	294.33	219000	207000	0.39	1.06	0.945205	-1.06	-0.0813001	-0.408935
EIF3F_HUMAN	Eukaryotic translation initiation factor 3 subunit F OS=Homo sapiens GN=EIF3F PE=1 SV=1	3	191.79	308000	291000	0.38	1.06	0.944805	-1.06	-0.0819112	-0.420216
SEP11_HUMAN	Septin-11 OS=Homo sapiens GN=SEPT11 PE=1 SV=3	3 (2)	130.4	102000	95500	0.7	1.06	0.936275	-1.06	-0.0949965	-0.154902
ETFB_HUMAN	Electron transfer flavoprotein subunit beta OS=Homo sapiens GN=ETFB PE=1 SV=3	3	128.45	182000	172000	0.64	1.06	0.945055	-1.06	-0.0815299	-0.19382
RL28_HUMAN	60S ribosomal protein L28 OS=Homo sapiens GN=RPL28 PE=1 SV=3	4	121.77	413000	391000	0.65	1.06	0.946731	-1.06	-0.0789732	-0.187087
RD23B_HUMAN	UV excision repair protein RAD23 homolog B OS=Homo sapiens GN=RAD23B PE=1 SV=1	3	98.31	125000	119000	0.55	1.06	0.952	-1.06	-0.0709665	-0.259637
ODPB_HUMAN	Pyruvate dehydrogenase E1 component subunit beta, mitochondrial OS=Homo sapiens GN=PDHB PE=1 SV=3	2	85.16	158000	148000	0.07	1.06	0.936709	-1.06	-0.0943274	-1.1549
LRC59_HUMAN	Leucine-rich repeat-containing protein 59 OS=Homo sapiens GN=LRRC59 PE=1 SV=1	2	81.56	348000	328000	0.7	1.06	0.942529	-1.06	-0.0853915	-0.154902
NUCL_HUMAN	Nucleolin OS=Homo sapiens GN=NCL PE=1 SV=3	17 (16)	929.14	5610000	5260000	0.2	1.07	0.937611	-1.07	-0.092938	-0.69897
RS17L_HUMAN	40S ribosomal protein S17-like OS=Homo sapiens GN=RPS17L PE=1 SV=1	6 (5)	431.6	1020000	950000	0.56	1.07	0.931373	-1.07	-0.10257	-0.251812
RS16_HUMAN	40S ribosomal protein S16 OS=Homo sapiens GN=RPS16 PE=1 SV=2	7	264.39	1530000	1430000	0.44	1.07	0.934641	-1.07	-0.0975165	-0.356547
PDC6I_HUMAN	Programmed cell death 6-interacting protein OS=Homo sapiens GN=PDCD6IP PE=1 SV=1	3	238.63	144000	135000	0.52	1.07	0.9375	-1.07	-0.0931094	-0.283997
MK01_HUMAN	Mitogen-activated protein kinase 1 OS=Homo sapiens GN=MAPK1 PE=1 SV=3	3 (2)	85.97	91300	85200	0.25	1.07	0.933187	-1.07	-0.0997614	-0.60206
HSP7C_HUMAN	Heat shock cognate 71 kDa protein OS=Homo sapiens GN=HSPA8 PE=1 SV=1	36 (30)	2660.67	28200000	26000000	0.37	1.08	0.921986	-1.08	-0.117184	-0.431798
RL7A_HUMAN	60S ribosomal protein L7a OS=Homo sapiens GN=RPL7A PE=1 SV=2	12	706.65	2560000	2360000	0.34	1.08	0.921875	-1.08	-0.117357	-0.468521
COPA_HUMAN	Coatomer subunit alpha OS=Homo sapiens GN=COPA PE=1 SV=2	11	522.38	644000	596000	0.26	1.08	0.925466	-1.08	-0.111748	-0.585027
GANAB_HUMAN	Neutral alpha-glucosidase AB OS=Homo sapiens GN=GANAB PE=1 SV=3	13	519.13	548000	506000	0.18	1.08	0.923358	-1.08	-0.115039	-0.744727
PCBP2_HUMAN	Poly(rC)-binding protein 2 OS=Homo sapiens GN=PCBP2 PE=1 SV=1	7 (3)	396.62	562000	521000	0.48	1.08	0.927046	-1.08	-0.109287	-0.318759
SYEP_HUMAN	Bifunctional glutamate/proline--tRNA ligase OS=Homo sapiens GN=EPRS PE=1 SV=5	11	358.7	584000	539000	0.45	1.08	0.922945	-1.08	-0.115683	-0.346787
RL13A_HUMAN	60S ribosomal protein L13a OS=Homo sapiens GN=RPL13A PE=1 SV=2	10	338.25	1340000	1240000	0.15	1.08	0.925373	-1.08	-0.111893	-0.823909
RL9_HUMAN	60S ribosomal protein L9 OS=Homo sapiens GN=RPL9 PE=1 SV=1	6	302.11	920000	848000	0.33	1.08	0.921739	-1.08	-0.11757	-0.481486
RL10_HUMAN	60S ribosomal protein L10 OS=Homo sapiens GN=RPL10 PE=1 SV=4	7	254.79	537000	496000	0.42	1.08	0.92365	-1.08	-0.114582	-0.376751
RS26_HUMAN	40S ribosomal protein S26 OS=Homo sapiens GN=RPS26 PE=1 SV=3	3	140.44	739000	684000	0.44	1.08	0.925575	-1.08	-0.111578	-0.356547
NP1L1_HUMAN	Nucleosome assembly protein 1-like 1 OS=Homo sapiens GN=NAP1L1 PE=1 SV=1	3 (2)	139.94	367000	339000	0.75	1.08	0.923706	-1.08	-0.114495	-0.124939
U2AF2_HUMAN	Splicing factor U2AF 65 kDa subunit OS=Homo sapiens GN=U2AF2 PE=1 SV=4	3	111.21	91100	84600	0.77	1.08	0.92865	-1.08	-0.106793	-0.113509
PSB7_HUMAN	Proteasome subunit beta type-7 OS=Homo sapiens GN=PSMB7 PE=1 SV=1	2	68.57	87500	80700	0.6	1.08	0.922286	-1.08	-0.116714	-0.221849
HS90B_HUMAN	Heat shock protein HSP 90-beta OS=Homo sapiens GN=HSP90AB1 PE=1 SV=4	45 (24)	3218.62	21500000	19700000	0.18	1.09	0.916279	-1.09	-0.126141	-0.744727
PSMD2_HUMAN	26S proteasome non-ATPase regulatory subunit 2 OS=Homo sapiens GN=PSMD2 PE=1 SV=3	17	885.84	937000	863000	0.34	1.09	0.921025	-1.09	-0.118688	-0.468521
IF5A1_HUMAN	Eukaryotic translation initiation factor 5A-1 OS=Homo sapiens GN=EIF5A PE=1 SV=2	6	423.39	1510000	1390000	0.49	1.09	0.92053	-1.09	-0.119464	-0.309804
ESYT1_HUMAN	Extended synaptotagmin-1 OS=Homo sapiens GN=ESYT1 PE=1 SV=1	7	385.45	453000	417000	0.5	1.09	0.92053	-1.09	-0.119464	-0.30103
RL21_HUMAN	60S ribosomal protein L21 OS=Homo sapiens GN=RPL21 PE=1 SV=2	5	167.05	335000	308000	0.36	1.09	0.919403	-1.09	-0.121231	-0.443697
PSDE_HUMAN	26S proteasome non-ATPase regulatory subunit 14 OS=Homo sapiens GN=PSMD14 PE=1 SV=1	3	126.95	172000	157000	0.42	1.09	0.912791	-1.09	-0.131644	-0.376751
GLU2B_HUMAN	Glucosidase 2 subunit beta OS=Homo sapiens GN=PRKCSH PE=1 SV=2	2	94.96	127000	117000	0.52	1.09	0.92126	-1.09	-0.11832	-0.283997
SPCS3_HUMAN	Signal peptidase complex subunit 3 OS=Homo sapiens GN=SPCS3 PE=1 SV=1	2	75.03	84200	77400	0.27	1.09	0.91924	-1.09	-0.121487	-0.568636
RS10_HUMAN	40S ribosomal protein S10 OS=Homo sapiens GN=RPS10 PE=1 SV=1	4	250.51	1080000	978000	0.38	1.1	0.905556	-1.1	-0.143125	-0.420216
RL13_HUMAN	60S ribosomal protein L13 OS=Homo sapiens GN=RPL13 PE=1 SV=4	4	190.68	720000	653000	0.29	1.1	0.906944	-1.1	-0.140914	-0.537602
RL27_HUMAN	60S ribosomal protein L27 OS=Homo sapiens GN=RPL27 PE=1 SV=2	4	163.45	829000	756000	0.13	1.1	0.911942	-1.1	-0.132986	-0.886057
RL36_HUMAN	60S ribosomal protein L36 OS=Homo sapiens GN=RPL36 PE=1 SV=3	3	97.38	270000	244000	0.18	1.1	0.903704	-1.1	-0.146078	-0.744727
LEG10_HUMAN	Galectin-10 OS=Homo sapiens GN=CLC PE=1 SV=3	2	58.07	89600	81800	0.27	1.1	0.912946	-1.1	-0.131398	-0.568636
DDX17_HUMAN	Probable ATP-dependent RNA helicase DDX17 OS=Homo sapiens GN=DDX17 PE=1 SV=2	7 (3)	394.24	133000	120000	0.79	1.11	0.902256	-1.11	-0.148392	-0.102373
RS13_HUMAN	40S ribosomal protein S13 OS=Homo sapiens GN=RPS13 PE=1 SV=2	5	278.49	1330000	1200000	0.21	1.11	0.902256	-1.11	-0.148392	-0.677781
PRDX4_HUMAN	Peroxiredoxin-4 OS=Homo sapiens GN=PRDX4 PE=1 SV=1	5 (4)	266.87	665000	598000	0.16	1.11	0.899248	-1.11	-0.153209	-0.79588
RL23A_HUMAN	60S ribosomal protein L23a OS=Homo sapiens GN=RPL23A PE=1 SV=1	6	238.81	893000	803000	0.05	1.11	0.899216	-1.11	-0.15326	-1.30103
HNRPM_HUMAN	Heterogeneous nuclear ribonucleoprotein M OS=Homo sapiens GN=HNRNPM PE=1 SV=3	4	150.56	200000	181000	0.23	1.11	0.905	-1.11	-0.14401	-0.638272
RS3A_HUMAN	40S ribosomal protein S3a OS=Homo sapiens GN=RPS3A PE=1 SV=2	13	660.85	2970000	2650000	0.05	1.12	0.892256	-1.12	-0.164471	-1.30103
CALX_HUMAN	Calnexin OS=Homo sapiens GN=CANX PE=1 SV=2	10	568.38	2290000	2040000	0.24	1.12	0.89083	-1.12	-0.166778	-0.619789
RLA0_HUMAN	60S acidic ribosomal protein P0 OS=Homo sapiens GN=RPLP0 PE=1 SV=1	11	558.11	3790000	3390000	0.41	1.12	0.894459	-1.12	-0.160913	-0.387216
SNX2_HUMAN	Sorting nexin-2 OS=Homo sapiens GN=SNX2 PE=1 SV=2	9 (7)	388.02	522000	466000	0.13	1.12	0.89272	-1.12	-0.16372	-0.886057
SYDC_HUMAN	Aspartate--tRNA ligase, cytoplasmic OS=Homo sapiens GN=DARS PE=1 SV=2	8	378.5	507000	451000	0.16	1.12	0.889546	-1.12	-0.168858	-0.79588
PSMD6_HUMAN	26S proteasome non-ATPase regulatory subunit 6 OS=Homo sapiens GN=PSMD6 PE=1 SV=1	5	221.31	157000	140000	0.19	1.12	0.89172	-1.12	-0.165338	-0.721246
LPPRC_HUMAN	Leucine-rich PPR motif-containing protein, mitochondrial OS=Homo sapiens GN=LRPPRC PE=1 SV=3	5	162.65	156000	139000	0.35	1.12	0.891026	-1.12	-0.166461	-0.455932
RS25_HUMAN	40S ribosomal protein S25 OS=Homo sapiens GN=RPS25 PE=1 SV=1	3	128.71	647000	578000	0.2	1.12	0.893354	-1.12	-0.162696	-0.69897
RS8_HUMAN	40S ribosomal protein S8 OS=Homo sapiens GN=RPS8 PE=1 SV=2	8	500.75	3860000	3400000	0.4	1.13	0.880829	-1.13	-0.183066	-0.39794
RL8_HUMAN	60S ribosomal protein L8 OS=Homo sapiens GN=RPL8 PE=1 SV=2	5	324.94	1480000	1310000	0.41	1.13	0.885135	-1.13	-0.17603	-0.387216
ARC1B_HUMAN	Actin-related protein 2/3 complex subunit 1B OS=Homo sapiens GN=ARPC1B PE=1 SV=3	5	291.77	341000	300000	0.34	1.13	0.879765	-1.13	-0.184809	-0.468521
PSME1_HUMAN	Proteasome activator complex subunit 1 OS=Homo sapiens GN=PSME1 PE=1 SV=1	5	277.76	549000	487000	0.29	1.13	0.887067	-1.13	-0.172884	-0.537602
RL18A_HUMAN	60S ribosomal protein L18a OS=Homo sapiens GN=RPL18A PE=1 SV=2	6	248.11	1780000	1570000	0.15	1.13	0.882022	-1.13	-0.181113	-0.823909
ARPC4_HUMAN	Actin-related protein 2/3 complex subunit 4 OS=Homo sapiens GN=ARPC4 PE=1 SV=3	4	158.2	426000	376000	0.65	1.13	0.882629	-1.13	-0.180121	-0.187087
PRDX3_HUMAN	Thioredoxin-dependent peroxide reductase, mitochondrial OS=Homo sapiens GN=PRDX3 PE=1 SV=3	3	92.83	176000	155000	0.27	1.13	0.880682	-1.13	-0.183307	-0.568636
ABCF1_HUMAN	ATP-binding cassette sub-family F member 1 OS=Homo sapiens GN=ABCF1 PE=1 SV=2	2	89.62	54400	48000	0.21	1.13	0.882353	-1.13	-0.180572	-0.677781
RL10A_HUMAN	60S ribosomal protein L10a OS=Homo sapiens GN=RPL10A PE=1 SV=2	9	516.12	1810000	1590000	0.1	1.14	0.878453	-1.14	-0.186963	-1
RL7_HUMAN	60S ribosomal protein L7 OS=Homo sapiens GN=RPL7 PE=1 SV=1	10	443.99	1950000	1710000	0.17	1.14	0.876923	-1.14	-0.189478	-0.769551
RS14_HUMAN	40S ribosomal protein S14 OS=Homo sapiens GN=RPS14 PE=1 SV=3	4	260.83	1660000	1450000	0.06	1.14	0.873494	-1.14	-0.19513	-1.22185
TCPZ_HUMAN	T-complex protein 1 subunit zeta OS=Homo sapiens GN=CCT6A PE=1 SV=3	18 (17)	1177.35	3770000	3290000	0.07	1.15	0.872679	-1.15	-0.196477	-1.1549
K22E_HUMAN	Keratin, type II cytoskeletal 2 epidermal OS=Homo sapiens GN=KRT2 PE=1 SV=2	20 (14)	1107.28	1800000	1560000	0.22	1.15	0.866667	-1.15	-0.206451	-0.657577
RL6_HUMAN	60S ribosomal protein L6 OS=Homo sapiens GN=RPL6 PE=1 SV=3	10	501.91	1620000	1410000	0.1	1.15	0.87037	-1.15	-0.200299	-1
RS18_HUMAN	40S ribosomal protein S18 OS=Homo sapiens GN=RPS18 PE=1 SV=3	8	439.78	1720000	1490000	0.09	1.15	0.866279	-1.15	-0.207096	-1.04576
SYRC_HUMAN	Arginine--tRNA ligase, cytoplasmic OS=Homo sapiens GN=RARS PE=1 SV=2	8	349.81	400000	347000	0.26	1.15	0.8675	-1.15	-0.205064	-0.585027
RL11_HUMAN	60S ribosomal protein L11 OS=Homo sapiens GN=RPL11 PE=1 SV=2	4	229.54	1300000	1140000	0.22	1.15	0.876923	-1.15	-0.189478	-0.657577
SEPT9_HUMAN	Septin-9 OS=Homo sapiens GN=SEPT9 PE=1 SV=2	6 (5)	186.89	340000	296000	0.04	1.15	0.870588	-1.15	-0.199938	-1.39794
SYK_HUMAN	Lysine--tRNA ligase OS=Homo sapiens GN=KARS PE=1 SV=3	5	173.11	290000	251000	0.31	1.15	0.865517	-1.15	-0.208366	-0.508638
ELAV1_HUMAN	ELAV-like protein 1 OS=Homo sapiens GN=ELAVL1 PE=1 SV=2	2	125.13	91800	79800	0.07	1.15	0.869281	-1.15	-0.202105	-1.1549
DYN2_HUMAN	Dynamin-2 OS=Homo sapiens GN=DNM2 PE=1 SV=2	3 (2)	116.79	105000	90900	0.15	1.15	0.865714	-1.15	-0.208037	-0.823909
RENT1_HUMAN	Regulator of nonsense transcripts 1 OS=Homo sapiens GN=UPF1 PE=1 SV=2	4	115.13	79900	69500	0.46	1.15	0.869837	-1.15	-0.201183	-0.337242
1433E_HUMAN	14-3-3 protein epsilon OS=Homo sapiens GN=YWHAE PE=1 SV=1	11 (8)	670.25	2990000	2590000	0.42	1.16	0.866221	-1.16	-0.207193	-0.376751
TCPE_HUMAN	T-complex protein 1 subunit epsilon OS=Homo sapiens GN=CCT5 PE=1 SV=1	12 (11)	577.76	1490000	1280000	0.16	1.16	0.85906	-1.16	-0.219169	-0.79588
GLYM_HUMAN	Serine hydroxymethyltransferase, mitochondrial OS=Homo sapiens GN=SHMT2 PE=1 SV=3	11	548.47	1740000	1500000	0.03	1.16	0.862069	-1.16	-0.214125	-1.52288
RL22_HUMAN	60S ribosomal protein L22 OS=Homo sapiens GN=RPL22 PE=1 SV=2	4	241.12	1550000	1340000	0.42	1.16	0.864516	-1.16	-0.210035	-0.376751
ODO1_HUMAN	2-oxoglutarate dehydrogenase, mitochondrial OS=Homo sapiens GN=OGDH PE=1 SV=3	4	154.99	231000	199000	0.03	1.16	0.861472	-1.16	-0.215124	-1.52288
LC7L2_HUMAN	Putative RNA-binding protein Luc7-like 2 OS=Homo sapiens GN=LUC7L2 PE=1 SV=2	3 (2)	150.36	122000	105000	0.33	1.16	0.860656	-1.16	-0.216492	-0.481486
PCKGM_HUMAN	Phosphoenolpyruvate carboxykinase [GTP], mitochondrial OS=Homo sapiens GN=PCK2 PE=1 SV=3	2	61.36	51100	44100	0.37	1.16	0.863014	-1.16	-0.212545	-0.431798
FLNA_HUMAN	Filamin-A OS=Homo sapiens GN=FLNA PE=1 SV=4	9 (7)	550.5	265000	227000	0.06	1.17	0.856604	-1.17	-0.2233	-1.22185
RL12_HUMAN	60S ribosomal protein L12 OS=Homo sapiens GN=RPL12 PE=1 SV=1	7	517.5	2850000	2440000	0.1	1.17	0.85614	-1.17	-0.224081	-1
PARP1_HUMAN	Poly [ADP-ribose] polymerase 1 OS=Homo sapiens GN=PARP1 PE=1 SV=4	5	344.52	609000	521000	0.13	1.17	0.855501	-1.17	-0.225159	-0.886057
ALDH2_HUMAN	Aldehyde dehydrogenase, mitochondrial OS=Homo sapiens GN=ALDH2 PE=1 SV=2	6	322.18	1100000	939000	0.29	1.17	0.853636	-1.17	-0.228306	-0.537602
RL26_HUMAN	60S ribosomal protein L26 OS=Homo sapiens GN=RPL26 PE=1 SV=1	7	271.68	626000	537000	0.21	1.17	0.857827	-1.17	-0.221241	-0.677781
MCM3_HUMAN	DNA replication licensing factor MCM3 OS=Homo sapiens GN=MCM3 PE=1 SV=3	5	231.55	184000	158000	0.38	1.17	0.858696	-1.17	-0.219781	-0.420216
PSA2_HUMAN	Proteasome subunit alpha type-2 OS=Homo sapiens GN=PSMA2 PE=1 SV=2	3	190.49	488000	415000	0.41	1.17	0.85041	-1.17	-0.23377	-0.387216
U520_HUMAN	U5 small nuclear ribonucleoprotein 200 kDa helicase OS=Homo sapiens GN=SNRNP200 PE=1 SV=2	3	164.15	68100	58300	0.11	1.17	0.856094	-1.17	-0.224159	-0.958607
PSA5_HUMAN	Proteasome subunit alpha type-5 OS=Homo sapiens GN=PSMA5 PE=1 SV=3	6	407.68	986000	838000	0.00207	1.18	0.849899	-1.18	-0.234637	-2.68403
PSA7_HUMAN	Proteasome subunit alpha type-7 OS=Homo sapiens GN=PSMA7 PE=1 SV=1	8 (7)	387.89	1350000	1150000	0.11	1.18	0.851852	-1.18	-0.231326	-0.958607
PSD12_HUMAN	26S proteasome non-ATPase regulatory subunit 12 OS=Homo sapiens GN=PSMD12 PE=1 SV=3	3	159.01	228000	192000	0.61	1.18	0.842105	-1.18	-0.247928	-0.21467
EIF3G_HUMAN	Eukaryotic translation initiation factor 3 subunit G OS=Homo sapiens GN=EIF3G PE=1 SV=2	3	127.52	189000	160000	0.04	1.18	0.846561	-1.18	-0.240314	-1.39794
RSSA_HUMAN	40S ribosomal protein SA OS=Homo sapiens GN=RPSA PE=1 SV=4	9	645.19	3760000	3160000	0.1	1.19	0.840426	-1.19	-0.250808	-1
AIMP2_HUMAN	Aminoacyl tRNA synthase complex-interacting multifunctional protein 2 OS=Homo sapiens GN=AIMP2 PE=1 SV=2	3	164.31	175000	147000	0.32	1.19	0.84	-1.19	-0.251539	-0.49485
RL23_HUMAN	60S ribosomal protein L23 OS=Homo sapiens GN=RPL23 PE=1 SV=1	2	131.25	749000	632000	0.22	1.19	0.843792	-1.19	-0.245041	-0.657577
PP1B_HUMAN	Serine/threonine-protein phosphatase PP1-beta catalytic subunit OS=Homo sapiens GN=PPP1CB PE=1 SV=3	6 (5)	349.2	425000	355000	0.14	1.2	0.835294	-1.2	-0.259644	-0.853872
RS27A_HUMAN	Ubiquitin-40S ribosomal protein S27a OS=Homo sapiens GN=RPS27A PE=1 SV=2	7	296.38	4510000	3750000	0.59	1.2	0.831486	-1.2	-0.266237	-0.229148
RL27A_HUMAN	60S ribosomal protein L27a OS=Homo sapiens GN=RPL27A PE=1 SV=2	3	103.39	312000	260000	0.02	1.2	0.833333	-1.2	-0.263034	-1.69897
CSK21_HUMAN	Casein kinase II subunit alpha OS=Homo sapiens GN=CSNK2A1 PE=1 SV=1	2	83.33	48000	40000	0.06	1.2	0.833333	-1.2	-0.263034	-1.22185
RL35A_HUMAN	60S ribosomal protein L35a OS=Homo sapiens GN=RPL35A PE=1 SV=2	2	69.88	179000	149000	0.03	1.2	0.832402	-1.2	-0.264647	-1.52288
CH60_HUMAN	60 kDa heat shock protein, mitochondrial OS=Homo sapiens GN=HSPD1 PE=1 SV=2	25	1724.52	7330000	6040000	0.12	1.21	0.824011	-1.21	-0.279265	-0.920819
YBOX1_HUMAN	Nuclease-sensitive element-binding protein 1 OS=Homo sapiens GN=YBX1 PE=1 SV=3	9 (6)	671.37	1900000	1570000	0.19	1.21	0.826316	-1.21	-0.275235	-0.721246
DDX5_HUMAN	Probable ATP-dependent RNA helicase DDX5 OS=Homo sapiens GN=DDX5 PE=1 SV=1	8 (4)	391.15	301000	248000	0.13	1.21	0.82392	-1.21	-0.279423	-0.886057
GBLP_HUMAN	Guanine nucleotide-binding protein subunit beta-2-like 1 OS=Homo sapiens GN=GNB2L1 PE=1 SV=3	16	938.83	5690000	4610000	0.14	1.23	0.810193	-1.23	-0.303662	-0.853872
IQGA1_HUMAN	Ras GTPase-activating-like protein IQGAP1 OS=Homo sapiens GN=IQGAP1 PE=1 SV=1	11 (10)	573.84	652000	531000	0.11	1.23	0.814417	-1.23	-0.29616	-0.958607
COPB2_HUMAN	Coatomer subunit beta' OS=Homo sapiens GN=COPB2 PE=1 SV=2	9	385.31	269000	218000	0.17	1.23	0.810409	-1.23	-0.303278	-0.769551
AHNK_HUMAN	Neuroblast differentiation-associated protein AHNAK OS=Homo sapiens GN=AHNAK PE=1 SV=2	6	307.83	305000	247000	0.03	1.23	0.809836	-1.23	-0.304298	-1.52288
RS19_HUMAN	40S ribosomal protein S19 OS=Homo sapiens GN=RPS19 PE=1 SV=2	8	303.16	879000	713000	0.08	1.23	0.811149	-1.23	-0.301961	-1.09691
RS9_HUMAN	40S ribosomal protein S9 OS=Homo sapiens GN=RPS9 PE=1 SV=3	9	279.7	1860000	1510000	0.35	1.23	0.811828	-1.23	-0.300754	-0.455932
PSA1_HUMAN	Proteasome subunit alpha type-1 OS=Homo sapiens GN=PSMA1 PE=1 SV=1	6	214.79	864000	701000	0.00949	1.23	0.811343	-1.23	-0.301617	-2.02273
PSB4_HUMAN	Proteasome subunit beta type-4 OS=Homo sapiens GN=PSMB4 PE=1 SV=4	5	195.76	535000	434000	0.08	1.23	0.811215	-1.23	-0.301844	-1.09691
PSME3_HUMAN	Proteasome activator complex subunit 3 OS=Homo sapiens GN=PSME3 PE=1 SV=1	4 (3)	164.73	106000	86800	0.08	1.23	0.818868	-1.23	-0.288297	-1.09691
ENPL_HUMAN	Endoplasmin OS=Homo sapiens GN=HSP90B1 PE=1 SV=1	25 (24)	1278.43	6160000	4960000	0.09	1.24	0.805195	-1.24	-0.31259	-1.04576
RL15_HUMAN	60S ribosomal protein L15 OS=Homo sapiens GN=RPL15 PE=1 SV=2	7 (6)	411.7	1530000	1240000	0.08	1.24	0.810458	-1.24	-0.303192	-1.09691
RL17_HUMAN	60S ribosomal protein L17 OS=Homo sapiens GN=RPL17 PE=1 SV=3	5	394.3	1770000	1430000	0.15	1.24	0.80791	-1.24	-0.307734	-0.823909
DHX9_HUMAN	ATP-dependent RNA helicase A OS=Homo sapiens GN=DHX9 PE=1 SV=4	6	308.71	221000	179000	0.07	1.24	0.809955	-1.24	-0.304087	-1.1549
TRAP1_HUMAN	Heat shock protein 75 kDa, mitochondrial OS=Homo sapiens GN=TRAP1 PE=1 SV=3	6 (4)	303.54	251000	202000	0.29	1.24	0.804781	-1.24	-0.313332	-0.537602
RL35_HUMAN	60S ribosomal protein L35 OS=Homo sapiens GN=RPL35 PE=1 SV=2	3 (2)	102.71	469000	377000	0.1	1.24	0.803838	-1.24	-0.315023	-1
ILF2_HUMAN	Interleukin enhancer-binding factor 2 OS=Homo sapiens GN=ILF2 PE=1 SV=2	2	95.27	64000	51600	0.17	1.24	0.80625	-1.24	-0.310701	-0.769551
CAPR1_HUMAN	Caprin-1 OS=Homo sapiens GN=CAPRIN1 PE=1 SV=2	3	140.68	294000	236000	0.03	1.25	0.802721	-1.25	-0.317029	-1.52288
RS15_HUMAN	40S ribosomal protein S15 OS=Homo sapiens GN=RPS15 PE=1 SV=2	3	138.84	125000	100000	0.22	1.25	0.8	-1.25	-0.321928	-0.657577
RL3_HUMAN	60S ribosomal protein L3 OS=Homo sapiens GN=RPL3 PE=1 SV=2	11 (10)	509.06	1920000	1530000	0.08	1.26	0.796875	-1.26	-0.327575	-1.09691
EF1B_HUMAN	Elongation factor 1-beta OS=Homo sapiens GN=EEF1B2 PE=1 SV=3	5 (4)	210.2	657000	523000	0.05	1.26	0.796043	-1.26	-0.329082	-1.30103
PPID_HUMAN	Peptidyl-prolyl cis-trans isomerase D OS=Homo sapiens GN=PPID PE=1 SV=3	3	139.26	144000	114000	0.04	1.26	0.791667	-1.26	-0.337035	-1.39794
OLA1_HUMAN	Obg-like ATPase 1 OS=Homo sapiens GN=OLA1 PE=1 SV=2	2	132.53	359000	286000	0.67	1.26	0.796657	-1.26	-0.327969	-0.173925
FKB1A_HUMAN	Peptidyl-prolyl cis-trans isomerase FKBP1A OS=Homo sapiens GN=FKBP1A PE=1 SV=2	2	124.38	259000	206000	0.01	1.26	0.795367	-1.26	-0.330308	-2
RL14_HUMAN	60S ribosomal protein L14 OS=Homo sapiens GN=RPL14 PE=1 SV=4	2	83.4	175000	139000	0.14	1.26	0.794286	-1.26	-0.33227	-0.853872
SF3A1_HUMAN	Splicing factor 3A subunit 1 OS=Homo sapiens GN=SF3A1 PE=1 SV=1	2	75.83	109000	86400	0.02	1.26	0.792661	-1.26	-0.335225	-1.69897
RUVB1_HUMAN	RuvB-like 1 OS=Homo sapiens GN=RUVBL1 PE=1 SV=1	2	68.49	85000	67600	0.24	1.26	0.795294	-1.26	-0.33044	-0.619789
PROF1_HUMAN	Profilin-1 OS=Homo sapiens GN=PFN1 PE=1 SV=2	9	489.78	4830000	3810000	0.01	1.27	0.78882	-1.27	-0.342232	-2
PSA3_HUMAN	Proteasome subunit alpha type-3 OS=Homo sapiens GN=PSMA3 PE=1 SV=2	7	300.59	568000	446000	0.00147	1.27	0.785211	-1.27	-0.348847	-2.83268
HNRPD_HUMAN	Heterogeneous nuclear ribonucleoprotein D0 OS=Homo sapiens GN=HNRNPD PE=1 SV=1	6 (4)	257.25	566000	446000	0.13	1.27	0.787986	-1.27	-0.343758	-0.886057
EIF3I_HUMAN	Eukaryotic translation initiation factor 3 subunit I OS=Homo sapiens GN=EIF3I PE=1 SV=1	6	231.7	391000	309000	0.1	1.27	0.790281	-1.27	-0.339562	-1
HDAC1_HUMAN	Histone deacetylase 1 OS=Homo sapiens GN=HDAC1 PE=1 SV=1	3	113.03	171000	135000	0.03	1.27	0.789474	-1.27	-0.341037	-1.52288
SMD2_HUMAN	Small nuclear ribonucleoprotein Sm D2 OS=Homo sapiens GN=SNRPD2 PE=1 SV=1	2	99.99	124000	97400	0.15	1.27	0.785484	-1.27	-0.348346	-0.823909
RL4_HUMAN	60S ribosomal protein L4 OS=Homo sapiens GN=RPL4 PE=1 SV=5	12	811.94	5080000	3970000	0.24	1.28	0.781496	-1.28	-0.355689	-0.619789
1433T_HUMAN	14-3-3 protein theta OS=Homo sapiens GN=YWHAQ PE=1 SV=1	11 (5)	582.12	901000	704000	0.05	1.28	0.781354	-1.28	-0.355952	-1.30103
PTBP1_HUMAN	Polypyrimidine tract-binding protein 1 OS=Homo sapiens GN=PTBP1 PE=1 SV=1	4	244.07	630000	493000	0.58	1.28	0.78254	-1.28	-0.353764	-0.236572
RUVB2_HUMAN	RuvB-like 2 OS=Homo sapiens GN=RUVBL2 PE=1 SV=3	4	175.17	195000	153000	0.15	1.28	0.784615	-1.28	-0.349942	-0.823909
HS90A_HUMAN	Heat shock protein HSP 90-alpha OS=Homo sapiens GN=HSP90AA1 PE=1 SV=5	40 (22)	2583.41	9880000	7640000	0.03	1.29	0.773279	-1.29	-0.370938	-1.52288
TERA_HUMAN	Transitional endoplasmic reticulum ATPase OS=Homo sapiens GN=VCP PE=1 SV=4	25	1833.28	6470000	5020000	0.1	1.29	0.775889	-1.29	-0.366078	-1
EF1A1_HUMAN	Elongation factor 1-alpha 1 OS=Homo sapiens GN=EEF1A1 PE=1 SV=1	21	1341.05	25900000	20200000	0.01	1.29	0.779923	-1.29	-0.358597	-2
TLN1_HUMAN	Talin-1 OS=Homo sapiens GN=TLN1 PE=1 SV=3	20	1225.67	1570000	1220000	0.09	1.29	0.77707	-1.29	-0.363883	-1.04576
PABP1_HUMAN	Polyadenylate-binding protein 1 OS=Homo sapiens GN=PABPC1 PE=1 SV=2	18 (13)	1096.68	1820000	1420000	0.09	1.29	0.78022	-1.29	-0.358048	-1.04576
LDHA_HUMAN	L-lactate dehydrogenase A chain OS=Homo sapiens GN=LDHA PE=1 SV=2	12 (10)	942.75	2880000	2240000	0.09	1.29	0.777778	-1.29	-0.36257	-1.04576
H90B4_HUMAN	Putative heat shock protein HSP 90-beta 4 OS=Homo sapiens GN=HSP90AB4P PE=5 SV=1	9 (1)	446.36	300000	232000	0.05	1.29	0.773333	-1.29	-0.370838	-1.30103
EIF3C_HUMAN	Eukaryotic translation initiation factor 3 subunit C OS=Homo sapiens GN=EIF3C PE=1 SV=1	7	388.84	582000	452000	0.01	1.29	0.776632	-1.29	-0.364696	-2
RBBP7_HUMAN	Histone-binding protein RBBP7 OS=Homo sapiens GN=RBBP7 PE=1 SV=1	6 (2)	314.43	244000	190000	0.0021	1.29	0.778689	-1.29	-0.360882	-2.67778
SMD1_HUMAN	Small nuclear ribonucleoprotein Sm D1 OS=Homo sapiens GN=SNRPD1 PE=1 SV=1	3	259.6	365000	282000	0.16	1.29	0.772603	-1.29	-0.372201	-0.79588
PTN6_HUMAN	Tyrosine-protein phosphatase non-receptor type 6 OS=Homo sapiens GN=PTPN6 PE=1 SV=1	6	223.73	172000	133000	0.01	1.29	0.773256	-1.29	-0.370982	-2
EIF3J_HUMAN	Eukaryotic translation initiation factor 3 subunit J OS=Homo sapiens GN=EIF3J PE=1 SV=2	2	117.81	121000	93800	0.02	1.29	0.775207	-1.29	-0.367347	-1.69897
NSUN2_HUMAN	tRNA (cytosine(34)-C(5))-methyltransferase OS=Homo sapiens GN=NSUN2 PE=1 SV=2	3	78.94	234000	181000	0.14	1.29	0.773504	-1.29	-0.370519	-0.853872
TCPQ_HUMAN	T-complex protein 1 subunit theta OS=Homo sapiens GN=CCT8 PE=1 SV=4	20	1181.98	3890000	2980000	0.00819	1.3	0.766067	-1.3	-0.384458	-2.08672
PRDX6_HUMAN	Peroxiredoxin-6 OS=Homo sapiens GN=PRDX6 PE=1 SV=3	14	917.92	4560000	3510000	0.06	1.3	0.769737	-1.3	-0.377563	-1.22185
FHL1_HUMAN	Four and a half LIM domains protein 1 OS=Homo sapiens GN=FHL1 PE=1 SV=4	4	226.56	273000	211000	0.34	1.3	0.772894	-1.3	-0.371658	-0.468521
GRP75_HUMAN	Stress-70 protein, mitochondrial OS=Homo sapiens GN=HSPA9 PE=1 SV=2	23 (20)	1381.66	4010000	3060000	0.00099	1.31	0.763092	-1.31	-0.390071	-3.00436
PPIA_HUMAN	Peptidyl-prolyl cis-trans isomerase A OS=Homo sapiens GN=PPIA PE=1 SV=2	14 (13)	791.42	5300000	4060000	0.19	1.31	0.766038	-1.31	-0.384513	-0.721246
PYRG1_HUMAN	CTP synthase 1 OS=Homo sapiens GN=CTPS1 PE=1 SV=2	4	174.85	109000	83400	0.01	1.31	0.765138	-1.31	-0.386209	-2
KAD2_HUMAN	Adenylate kinase 2, mitochondrial OS=Homo sapiens GN=AK2 PE=1 SV=2	3	161.41	284000	217000	0.05	1.31	0.764085	-1.31	-0.388196	-1.30103
NAA15_HUMAN	N-alpha-acetyltransferase 15, NatA auxiliary subunit OS=Homo sapiens GN=NAA15 PE=1 SV=1	4	136.92	102000	78000	0.08	1.31	0.764706	-1.31	-0.387023	-1.09691
RL31_HUMAN	60S ribosomal protein L31 OS=Homo sapiens GN=RPL31 PE=1 SV=1	2	67.93	369000	282000	0.1	1.31	0.764228	-1.31	-0.387926	-1
GRP78_HUMAN	78 kDa glucose-regulated protein OS=Homo sapiens GN=HSPA5 PE=1 SV=2	29 (27)	1893.46	12300000	9370000	0.06	1.32	0.761789	-1.32	-0.392537	-1.22185
K1C10_HUMAN	Keratin, type I cytoskeletal 10 OS=Homo sapiens GN=KRT10 PE=1 SV=6	21 (18)	1404.99	4250000	3210000	0.1	1.32	0.755294	-1.32	-0.40489	-1
EF1G_HUMAN	Elongation factor 1-gamma OS=Homo sapiens GN=EEF1G PE=1 SV=3	17	1212.08	6040000	4590000	0.00425	1.32	0.759934	-1.32	-0.396054	-2.37161
TCPA_HUMAN	T-complex protein 1 subunit alpha OS=Homo sapiens GN=TCP1 PE=1 SV=1	20 (19)	1111.71	3810000	2890000	0.01	1.32	0.75853	-1.32	-0.398722	-2
LDHB_HUMAN	L-lactate dehydrogenase B chain OS=Homo sapiens GN=LDHB PE=1 SV=2	12 (10)	656.9	2590000	1960000	0.03	1.32	0.756757	-1.32	-0.402098	-1.52288
PSB3_HUMAN	Proteasome subunit beta type-3 OS=Homo sapiens GN=PSMB3 PE=1 SV=2	2	127.77	141000	107000	0.43	1.32	0.758865	-1.32	-0.398084	-0.366532
EIF3D_HUMAN	Eukaryotic translation initiation factor 3 subunit D OS=Homo sapiens GN=EIF3D PE=1 SV=1	2	119.06	202000	153000	0.03	1.32	0.757426	-1.32	-0.400824	-1.52288
TCPG_HUMAN	T-complex protein 1 subunit gamma OS=Homo sapiens GN=CCT3 PE=1 SV=4	16	954.94	5120000	3840000	0.17	1.33	0.75	-1.33	-0.415037	-0.769551
RL37A_HUMAN	60S ribosomal protein L37a OS=Homo sapiens GN=RPL37A PE=1 SV=2	3	202.7	215000	162000	0.07	1.33	0.753488	-1.33	-0.408343	-1.1549
HNRL1_HUMAN	Heterogeneous nuclear ribonucleoprotein U-like protein 1 OS=Homo sapiens GN=HNRNPUL1 PE=1 SV=2	2	118.57	74900	56200	0.08	1.33	0.750334	-1.33	-0.414396	-1.09691
TCPB_HUMAN	T-complex protein 1 subunit beta OS=Homo sapiens GN=CCT2 PE=1 SV=4	17	1102.36	3870000	2880000	0.13	1.34	0.744186	-1.34	-0.426265	-0.886057
TCPD_HUMAN	T-complex protein 1 subunit delta OS=Homo sapiens GN=CCT4 PE=1 SV=4	13 (12)	791.73	2620000	1960000	0.00602	1.34	0.748092	-1.34	-0.418713	-2.2204
1433B_HUMAN	14-3-3 protein beta/alpha OS=Homo sapiens GN=YWHAB PE=1 SV=3	12 (7)	785.1	877000	654000	0.04	1.34	0.745724	-1.34	-0.423286	-1.39794
PDIA1_HUMAN	Protein disulfide-isomerase OS=Homo sapiens GN=P4HB PE=1 SV=3	11	517.48	1160000	864000	0.01	1.34	0.744828	-1.34	-0.425022	-2
ROA3_HUMAN	Heterogeneous nuclear ribonucleoprotein A3 OS=Homo sapiens GN=HNRNPA3 PE=1 SV=2	7 (6)	340.69	1040000	777000	0.00912	1.34	0.747115	-1.34	-0.420597	-2.04001
HSP71_HUMAN	Heat shock 70 kDa protein 1A/1B OS=Homo sapiens GN=HSPA1A PE=1 SV=5	5 (2)	306.05	199000	148000	0.04	1.34	0.743719	-1.34	-0.427171	-1.39794
DNJA2_HUMAN	DnaJ homolog subfamily A member 2 OS=Homo sapiens GN=DNAJA2 PE=1 SV=1	5	259.21	353000	264000	0.19	1.34	0.747875	-1.34	-0.41913	-0.721246
SYAC_HUMAN	Alanine--tRNA ligase, cytoplasmic OS=Homo sapiens GN=AARS PE=1 SV=2	7 (6)	235.26	382000	285000	0.02	1.34	0.746073	-1.34	-0.422611	-1.69897
IF2B_HUMAN	Eukaryotic translation initiation factor 2 subunit 2 OS=Homo sapiens GN=EIF2S2 PE=1 SV=2	3	130.05	60300	44800	0.12	1.34	0.742952	-1.34	-0.428659	-0.920819
ETFA_HUMAN	Electron transfer flavoprotein subunit alpha, mitochondrial OS=Homo sapiens GN=ETFA PE=1 SV=1	3	110.57	151000	113000	0.17	1.34	0.748344	-1.34	-0.418226	-0.769551
SC31A_HUMAN	Protein transport protein Sec31A OS=Homo sapiens GN=SEC31A PE=1 SV=3	2	53.2	84600	63100	0.09	1.34	0.745863	-1.34	-0.423018	-1.04576
G3P_HUMAN	Glyceraldehyde-3-phosphate dehydrogenase OS=Homo sapiens GN=GAPDH PE=1 SV=3	11	1031.92	9860000	7290000	0.04	1.35	0.739351	-1.35	-0.435669	-1.39794
EIF3A_HUMAN	Eukaryotic translation initiation factor 3 subunit A OS=Homo sapiens GN=EIF3A PE=1 SV=1	16	634.88	1330000	988000	0.18	1.35	0.742857	-1.35	-0.428843	-0.744727
K1C14_HUMAN	Keratin, type I cytoskeletal 14 OS=Homo sapiens GN=KRT14 PE=1 SV=4	6 (3)	324.98	102000	75400	0.2	1.35	0.739216	-1.35	-0.435933	-0.69897
SEPT2_HUMAN	Septin-2 OS=Homo sapiens GN=SEPT2 PE=1 SV=1	2	130.02	196000	145000	0.06	1.35	0.739796	-1.35	-0.434801	-1.22185
STIP1_HUMAN	Stress-induced-phosphoprotein 1 OS=Homo sapiens GN=STIP1 PE=1 SV=1	16	751.19	2190000	1610000	0.07	1.36	0.73516	-1.36	-0.44387	-1.1549
RAN_HUMAN	GTP-binding nuclear protein Ran OS=Homo sapiens GN=RAN PE=1 SV=3	7	446.77	2750000	2030000	0.04	1.36	0.738182	-1.36	-0.437952	-1.39794
PSMD7_HUMAN	26S proteasome non-ATPase regulatory subunit 7 OS=Homo sapiens GN=PSMD7 PE=1 SV=2	7 (6)	361.95	408000	301000	0.17	1.36	0.737745	-1.36	-0.438806	-0.769551
LA_HUMAN	Lupus La protein OS=Homo sapiens GN=SSB PE=1 SV=2	3	130.04	430000	315000	0.03	1.36	0.732558	-1.36	-0.448985	-1.52288
COTL1_HUMAN	Coactosin-like protein OS=Homo sapiens GN=COTL1 PE=1 SV=3	2	71.86	68100	50000	0.16	1.36	0.734214	-1.36	-0.445727	-0.79588
EF2_HUMAN	Elongation factor 2 OS=Homo sapiens GN=EEF2 PE=1 SV=4	43 (42)	2776.62	16100000	11800000	0.04	1.37	0.732919	-1.37	-0.448274	-1.39794
PLSL_HUMAN	Plastin-2 OS=Homo sapiens GN=LCP1 PE=1 SV=6	18	1152.08	4040000	2950000	0.23	1.37	0.730198	-1.37	-0.45364	-0.638272
PCBP1_HUMAN	Poly(rC)-binding protein 1 OS=Homo sapiens GN=PCBP1 PE=1 SV=2	9 (5)	501.23	1750000	1280000	0.37	1.37	0.731429	-1.37	-0.451211	-0.431798
CAPG_HUMAN	Macrophage-capping protein OS=Homo sapiens GN=CAPG PE=1 SV=2	6	384.18	611000	448000	0.09	1.37	0.733224	-1.37	-0.447674	-1.04576
PSB1_HUMAN	Proteasome subunit beta type-1 OS=Homo sapiens GN=PSMB1 PE=1 SV=2	5 (4)	284.18	329000	241000	0.02	1.37	0.732523	-1.37	-0.449054	-1.69897
HNRPK_HUMAN	Heterogeneous nuclear ribonucleoprotein K OS=Homo sapiens GN=HNRNPK PE=1 SV=1	15 (14)	962.88	3820000	2760000	0.06	1.38	0.722513	-1.38	-0.468904	-1.22185
TPIS_HUMAN	Triosephosphate isomerase OS=Homo sapiens GN=TPI1 PE=1 SV=3	11	868.42	4190000	3030000	0.12	1.38	0.72315	-1.38	-0.467632	-0.920819
PA2G4_HUMAN	Proliferation-associated protein 2G4 OS=Homo sapiens GN=PA2G4 PE=1 SV=3	13	826.59	2960000	2140000	0.01	1.38	0.722973	-1.38	-0.467986	-2
SYTC_HUMAN	Threonine--tRNA ligase, cytoplasmic OS=Homo sapiens GN=TARS PE=1 SV=3	5	225.47	257000	186000	0.07	1.38	0.723735	-1.38	-0.466466	-1.1549
UBP5_HUMAN	Ubiquitin carboxyl-terminal hydrolase 5 OS=Homo sapiens GN=USP5 PE=1 SV=2	3	174.68	168000	122000	0.01	1.38	0.72619	-1.38	-0.46158	-2
CYBP_HUMAN	Calcyclin-binding protein OS=Homo sapiens GN=CACYBP PE=1 SV=2	4 (3)	159.2	266000	193000	0.00789	1.38	0.725564	-1.38	-0.462825	-2.10292
G3BP1_HUMAN	Ras GTPase-activating protein-binding protein 1 OS=Homo sapiens GN=G3BP1 PE=1 SV=1	4	151.69	215000	155000	0.18	1.38	0.72093	-1.38	-0.472068	-0.744727
METK2_HUMAN	S-adenosylmethionine synthase isoform type-2 OS=Homo sapiens GN=MAT2A PE=1 SV=1	2	118.55	208000	151000	0.09	1.38	0.725962	-1.38	-0.462035	-1.04576
PNPH_HUMAN	Purine nucleoside phosphorylase OS=Homo sapiens GN=PNP PE=1 SV=2	2	84.45	100000	72700	0.47	1.38	0.727	-1.38	-0.459973	-0.327902
SYVC_HUMAN	Valine--tRNA ligase OS=Homo sapiens GN=VARS PE=1 SV=4	6	431.75	756000	545000	0.04	1.39	0.720899	-1.39	-0.47213	-1.39794
DDB1_HUMAN	DNA damage-binding protein 1 OS=Homo sapiens GN=DDB1 PE=1 SV=1	3	126.97	105000	75400	0.00784	1.39	0.718095	-1.39	-0.477753	-2.10568
IF2A_HUMAN	Eukaryotic translation initiation factor 2 subunit 1 OS=Homo sapiens GN=EIF2S1 PE=1 SV=3	2	110.23	179000	129000	0.1	1.39	0.72067	-1.39	-0.472589	-1
PDIA6_HUMAN	Protein disulfide-isomerase A6 OS=Homo sapiens GN=PDIA6 PE=1 SV=1	5	532.12	2310000	1650000	0.00772	1.4	0.714286	-1.4	-0.485427	-2.11238
NACAM_HUMAN	Nascent polypeptide-associated complex subunit alpha, muscle-specific form OS=Homo sapiens GN=NACA PE=1 SV=1	4	355.02	1610000	1140000	0.02	1.4	0.708075	-1.4	-0.498027	-1.69897
ALBU_HUMAN	Serum albumin OS=Homo sapiens GN=ALB PE=1 SV=2	5	240.65	669000	479000	0.06	1.4	0.715994	-1.4	-0.481981	-1.22185
FUS_HUMAN	RNA-binding protein FUS OS=Homo sapiens GN=FUS PE=1 SV=1	3	200.37	284000	203000	0.03	1.4	0.714789	-1.4	-0.484411	-1.52288
VIGLN_HUMAN	Vigilin OS=Homo sapiens GN=HDLBP PE=1 SV=2	2	90.58	111000	79800	0.1	1.4	0.718919	-1.4	-0.476099	-1
1433Z_HUMAN	14-3-3 protein zeta/delta OS=Homo sapiens GN=YWHAZ PE=1 SV=1	12 (8)	733.76	4150000	2940000	0.14	1.41	0.708434	-1.41	-0.497295	-0.853872
INO1_HUMAN	Inositol-3-phosphate synthase 1 OS=Homo sapiens GN=ISYNA1 PE=1 SV=1	4	240.44	1040000	734000	0.01	1.41	0.705769	-1.41	-0.502732	-2
PSME2_HUMAN	Proteasome activator complex subunit 2 OS=Homo sapiens GN=PSME2 PE=1 SV=4	4	224.99	296000	210000	0.03	1.41	0.709459	-1.41	-0.495208	-1.52288
AN32E_HUMAN	Acidic leucine-rich nuclear phosphoprotein 32 family member E OS=Homo sapiens GN=ANP32E PE=1 SV=1	3	136.15	208000	147000	0.06	1.41	0.706731	-1.41	-0.500767	-1.22185
KINH_HUMAN	Kinesin-1 heavy chain OS=Homo sapiens GN=KIF5B PE=1 SV=1	2	101.71	59200	42100	0.00491	1.41	0.711149	-1.41	-0.491777	-2.30892
SAHH_HUMAN	Adenosylhomocysteinase OS=Homo sapiens GN=AHCY PE=1 SV=4	11 (10)	678.83	1540000	1080000	0.00628	1.42	0.701299	-1.42	-0.511899	-2.20204
1433G_HUMAN	14-3-3 protein gamma OS=Homo sapiens GN=YWHAG PE=1 SV=2	9 (5)	560.39	1000000	709000	0.00566	1.42	0.709	-1.42	-0.496142	-2.24718
EIF3B_HUMAN	Eukaryotic translation initiation factor 3 subunit B OS=Homo sapiens GN=EIF3B PE=1 SV=3	11	459.69	896000	630000	0.06	1.42	0.703125	-1.42	-0.508147	-1.22185
PCNA_HUMAN	Proliferating cell nuclear antigen OS=Homo sapiens GN=PCNA PE=1 SV=1	9	428.38	1650000	1160000	0.00322	1.42	0.70303	-1.42	-0.508341	-2.49214
NASP_HUMAN	Nuclear autoantigenic sperm protein OS=Homo sapiens GN=NASP PE=1 SV=2	6	277.68	427000	300000	0.01	1.42	0.702576	-1.42	-0.509274	-2
IPYR_HUMAN	Inorganic pyrophosphatase OS=Homo sapiens GN=PPA1 PE=1 SV=2	4	112.52	221000	156000	0.000503	1.42	0.705882	-1.42	-0.5025	-3.29843
ENOA_HUMAN	Alpha-enolase OS=Homo sapiens GN=ENO1 PE=1 SV=2	23 (16)	1807.95	14000000	9800000	0.08	1.43	0.7	-1.43	-0.514573	-1.09691
TCPH_HUMAN	T-complex protein 1 subunit eta OS=Homo sapiens GN=CCT7 PE=1 SV=2	14 (13)	869.22	2570000	1790000	0.22	1.43	0.696498	-1.43	-0.521809	-0.657577
MCM6_HUMAN	DNA replication licensing factor MCM6 OS=Homo sapiens GN=MCM6 PE=1 SV=1	9	446.61	641000	448000	0.00508	1.43	0.698908	-1.43	-0.516826	-2.29414
CISY_HUMAN	Citrate synthase, mitochondrial OS=Homo sapiens GN=CS PE=1 SV=2	4	174.87	386000	270000	0.03	1.43	0.699482	-1.43	-0.515641	-1.52288
RL32_HUMAN	60S ribosomal protein L32 OS=Homo sapiens GN=RPL32 PE=1 SV=2	3	169.27	472000	331000	0.02	1.43	0.701271	-1.43	-0.511956	-1.69897
CLIC4_HUMAN	Chloride intracellular channel protein 4 OS=Homo sapiens GN=CLIC4 PE=1 SV=4	3	143.77	149000	105000	0.02	1.43	0.704698	-1.43	-0.504923	-1.69897
MOES_HUMAN	Moesin OS=Homo sapiens GN=MSN PE=1 SV=3	25 (14)	1221.49	2910000	2020000	0.18	1.44	0.694158	-1.44	-0.526664	-0.744727
HNRPQ_HUMAN	Heterogeneous nuclear ribonucleoprotein Q OS=Homo sapiens GN=SYNCRIP PE=1 SV=2	11	591.82	1290000	896000	0.17	1.44	0.694574	-1.44	-0.5258	-0.769551
ANM1_HUMAN	Protein arginine N-methyltransferase 1 OS=Homo sapiens GN=PRMT1 PE=1 SV=2	8	391.72	902000	626000	0.0023	1.44	0.694013	-1.44	-0.526965	-2.63827
IF4H_HUMAN	Eukaryotic translation initiation factor 4H OS=Homo sapiens GN=EIF4H PE=1 SV=5	2	116	79500	55100	0.03	1.44	0.693082	-1.44	-0.528903	-1.52288
PABP4_HUMAN	Polyadenylate-binding protein 4 OS=Homo sapiens GN=PABPC4 PE=1 SV=1	10 (5)	465.83	212000	146000	0.1	1.45	0.688679	-1.45	-0.538096	-1
SET_HUMAN	Protein SET OS=Homo sapiens GN=SET PE=1 SV=3	5	437.4	2030000	1400000	0.00745	1.45	0.689655	-1.45	-0.536053	-2.12784
HNRH1_HUMAN	Heterogeneous nuclear ribonucleoprotein H OS=Homo sapiens GN=HNRNPH1 PE=1 SV=4	5 (3)	403.18	715000	493000	0.03	1.45	0.68951	-1.45	-0.536356	-1.52288
MDHC_HUMAN	Malate dehydrogenase, cytoplasmic OS=Homo sapiens GN=MDH1 PE=1 SV=4	6	335.94	1310000	903000	0.00883	1.45	0.689313	-1.45	-0.536769	-2.05404
MCM7_HUMAN	DNA replication licensing factor MCM7 OS=Homo sapiens GN=MCM7 PE=1 SV=4	7	327.29	306000	211000	0.02	1.45	0.689542	-1.45	-0.536289	-1.69897
RL30_HUMAN	60S ribosomal protein L30 OS=Homo sapiens GN=RPL30 PE=1 SV=2	6 (5)	321	1780000	1220000	0.08	1.45	0.685393	-1.45	-0.544996	-1.09691
GSTP1_HUMAN	Glutathione S-transferase P OS=Homo sapiens GN=GSTP1 PE=1 SV=2	5	294.42	1050000	727000	0.15	1.45	0.692381	-1.45	-0.530362	-0.823909
PARK7_HUMAN	Protein DJ-1 OS=Homo sapiens GN=PARK7 PE=1 SV=2	6	218.86	308000	212000	0.03	1.45	0.688312	-1.45	-0.538866	-1.52288
IDH3A_HUMAN	Isocitrate dehydrogenase [NAD] subunit alpha, mitochondrial OS=Homo sapiens GN=IDH3A PE=1 SV=1	5	209.85	328000	225000	0.16	1.45	0.685976	-1.45	-0.543771	-0.79588
MCM5_HUMAN	DNA replication licensing factor MCM5 OS=Homo sapiens GN=MCM5 PE=1 SV=5	4	153.68	233000	160000	0.16	1.45	0.686695	-1.45	-0.542258	-0.79588
BUB3_HUMAN	Mitotic checkpoint protein BUB3 OS=Homo sapiens GN=BUB3 PE=1 SV=1	3	123.72	127000	87700	0.12	1.45	0.690551	-1.45	-0.53418	-0.920819
SMD3_HUMAN	Small nuclear ribonucleoprotein Sm D3 OS=Homo sapiens GN=SNRPD3 PE=1 SV=1	2	117.63	210000	146000	0.04	1.45	0.695238	-1.45	-0.524421	-1.39794
C1QBP_HUMAN	Complement component 1 Q subcomponent-binding protein, mitochondrial OS=Homo sapiens GN=C1QBP PE=1 SV=1	2	67.14	145000	100000	0.13	1.45	0.689655	-1.45	-0.536053	-0.886057
IF4A1_HUMAN	Eukaryotic initiation factor 4A-I OS=Homo sapiens GN=EIF4A1 PE=1 SV=1	16 (14)	1098.73	3260000	2230000	0.01	1.46	0.684049	-1.46	-0.547828	-2
NUDC_HUMAN	Nuclear migration protein nudC OS=Homo sapiens GN=NUDC PE=1 SV=1	9	445.9	738000	504000	0.03	1.46	0.682927	-1.46	-0.550197	-1.52288
SYYC_HUMAN	Tyrosine--tRNA ligase, cytoplasmic OS=Homo sapiens GN=YARS PE=1 SV=4	17	641.52	1140000	779000	0.00994	1.47	0.683333	-1.47	-0.549339	-2.00261
DDX3X_HUMAN	ATP-dependent RNA helicase DDX3X OS=Homo sapiens GN=DDX3X PE=1 SV=3	8	456.24	634000	430000	0.02	1.47	0.678233	-1.47	-0.560146	-1.69897
GDIR2_HUMAN	Rho GDP-dissociation inhibitor 2 OS=Homo sapiens GN=ARHGDIB PE=1 SV=3	4	301.65	555000	378000	0.00508	1.47	0.681081	-1.47	-0.554102	-2.29414
HNRPL_HUMAN	Heterogeneous nuclear ribonucleoprotein L OS=Homo sapiens GN=HNRNPL PE=1 SV=2	3	155.18	251000	171000	0.03	1.47	0.681275	-1.47	-0.553691	-1.52288
DDX1_HUMAN	ATP-dependent RNA helicase DDX1 OS=Homo sapiens GN=DDX1 PE=1 SV=2	3	137.65	148000	101000	0.00426	1.47	0.682432	-1.47	-0.551242	-2.37059
STRAP_HUMAN	Serine-threonine kinase receptor-associated protein OS=Homo sapiens GN=STRAP PE=1 SV=1	3	130.94	85600	58200	0.02	1.47	0.679907	-1.47	-0.556592	-1.69897
STMN1_HUMAN	Stathmin OS=Homo sapiens GN=STMN1 PE=1 SV=3	3	91.69	125000	85100	0.1	1.47	0.6808	-1.47	-0.554697	-1
ROA2_HUMAN	Heterogeneous nuclear ribonucleoproteins A2/B1 OS=Homo sapiens GN=HNRNPA2B1 PE=1 SV=2	7 (6)	381.87	1070000	727000	0.03	1.48	0.679439	-1.48	-0.557584	-1.52288
NONO_HUMAN	Non-POU domain-containing octamer-binding protein OS=Homo sapiens GN=NONO PE=1 SV=4	6 (5)	213.86	222000	150000	0.05	1.48	0.675676	-1.48	-0.565597	-1.30103
MCM4_HUMAN	DNA replication licensing factor MCM4 OS=Homo sapiens GN=MCM4 PE=1 SV=5	5	190.02	256000	173000	0.01	1.48	0.675781	-1.48	-0.565372	-2
SPEE_HUMAN	Spermidine synthase OS=Homo sapiens GN=SRM PE=1 SV=1	3	114.62	298000	202000	0.08	1.48	0.677852	-1.48	-0.560957	-1.09691
RANG_HUMAN	Ran-specific GTPase-activating protein OS=Homo sapiens GN=RANBP1 PE=1 SV=1	2	111.59	298000	201000	0.41	1.48	0.674497	-1.48	-0.568117	-0.387216
PUR6_HUMAN	Multifunctional protein ADE2 OS=Homo sapiens GN=PAICS PE=1 SV=3	9	596.5	1590000	1070000	0.03	1.49	0.672956	-1.49	-0.571416	-1.52288
ABCE1_HUMAN	ATP-binding cassette sub-family E member 1 OS=Homo sapiens GN=ABCE1 PE=1 SV=1	8	557.22	566000	379000	0.00556	1.49	0.669611	-1.49	-0.578604	-2.25493
G6PI_HUMAN	Glucose-6-phosphate isomerase OS=Homo sapiens GN=GPI PE=1 SV=4	8	477.85	1160000	776000	0.02	1.49	0.668966	-1.49	-0.579996	-1.69897
PSA6_HUMAN	Proteasome subunit alpha type-6 OS=Homo sapiens GN=PSMA6 PE=1 SV=1	8	428.11	1220000	815000	0.01	1.49	0.668033	-1.49	-0.582009	-2
RA1L2_HUMAN	Heterogeneous nuclear ribonucleoprotein A1-like 2 OS=Homo sapiens GN=HNRNPA1L2 PE=2 SV=2	6 (5)	330.87	1680000	1130000	0.12	1.49	0.672619	-1.49	-0.572138	-0.920819
RL5_HUMAN	60S ribosomal protein L5 OS=Homo sapiens GN=RPL5 PE=1 SV=3	10	541.62	2970000	1980000	0.01	1.5	0.666667	-1.5	-0.584963	-2
U5S1_HUMAN	116 kDa U5 small nuclear ribonucleoprotein component OS=Homo sapiens GN=EFTUD2 PE=1 SV=1	6 (5)	269.96	135000	89800	0.02	1.5	0.665185	-1.5	-0.588172	-1.69897
FAS_HUMAN	Fatty acid synthase OS=Homo sapiens GN=FASN PE=1 SV=3	4	185.4	116000	77500	0.00446	1.5	0.668103	-1.5	-0.581857	-2.35067
ST134_HUMAN	Putative protein FAM10A4 OS=Homo sapiens GN=ST13P4 PE=5 SV=1	3	184.02	268000	178000	0.43	1.5	0.664179	-1.5	-0.590356	-0.366532
MCM2_HUMAN	DNA replication licensing factor MCM2 OS=Homo sapiens GN=MCM2 PE=1 SV=4	8	428.64	484000	320000	0.04	1.51	0.661157	-1.51	-0.596935	-1.39794
HYOU1_HUMAN	Hypoxia up-regulated protein 1 OS=Homo sapiens GN=HYOU1 PE=1 SV=1	6 (5)	310.26	483000	321000	0.00835	1.51	0.664596	-1.51	-0.58945	-2.07831
IF4A3_HUMAN	Eukaryotic initiation factor 4A-III OS=Homo sapiens GN=EIF4A3 PE=1 SV=4	5 (3)	290.12	64100	42600	0.09	1.51	0.664587	-1.51	-0.589471	-1.04576
HS105_HUMAN	Heat shock protein 105 kDa OS=Homo sapiens GN=HSPH1 PE=1 SV=1	4 (3)	191.5	269000	178000	0.06	1.51	0.66171	-1.51	-0.595729	-1.22185
UGPA_HUMAN	UTP--glucose-1-phosphate uridylyltransferase OS=Homo sapiens GN=UGP2 PE=1 SV=5	3	154.34	77900	51600	0.00681	1.51	0.662388	-1.51	-0.594252	-2.16685
BTF3_HUMAN	Transcription factor BTF3 OS=Homo sapiens GN=BTF3 PE=1 SV=1	2	90.2	143000	94700	0.03	1.51	0.662238	-1.51	-0.594579	-1.52288
SYNC_HUMAN	Asparagine--tRNA ligase, cytoplasmic OS=Homo sapiens GN=NARS PE=1 SV=1	7	266.28	382000	251000	0.00173	1.52	0.657068	-1.52	-0.605885	-2.76195
TXNL1_HUMAN	Thioredoxin-like protein 1 OS=Homo sapiens GN=TXNL1 PE=1 SV=3	4	181.06	295000	194000	0.00545	1.52	0.657627	-1.52	-0.604658	-2.2636
G6PD_HUMAN	Glucose-6-phosphate 1-dehydrogenase OS=Homo sapiens GN=G6PD PE=1 SV=4	4	128.72	165000	108000	0.04	1.52	0.654545	-1.52	-0.611435	-1.39794
GDIB_HUMAN	Rab GDP dissociation inhibitor beta OS=Homo sapiens GN=GDI2 PE=1 SV=2	14	916.07	1890000	1240000	0.00311	1.53	0.656085	-1.53	-0.608046	-2.50724
ERF1_HUMAN	Eukaryotic peptide chain release factor subunit 1 OS=Homo sapiens GN=ETF1 PE=1 SV=3	3	135.95	162000	106000	0.14	1.53	0.654321	-1.53	-0.61193	-0.853872
GSHR_HUMAN	Glutathione reductase, mitochondrial OS=Homo sapiens GN=GSR PE=1 SV=2	2	106.72	118000	77200	0.13	1.53	0.654237	-1.53	-0.612114	-0.886057
IDH3G_HUMAN	Isocitrate dehydrogenase [NAD] subunit gamma, mitochondrial OS=Homo sapiens GN=IDH3G PE=1 SV=1	2	99.73	66700	43500	0.02	1.53	0.652174	-1.53	-0.616671	-1.69897
HSP74_HUMAN	Heat shock 70 kDa protein 4 OS=Homo sapiens GN=HSPA4 PE=1 SV=4	16 (15)	1072.95	2470000	1600000	0.01	1.54	0.647773	-1.54	-0.626439	-2
EZRI_HUMAN	Ezrin OS=Homo sapiens GN=EZR PE=1 SV=4	13 (2)	649.82	84300	54900	0.02	1.54	0.651246	-1.54	-0.618726	-1.69897
VPS35_HUMAN	Vacuolar protein sorting-associated protein 35 OS=Homo sapiens GN=VPS35 PE=1 SV=2	6	308.68	267000	173000	0.00845	1.54	0.64794	-1.54	-0.626068	-2.07314
SF3B3_HUMAN	Splicing factor 3B subunit 3 OS=Homo sapiens GN=SF3B3 PE=1 SV=4	4	179.26	215000	139000	0.09	1.54	0.646512	-1.54	-0.629252	-1.04576
PGAM1_HUMAN	Phosphoglycerate mutase 1 OS=Homo sapiens GN=PGAM1 PE=1 SV=2	11	743.05	3200000	2060000	0.0096	1.55	0.64375	-1.55	-0.635428	-2.01773
IMDH2_HUMAN	Inosine-5'-monophosphate dehydrogenase 2 OS=Homo sapiens GN=IMPDH2 PE=1 SV=2	7	434.52	1120000	719000	0.01	1.55	0.641964	-1.55	-0.639435	-2
IF4G1_HUMAN	Eukaryotic translation initiation factor 4 gamma 1 OS=Homo sapiens GN=EIF4G1 PE=1 SV=4	4	194.61	154000	99500	0.00692	1.55	0.646104	-1.55	-0.630162	-2.15989
TAGL2_HUMAN	Transgelin-2 OS=Homo sapiens GN=TAGLN2 PE=1 SV=3	3	148.89	505000	325000	0.05	1.55	0.643564	-1.55	-0.635844	-1.30103
GSTO1_HUMAN	Glutathione S-transferase omega-1 OS=Homo sapiens GN=GSTO1 PE=1 SV=2	2	51.31	79100	51000	0.04	1.55	0.644753	-1.55	-0.63318	-1.39794
PDIA3_HUMAN	Protein disulfide-isomerase A3 OS=Homo sapiens GN=PDIA3 PE=1 SV=4	15	778.72	2720000	1740000	0.00573	1.56	0.639706	-1.56	-0.644519	-2.24185
HNRPU_HUMAN	Heterogeneous nuclear ribonucleoprotein U OS=Homo sapiens GN=HNRNPU PE=1 SV=6	12	605.21	1610000	1030000	0.02	1.56	0.639752	-1.56	-0.644416	-1.69897
SYG_HUMAN	Glycine--tRNA ligase OS=Homo sapiens GN=GARS PE=1 SV=3	8	319.43	429000	276000	0.00838	1.56	0.643357	-1.56	-0.636309	-2.07676
6PGD_HUMAN	6-phosphogluconate dehydrogenase, decarboxylating OS=Homo sapiens GN=PGD PE=1 SV=3	5	322.39	576000	367000	0.00656	1.57	0.637153	-1.57	-0.650289	-2.1831
HPRT_HUMAN	Hypoxanthine-guanine phosphoribosyltransferase OS=Homo sapiens GN=HPRT1 PE=1 SV=2	5	291.85	359000	229000	0.11	1.57	0.637883	-1.57	-0.648636	-0.958607
DHB4_HUMAN	Peroxisomal multifunctional enzyme type 2 OS=Homo sapiens GN=HSD17B4 PE=1 SV=3	3	151.56	120000	76400	0.02	1.57	0.636667	-1.57	-0.65139	-1.69897
EIF3M_HUMAN	Eukaryotic translation initiation factor 3 subunit M OS=Homo sapiens GN=EIF3M PE=1 SV=1	3	115.83	317000	202000	0.24	1.57	0.637224	-1.57	-0.650128	-0.619789
CAP1_HUMAN	Adenylyl cyclase-associated protein 1 OS=Homo sapiens GN=CAP1 PE=1 SV=5	20	1255.19	5100000	3220000	0.01	1.58	0.631373	-1.58	-0.663437	-2
SYSC_HUMAN	Serine--tRNA ligase, cytoplasmic OS=Homo sapiens GN=SARS PE=1 SV=3	6	341.67	351000	222000	0.00128	1.58	0.632479	-1.58	-0.660911	-2.89279
SFPQ_HUMAN	Splicing factor, proline- and glutamine-rich OS=Homo sapiens GN=SFPQ PE=1 SV=2	9 (8)	331.5	734000	464000	0.05	1.58	0.632153	-1.58	-0.661655	-1.30103
COF1_HUMAN	Cofilin-1 OS=Homo sapiens GN=CFL1 PE=1 SV=3	9 (7)	743.8	3090000	1940000	0.02	1.59	0.627832	-1.59	-0.67155	-1.69897
NDKB_HUMAN	Nucleoside diphosphate kinase B OS=Homo sapiens GN=NME2 PE=1 SV=1	10 (4)	666.22	611000	384000	0.03	1.59	0.628478	-1.59	-0.670066	-1.52288
NPM_HUMAN	Nucleophosmin OS=Homo sapiens GN=NPM1 PE=1 SV=2	6	412.25	2200000	1380000	0.00309	1.59	0.627273	-1.59	-0.672835	-2.51004
UBE2N_HUMAN	Ubiquitin-conjugating enzyme E2 N OS=Homo sapiens GN=UBE2N PE=1 SV=1	4	142.64	372000	234000	0.1	1.59	0.629032	-1.59	-0.668794	-1
ROAA_HUMAN	Heterogeneous nuclear ribonucleoprotein A/B OS=Homo sapiens GN=HNRNPAB PE=1 SV=2	3 (2)	119.2	107000	67200	0.17	1.59	0.628037	-1.59	-0.671078	-0.769551
TPP2_HUMAN	Tripeptidyl-peptidase 2 OS=Homo sapiens GN=TPP2 PE=1 SV=4	3	112.05	91400	57700	0.00682	1.59	0.631291	-1.59	-0.663623	-2.16622
SERC_HUMAN	Phosphoserine aminotransferase OS=Homo sapiens GN=PSAT1 PE=1 SV=2	6	312.58	480000	299000	0.00217	1.6	0.622917	-1.6	-0.682889	-2.66354
ALDR_HUMAN	Aldose reductase OS=Homo sapiens GN=AKR1B1 PE=1 SV=3	2	88.35	110000	68900	0.04	1.6	0.626364	-1.6	-0.674928	-1.39794
HMGB2_HUMAN	High mobility group protein B2 OS=Homo sapiens GN=HMGB2 PE=1 SV=2	2	80.21	138000	86700	0.01	1.6	0.628261	-1.6	-0.670564	-2
NDKA_HUMAN	Nucleoside diphosphate kinase A OS=Homo sapiens GN=NME1 PE=1 SV=1	8 (2)	660.66	566000	353000	0.09	1.61	0.623675	-1.61	-0.681134	-1.04576
COR1A_HUMAN	Coronin-1A OS=Homo sapiens GN=CORO1A PE=1 SV=4	12	525.09	2820000	1760000	0.05	1.61	0.624113	-1.61	-0.68012	-1.30103
CH10_HUMAN	10 kDa heat shock protein, mitochondrial OS=Homo sapiens GN=HSPE1 PE=1 SV=2	3	155.82	252000	157000	0.03	1.61	0.623016	-1.61	-0.682659	-1.52288
PDIA4_HUMAN	Protein disulfide-isomerase A4 OS=Homo sapiens GN=PDIA4 PE=1 SV=2	2	117.21	51600	32000	0.00807	1.61	0.620155	-1.61	-0.689299	-2.09313
HMGB1_HUMAN	High mobility group protein B1 OS=Homo sapiens GN=HMGB1 PE=1 SV=3	6	409.99	817000	504000	0.01	1.62	0.616891	-1.62	-0.696912	-2
ACON_HUMAN	Aconitate hydratase, mitochondrial OS=Homo sapiens GN=ACO2 PE=1 SV=2	6	320	511000	315000	6.73e-05	1.62	0.616438	-1.62	-0.697971	-4.17198
FKBP4_HUMAN	Peptidyl-prolyl cis-trans isomerase FKBP4 OS=Homo sapiens GN=FKBP4 PE=1 SV=3	5	256.77	275000	169000	0.00878	1.62	0.614545	-1.62	-0.702408	-2.05651
TEBP_HUMAN	Prostaglandin E synthase 3 OS=Homo sapiens GN=PTGES3 PE=1 SV=1	5	213.54	802000	496000	0.11	1.62	0.618454	-1.62	-0.693262	-0.958607
SAE2_HUMAN	SUMO-activating enzyme subunit 2 OS=Homo sapiens GN=UBA2 PE=1 SV=2	3	131.27	154000	95300	0.02	1.62	0.618831	-1.62	-0.692382	-1.69897
EWS_HUMAN	RNA-binding protein EWS OS=Homo sapiens GN=EWSR1 PE=1 SV=1	2	79.7	157000	97000	0.04	1.62	0.617834	-1.62	-0.694708	-1.39794
BACH_HUMAN	Cytosolic acyl coenzyme A thioester hydrolase OS=Homo sapiens GN=ACOT7 PE=1 SV=3	2	72.1	103000	63600	0.06	1.62	0.617476	-1.62	-0.695546	-1.22185
UBA1_HUMAN	Ubiquitin-like modifier-activating enzyme 1 OS=Homo sapiens GN=UBA1 PE=1 SV=3	18 (17)	884.29	1550000	954000	0.00437	1.63	0.615484	-1.63	-0.700207	-2.35952
RIR1_HUMAN	Ribonucleoside-diphosphate reductase large subunit OS=Homo sapiens GN=RRM1 PE=1 SV=1	5	238.76	241000	148000	0.01	1.63	0.614108	-1.63	-0.703436	-2
CNBP_HUMAN	Cellular nucleic acid-binding protein OS=Homo sapiens GN=CNBP PE=1 SV=1	3	168.16	150000	91400	0.06	1.64	0.609333	-1.64	-0.714696	-1.22185
ERF3A_HUMAN	Eukaryotic peptide chain release factor GTP-binding subunit ERF3A OS=Homo sapiens GN=GSPT1 PE=1 SV=1	3	108.93	153000	93400	0.01	1.64	0.610458	-1.64	-0.712037	-2
CLIC1_HUMAN	Chloride intracellular channel protein 1 OS=Homo sapiens GN=CLIC1 PE=1 SV=4	7	330.3	1210000	732000	0.000604	1.65	0.604959	-1.65	-0.725091	-3.21896
CBX3_HUMAN	Chromobox protein homolog 3 OS=Homo sapiens GN=CBX3 PE=1 SV=4	2	115.34	77000	46700	0.02	1.65	0.606494	-1.65	-0.721436	-1.69897
CALR_HUMAN	Calreticulin OS=Homo sapiens GN=CALR PE=1 SV=1	10	600.64	3780000	2280000	0.00272	1.66	0.603175	-1.66	-0.729352	-2.56543
IDHP_HUMAN	Isocitrate dehydrogenase [NADP], mitochondrial OS=Homo sapiens GN=IDH2 PE=1 SV=2	5	236.83	463000	277000	0.02	1.67	0.598272	-1.67	-0.741126	-1.69897
RBBP4_HUMAN	Histone-binding protein RBBP4 OS=Homo sapiens GN=RBBP4 PE=1 SV=3	6 (2)	281.14	237000	140000	0.00621	1.69	0.590717	-1.69	-0.75946	-2.20691
AATM_HUMAN	Aspartate aminotransferase, mitochondrial OS=Homo sapiens GN=GOT2 PE=1 SV=3	4	239.99	302000	178000	0.03	1.69	0.589404	-1.69	-0.762671	-1.52288
OAT_HUMAN	Ornithine aminotransferase, mitochondrial OS=Homo sapiens GN=OAT PE=1 SV=1	4	229.48	230000	136000	0.00737	1.7	0.591304	-1.7	-0.758027	-2.13253
KPYM_HUMAN	Pyruvate kinase PKM OS=Homo sapiens GN=PKM PE=1 SV=4	26	1969.68	12100000	7060000	0.07	1.71	0.583471	-1.71	-0.777267	-1.1549
TKT_HUMAN	Transketolase OS=Homo sapiens GN=TKT PE=1 SV=3	11	651.34	2950000	1720000	0.00736	1.71	0.583051	-1.71	-0.778306	-2.13312
ANXA5_HUMAN	Annexin A5 OS=Homo sapiens GN=ANXA5 PE=1 SV=2	7	436.83	399000	233000	0.12	1.71	0.58396	-1.71	-0.776059	-0.920819
TIF1B_HUMAN	Transcription intermediary factor 1-beta OS=Homo sapiens GN=TRIM28 PE=1 SV=5	12	650.34	1680000	973000	0.21	1.72	0.579167	-1.72	-0.78795	-0.677781
ANXA1_HUMAN	Annexin A1 OS=Homo sapiens GN=ANXA1 PE=1 SV=2	10	605.69	1600000	929000	0.1	1.72	0.580625	-1.72	-0.784321	-1
ACLY_HUMAN	ATP-citrate synthase OS=Homo sapiens GN=ACLY PE=1 SV=3	9 (8)	488.25	814000	470000	0.00509	1.73	0.577396	-1.73	-0.792368	-2.29328
MDHM_HUMAN	Malate dehydrogenase, mitochondrial OS=Homo sapiens GN=MDH2 PE=1 SV=3	11	440.91	3150000	1820000	0.08	1.73	0.577778	-1.73	-0.791413	-1.09691
DHE4_HUMAN	Glutamate dehydrogenase 2, mitochondrial OS=Homo sapiens GN=GLUD2 PE=1 SV=2	4	167	187000	108000	0.02	1.73	0.57754	-1.73	-0.792007	-1.69897
ALDOA_HUMAN	Fructose-bisphosphate aldolase A OS=Homo sapiens GN=ALDOA PE=1 SV=2	18 (14)	1072.62	6790000	3870000	0.07	1.75	0.569956	-1.75	-0.811078	-1.1549
IF2G_HUMAN	Eukaryotic translation initiation factor 2 subunit 3 OS=Homo sapiens GN=EIF2S3 PE=1 SV=3	7	304.97	549000	314000	0.000123	1.75	0.571949	-1.75	-0.806042	-3.91009
TALDO_HUMAN	Transaldolase OS=Homo sapiens GN=TALDO1 PE=1 SV=2	6	280.95	506000	287000	0.00518	1.76	0.567194	-1.76	-0.818087	-2.28567
API5_HUMAN	Apoptosis inhibitor 5 OS=Homo sapiens GN=API5 PE=1 SV=3	4	267.99	199000	113000	0.01	1.76	0.567839	-1.76	-0.816446	-2
PSA4_HUMAN	Proteasome subunit alpha type-4 OS=Homo sapiens GN=PSMA4 PE=1 SV=1	4	171.74	464000	264000	0.05	1.76	0.568966	-1.76	-0.813587	-1.30103
EF1D_HUMAN	Elongation factor 1-delta OS=Homo sapiens GN=EEF1D PE=1 SV=5	7 (6)	314.26	578000	325000	0.2	1.77	0.562284	-1.77	-0.83063	-0.69897
PRP19_HUMAN	Pre-mRNA-processing factor 19 OS=Homo sapiens GN=PRPF19 PE=1 SV=1	3	94.02	123000	69400	0.07	1.77	0.564228	-1.77	-0.825651	-1.1549
RCC2_HUMAN	Protein RCC2 OS=Homo sapiens GN=RCC2 PE=1 SV=2	9	390.86	711000	399000	0.00609	1.78	0.561181	-1.78	-0.833461	-2.21538
IMPA1_HUMAN	Inositol monophosphatase 1 OS=Homo sapiens GN=IMPA1 PE=1 SV=1	2	112.95	84800	47700	0.01	1.78	0.5625	-1.78	-0.830075	-2
SND1_HUMAN	Staphylococcal nuclease domain-containing protein 1 OS=Homo sapiens GN=SND1 PE=1 SV=1	10	390.01	773000	432000	0.04	1.79	0.558862	-1.79	-0.839437	-1.39794
DPYL2_HUMAN	Dihydropyrimidinase-related protein 2 OS=Homo sapiens GN=DPYSL2 PE=1 SV=1	4	218.33	134000	75000	0.01	1.79	0.559701	-1.79	-0.83727	-2
FSCN1_HUMAN	Fascin OS=Homo sapiens GN=FSCN1 PE=1 SV=3	2	118.8	96000	53600	0.04	1.79	0.558333	-1.79	-0.840801	-1.39794
WDR1_HUMAN	WD repeat-containing protein 1 OS=Homo sapiens GN=WDR1 PE=1 SV=4	6	242.57	402000	223000	0.02	1.8	0.554726	-1.8	-0.850152	-1.69897
ERP29_HUMAN	Endoplasmic reticulum resident protein 29 OS=Homo sapiens GN=ERP29 PE=1 SV=4	2	66.8	89100	49300	0.02	1.81	0.553311	-1.81	-0.853838	-1.69897
PUR2_HUMAN	Trifunctional purine biosynthetic protein adenosine-3 OS=Homo sapiens GN=GART PE=1 SV=1	2	57.36	66000	36200	0.03	1.82	0.548485	-1.82	-0.866476	-1.52288
LIS1_HUMAN	Platelet-activating factor acetylhydrolase IB subunit alpha OS=Homo sapiens GN=PAFAH1B1 PE=1 SV=2	2	116.74	138000	75400	0.03	1.83	0.546377	-1.83	-0.872032	-1.52288
DUT_HUMAN	Deoxyuridine 5'-triphosphate nucleotidohydrolase, mitochondrial OS=Homo sapiens GN=DUT PE=1 SV=4	2	154.51	192000	104000	0.01	1.85	0.541667	-1.85	-0.884523	-2
DX39A_HUMAN	ATP-dependent RNA helicase DDX39A OS=Homo sapiens GN=DDX39A PE=1 SV=2	10 (3)	476.7	172000	90500	0.01	1.9	0.526163	-1.9	-0.926419	-2
PLCG2_HUMAN	1-phosphatidylinositol 4,5-bisphosphate phosphodiesterase gamma-2 OS=Homo sapiens GN=PLCG2 PE=1 SV=4	7	331.83	423000	220000	0.00845	1.93	0.520095	-1.93	-0.943154	-2.07314
C1TC_HUMAN	C-1-tetrahydrofolate synthase, cytoplasmic OS=Homo sapiens GN=MTHFD1 PE=1 SV=3	3	185.35	186000	95900	0.27	1.94	0.515591	-1.94	-0.9557	-0.568636
PGK1_HUMAN	Phosphoglycerate kinase 1 OS=Homo sapiens GN=PGK1 PE=1 SV=3	18 (12)	1153.25	4650000	2380000	0.2	1.95	0.511828	-1.95	-0.966269	-0.69897
APEX1_HUMAN	DNA-(apurinic or apyrimidinic site) lyase OS=Homo sapiens GN=APEX1 PE=1 SV=2	4 (3)	206.52	332000	170000	0.2	1.95	0.512048	-1.95	-0.965648	-0.69897
PPIB_HUMAN	Peptidyl-prolyl cis-trans isomerase B OS=Homo sapiens GN=PPIB PE=1 SV=2	3 (2)	186.33	373000	190000	0.24	1.97	0.509383	-1.97	-0.973176	-0.619789
GUAA_HUMAN	GMP synthase [glutamine-hydrolyzing] OS=Homo sapiens GN=GMPS PE=1 SV=1	3	129.39	152000	76500	0.05	1.98	0.503289	-1.98	-0.99054	-1.30103
DNMT1_HUMAN	DNA (cytosine-5)-methyltransferase 1 OS=Homo sapiens GN=DNMT1 PE=1 SV=2	3	107.25	96200	48500	0.0013	1.98	0.504158	-1.98	-0.988052	-2.88606
SYHC_HUMAN	Histidine--tRNA ligase, cytoplasmic OS=Homo sapiens GN=HARS PE=1 SV=2	3	140.35	77400	38900	0.04	1.99	0.502584	-1.99	-0.992563	-1.39794
DX39B_HUMAN	Spliceosome RNA helicase DDX39B OS=Homo sapiens GN=DDX39B PE=1 SV=1	8 (2)	408.48	145000	72700	0.000947	2	0.501379	-2	-0.996026	-3.02365
PUR9_HUMAN	Bifunctional purine biosynthesis protein PURH OS=Homo sapiens GN=ATIC PE=1 SV=3	3	138.86	252000	121000	0.00239	2.09	0.480159	-2.09	-1.05842	-2.6216
AATC_HUMAN	Aspartate aminotransferase, cytoplasmic OS=Homo sapiens GN=GOT1 PE=1 SV=3	3	192.44	152000	72100	0.01	2.11	0.474342	-2.11	-1.076	-2
UBP14_HUMAN	Ubiquitin carboxyl-terminal hydrolase 14 OS=Homo sapiens GN=USP14 PE=1 SV=3	2	84.97	55900	25500	0.04	2.19	0.456172	-2.19	-1.13235	-1.39794
RSMB_HUMAN	Small nuclear ribonucleoprotein-associated proteins B and B' OS=Homo sapiens GN=SNRPB PE=1 SV=2	2	72.7	83500	37800	0.09	2.21	0.452695	-2.21	-1.14339	-1.04576
SHIP1_HUMAN	Phosphatidylinositol 3,4,5-trisphosphate 5-phosphatase 1 OS=Homo sapiens GN=INPP5D PE=1 SV=2	3	248.52	108000	48600	0.000758	2.22	0.45	-2.22	-1.152	-3.12033
IF4E_HUMAN	Eukaryotic translation initiation factor 4E OS=Homo sapiens GN=EIF4E PE=1 SV=2	2	79.02	70900	31400	0.02	2.26	0.442877	-2.26	-1.17502	-1.69897
COR1C_HUMAN	Coronin-1C OS=Homo sapiens GN=CORO1C PE=1 SV=1	4	146.84	173000	60600	0.01	2.86	0.350289	-2.86	-1.51338	-2
