# Supplementary material for: Dual protein kinase and nucleoside kinase modulators for rationally designed polypharmacology
Source: Nat Commun. 2017 Nov 10;8:1420. doi: 10.1038/s41467-017-01582-5 (PMC5681654; doi:10.1038/s41467-017-01582-5)
Supplement: Supplementary file 6 — Supplementary Data 3 [file 41467_2017_1582_MOESM6_ESM.xlsx]

## Sheet: Sheet1
				HRT18_Masitinib				HRT18_Control Beads
Accession	Description	A5: Area	B5: Area	Score A2	Coverage A2	# Peptides A2	# PSM A2	Score B2	Coverage B2	# Peptides B2	# PSM B2	# AAs	MW [kDa]	calc. pI
P07900	Heat shock protein HSP 90-alpha OS=Homo sapiens GN=HSP90AA1 PE=1 SV=5 - [HS90A_HUMAN]	9.41066e+08	5.28782e+08	9591.75	49.73	33	269	9343.59	50.82	34	272	732	84.6067	5.021
	A2	B2	Sequence	PSM Ambiguity	# Proteins	# Protein Groups	Protein Group Accessions	Modifications	Activation Type	ΔScore	ΔCn	Rank	Search Engine Rank	Precursor Area	IonScore	Exp Value	# Missed Cleavages	Isolation Interference [%]	Ion Inject Time [ms]	Charge	m/z [Da]	MH+ [Da]	ΔM [ppm]	RT [min]	First Scan	Last Scan	MS Order	Ions Matched	Spectrum File
	High		HNDDEQYAWESSAGGSFTVR	Unambiguous	3	2	P07900;P08238		CID	1	0	1	1	2.63384e+07	111.69	6.76036e-12	0	0	47	2	1128.49	2255.97	2.86721	92.9329	11290	11290	MS2	15/218	HRT18_Ac1010_140330065123.raw
		High	HNDDEQYAWESSAGGSFTVR	Unambiguous	3	2	P07900;P08238		CID	1	0	1	1	1.47225e+07	110.28	9.35341e-12	0	0	61	2	1128.49	2255.96	1.89323	92.8939	10039	10039	MS2	11/218	HRT18_Billes_140329193821.raw
	High		HNDDEQYAWESSAGGSFTVR	Unambiguous	3	2	P07900;P08238		CID	1	0	1	1	2.63384e+07	102.01	6.28015e-11	0	0	30	2	1128.48	2255.96	-0.595831	93.4033	11351	11351	MS2	15/218	HRT18_Ac1010_140330065123.raw
	High		LVTSPccIVTSTYGWTANMER	Unambiguous	1	1	P07900	C6(Carbamidomethyl); C7(Carbamidomethyl)	CID	1	0	1	1	6.40518e+07	101.67	1.08923e-10	0	0	11	2	1223.57	2446.12	1.141	112.439	14118	14118	MS2	14/200	HRT18_Ac1010_140330092455.raw
		High	LVTSPccIVTSTYGWTANMER	Unambiguous	1	1	P07900	C6(Carbamidomethyl); C7(Carbamidomethyl)	CID	1	0	1	1	20881213	101.66	1.05762e-10	0	0	19	2	1223.56	2446.12	-0.655528	112.565	12258	12258	MS2	14/200	HRT18_Billes_140329221156.raw
	High		HNDDEQYAWESSAGGSFTVR	Unambiguous	3	2	P07900;P08238		CID	1	0	1	1	18011755	97.98	1.58844e-10	0	0	21	2	1128.48	2255.96	1.67679	93.1983	11549	11549	MS2	14/218	HRT18_Ac1010_140330092455.raw
		High	GVVDSEDLPLNISR	Unambiguous	3	3	Q12931;P07900;P08238		CID	1	0	1	2	5.79478e+08	96.32	1.01505e-09	0	13.6529	1	2	757.397	1513.79	0.370714	103.739	11299	11299	MS2	19/128	HRT18_Billes_140329193821.raw
		High	LVTSPccIVTSTYGWTANMER	Unambiguous	1	1	P07900	C6(Carbamidomethyl); C7(Carbamidomethyl)	CID	1	0	1	1	2.85701e+07	95.33	5.12906e-10	0	0	10	2	1223.57	2446.12	1.34062	112.432	12836	12836	MS2	11/200	HRT18_Billes.raw
		High	HNDDEQYAWESSAGGSFTVR	Unambiguous	3	2	P07900;P08238		CID	1	0	1	1	1.43061e+07	93.9	4.06415e-10	0	0	58	2	1128.49	2255.96	1.78501	93.3904	10431	10431	MS2	15/218	HRT18_Billes.raw
	High		HNDDEQYAWESSAGGSFTVR	Unambiguous	3	2	P07900;P08238		CID	1	0	1	1		93.25	4.7203e-10	0	0	27	2	1128.48	2255.96	0.486372	93.1417	11886	11886	MS2	14/218	HRT18_Ac1010.raw
	High		NPDDITNEEYGEFYK	Unambiguous	1	1	P07900		CID	1	0	1	1	3.96191e+08	92.01	6.28015e-10	0	13.3214	4	2	917.394	1833.78	-0.134024	95.5615	12207	12207	MS2	10/158	HRT18_Ac1010.raw
	High		GVVDSEDLPLNISR	Unambiguous	3	3	Q12931;P07900;P08238		CID	1	0	1	2	1.05859e+09	90.32	4.041e-09	0	16.4571	1	2	757.397	1513.79	0.531992	103.794	13287	13287	MS2	10/128	HRT18_Ac1010.raw
	High		SLTNDWEDHLAVK	Unambiguous	2	2	P07900;P08238		CID	1	0	1	1	315254360	88.48	6.03099e-09	0	2.02597	2	2	764.376	1527.74	0.0541865	88.7808	10766	10766	MS2	11/128	HRT18_Ac1010_140330065123.raw
	High		LVTSPccIVTSTYGWTANMER	Unambiguous	1	1	P07900	C6(Carbamidomethyl); C7(Carbamidomethyl)	CID	1	0	1	1	5.26755e+07	87.94	2.57111e-09	0	0	7	2	1223.57	2446.12	1.141	112.469	13870	13870	MS2	13/200	HRT18_Ac1010_140330065123.raw
		High	GVVDSEDLPLNISR	Unambiguous	3	3	Q12931;P07900;P08238		CID	1	0	1	2	6.42336e+08	87.13	8.42344e-09	0	23.6437	2	2	757.397	1513.79	0.612631	103.769	11668	11668	MS2	10/128	HRT18_Billes.raw
	High		HLEINPDHSIIETLR	Unambiguous	1	1	P07900		CID	1	0	1	1	6.85414e+07	86.72	8.19334e-09	0	0	23	2	893.976	1786.94	-0.0356044	90.4847	11539	11539	MS2	12/152	HRT18_Ac1010.raw
	High		HLEINPDHSIIETLR	Unambiguous	1	1	P07900		CID	1	0	1	1	6.21811e+07	85.22	1.23249e-08	0	4.35054	15	2	893.976	1786.95	0.442582	91.0038	11053	11053	MS2	12/152	HRT18_Ac1010_140330065123.raw
		High	HLEINPDHSIIETLR	Unambiguous	1	1	P07900		CID	1	0	1	1	4.24732e+07	84.99	1.22028e-08	0	17.3968	21	2	893.976	1786.94	0.10102	91.2156	10182	10182	MS2	12/152	HRT18_Billes.raw
		High	HLEINPDHSIIETLR	Unambiguous	1	1	P07900		CID	1	0	1	1	4.24732e+07	83.59	1.88135e-08	0	7.2944	70	2	893.976	1786.94	-0.513791	90.696	10122	10122	MS2	12/152	HRT18_Billes.raw
		High	HLEINPDHSIIETLR	Unambiguous	1	1	P07900		CID	1	0	1	1	3.79011e+07	83.52	1.82299e-08	0	7.56719	65	2	893.977	1786.95	0.920767	90.4783	9772	9772	MS2	12/152	HRT18_Billes_140329193821.raw
	High		NPDDITNEEYGEFYK	Unambiguous	1	1	P07900		CID	1	0	1	1	3.15845e+08	82.72	5.33298e-09	0	42.6327	3	2	917.394	1833.78	-0.000889385	94.9964	11557	11557	MS2	11/158	HRT18_Ac1010_140330065123.raw
	High		GVVDSEDLPLNISR	Unambiguous	3	3	Q12931;P07900;P08238		CID	1	0	1	2		80.64	3.79711e-08	0	27.3812	3	2	757.399	1513.79	3.03179	103.758	12669	12669	MS2	11/128	HRT18_Ac1010_140330065123.raw
		High	GVVDSEDLPLNISR	Unambiguous	3	3	Q12931;P07900;P08238		CID	1	0	1	2	5.27472e+08	80.49	3.88588e-08	0	28.8285	2	2	757.397	1513.79	1.1771	103.784	11093	11093	MS2	18/128	HRT18_Billes_140329221156.raw
		High	NPDDITNEEYGEFYK	Unambiguous	1	1	P07900		CID	1	0	1	1	2.01431e+08	80.22	9.48353e-09	0	42.1573	4	2	917.394	1833.78	0.0656781	95.1785	10114	10114	MS2	11/158	HRT18_Billes_140329221156.raw
		High	HLEINPDHSIIETLR	Unambiguous	1	1	P07900		CID	1	0	1	1	30180647	80	4.1e-08	0	13.606	25	2	893.977	1786.95	0.647518	91.2186	9668	9668	MS2	12/152	HRT18_Billes_140329221156.raw
	High		HLEINPDHSIIETLR	Unambiguous	1	1	P07900		CID	1	0	1	1	6.21811e+07	79.76	4.01591e-08	0	0	23	2	893.976	1786.94	0.169332	90.5265	10993	10993	MS2	11/152	HRT18_Ac1010_140330065123.raw
	High		TLTIVDTGIGMTK	Unambiguous	3	2	P08238;P07900		CID	1	0	1	1	1.81002e+08	78.33	5.94915e-08	0	6.81196	5	2	675.371	1349.73	0.266408	103.105	12580	12580	MS2	8/118	HRT18_Ac1010_140330065123.raw
	High		NPDDITNEEYGEFYK	Unambiguous	1	1	P07900		CID	1	0	1	1	3.61165e+08	78.21	1.5065e-08	0	10.2766	4	2	917.394	1833.78	-0.200592	95.6548	11871	11871	MS2	11/158	HRT18_Ac1010_140330092455.raw
		High	TLTIVDTGIGMTK	Unambiguous	3	2	P08238;P07900		CID	1	0	1	1	1.11107e+08	78.09	4.4243e-08	0	7.65343	6	2	675.371	1349.73	-0.547554	101.96	11066	11066	MS2	11/118	HRT18_Billes_140329193821.raw
	High		GVVDSEDLPLNISR	Unambiguous	3	3	Q12931;P07900;P08238		CID	1	0	1	2	903075178	76.81	8.96331e-08	0	30.896	3	2	757.398	1513.79	2.30605	103.829	12925	12925	MS2	8/128	HRT18_Ac1010_140330092455.raw
	High		YYTSASGDEMVSLK	Unambiguous	1	1	P07900		CID	1	0	1	1	1.10221e+08	76	3.64224e-08	0	12.9314	6	2	775.856	1550.7	0.341963	76.639	9406	9406	MS2	12/122	HRT18_Ac1010_140330092455.raw
	High		YYTSASGDEmVSLK	Unambiguous	1	1	P07900	M10(Oxidation)	CID	1	0	1	1	2.44191e+07	75.98	4.54227e-08	0	16.152	49	2	783.854	1566.7	0.779187	57.4396	6768	6768	MS2	12/122	HRT18_Ac1010_140330065123.raw
		High	TLTIVDTGIGMTK	Unambiguous	3	2	P08238;P07900		CID	1	0	1	1	1.29667e+08	75.95	1.00368e-07	0	4.14593	8	2	675.371	1349.74	0.628168	103.12	11582	11582	MS2	9/118	HRT18_Billes.raw
		High	NPDDITNEEYGEFYK	Unambiguous	1	1	P07900		CID	1	0	1	1	2.0929e+08	75.33	2.92395e-08	0	39.7435	4	2	917.394	1833.78	-0.26716	94.9498	10285	10285	MS2	11/158	HRT18_Billes_140329193821.raw
	High		HLEINPDHSIIETLR	Unambiguous	1	1	P07900		CID	1	0	1	1	6.88947e+07	75.29	1.21279e-07	0	5.86812	20	2	893.976	1786.95	0.442582	90.661	11225	11225	MS2	11/152	HRT18_Ac1010_140330092455.raw
	High		HSQFIGYPITLFVEK	Unambiguous	2	1	P07900		CID	1	0	1	1	2.27918e+08	75.05	8.90933e-08	0	14.2739	7	2	889.978	1778.95	1.05073	111.807	14030	14030	MS2	9/160	HRT18_Ac1010_140330092455.raw
	High		TLTIVDTGIGMTK	Unambiguous	3	2	P08238;P07900		CID	1	0	1	1	206037348	74.51	1.43369e-07	0	0	3	2	675.371	1349.73	-0.185793	103.21	12840	12840	MS2	10/118	HRT18_Ac1010_140330092455.raw
		High	YYTSASGDEMVSLK	Unambiguous	1	1	P07900		CID	1	0	1	1	6.80078e+07	74.49	5.15665e-08	0	2.90486	11	2	775.856	1550.7	0.184524	76.7184	8082	8082	MS2	12/122	HRT18_Billes_140329221156.raw
		High	NPDDITNEEYGEFYK	Unambiguous	1	1	P07900		CID	1	0	1	1	2.42986e+08	74.49	3.54789e-08	0	32.6424	3	2	917.394	1833.78	-0.200592	95.1172	10643	10643	MS2	9/158	HRT18_Billes.raw
		High	YYTSASGDEMVSLK	Unambiguous	1	1	P07900		CID	1	0	1	1	7.98772e+07	74.43	5.22839e-08	0	3.75617	7	2	775.856	1550.7	0.341963	76.5666	8486	8486	MS2	12/122	HRT18_Billes.raw
		High	TLTIVDTGIGmTK	Unambiguous	3	2	P08238;P07900	M11(Oxidation)	CID	1	0	1	1	53366514	74.28	1.56765e-07	0	7.43664	14	2	683.368	1365.73	-0.303717	87.9115	9484	9484	MS2	10/118	HRT18_Billes_140329193821.raw
	High		SLTNDWEDHLAVK	Unambiguous	2	2	P07900;P08238		CID	1	0	1	1	356175180	74.05	1.67259e-07	0	1.62492	2	2	764.376	1527.74	-0.0257158	88.9797	11003	11003	MS2	10/128	HRT18_Ac1010_140330092455.raw
		High	SLTNDWEDHLAVK	Unambiguous	2	2	P07900;P08238		CID	1	0	1	1	182732506	73.84	1.75545e-07	0	2.04615	3	2	764.376	1527.74	0.0541865	89.0017	9425	9425	MS2	10/128	HRT18_Billes_140329221156.raw
		High	SLTNDWEDHLAVK	Unambiguous	2	2	P07900;P08238		CID	1	0	1	1	230759386	73.77	1.78398e-07	0	1.19179	3	2	764.376	1527.74	0.0541865	89.0399	9928	9928	MS2	10/128	HRT18_Billes.raw
		High	YYTSASGDEMVSLK	Unambiguous	1	1	P07900		CID	1	0	1	1	7.37201e+07	73.73	6.14282e-08	0	0	26	2	775.856	1550.71	0.420682	75.9784	8141	8141	MS2	12/122	HRT18_Billes_140329193821.raw
	High		TLTIVDTGIGmTK	Unambiguous	3	2	P08238;P07900	M11(Oxidation)	CID	1	0	1	1	54332028	73.69	1.98817e-07	0	5.49536	15	2	683.368	1365.73	0.0538073	87.8894	10657	10657	MS2	11/118	HRT18_Ac1010_140330065123.raw
	High		SLTNDWEDHLAVK	Unambiguous	2	2	P07900;P08238		CID	1	0	1	1	356175180	73.68	1.82133e-07	0	35.9935	27	2	764.376	1527.74	0.373796	88.4557	10938	10938	MS2	11/128	HRT18_Ac1010_140330092455.raw
		High	TLTIVDTGIGMTK	Unambiguous	3	2	P08238;P07900		CID	1	0	1	1	1.18879e+08	73.12	1.92574e-07	0	7.63321	10	2	675.371	1349.74	0.718609	102.975	11199	11199	MS2	9/118	HRT18_Billes_140329193821.raw
	High		HLEINPDHSIIETLR	Unambiguous	1	1	P07900		CID	1	0	1	1	6.88947e+07	73.11	2.00347e-07	0	8.17491	10	2	893.976	1786.95	0.442582	91.1604	11290	11290	MS2	11/152	HRT18_Ac1010_140330092455.raw
	High		TLTIVDTGIGMTK	Unambiguous	3	2	P08238;P07900		CID	1	0	1	1	212493111	72.84	2.10598e-07	0	4.15948	3	2	675.371	1349.73	0.0855275	103.141	13197	13197	MS2	10/118	HRT18_Ac1010.raw
	High		TLTIVDTGIGmTK	Unambiguous	3	2	P08238;P07900	M11(Oxidation)	CID	1	0	1	1	58336448	72.62	2.13336e-07	0	7.17839	13	2	683.368	1365.73	-0.57186	88.1045	10892	10892	MS2	11/118	HRT18_Ac1010_140330092455.raw
		High	TLTIVDTGIGmTK	Unambiguous	3	2	P08238;P07900	M11(Oxidation)	CID	1	0	1	1	4.44718e+07	72.55	2.58495e-07	0	6.87783	14	2	683.368	1365.73	-0.0355737	84.9133	8974	8974	MS2	10/118	HRT18_Billes_140329221156.raw
		High	SLTNDWEDHLAVK	Unambiguous	2	2	P07900;P08238		CID	1	0	1	1	209221064	72.03	2.66311e-07	0	2.40895	2	2	764.376	1527.74	0.0541865	88.7155	9571	9571	MS2	10/128	HRT18_Billes_140329193821.raw
		High	HLEINPDHSIIETLR	Unambiguous	1	1	P07900		CID	1	0	1	1	3.79011e+07	71.96	2.61086e-07	0	20.4411	23	2	893.977	1786.95	0.920767	91.058	9837	9837	MS2	12/152	HRT18_Billes_140329193821.raw
	High		NPDDITNEEYGEFYK	Unambiguous	1	1	P07900		CID	1	0	1	1	3.15845e+08	71.78	6.62171e-08	0	9.90595	5	2	917.394	1833.78	-0.26716	95.5167	11624	11624	MS2	13/158	HRT18_Ac1010_140330065123.raw
	High		TLTIVDTGIGMTK	Unambiguous	3	2	P08238;P07900		CID	1	0	1	1	206037348	71.67	2.75712e-07	0	34.4745	6	2	675.371	1349.73	-0.185793	103.756	12915	12915	MS2	9/118	HRT18_Ac1010_140330092455.raw
		High	YYTSASGDEMVSLK	Unambiguous	1	1	P07900		CID	1	0	1	1	6.80078e+07	71.55	1.01477e-07	0	6.32588	69	2	775.856	1550.71	0.57812	76.189	8023	8023	MS2	12/122	HRT18_Billes_140329221156.raw
	High		HGLEVIYmIEPIDEYcVQQLK	Unambiguous	1	1	P07900	M8(Oxidation); C16(Carbamidomethyl)	CID	1	0	1	1		70.83	1.69338e-07	0	0	11	3	865.095	2593.27	0.645144	111.726	14019	14019	MS2	25/186	HRT18_Ac1010_140330092455.raw
	High		TLTIVDTGIGmTK	Unambiguous	3	2	P08238;P07900	M11(Oxidation)	CID	1	0	1	1	4.74542e+07	70.72	3.93961e-07	0	11.1829	15	2	683.368	1365.73	0.143188	84.7712	10260	10260	MS2	10/118	HRT18_Ac1010_140330065123.raw
	High		HNDDEQYAWESSAGGSFTVR	Unambiguous	3	2	P07900;P08238		CID	1	0	1	1	1.33621e+08	70.6	8.689e-08	0	0	8	3	752.658	2255.96	0.263971	93.747	11620	11620	MS2	21/218	HRT18_Ac1010_140330092455.raw
	High		NPDDITNEEYGEFYK	Unambiguous	1	1	P07900		CID	1	0	1	1	3.96191e+08	70.57	8.74923e-08	0	31.4955	2	2	917.394	1833.78	-0.0674569	94.9824	12130	12130	MS2	9/158	HRT18_Ac1010.raw
		High	YYTSASGDEMVSLK	Unambiguous	1	1	P07900		CID	1	0	1	1	7.37201e+07	70.5	1.29231e-07	0	7.08492	12	2	775.856	1550.7	0.184524	76.5214	8206	8206	MS2	12/122	HRT18_Billes_140329193821.raw
	High		TLTIVDTGIGMTK	Unambiguous	3	2	P08238;P07900		CID	1	0	1	1	174153124	70.46	2.56357e-07	0	9.70269	4	2	675.37	1349.73	-0.818876	102.247	12708	12708	MS2	9/118	HRT18_Ac1010_140330092455.raw
	High		TLTIVDTGIGMTK	Unambiguous	3	2	P08238;P07900		CID	1	0	1	1	1.58765e+08	70.3	2.65977e-07	0	19.1153	6	2	675.371	1349.73	-0.276234	101.635	12382	12382	MS2	9/118	HRT18_Ac1010_140330065123.raw
		High	HSQFIGYPITLFVEK	Unambiguous	2	1	P07900		CID	1	0	1	1	1.23782e+08	70.26	2.68439e-07	0	25.6542	8	2	889.978	1778.95	1.11935	111.724	12371	12371	MS2	13/160	HRT18_Billes_140329193821.raw
	High		SLTNDWEDHLAVK	Unambiguous	2	2	P07900;P08238		CID	1	0	1	1	412213138	70.11	4.14371e-07	0	2.56998	1	2	764.375	1527.74	-0.105618	88.7666	11307	11307	MS2	10/128	HRT18_Ac1010.raw
	High		TLTIVDTGIGMTK	Unambiguous	3	2	P08238;P07900		CID	1	0	1	1	174153124	70.02	3.98162e-07	0	39.1043	13	2	675.371	1349.74	0.447288	101.691	12633	12633	MS2	9/118	HRT18_Ac1010_140330092455.raw
		High	SLTNDWEDHLAVK	Unambiguous	2	2	P07900;P08238		CID	1	0	1	1	182732506	70.01	4.24023e-07	0	8.78803	24	2	764.376	1527.74	0.373796	89.526	9480	9480	MS2	8/128	HRT18_Billes_140329221156.raw
		High	TLTIVDTGIGmTK	Unambiguous	3	2	P08238;P07900	M11(Oxidation)	CID	1	0	1	1	48560797	69.96	4.69303e-07	0	11.0548	16	2	683.368	1365.73	0.0538073	88.2079	9338	9338	MS2	11/118	HRT18_Billes_140329221156.raw
		High	HLEINPDHSIIETLR	Unambiguous	1	1	P07900		CID	1	0	1	1	30180647	69.75	4.07813e-07	0	16.8964	84	2	893.976	1786.94	-0.0356044	90.7777	9620	9620	MS2	12/152	HRT18_Billes_140329221156.raw
		High	HGLEVIYMIEPIDEYcVQQLK	Unambiguous	1	1	P07900	C16(Carbamidomethyl)	CID	1	0	1	1	1.05566e+08	69.63	2.94011e-07	0	6.55198	5	3	859.764	2577.28	1.25748	115.08	12813	12813	MS2	21/186	HRT18_Billes_140329193821.raw
	High		LVTSPccIVTSTYGWTANMER	Unambiguous	1	1	P07900	C6(Carbamidomethyl); C7(Carbamidomethyl)	CID	1	0	1	1	68242723	69.38	1.78785e-07	0	9.8919	6	3	816.045	2446.12	-0.161988	112.506	14127	14127	MS2	20/200	HRT18_Ac1010_140330092455.raw
	High		HLEINPDHSIIETLR	Unambiguous	1	1	P07900		CID	1	0	1	1	6.85414e+07	69.23	4.89535e-07	0	14.5133	13	2	893.976	1786.95	0.510894	91.0471	11613	11613	MS2	12/152	HRT18_Ac1010.raw
		High	TLTIVDTGIGmTK	Unambiguous	3	2	P08238;P07900	M11(Oxidation)	CID	1	0	1	1	5.8608e+07	69.16	5.64226e-07	0	22.683	28	2	683.369	1365.73	0.232569	84.5107	9402	9402	MS2	10/118	HRT18_Billes.raw
		High	TLTIVDTGIGmTK	Unambiguous	3	2	P08238;P07900	M11(Oxidation)	CID	1	0	1	1	59279208	69.09	5.73394e-07	0	10.7672	12	2	683.368	1365.73	-0.214336	88.0633	9818	9818	MS2	20/118	HRT18_Billes.raw
		High	TLTIVDTGIGmTK	Unambiguous	3	2	P08238;P07900	M11(Oxidation)	CID	1	0	1	1	5.8608e+07	68.91	6.04085e-07	0	12.63	13	2	683.369	1365.73	0.32195	85.0739	9465	9465	MS2	20/118	HRT18_Billes.raw
	High		TLTIVDTGIGMTK	Unambiguous	3	2	P08238;P07900		CID	1	0	1	1	193188294	67.79	6.73682e-07	0	15.4163	3	2	675.371	1349.73	0.0855275	101.699	12999	12999	MS2	9/118	HRT18_Ac1010.raw
		High	TLTIVDTGIGMTK	Unambiguous	3	2	P08238;P07900		CID	1	0	1	1	1.04401e+08	67.67	4.87354e-07	0	16.8146	5	2	675.371	1349.73	-0.276234	101.806	10839	10839	MS2	9/118	HRT18_Billes_140329221156.raw
		High	TLTIVDTGIGMTK	Unambiguous	3	2	P08238;P07900		CID	1	0	1	1	1.09729e+08	67.64	6.97357e-07	0	8.43187	6	2	675.371	1349.73	-0.00491277	103.191	11016	11016	MS2	9/118	HRT18_Billes_140329221156.raw
		High	TLTIVDTGIGMTK	Unambiguous	3	2	P08238;P07900		CID	1	0	1	1	1.25695e+08	67.55	7.03169e-07	0	31.5332	7	2	675.371	1349.74	0.447288	101.652	11391	11391	MS2	9/118	HRT18_Billes.raw
		High	TLTIVDTGIGMTK	Unambiguous	3	2	P08238;P07900		CID	1	0	1	1	1.25695e+08	67.39	7.38678e-07	0	13.9119	11	2	675.371	1349.73	-0.185793	102.273	11470	11470	MS2	9/118	HRT18_Billes.raw
		High	HGLEVIYmIEPIDEYcVQQLK	Unambiguous	1	1	P07900	M8(Oxidation); C16(Carbamidomethyl)	CID	1	0	1	1	2.54683e+07	67.35	4.14174e-07	0	0	13	3	865.093	2593.26	-1.12006	111.665	12363	12363	MS2	14/186	HRT18_Billes_140329193821.raw
		High	YESLTDPSKLDSGK	Unambiguous	4	2	P07900;P08238		CID	1	0	1	1	7.94169e+06	67.25	8.28806e-07	1	0	100	2	770.381	1539.76	1.08289	53.7944	5648	5648	MS2	17/134	HRT18_Billes_140329193821.raw
	High		TLTIVDTGIGmTK	Unambiguous	3	2	P08238;P07900	M11(Oxidation)	CID	1	0	1	1	5.15869e+07	67.22	8.81968e-07	0	11.3291	12	2	683.368	1365.73	-0.124955	85.0522	10496	10496	MS2	11/118	HRT18_Ac1010_140330092455.raw
		High	TLTIVDTGIGMTK	Unambiguous	3	2	P08238;P07900		CID	1	0	1	1	1.11107e+08	67.05	7.98831e-07	0	42.6644	14	2	675.371	1349.73	0.266408	101.426	11000	11000	MS2	9/118	HRT18_Billes_140329193821.raw
	High		DQVANSAFVER	Unambiguous	1	1	P07900		CID	1	0	1	1	3.10568e+08	66.98	8.41878e-07	0	1.92041	2	2	618.305	1235.6	0.739146	48.9999	5656	5656	MS2	7/116	HRT18_Ac1010_140330065123.raw
	High		TLTIVDTGIGmTK	Unambiguous	3	2	P08238;P07900	M11(Oxidation)	CID	1	0	1	1	62962963	66.43	1.05792e-06	0	10.0389	10	2	683.368	1365.73	0.143188	87.9151	11197	11197	MS2	11/118	HRT18_Ac1010.raw
		High	TLTIVDTGIGmTK	Unambiguous	3	2	P08238;P07900	M11(Oxidation)	CID	1	0	1	1	5.1841e+07	66.4	1.06525e-06	0	9.67155	11	2	683.369	1365.73	0.232569	84.7444	9119	9119	MS2	20/118	HRT18_Billes_140329193821.raw
		High	SLTNDWEDHLAVK	Unambiguous	2	2	P07900;P08238		CID	1	0	1	1	230759386	66.4	9.73619e-07	0	26.4321	33	2	764.376	1527.74	0.0541865	88.4566	9864	9864	MS2	8/128	HRT18_Billes.raw
	High		HGLEVIYMIEPIDEYcVQQLK	Unambiguous	1	1	P07900	C16(Carbamidomethyl)	CID	1	0	1	1	2.03239e+08	66.37	5.88221e-07	0	7.20378	5	3	859.763	2577.27	0.262831	115.077	14851	14851	MS2	14/186	HRT18_Ac1010.raw
		High	KHLEINPDHSIIETLR	Unambiguous	1	1	P07900		CID	1	0	1	1	5.16919e+07	66.21	4.5473e-07	1	10.4707	30	4	479.515	1915.04	-0.365614	74.0053	7781	7781	MS2	9/170	HRT18_Billes_140329221156.raw
	High		TLTIVDTGIGmTK	Unambiguous	3	2	P08238;P07900	M11(Oxidation)	CID	1	0	1	1	60445180	66.13	1.14577e-06	0	7.94068	11	2	683.369	1365.73	0.411331	84.8796	10790	10790	MS2	10/118	HRT18_Ac1010.raw
	High		YYTSASGDEMVSLK	Unambiguous	1	1	P07900		CID	1	0	1	1	1.33307e+08	65.8	3.81389e-07	0	11.1956	5	2	775.856	1550.7	0.105805	76.3212	9646	9646	MS2	10/122	HRT18_Ac1010.raw
	High		EGLELPEDEEEKK	Unambiguous	5	3	P07900;P08238;Q58FF6		CID	1	0	1	1	3.88217e+07	65.61	7.14452e-07	1	14.219	17	2	772.871	1544.74	1.74001	51.8782	6149	6149	MS2	15/118	HRT18_Ac1010_140330092455.raw
	High		HFSVEGQLEFR	Unambiguous	5	2	P07900;P08238		CID	1	0	1	1	191344010	65.54	1.82912e-06	0	14.7478	7	2	674.836	1348.66	-0.184724	81.121	9989	9989	MS2	7/100	HRT18_Ac1010_140330092455.raw
	High		TLTIVDTGIGmTK	Unambiguous	3	2	P08238;P07900	M11(Oxidation)	CID	1	0	1	1	4.74542e+07	65.51	1.30753e-06	0	19.8303	31	2	683.369	1365.73	0.590093	84.2523	10195	10195	MS2	10/118	HRT18_Ac1010_140330065123.raw
	High		HFSVEGQLEFR	Unambiguous	5	2	P07900;P08238		CID	1	0	1	1	191463568	65.49	1.75143e-06	0	10.2261	4	2	674.835	1348.66	-0.637285	80.9846	10272	10272	MS2	7/100	HRT18_Ac1010.raw
		High	HFSVEGQLEFR	Unambiguous	5	2	P07900;P08238		CID	1	0	1	1	1.29493e+08	65.46	1.86312e-06	0	16.2296	6	2	674.836	1348.66	-0.184724	81.6076	8778	8778	MS2	7/100	HRT18_Billes_140329193821.raw
	High		HFSVEGQLEFR	Unambiguous	5	2	P07900;P08238		CID	1	0	1	1	1.91682e+08	65.42	1.88036e-06	0	13.5401	7	2	674.836	1348.66	-0.546772	80.8829	9765	9765	MS2	7/100	HRT18_Ac1010_140330065123.raw
	High		YYTSASGDEMVSLK	Unambiguous	1	1	P07900		CID	1	0	1	1	1.10221e+08	65.38	4.20115e-07	0	0	39	2	775.856	1550.7	0.263243	77.256	9489	9489	MS2	10/122	HRT18_Ac1010_140330092455.raw
	High		YYTSASGDEmVSLK	Unambiguous	1	1	P07900	M10(Oxidation)	CID	1	0	1	1	29630984	65.24	5.38608e-07	0	12.4057	49	2	783.853	1566.7	0.233778	57.574	6905	6905	MS2	12/122	HRT18_Ac1010_140330092455.raw
		High	HSQFIGYPITLFVEK	Unambiguous	2	1	P07900		CID	1	0	1	1	98873999	65.09	8.82765e-07	0	23.4336	10	2	889.978	1778.95	0.501772	111.811	12158	12158	MS2	13/160	HRT18_Billes_140329221156.raw
	High		TLTIVDTGIGmTK	Unambiguous	3	2	P08238;P07900	M11(Oxidation)	CID	1	0	1	1	54332028	64.86	1.51863e-06	0	24.6788	20	2	683.368	1365.73	-0.0355737	87.4031	10595	10595	MS2	20/118	HRT18_Ac1010_140330065123.raw
	High		YYTSASGDEmVSLK	Unambiguous	1	1	P07900	M10(Oxidation)	CID	1	0	1	1	3.59493e+07	64.76	6.34971e-07	0	16.5327	29	2	783.854	1566.7	1.24668	57.5799	7085	7085	MS2	12/122	HRT18_Ac1010.raw
	High		SLTNDWEDHLAVK	Unambiguous	2	2	P07900;P08238		CID	1	0	1	1	412213138	64.16	1.63076e-06	0	30.4058	21	2	764.376	1527.74	0.0541865	88.2599	11242	11242	MS2	10/128	HRT18_Ac1010.raw
		High	YYTSASGDEmVSLK	Unambiguous	1	1	P07900	M10(Oxidation)	CID	1	0	1	1	24710956	63.89	7.34975e-07	0	12.3938	100	2	783.854	1566.7	0.935017	57.6487	6068	6068	MS2	12/122	HRT18_Billes_140329193821.raw
	High		NPDDITNEEYGEFYK	Unambiguous	1	1	P07900		CID	1	0	1	1	3.61165e+08	63.44	4.51825e-07	0	30.214	3	2	917.394	1833.78	-0.400295	95.0627	11793	11793	MS2	11/158	HRT18_Ac1010_140330092455.raw
	High		SLTNDWEDHLAVK	Unambiguous	2	2	P07900;P08238		CID	1	0	1	1	315254360	62.98	2.13988e-06	0	22.8388	23	2	764.376	1527.74	0.373796	88.2339	10701	10701	MS2	10/128	HRT18_Ac1010_140330065123.raw
	High		YYTSASGDEMVSLK	Unambiguous	1	1	P07900		CID	1	0	1	1	9.63045e+07	62.96	7.33446e-07	0	14.0587	9	2	775.856	1550.71	0.735559	76.3081	9183	9183	MS2	20/122	HRT18_Ac1010_140330065123.raw
		High	YYTSASGDEmVSLK	Unambiguous	1	1	P07900	M10(Oxidation)	CID	1	0	1	1	2.76451e+07	62.85	9.8572e-07	0	33.5565	100	2	783.854	1566.7	1.55834	57.7212	5978	5978	MS2	12/122	HRT18_Billes_140329221156.raw
	High		HGLEVIYMIEPIDEYcVQQLK	Unambiguous	1	1	P07900	C16(Carbamidomethyl)	CID	1	0	1	1	166500249	62.65	1.5211e-06	0	3.9693	4	3	859.762	2577.27	-0.376585	115.049	14219	14219	MS2	18/186	HRT18_Ac1010_140330065123.raw
		High	DQVANSAFVER	Unambiguous	1	1	P07900		CID	1	0	1	1	1.69787e+08	62.62	2.29747e-06	0	2.0208	3	2	618.305	1235.6	0.739146	49.4692	5074	5074	MS2	7/116	HRT18_Billes_140329221156.raw
	High		DQVANSAFVER	Unambiguous	1	1	P07900		CID	1	0	1	1	4.06643e+08	62.61	2.41242e-06	0	1.54499	1	2	618.305	1235.6	0.34397	49.1521	5930	5930	MS2	7/116	HRT18_Ac1010.raw
	High		DQVANSAFVER	Unambiguous	1	1	P07900		CID	1	0	1	1	3.31858e+08	62.6	2.30807e-06	0	2.3422	1	2	618.305	1235.6	0.739146	49.3433	5817	5817	MS2	8/116	HRT18_Ac1010_140330092455.raw
	High		DQVANSAFVER	Unambiguous	1	1	P07900		CID	1	0	1	1	3.31858e+08	62.59	2.12061e-06	0	6.36051	14	2	618.304	1235.6	-0.150001	48.8022	5745	5745	MS2	8/116	HRT18_Ac1010_140330092455.raw
		High	DQVANSAFVER	Unambiguous	1	1	P07900		CID	1	0	1	1	2.0589e+08	62.57	2.46241e-06	0	2.23784	2	2	618.305	1235.6	0.640352	49.3539	5281	5281	MS2	7/116	HRT18_Billes.raw
		High	DQVANSAFVER	Unambiguous	1	1	P07900		CID	1	0	1	1	1.78937e+08	62.55	2.3348e-06	0	2.38584	3	2	618.305	1235.6	0.739146	49.307	5137	5137	MS2	7/116	HRT18_Billes_140329193821.raw
		High	DQVANSAFVER	Unambiguous	1	1	P07900		CID	1	0	1	1	2.0589e+08	62.53	2.12219e-06	0	2.83597	17	2	618.304	1235.6	-0.248796	48.8288	5216	5216	MS2	8/116	HRT18_Billes.raw
		High	DQVANSAFVER	Unambiguous	1	1	P07900		CID	1	0	1	1	1.69787e+08	62.48	2.48572e-06	0	6.64562	18	2	618.305	1235.6	0.34397	48.9081	5008	5008	MS2	7/116	HRT18_Billes_140329221156.raw
	High		DQVANSAFVER	Unambiguous	1	1	P07900		CID	1	0	1	1	3.10568e+08	62.43	2.54308e-06	0	12.907	20	2	618.304	1235.6	-0.0512071	48.4495	5584	5584	MS2	8/116	HRT18_Ac1010_140330065123.raw
		High	YYTSASGDEMVSLK	Unambiguous	1	1	P07900		CID	1	0	1	1	7.98772e+07	62.39	9.22826e-07	0	25.1701	100	2	775.857	1550.71	1.20787	76.0935	8428	8428	MS2	11/122	HRT18_Billes.raw
	High		VFIMDNcEELIPEYLNFIR	Unambiguous	1	1	P07900	C7(Carbamidomethyl)	CID	1	0	1	1	7.39403e+07	62.38	1.70538e-06	0	32.567	36	2	1208.09	2415.18	1.81358	124.212	16021	16021	MS2	10/186	HRT18_Ac1010.raw
	High		DQVANSAFVER	Unambiguous	1	1	P07900		CID	1	0	1	1	4.06643e+08	62.34	2.56716e-06	0	12.6257	19	2	618.305	1235.6	0.34397	48.5957	5855	5855	MS2	7/116	HRT18_Ac1010.raw
		High	DQVANSAFVER	Unambiguous	1	1	P07900		CID	1	0	1	1	1.78937e+08	62.25	2.62091e-06	0	14.4955	46	2	618.305	1235.6	0.442764	48.7687	5075	5075	MS2	7/116	HRT18_Billes_140329193821.raw
		High	SLTNDWEDHLAVK	Unambiguous	2	2	P07900;P08238		CID	1	0	1	1	209221064	62.06	2.55143e-06	0	35.5454	74	2	764.377	1527.75	1.33262	88.2677	9523	9523	MS2	8/128	HRT18_Billes_140329193821.raw
		High	HGLEVIYMIEPIDEYcVQQLK	Unambiguous	1	1	P07900	C16(Carbamidomethyl)	CID	1	0	1	1	1.00873e+08	62.05	1.62171e-06	0	2.95258	6	3	859.763	2577.28	0.973292	115.042	13180	13180	MS2	20/186	HRT18_Billes.raw
	High		YYTSASGDEMVSLK	Unambiguous	1	1	P07900		CID	1	0	1	1	1.33307e+08	61.99	9.16997e-07	0	19.5134	26	2	775.856	1550.7	0.184524	75.779	9571	9571	MS2	12/122	HRT18_Ac1010.raw
	High		DQVANSAFVER	Unambiguous	1	1	P07900		CID	1	0	1	1	4.06643e+08	61.96	2.8019e-06	0	6.75794	10	2	618.305	1235.6	0.245176	49.7265	6008	6008	MS2	7/116	HRT18_Ac1010.raw
		High	DQVANSAFVER	Unambiguous	1	1	P07900		CID	1	0	1	1	1.78937e+08	61.69	2.94774e-06	0	14.8247	39	2	618.305	1235.6	1.72709	49.9302	5206	5206	MS2	7/116	HRT18_Billes_140329193821.raw
		High	DQVANSAFVER	Unambiguous	1	1	P07900		CID	1	0	1	1	2.0589e+08	61.67	2.96135e-06	0	7.37349	22	2	618.305	1235.6	1.62829	49.9167	5348	5348	MS2	7/116	HRT18_Billes.raw
	High		ADLINNLGTIAK	Unambiguous	4	2	P07900;P08238		CID	1	0	1	1	750403394	61.65	2.59886e-06	0	2.55693	1	2	621.856	1242.71	0.16145	99.1164	12669	12669	MS2	17/116	HRT18_Ac1010.raw
		High	EGLELPEDEEEKK	Unambiguous	5	3	P07900;P08238;Q58FF6		CID	1	0	1	1	1.97847e+07	61.3	2.0386e-06	1	15.1972	37	2	772.871	1544.74	1.50294	51.9524	5588	5588	MS2	16/118	HRT18_Billes.raw
		High	EDQTEYLEER	Unambiguous	4	3	P07900;P08238;Q58FF6		CID	1	0	1	1	437126188	61.24	1.08985e-06	0	10.9451	2	2	656.288	1311.57	-0.533585	46.5559	4727	4727	MS2	7/102	HRT18_Billes_140329221156.raw
	High		HGLEVIYMIEPIDEYcVQQLK	Unambiguous	1	1	P07900	C16(Carbamidomethyl)	CID	1	0	1	1	1.68651e+08	60.94	2.17452e-06	0	4.48769	4	3	859.762	2577.27	-0.163446	115.129	14484	14484	MS2	20/186	HRT18_Ac1010_140330092455.raw
		High	HFSVEGQLEFR	Unambiguous	5	2	P07900;P08238		CID	1	0	1	1	114849334	60.89	5.33631e-06	0	14.0921	12	2	674.836	1348.66	-0.0942122	81.1768	9026	9026	MS2	7/100	HRT18_Billes.raw
		High	HFSVEGQLEFR	Unambiguous	5	2	P07900;P08238		CID	1	0	1	1	1.17621e+08	60.87	5.36094e-06	0	19.7762	7	2	674.836	1348.66	-0.184724	81.8173	8644	8644	MS2	7/100	HRT18_Billes_140329221156.raw
		High	HFSVEGQLEFR	Unambiguous	5	2	P07900;P08238		CID	1	0	1	1	1.17621e+08	60.86	5.3733e-06	0	17.0731	17	2	674.836	1348.66	-0.275236	81.207	8577	8577	MS2	7/100	HRT18_Billes_140329221156.raw
		High	HFSVEGQLEFR	Unambiguous	5	2	P07900;P08238		CID	1	0	1	1	114849334	60.84	5.31569e-06	0	19.509	6	2	674.836	1348.66	-0.00370019	81.7408	9091	9091	MS2	7/100	HRT18_Billes.raw
	High		SLTNDWEDHLAVK	Unambiguous	2	2	P07900;P08238		CID	1	0	1	1	315254360	60.77	3.26636e-06	0	9.35505	22	2	764.376	1527.75	0.853209	89.3206	10836	10836	MS2	10/128	HRT18_Ac1010_140330065123.raw
	High		TLTIVDTGIGmTK	Unambiguous	3	2	P08238;P07900	M11(Oxidation)	CID	1	0	1	1	60445180	60.59	4.10297e-06	0	14.2459	19	2	683.369	1365.73	0.500712	84.3827	10726	10726	MS2	10/118	HRT18_Ac1010.raw
	High		YYTSASGDEMVSLK	Unambiguous	1	1	P07900		CID	1	0	1	1	1.33307e+08	60.38	1.60339e-06	0	8.33592	36	2	775.855	1550.7	-0.523949	76.9146	9728	9728	MS2	10/122	HRT18_Ac1010.raw
	High		KHLEINPDHSIIETLR	Unambiguous	1	1	P07900		CID	1	0	1	1	7.10663e+07	60.19	2.29727e-06	1	8.63038	7	4	479.515	1915.04	-0.110642	74.1458	9079	9079	MS2	10/170	HRT18_Ac1010_140330092455.raw
	High		HNDDEQYAWESSAGGSFTVR	Unambiguous	3	2	P07900;P08238		CID	1	0	1	1	1.33621e+08	60.17	9.59334e-07	0	1.11472	4	3	752.658	2255.96	0.101641	93.1484	11542	11542	MS2	16/218	HRT18_Ac1010_140330092455.raw
		High	TLTIVDTGIGmTK	Unambiguous	3	2	P08238;P07900	M11(Oxidation)	CID	1	0	1	1	59279208	60.09	4.11386e-06	0	33.0059	26	2	683.368	1365.73	-0.303717	87.5259	9755	9755	MS2	10/118	HRT18_Billes.raw
		High	VFImDNcEELIPEYLNFIR	Unambiguous	1	1	P07900	M4(Oxidation); C7(Carbamidomethyl)	CID	1	0	1	1	1.22074e+07	60.05	2.71852e-06	0	12.2629	35	2	1216.09	2431.17	0.981023	121.809	13636	13636	MS2	8/186	HRT18_Billes_140329193821.raw
	High		VFIMDNcEELIPEYLNFIR	Unambiguous	1	1	P07900	C7(Carbamidomethyl)	CID	1	0	1	1	7.39403e+07	59.97	2.86976e-06	0	10.4972	13	2	1208.09	2415.18	1.51032	124.772	16085	16085	MS2	8/186	HRT18_Ac1010.raw
	High		TLTIVDTGIGmTK	Unambiguous	3	2	P08238;P07900	M11(Oxidation)	CID	1	0	1	1	58336448	59.7	5.41117e-06	0	32.1406	23	2	683.369	1365.73	0.768855	87.6199	10830	10830	MS2	7/118	HRT18_Ac1010_140330092455.raw
	High		HNDDEQYAWESSAGGSFTVR	Unambiguous	3	2	P07900;P08238		CID	1	0	1	1	111421287	59.62	1.08885e-06	0	0	8	3	752.658	2255.96	-0.385351	93.6711	11385	11385	MS2	18/218	HRT18_Ac1010_140330065123.raw
	High		KHLEINPDHSIIETLR	Unambiguous	1	1	P07900		CID	1	0	1	1	7.10663e+07	59.42	1.88575e-06	1	18.3298	14	4	479.515	1915.04	-0.939301	73.6454	9014	9014	MS2	10/170	HRT18_Ac1010_140330092455.raw
	High		HSQFIGYPITLFVEK	Unambiguous	2	1	P07900		CID	1	0	1	1	2.11718e+08	59.24	2.56117e-06	0	35.5374	12	2	889.979	1778.95	1.87416	111.59	13749	13749	MS2	8/160	HRT18_Ac1010_140330065123.raw
	High		DQVANSAFVER	Unambiguous	1	1	P07900		CID	1	0	1	1	3.10568e+08	59.09	5.36401e-06	0	19.4007	13	2	618.305	1235.6	1.23312	49.5319	5726	5726	MS2	8/116	HRT18_Ac1010_140330065123.raw
	High		HSQFIGYPITLFVEK	Unambiguous	2	1	P07900		CID	1	0	1	1	2.11718e+08	59.09	3.26773e-06	0	7.80438	3	2	889.977	1778.95	-0.39028	112.14	13824	13824	MS2	8/160	HRT18_Ac1010_140330065123.raw
		High	HSQFIGYPITLFVEK	Unambiguous	2	1	P07900		CID	1	0	1	1	1.27257e+08	59.08	2.65729e-06	0	21.83	8	2	889.979	1778.95	1.94278	111.726	12741	12741	MS2	8/160	HRT18_Billes.raw
		High	TLTIVDTGIGmTK	Unambiguous	3	2	P08238;P07900	M11(Oxidation)	CID	1	0	1	1	53366514	58.96	5.9717e-06	0	33.1802	30	2	683.369	1365.73	0.411331	87.3637	9420	9420	MS2	10/118	HRT18_Billes_140329193821.raw
	High		ADLINNLGTIAK	Unambiguous	4	2	P07900;P08238		CID	1	0	1	1	717407509	58.9	4.89535e-06	0	3.11156	1	2	621.856	1242.7	-0.329698	99.3542	12343	12343	MS2	15/116	HRT18_Ac1010_140330092455.raw
	High		HSQFIGYPITLFVEK	Unambiguous	2	1	P07900		CID	1	0	1	1	2.27918e+08	58.73	2.8803e-06	0	12.9726	5	2	889.979	1778.95	1.80554	112.336	14103	14103	MS2	8/160	HRT18_Ac1010_140330092455.raw
		High	SLTNDWEDHLAVK	Unambiguous	2	2	P07900;P08238		CID	1	0	1	1	209221064	58.65	5.93594e-06	0	20.2801	33	2	764.376	1527.74	0.693405	89.3153	9639	9639	MS2	11/128	HRT18_Billes_140329193821.raw
	High		LVTSPccIVTSTYGWTANMER	Unambiguous	1	1	P07900	C6(Carbamidomethyl); C7(Carbamidomethyl)	CID	1	0	1	1	9.1872e+07	58.49	2.26527e-06	0	10.3221	6	3	816.045	2446.12	0.511711	112.426	14489	14489	MS2	18/200	HRT18_Ac1010.raw
	High		EGLELPEDEEEKK	Unambiguous	5	3	P07900;P08238;Q58FF6		CID	1	0	1	1	2.89824e+07	58.42	3.74088e-06	1	5.5329	38	2	772.87	1544.73	-0.0775254	51.1411	5934	5934	MS2	10/118	HRT18_Ac1010_140330065123.raw
	High		HNDDEQYAWESSAGGSFTVR	Unambiguous	3	2	P07900;P08238		CID	1	0	1	1	1.33621e+08	58.19	1.51346e-06	0	4.04143	28	3	752.657	2255.96	-0.628847	92.6819	11482	11482	MS2	11/218	HRT18_Ac1010_140330092455.raw
		High	SLTNDWEDHLAVK	Unambiguous	2	2	P07900;P08238		CID	1	0	1	1	182732506	58.14	5.98501e-06	0	29.1657	85	2	764.376	1527.75	0.933111	88.5354	9376	9376	MS2	10/128	HRT18_Billes_140329221156.raw
	High		HNDDEQYAWESSAGGSFTVR	Unambiguous	3	2	P07900;P08238		CID	1	0	1	1	78721444	58.05	1.56304e-06	0	5.90532	9	3	752.657	2255.96	-0.628847	93.7504	11966	11966	MS2	17/218	HRT18_Ac1010.raw
		High	HGLEVIYMIEPIDEYcVQQLK	Unambiguous	1	1	P07900	C16(Carbamidomethyl)	CID	1	0	1	1	8.05337e+07	57.93	4.02661e-06	0	5.75862	5	3	859.763	2577.27	0.547016	115.189	12597	12597	MS2	20/186	HRT18_Billes_140329221156.raw
		High	HNDDEQYAWESSAGGSFTVR	Unambiguous	3	2	P07900;P08238		CID	1	0	1	1	87134126	57.87	1.62918e-06	0	0.596248	7	3	752.658	2255.96	0.101641	93.2598	9886	9886	MS2	24/218	HRT18_Billes_140329221156.raw
		High	HSQFIGYPITLFVEK	Unambiguous	2	1	P07900		CID	1	0	1	1	1.23782e+08	57.84	4.68646e-06	0	0	13	2	889.978	1778.95	0.570391	112.299	12448	12448	MS2	19/160	HRT18_Billes_140329193821.raw
		High	TLTIVDTGIGmTK	Unambiguous	3	2	P08238;P07900	M11(Oxidation)	CID	1	0	1	1	48560797	57.83	7.66396e-06	0	29.9478	32	2	683.368	1365.73	-0.0355737	87.6109	9271	9271	MS2	10/118	HRT18_Billes_140329221156.raw
	High		HSQFIGYPITLFVEK	Unambiguous	2	1	P07900		CID	1	0	1	1	2.37465e+08	57.81	4.71894e-06	0	0	10	2	889.978	1778.95	0.639011	111.653	14382	14382	MS2	13/160	HRT18_Ac1010.raw
	High		HNDDEQYAWESSAGGSFTVR	Unambiguous	3	2	P07900;P08238		CID	1	0	1	1	78721444	57.79	1.65947e-06	0	0	4	3	752.658	2255.96	-0.141855	93.1601	11888	11888	MS2	11/218	HRT18_Ac1010.raw
		High	TLTIVDTGIGmTK	Unambiguous	3	2	P08238;P07900	M11(Oxidation)	CID	1	0	1	1	4.44718e+07	57.53	8.91849e-06	0	47.7777	98	2	683.369	1365.73	1.12638	84.4652	8926	8926	MS2	9/118	HRT18_Billes_140329221156.raw
	High		TLTIVDTGIGmTK	Unambiguous	3	2	P08238;P07900	M11(Oxidation)	CID	1	0	1	1	5.15869e+07	57.48	9.02176e-06	0	34.257	36	2	683.369	1365.73	0.947617	84.566	10435	10435	MS2	9/118	HRT18_Ac1010_140330092455.raw
		High	ELISNSSDALDK	Unambiguous	2	1	P07900		CID	1	0	1	1	2.2288e+08	57.42	9.6001e-06	0	14.7873	4	2	646.323	1291.64	0.157692	53.9985	5666	5666	MS2	8/122	HRT18_Billes_140329193821.raw
		High	HNDDEQYAWESSAGGSFTVR	Unambiguous	3	2	P07900;P08238		CID	1	0	1	1	6.57494e+07	57.06	1.96322e-06	0	1.0622	7	3	752.658	2255.96	0.0204756	93.3297	10424	10424	MS2	15/218	HRT18_Billes.raw
	High		HNDDEQYAWESSAGGSFTVR	Unambiguous	3	2	P07900;P08238		CID	1	0	1	1	111421287	56.99	1.99512e-06	0	2.22075	20	3	752.658	2255.96	0.263971	92.6214	11252	11252	MS2	11/218	HRT18_Ac1010_140330065123.raw
	High		YESLTDPSKLDSGK	Unambiguous	4	2	P07900;P08238		CID	1	0	1	1	2.06203e+07	56.95	8.88081e-06	1	0	40	2	770.381	1539.75	0.210825	53.6181	6382	6382	MS2	10/134	HRT18_Ac1010_140330092455.raw
		High	HFSVEGQLEFR	Unambiguous	5	2	P07900;P08238		CID	1	0	1	1	1.29493e+08	56.6	1.43298e-05	0	18.8359	14	2	674.836	1348.66	-0.275236	81.0169	8713	8713	MS2	9/100	HRT18_Billes_140329193821.raw
	High		KHLEINPDHSIIETLR	Unambiguous	1	1	P07900		CID	1	0	1	1	3.55188e+07	56.33	4.88899e-06	1	25.3263	19	3	639.018	1915.04	0.565681	73.4227	9252	9252	MS2	11/170	HRT18_Ac1010.raw
		High	VFIMDNcEELIPEYLNFIR	Unambiguous	1	1	P07900	C7(Carbamidomethyl)	CID	1	0	1	1	4.33159e+07	56.21	6.94062e-06	0	10.6588	27	2	1208.09	2415.18	1.30815	124.738	14322	14322	MS2	8/186	HRT18_Billes.raw
		High	ADLINNLGTIAK	Unambiguous	4	2	P07900;P08238		CID	1	0	1	1	4.9593e+08	56.18	9.15764e-06	0	1.99262	1	2	621.856	1242.71	-0.133239	99.3011	11126	11126	MS2	15/116	HRT18_Billes.raw
		High	YESLTDPSKLDSGK	Unambiguous	4	2	P07900;P08238		CID	1	0	1	1	9.96661e+06	56.17	9.78262e-06	1	0	54	2	770.382	1539.76	1.71713	53.8438	5815	5815	MS2	15/134	HRT18_Billes.raw
	High		SLTNDWEDHLAVK	Unambiguous	2	2	P07900;P08238		CID	1	0	1	1	412213138	56.09	1.00875e-05	0	12.0455	17	2	764.377	1527.75	1.49243	89.3739	11388	11388	MS2	10/128	HRT18_Ac1010.raw
		High	ADLINNLGTIAK	Unambiguous	4	2	P07900;P08238		CID	1	0	1	1	3.8163e+08	55.95	9.6557e-06	0	2.45998	1	2	621.856	1242.71	-0.231468	99.3651	10575	10575	MS2	16/116	HRT18_Billes_140329221156.raw
	High		HNDDEQYAWESSAGGSFTVR	Unambiguous	3	2	P07900;P08238		CID	1	0	1	1	111421287	55.9	2.56431e-06	0	0	5	3	752.658	2255.96	0.0204756	93.1254	11315	11315	MS2	18/218	HRT18_Ac1010_140330065123.raw
		High	TLTIVDTGIGmTK	Unambiguous	3	2	P08238;P07900	M11(Oxidation)	CID	1	0	1	1	5.1841e+07	55.78	1.22872e-05	0	31.2456	65	2	683.369	1365.73	0.232569	84.2434	9066	9066	MS2	9/118	HRT18_Billes_140329193821.raw
		High	VFIMDNcEELIPEYLNFIR	Unambiguous	1	1	P07900	C7(Carbamidomethyl)	CID	1	0	1	1	2.92709e+07	55.38	7.82283e-06	0	2.33041	25	2	1208.09	2415.17	0.802718	124.233	13626	13626	MS2	12/186	HRT18_Billes_140329221156.raw
	High		YESLTDPSKLDSGK	Unambiguous	4	2	P07900;P08238		CID	1	0	1	1	1.59174e+07	55.37	1.35037e-05	1	0	58	2	770.382	1539.76	1.40001	53.4268	6240	6240	MS2	9/134	HRT18_Ac1010_140330065123.raw
		High	YIDQEELNK	Unambiguous	4	2	P07900;P08238		CID	1	0	1	1	3.2251e+08	55.28	1.76407e-05	0	1.36515	1	2	576.282	1151.56	-0.231438	36.9467	3623	3623	MS2	6/80	HRT18_Billes_140329221156.raw
	High		YYTSASGDEMVSLK	Unambiguous	1	1	P07900		CID	1	0	1	1	9.63045e+07	55.07	4.66757e-06	0	22.2649	28	2	775.856	1550.7	-0.209072	75.7187	9104	9104	MS2	12/122	HRT18_Ac1010_140330065123.raw
	High		TLTIVDTGIGmTK	Unambiguous	3	2	P08238;P07900	M11(Oxidation)	CID	1	0	1	1	62962963	55.03	1.46034e-05	0	33.8621	22	2	683.368	1365.73	-0.214336	87.3616	11124	11124	MS2	8/118	HRT18_Ac1010.raw
	High		HLEINPDHSIIETLR	Unambiguous	1	1	P07900		CID	1	0	1	1	3.31979e+08	55	1.21748e-05	0	1.06416	1	3	596.32	1786.94	-0.179754	90.8195	11029	11029	MS2	9/152	HRT18_Ac1010_140330065123.raw
		High	KHLEINPDHSIIETLR	Unambiguous	1	1	P07900		CID	1	0	1	1	5.63394e+07	55	6.00833e-06	1	0.934138	10	4	479.515	1915.04	-0.238128	74.2832	7944	7944	MS2	15/170	HRT18_Billes_140329193821.raw
	High		ADLINNLGTIAK	Unambiguous	4	2	P07900;P08238		CID	1	0	1	1	750403394	54.72	1.28169e-05	0	4.51492	1	2	621.856	1242.7	-0.427927	99.6448	12735	12735	MS2	15/116	HRT18_Ac1010.raw
		High	HNDDEQYAWESSAGGSFTVR	Unambiguous	3	2	P07900;P08238		CID	1	0	1	1	9.59548e+07	54.65	3.41956e-06	0	5.14681	31	3	752.658	2255.96	-0.385351	92.4583	9990	9990	MS2	11/218	HRT18_Billes_140329193821.raw
		High	EDQTEYLEER	Unambiguous	4	3	P07900;P08238;Q58FF6		CID	1	0	1	1	437126188	54.54	5.80075e-06	0	4.55437	68	2	656.289	1311.57	0.304062	46.0737	4664	4664	MS2	8/102	HRT18_Billes_140329221156.raw
		High	HNDDEQYAWESSAGGSFTVR	Unambiguous	3	2	P07900;P08238		CID	1	0	1	1		54.45	3.58072e-06	0	5.49863	42	3	752.658	2255.96	0.345137	95.3282	10133	10133	MS2	12/218	HRT18_Billes_140329221156.raw
		High	HNDDEQYAWESSAGGSFTVR	Unambiguous	3	2	P07900;P08238		CID	1	0	1	1	87134126	54.28	3.72366e-06	0	2.65006	13	3	752.658	2255.96	0.101641	94.023	9974	9974	MS2	12/218	HRT18_Billes_140329221156.raw
		High	APFDLFENR	Unambiguous	1	1	P07900		CID	1	0	1	1	62636717	54.19	1.84817e-05	0	3.30964	4	2	554.775	1108.54	0.0384531	105.16	11491	11491	MS2	8/72	HRT18_Billes_140329193821.raw
	High		EDQTEYLEER	Unambiguous	4	3	P07900;P08238;Q58FF6		CID	1	0	1	1	9.65096e+08	54.12	7.16427e-06	0	3.06055	1	2	656.289	1311.57	0.676349	46.4405	5558	5558	MS2	6/102	HRT18_Ac1010.raw
		High	YIDQEELNK	Unambiguous	4	2	P07900;P08238		CID	1	0	1	1	3.41597e+08	54.12	2.30418e-05	0	21.8241	31	2	576.282	1151.56	-0.337442	36.2865	3601	3601	MS2	7/80	HRT18_Billes_140329193821.raw
	High		HFSVEGQLEFR	Unambiguous	5	2	P07900;P08238		CID	1	0	1	1	191344010	53.83	2.7117e-05	0	22.4703	5	2	674.836	1348.66	-0.275236	81.714	10066	10066	MS2	9/100	HRT18_Ac1010_140330092455.raw
		High	EDQTEYLEER	Unambiguous	4	3	P07900;P08238;Q58FF6		CID	1	0	1	1	385288912	53.82	6.84674e-06	0	5.30657	2	2	656.289	1311.57	0.397134	46.5468	4932	4932	MS2	7/102	HRT18_Billes.raw
		High	HNDDEQYAWESSAGGSFTVR	Unambiguous	3	2	P07900;P08238		CID	1	0	1	1	9.59548e+07	53.81	4.14925e-06	0	0	7	3	752.658	2255.96	-0.141855	93.0369	10055	10055	MS2	12/218	HRT18_Billes_140329193821.raw
		High	YYTSASGDEmVSLK	Unambiguous	1	1	P07900	M10(Oxidation)	CID	1	0	1	1	2.76451e+07	53.76	7.57308e-06	0	20.9258	26	2	783.854	1566.7	0.623356	58.1711	6025	6025	MS2	12/122	HRT18_Billes_140329221156.raw
		High	LVTSPccIVTSTYGWTANMER	Unambiguous	1	1	P07900	C6(Carbamidomethyl); C7(Carbamidomethyl)	CID	1	0	1	1	4.60842e+07	53.6	6.98425e-06	0	3.85319	7	3	816.046	2446.12	0.885988	112.443	12467	12467	MS2	17/200	HRT18_Billes_140329193821.raw
		High	LVTSPccIVTSTYGWTANMER	Unambiguous	1	1	P07900	C6(Carbamidomethyl); C7(Carbamidomethyl)	CID	1	0	1	1	53156641	53.58	6.79723e-06	0	7.03008	5	3	816.045	2446.12	0.586567	112.521	12847	12847	MS2	16/200	HRT18_Billes.raw
		High	YYTSASGDEmVSLK	Unambiguous	1	1	P07900	M10(Oxidation)	CID	1	0	1	1	2.49299e+07	53.45	9.03712e-06	0	29.5505	25	2	783.854	1566.7	1.16876	58.0487	6298	6298	MS2	12/122	HRT18_Billes.raw
		High	cLELFTELAEDKENYK	Unambiguous	1	1	P07900	C1(Carbamidomethyl)	CID	1	0	1	1	3.18932e+07	53.44	1.5625e-05	1	19.6982	9	3	667.987	2001.95	-0.966831	108.296	11912	11912	MS2	18/148	HRT18_Billes_140329193821.raw
		High	ADLINNLGTIAK	Unambiguous	4	2	P07900;P08238		CID	1	0	1	1	3.8163e+08	53.43	1.72498e-05	0	11.2473	7	2	621.857	1242.71	0.357909	99.896	10631	10631	MS2	14/116	HRT18_Billes_140329221156.raw
		High	EDQTEYLEER	Unambiguous	4	3	P07900;P08238;Q58FF6		CID	1	0	1	1	448081199	53.39	7.55934e-06	0	8.11688	2	2	656.289	1311.57	0.397134	46.9215	4855	4855	MS2	7/102	HRT18_Billes_140329193821.raw
	High		HNDDEQYAWESSAGGSFTVR	Unambiguous	3	2	P07900;P08238		CID	1	0	1	1		53.17	4.80806e-06	0	15.3143	12	3	752.658	2255.96	0.101641	94.3572	12047	12047	MS2	13/218	HRT18_Ac1010.raw
	High		HFSVEGQLEFR	Unambiguous	5	2	P07900;P08238		CID	1	0	1	1	191463568	53.13	3.18597e-05	0	27.4776	4	2	674.836	1348.66	-0.365748	81.5588	10349	10349	MS2	9/100	HRT18_Ac1010.raw
	High		YESLTDPSK	Unambiguous	5	3	P07900;P08238;Q58FF6		CID	1	0	1	1	447261158	52.91	3.65853e-05	0	7.85349	1	2	520.25	1039.49	-0.54003	31.6589	3364	3364	MS2	7/76	HRT18_Ac1010_140330092455.raw
		High	HLEINPDHSIIETLR	Unambiguous	1	1	P07900		CID	1	0	1	1	2.15307e+08	52.91	2.0979e-05	0	21.2273	20	3	596.32	1786.95	1.2548	90.3611	9758	9758	MS2	10/152	HRT18_Billes_140329193821.raw
		High	YESLTDPSKLDSGK	Unambiguous	4	2	P07900;P08238		CID	1	0	1	1	8.72316e+06	52.85	2.28272e-05	1	0	91	2	770.381	1539.76	0.924336	53.8689	5564	5564	MS2	11/134	HRT18_Billes_140329221156.raw
	High		HSQFIGYPITLFVEK	Unambiguous	2	1	P07900		CID	1	0	1	1	2.37465e+08	52.78	1.50261e-05	0	4.57988	3	2	889.978	1778.95	0.433153	112.191	14456	14456	MS2	12/160	HRT18_Ac1010.raw
		High	YYTSASGDEMVSLK	Unambiguous	1	1	P07900		CID	1	0	1	1	7.98772e+07	52.72	8.28575e-06	0	21.6995	44	2	775.857	1550.71	1.44403	77.1242	8556	8556	MS2	12/122	HRT18_Billes.raw
		High	cLELFTELAEDKENYK	Unambiguous	1	1	P07900	C1(Carbamidomethyl)	CID	1	0	1	1	2.46866e+07	52.66	1.9241e-05	1	18.9791	12	3	667.987	2001.94	-1.24122	108.363	11703	11703	MS2	11/148	HRT18_Billes_140329221156.raw
		High	HLEINPDHSIIETLR	Unambiguous	1	1	P07900		CID	1	0	1	1	2.39164e+08	52.25	2.62091e-05	0	3.3282	2	3	596.319	1786.94	-0.487159	91.1191	10169	10169	MS2	11/152	HRT18_Billes.raw
	High		LVTSPccIVTSTYGWTANMER	Unambiguous	1	1	P07900	C6(Carbamidomethyl); C7(Carbamidomethyl)	CID	1	0	1	1	70566644	52.11	9.53524e-06	0	20.2247	5	3	816.045	2446.12	0.137434	112.381	13858	13858	MS2	17/200	HRT18_Ac1010_140330065123.raw
	High		VFIMDNcEELIPEYLNFIR	Unambiguous	1	1	P07900	C7(Carbamidomethyl)	CID	1	0	1	1	6.6424e+07	51.95	1.88288e-05	0	7.31493	21	2	1208.09	2415.18	1.71249	124.327	15634	15634	MS2	22/186	HRT18_Ac1010_140330092455.raw
		High	ADLINNLGTIAK	Unambiguous	4	2	P07900;P08238		CID	1	0	1	1	419150921	51.7	2.56912e-05	0	14.2952	6	2	621.856	1242.71	0.16145	99.61	10802	10802	MS2	15/116	HRT18_Billes_140329193821.raw
	High		HLEINPDHSIIETLR	Unambiguous	1	1	P07900		CID	1	0	1	1	4.21722e+08	51.68	2.61493e-05	0	0.858091	1	3	596.32	1786.94	-0.282222	90.8802	11591	11591	MS2	9/152	HRT18_Ac1010.raw
		High	HLEINPDHSIIETLR	Unambiguous	1	1	P07900		CID	1	0	1	1	1.86289e+08	51.43	2.84182e-05	0	20.1126	34	3	596.321	1786.95	1.66468	90.6195	9603	9603	MS2	12/152	HRT18_Billes_140329221156.raw
		High	ELISNSSDALDK	Unambiguous	2	1	P07900		CID	1	0	1	1	283075658	51.28	3.94708e-05	0	17.9777	4	2	646.323	1291.64	0.252201	54.0258	5835	5835	MS2	8/122	HRT18_Billes.raw
		High	HNDDEQYAWESSAGGSFTVR	Unambiguous	3	2	P07900;P08238		CID	1	0	1	1	87134126	51.14	7.67308e-06	0	11.3307	46	3	752.658	2255.96	0.182806	92.7262	9827	9827	MS2	11/218	HRT18_Billes_140329221156.raw
	High		YIDQEELNK	Unambiguous	4	2	P07900;P08238		CID	1	0	1	1	7.99508e+08	51.1	4.61867e-05	0	2.2472	1	2	576.282	1151.56	-0.337442	36.5513	4132	4132	MS2	6/80	HRT18_Ac1010.raw
	High		HFSVEGQLEFR	Unambiguous	5	2	P07900;P08238		CID	1	0	1	1	1.91682e+08	51.07	4.84609e-05	0	11.8886	4	2	674.835	1348.66	-0.637285	81.3888	9830	9830	MS2	8/100	HRT18_Ac1010_140330065123.raw
		High	YESLTDPSK	Unambiguous	5	3	P07900;P08238;Q58FF6		CID	1	0	1	1	2.32307e+08	51.06	5.60152e-05	0	7.52484	2	2	520.25	1039.49	-0.657462	31.6946	3004	3004	MS2	7/76	HRT18_Billes_140329221156.raw
		High	YIDQEELNK	Unambiguous	4	2	P07900;P08238		CID	1	0	1	1	3.41597e+08	51.01	4.71538e-05	0	2.19157	1	2	576.283	1151.56	-0.125433	36.8237	3665	3665	MS2	6/80	HRT18_Billes_140329193821.raw
	High		ADLINNLGTIAK	Unambiguous	4	2	P07900;P08238		CID	1	0	1	1	717407509	50.9	3.08876e-05	0	5.89032	3	2	621.856	1242.71	-0.231468	99.9072	12409	12409	MS2	16/116	HRT18_Ac1010_140330092455.raw
		High	YYTSASGDEmVSLK	Unambiguous	1	1	P07900	M10(Oxidation)	CID	1	0	1	1	2.49299e+07	50.87	1.47324e-05	0	19.9636	100	2	783.854	1566.7	0.701271	57.5343	6239	6239	MS2	11/122	HRT18_Billes.raw
		High	HNDDEQYAWESSAGGSFTVR	Unambiguous	3	2	P07900;P08238		CID	1	0	1	1	9.59548e+07	50.83	8.24081e-06	0	3.69473	12	3	752.658	2255.96	0.0204756	93.6118	10124	10124	MS2	12/218	HRT18_Billes_140329193821.raw
	High		LVTSPccIVTSTYGWTANMER	Unambiguous	1	1	P07900	C6(Carbamidomethyl); C7(Carbamidomethyl)	CID	1	0	1	1	62890262	50.75	1.30416e-05	0	0	7	2	1223.56	2446.12	-0.755335	112.506	14500	14500	MS2	14/200	HRT18_Ac1010.raw
		High	YYTSASGDEmVSLK	Unambiguous	1	1	P07900	M10(Oxidation)	CID	1	0	1	1	24710956	50.73	1.5215e-05	0	22.7182	25	2	783.854	1566.7	0.311693	58.1086	6118	6118	MS2	12/122	HRT18_Billes_140329193821.raw
	High		YESLTDPSKLDSGK	Unambiguous	4	2	P07900;P08238		CID	1	0	1	1	2.12776e+07	50.62	3.81463e-05	1	0	31	2	770.381	1539.76	0.924336	53.6125	6537	6537	MS2	18/134	HRT18_Ac1010.raw
	High		YYTSASGDEMVSLK	Unambiguous	1	1	P07900		CID	1	0	1	1	1.10221e+08	50.49	1.29529e-05	0	36.2223	43	2	775.856	1550.7	0.341963	76.0874	9333	9333	MS2	11/122	HRT18_Ac1010_140330092455.raw
		High	VFImDNcEELIPEYLNFIR	Unambiguous	1	1	P07900	M4(Oxidation); C7(Carbamidomethyl)	CID	1	0	1	1	1.05382e+07	50.47	2.42306e-05	0	9.45291	26	2	1216.09	2431.17	0.278076	121.778	14003	14003	MS2	22/186	HRT18_Billes.raw
	High		HLEINPDHSIIETLR	Unambiguous	1	1	P07900		CID	1	0	1	1		50.42	3.76746e-05	0	25.0748	11	3	596.319	1786.94	-1.71678	91.5036	11674	11674	MS2	9/152	HRT18_Ac1010.raw
	High		YIDQEELNK	Unambiguous	4	2	P07900;P08238		CID	1	0	1	1	5.89242e+08	50.25	5.61716e-05	0	2.0358	1	2	576.282	1151.56	-0.337442	36.7248	3977	3977	MS2	7/80	HRT18_Ac1010_140330065123.raw
		High	EGLELPEDEEEKK	Unambiguous	5	3	P07900;P08238;Q58FF6		CID	1	0	1	1	1.86951e+07	50.18	2.3985e-05	1	13.5209	67	2	772.87	1544.73	0.317592	51.5189	5381	5381	MS2	16/118	HRT18_Billes_140329193821.raw
	High		YIDQEELNK	Unambiguous	4	2	P07900;P08238		CID	1	0	1	1	662725856	50.11	5.80119e-05	0	2.27026	1	2	576.283	1151.56	-0.125433	36.8771	4099	4099	MS2	7/80	HRT18_Ac1010_140330092455.raw
	High		HSQFIGYPITLFVEK	Unambiguous	2	1	P07900		CID	1	0	1	1	2.72787e+08	50.02	2.83691e-05	0	0	2	3	593.654	1778.95	0.494214	112.243	14463	14463	MS2	10/160	HRT18_Ac1010.raw
	High		ADLINNLGTIAK	Unambiguous	4	2	P07900;P08238		CID	1	0	1	1	667692937	49.98	3.81754e-05	0	3.30681	1	2	621.856	1242.7	-0.526157	99.2096	12085	12085	MS2	9/116	HRT18_Ac1010_140330065123.raw
	High		HIYYITGETK	Unambiguous	2	1	P07900		CID	1	0	1	1	373907532	49.97	4.4305e-05	0	3.81192	1	2	612.816	1224.63	-0.322891	39.0482	4495	4495	MS2	8/78	HRT18_Ac1010.raw
		High	ELISNSSDALDK	Unambiguous	2	1	P07900		CID	1	0	1	1	2.11785e+08	49.94	5.37373e-05	0	23.5049	9	2	646.323	1291.64	0.157692	54.1907	5597	5597	MS2	8/122	HRT18_Billes_140329221156.raw
		High	HNDDEQYAWESSAGGSFTVR	Unambiguous	3	2	P07900;P08238		CID	1	0	1	1	6.57494e+07	49.88	1.02558e-05	0	0	18	3	752.658	2255.96	0.182806	92.7887	10361	10361	MS2	11/218	HRT18_Billes.raw
		High	ADLINNLGTIAK	Unambiguous	4	2	P07900;P08238		CID	1	0	1	1	419150921	49.86	3.92449e-05	0	2.09343	1	2	621.856	1242.7	-0.329698	99.0931	10747	10747	MS2	6/116	HRT18_Billes_140329193821.raw
		High	HLEINPDHSIIETLR	Unambiguous	1	1	P07900		CID	1	0	1	1	2.15307e+08	49.85	4.55463e-05	0	3.07067	2	3	596.32	1786.94	-0.384691	90.9483	9823	9823	MS2	11/152	HRT18_Billes_140329193821.raw
		High	HNDDEQYAWESSAGGSFTVR	Unambiguous	3	2	P07900;P08238		CID	1	0	1	1		49.59	1.0964e-05	0	9.07265	31	3	752.658	2255.96	0.182806	94.6909	10056	10056	MS2	12/218	HRT18_Billes_140329221156.raw
	High		EDQTEYLEER	Unambiguous	4	3	P07900;P08238;Q58FF6		CID	1	0	1	1	9.65096e+08	49.57	1.71132e-05	0	10.4125	13	2	656.289	1311.57	-0.0682255	45.8823	5475	5475	MS2	6/102	HRT18_Ac1010.raw
	High		HNDDEQYAWESSAGGSFTVR	Unambiguous	3	2	P07900;P08238		CID	1	0	1	1		49.56	1.104e-05	0	0	21	3	752.658	2255.96	0.0204756	95.5789	11862	11862	MS2	11/218	HRT18_Ac1010_140330092455.raw
	High		HNDDEQYAWESSAGGSFTVR	Unambiguous	3	2	P07900;P08238		CID	1	0	1	1	78721444	49.55	1.10655e-05	0	2.61232	17	3	752.658	2255.96	0.750962	92.6053	11816	11816	MS2	25/218	HRT18_Ac1010.raw
	High		ADLINNLGTIAK	Unambiguous	4	2	P07900;P08238		CID	1	0	1	1	750403394	49.39	4.37304e-05	0	30.0478	41	2	621.856	1242.71	-0.231468	98.659	12610	12610	MS2	16/116	HRT18_Ac1010.raw
	High		HLEINPDHSIIETLR	Unambiguous	1	1	P07900		CID	1	0	1	1	3.75271e+08	49.34	4.54009e-05	0	25.804	15	3	596.321	1786.95	2.07455	90.5083	11204	11204	MS2	9/152	HRT18_Ac1010_140330092455.raw
		High	HFSVEGQLEFR	Unambiguous	5	2	P07900;P08238		CID	1	0	1	1		49.32	6.60767e-05	0	39.2262	61	2	674.836	1348.67	0.629883	83.4546	9284	9284	MS2	7/100	HRT18_Billes.raw
		High	HNDDEQYAWESSAGGSFTVR	Unambiguous	3	2	P07900;P08238		CID	1	0	1	1	6.57494e+07	49.13	1.21891e-05	0	0	18	3	752.658	2255.96	0.507467	94.0254	10507	10507	MS2	9/218	HRT18_Billes.raw
	High		cLELFTELAEDKENYK	Unambiguous	1	1	P07900	C1(Carbamidomethyl)	CID	1	0	1	1	4.64982e+07	49.08	3.83144e-05	1	28.3913	5	3	667.988	2001.95	1.2283	108.316	13919	13919	MS2	17/148	HRT18_Ac1010.raw
		High	YIDQEELNK	Unambiguous	4	2	P07900;P08238		CID	1	0	1	1	3.92615e+08	48.99	7.50787e-05	0	28.2156	24	2	576.282	1151.56	-0.655456	36.4325	3690	3690	MS2	7/80	HRT18_Billes.raw
	High		HGLEVIYMIEPIDEYcVQQLK	Unambiguous	1	1	P07900	C16(Carbamidomethyl)	CID	1	0	1	1	23621338	48.96	3.30349e-05	0	0	15	2	1289.14	2577.27	0.149638	115.397	14266	14266	MS2	13/186	HRT18_Ac1010_140330065123.raw
	High		DQVANSAFVER	Unambiguous	1	1	P07900		CID	1	0	1	1	3.31858e+08	48.82	5.70807e-05	0	27.5455	19	2	618.305	1235.6	1.03553	49.9398	5895	5895	MS2	8/116	HRT18_Ac1010_140330092455.raw
	High		KHLEINPDHSIIETLR	Unambiguous	1	1	P07900		CID	1	0	1	1	9.3935e+07	48.78	2.51625e-05	1	7.54455	5	4	479.515	1915.04	-0.301871	73.8114	9303	9303	MS2	14/170	HRT18_Ac1010.raw
	High		HNDDEQYAWESSAGGSFTVR	Unambiguous	3	2	P07900;P08238		CID	1	0	1	1		48.64	1.36449e-05	0	23.9438	18	3	752.658	2255.96	0.101641	95.1091	12148	12148	MS2	9/218	HRT18_Ac1010.raw
	High		VFIMDNcEELIPEYLNFIR	Unambiguous	1	1	P07900	C7(Carbamidomethyl)	CID	1	0	1	1	6.6424e+07	48.59	4.08152e-05	0	11.3353	23	2	1208.09	2415.18	2.11684	124.895	15695	15695	MS2	21/186	HRT18_Ac1010_140330092455.raw
		High	RAPFDLFENR	Unambiguous	1	1	P07900		CID	1	0	1	1	125677011	48.55	5.79493e-05	1	2.88924	8	2	632.825	1264.64	0.190557	93.0308	10054	10054	MS2	7/96	HRT18_Billes_140329193821.raw
	High		HNDDEQYAWESSAGGSFTVR	Unambiguous	3	2	P07900;P08238		CID	1	0	1	1		48.54	1.39627e-05	0	17.5949	17	3	752.658	2255.96	0.263971	95.0302	11789	11789	MS2	12/218	HRT18_Ac1010_140330092455.raw
		High	ADLINNLGTIAK	Unambiguous	4	2	P07900;P08238		CID	1	0	1	1	4.9593e+08	48.46	5.41731e-05	0	11.5073	8	2	621.856	1242.71	0.259679	99.9033	11192	11192	MS2	16/116	HRT18_Billes.raw
	High		HIYYITGETK	Unambiguous	2	1	P07900		CID	1	0	1	1	281337869	48.45	6.28713e-05	0	3.18533	2	2	612.816	1224.63	-0.322891	39.2072	4318	4318	MS2	8/78	HRT18_Ac1010_140330065123.raw
	High		EGLELPEDEEEKK	Unambiguous	5	3	P07900;P08238;Q58FF6		CID	1	0	1	1	4.83853e+07	48.37	3.56587e-05	1	7.35827	14	2	772.871	1544.73	0.71271	51.6798	6269	6269	MS2	13/118	HRT18_Ac1010.raw
		High	YIDQEELNK	Unambiguous	4	2	P07900;P08238		CID	1	0	1	1	3.92615e+08	48.23	8.94369e-05	0	3.16858	1	2	576.283	1151.56	-0.125433	36.9381	3754	3754	MS2	7/80	HRT18_Billes.raw
		High	HFSVEGQLEFR	Unambiguous	5	2	P07900;P08238		CID	1	0	1	1	9.5786e+07	48.12	0.000100981	0	2.66202	6	3	450.226	1348.66	-0.12681	81.8235	8645	8645	MS2	6/100	HRT18_Billes_140329221156.raw
	High		APFDLFENR	Unambiguous	1	1	P07900		CID	1	0	1	1	83856963	48.09	7.45146e-05	0	2.33181	3	2	554.775	1108.54	0.258689	105.301	13131	13131	MS2	8/72	HRT18_Ac1010_140330092455.raw
	High		APFDLFENR	Unambiguous	1	1	P07900		CID	1	0	1	1	9.74333e+07	48.03	7.55512e-05	0	3.57525	3	2	554.775	1108.54	0.258689	105.28	13495	13495	MS2	8/72	HRT18_Ac1010.raw
		High	APFDLFENR	Unambiguous	1	1	P07900		CID	1	0	1	1	5.56202e+07	48	7.60749e-05	0	10.0618	5	2	554.775	1108.54	0.258689	105.33	11300	11300	MS2	8/72	HRT18_Billes_140329221156.raw
		High	HFSVEGQLEFR	Unambiguous	5	2	P07900;P08238		CID	1	0	1	1	97621360	47.98	0.00010429	0	3.46257	5	3	450.226	1348.66	-0.12681	81.747	9092	9092	MS2	6/100	HRT18_Billes.raw
	High		HNDDEQYAWESSAGGSFTVR	Unambiguous	3	2	P07900;P08238		CID	1	0	1	1		47.81	1.65185e-05	0	19.6014	15	3	752.659	2255.96	1.64378	94.447	11712	11712	MS2	18/218	HRT18_Ac1010_140330092455.raw
	High		HNDDEQYAWESSAGGSFTVR	Unambiguous	3	2	P07900;P08238		CID	1	0	1	1		47.65	1.71384e-05	0	11.745	26	3	752.658	2255.96	-0.304185	95.2199	11588	11588	MS2	18/218	HRT18_Ac1010_140330065123.raw
	High		HLEINPDHSIIETLR	Unambiguous	1	1	P07900		CID	1	0	1	1	4.21722e+08	47.63	7.07594e-05	0	19.0436	8	3	596.32	1786.95	0.435057	90.3281	11517	11517	MS2	12/152	HRT18_Ac1010.raw
	High		HIYYITGETK	Unambiguous	2	1	P07900		CID	1	0	1	1	326039251	47.57	7.69933e-05	0	2.156	2	2	612.816	1224.63	-0.223211	39.2377	4429	4429	MS2	8/78	HRT18_Ac1010_140330092455.raw
	High		ADLINNLGTIAK	Unambiguous	4	2	P07900;P08238		CID	1	0	1	1	667692937	47.56	6.66475e-05	0	6.51301	3	2	621.856	1242.71	0.16145	99.7693	12152	12152	MS2	15/116	HRT18_Ac1010_140330065123.raw
	High		ELISNSSDALDK	Unambiguous	2	1	P07900		CID	1	0	1	1	3.69046e+08	47.37	9.71127e-05	0	23.9934	3	2	646.323	1291.64	0.441217	53.959	6425	6425	MS2	8/122	HRT18_Ac1010_140330092455.raw
		High	VFImDNcEELIPEYLNFIR	Unambiguous	1	1	P07900	M4(Oxidation); C7(Carbamidomethyl)	CID	1	0	1	1		47.15	5.20432e-05	0	30.7031	83	2	1216.09	2431.17	0.378497	121.956	13396	13396	MS2	12/186	HRT18_Billes_140329221156.raw
		High	HSQFIGYPITLFVEK	Unambiguous	2	1	P07900		CID	1	0	1	1	1.46797e+08	47.13	5.0347e-05	0	0	8	3	593.654	1778.95	-0.22629	111.728	12147	12147	MS2	10/160	HRT18_Billes_140329221156.raw
	High		ELISNSSDALDK	Unambiguous	2	1	P07900		CID	1	0	1	1	3.73911e+08	47.12	0.000102867	0	24.0821	3	2	646.323	1291.64	0.346709	53.7216	6277	6277	MS2	8/122	HRT18_Ac1010_140330065123.raw
	High		APFDLFENR	Unambiguous	1	1	P07900		CID	1	0	1	1	8.62289e+07	47.07	8.24611e-05	0	8.49878	3	2	554.774	1108.54	-0.512137	105.255	12876	12876	MS2	7/72	HRT18_Ac1010_140330065123.raw
	High		EDQTEYLEER	Unambiguous	4	3	P07900;P08238;Q58FF6		CID	1	0	1	1	887922736	47.03	3.26952e-05	0	2.86565	1	2	656.289	1311.57	0.397134	46.5604	5445	5445	MS2	8/102	HRT18_Ac1010_140330092455.raw
		High	EGLELPEDEEEK	Unambiguous	5	3	P07900;P08238;Q58FF6		CID	1	0	1	1	153862406	47	4.09029e-05	0	0.521724	4	2	708.823	1416.64	0.173475	68.3755	7529	7529	MS2	9/108	HRT18_Billes.raw
		High	HSQFIGYPITLFVEK	Unambiguous	2	1	P07900		CID	1	0	1	1	98873999	46.99	5.29963e-05	0	10.9827	15	2	889.977	1778.95	-0.32166	112.396	12236	12236	MS2	11/160	HRT18_Billes_140329221156.raw
	High		EGLELPEDEEEKK	Unambiguous	5	3	P07900;P08238;Q58FF6		CID	1	0	1	1	2.89824e+07	46.97	5.52501e-05	1	8.75943	28	2	772.871	1544.73	1.42392	51.6787	6004	6004	MS2	19/118	HRT18_Ac1010_140330065123.raw
		High	HIYYITGETK	Unambiguous	2	1	P07900		CID	1	0	1	1	1.80082e+08	46.7	0.000112243	0	3.30041	3	2	612.817	1224.63	-0.123531	39.5767	4073	4073	MS2	14/78	HRT18_Billes.raw
		High	YESLTDPSK	Unambiguous	5	3	P07900;P08238;Q58FF6		CID	1	0	1	1	2.78203e+08	46.62	0.000155706	0	6.83239	2	2	520.25	1039.49	-0.54003	31.7897	3110	3110	MS2	6/76	HRT18_Billes.raw
	High		EDQTEYLEER	Unambiguous	4	3	P07900;P08238;Q58FF6		CID	1	0	1	1	9.65096e+08	46.52	3.67692e-05	0	2.37203	1	2	656.289	1311.57	0.304062	46.9629	5629	5629	MS2	7/102	HRT18_Ac1010.raw
		High	EGLELPEDEEEK	Unambiguous	5	3	P07900;P08238;Q58FF6		CID	1	0	1	1	127336974	46.46	4.17996e-05	0	2.37216	5	2	708.823	1416.64	0.0873064	68.432	7293	7293	MS2	6/108	HRT18_Billes_140329193821.raw
		High	VFIMDNcEELIPEYLNFIR	Unambiguous	1	1	P07900	C7(Carbamidomethyl)	CID	1	0	1	1	3.88584e+07	46.44	7.03658e-05	0	0	30	2	1208.09	2415.18	3.53203	124.781	13946	13946	MS2	7/186	HRT18_Billes_140329193821.raw
		High	HLEINPDHSIIETLR	Unambiguous	1	1	P07900		CID	1	0	1	1	1.86289e+08	46.42	8.77932e-05	0	1.84625	2	3	596.32	1786.94	-0.282222	91.122	9655	9655	MS2	11/152	HRT18_Billes_140329221156.raw
		High	YIDQEELNK	Unambiguous	4	2	P07900;P08238		CID	1	0	1	1	3.92615e+08	46.39	0.000136621	0	11.9899	9	2	576.283	1151.56	-0.125433	37.4602	3820	3820	MS2	7/80	HRT18_Billes.raw
		High	ADLINNLGTIAK	Unambiguous	4	2	P07900;P08238		CID	1	0	1	1	419150921	46.37	8.76564e-05	0	12.6858	25	2	621.856	1242.71	0.259679	98.593	10694	10694	MS2	8/116	HRT18_Billes_140329193821.raw
		High	ELISNSSDALDK	Unambiguous	2	1	P07900		CID	1	0	1	1	2.2288e+08	46.33	0.000123389	0	29.6312	85	2	646.323	1291.64	0.157692	54.6335	5737	5737	MS2	8/122	HRT18_Billes_140329193821.raw
	High		ADLINNLGTIAK	Unambiguous	4	2	P07900;P08238		CID	1	0	1	1	667692937	46.31	8.88758e-05	0	22.3667	19	2	621.856	1242.71	-0.0350091	98.6925	12019	12019	MS2	8/116	HRT18_Ac1010_140330065123.raw
	High		EDQTEYLEER	Unambiguous	4	3	P07900;P08238;Q58FF6		CID	1	0	1	1	770936232	46.24	3.92179e-05	0	1.70222	1	2	656.289	1311.57	0.583277	46.3041	5294	5294	MS2	7/102	HRT18_Ac1010_140330065123.raw
	High		EDQTEYLEER	Unambiguous	4	3	P07900;P08238;Q58FF6		CID	1	0	1	1	887922736	46.18	3.97634e-05	0	0.769067	1	2	656.289	1311.57	0.490206	47.076	5513	5513	MS2	7/102	HRT18_Ac1010_140330092455.raw
		High	HSQFIGYPITLFVEK	Unambiguous	2	1	P07900		CID	1	0	1	1	1.69844e+08	46.18	6.86823e-05	0	0	8	3	593.654	1778.95	0.288356	111.635	12359	12359	MS2	18/160	HRT18_Billes_140329193821.raw
	High		VFIMDNcEELIPEYLNFIR	Unambiguous	1	1	P07900	C7(Carbamidomethyl)	CID	1	0	1	1	7.04107e+07	46.13	6.33831e-05	0	8.35677	17	2	1208.09	2415.17	-0.208143	124.302	15374	15374	MS2	11/186	HRT18_Ac1010_140330065123.raw
		High	YESLTDPSK	Unambiguous	5	3	P07900;P08238;Q58FF6		CID	1	0	1	1	2.43891e+08	46.06	0.000177136	0	6.12296	2	2	520.25	1039.49	-0.54003	31.5559	3035	3035	MS2	7/76	HRT18_Billes_140329193821.raw
	High		EDQTEYLEER	Unambiguous	4	3	P07900;P08238;Q58FF6		CID	1	0	1	1	770936232	46	4.14461e-05	0	1.07941	1	2	656.289	1311.57	0.583277	46.8273	5365	5365	MS2	6/102	HRT18_Ac1010_140330065123.raw
	High		HLEINPDHSIIETLR	Unambiguous	1	1	P07900		CID	1	0	1	1	3.31979e+08	45.86	0.000106361	0	19.3579	15	3	596.321	1786.95	1.35727	90.3288	10966	10966	MS2	11/152	HRT18_Ac1010_140330065123.raw
		High	HGLEVIYMIEPIDEYcVQQLK	Unambiguous	1	1	P07900	C16(Carbamidomethyl)	CID	1	0	1	1	8972654	45.65	5.58154e-05	0	0	27	2	1289.14	2577.28	3.27566	115.175	13198	13198	MS2	12/186	HRT18_Billes.raw
		High	APFDLFENR	Unambiguous	1	1	P07900		CID	1	0	1	1	65233075	45.62	0.000115146	0	5.66811	7	2	554.775	1108.54	-0.402019	105.145	11855	11855	MS2	6/72	HRT18_Billes.raw
		High	HNDDEQYAWESSAGGSFTVR	Unambiguous	3	2	P07900;P08238		CID	1	0	1	1		45.61	2.74138e-05	0	17.9004	28	3	752.659	2255.96	2.0496	94.6138	10582	10582	MS2	21/218	HRT18_Billes.raw
		High	HSQFIGYPITLFVEK	Unambiguous	2	1	P07900		CID	1	0	1	1	1.84409e+08	45.41	7.62511e-05	0	2.75728	4	3	593.654	1778.95	-0.432148	111.705	12738	12738	MS2	9/160	HRT18_Billes.raw
	High		KHLEINPDHSIIETLR	Unambiguous	1	1	P07900		CID	1	0	1	1	6.11931e+07	45.37	5.37244e-05	1	6.41155	7	4	479.515	1915.04	-0.620586	73.7886	8855	8855	MS2	9/170	HRT18_Ac1010_140330065123.raw
	High		YESLTDPSK	Unambiguous	5	3	P07900;P08238;Q58FF6		CID	1	0	1	1	407390684	45.32	0.000210042	0	7.60534	1	2	520.25	1039.49	-0.54003	31.6425	3274	3274	MS2	8/76	HRT18_Ac1010_140330065123.raw
	High		SLTNDWEDHLAVK	Unambiguous	2	2	P07900;P08238		CID	1	0	1	1	4.07786e+08	45.32	0.000123381	0	0.843133	1	3	509.919	1527.74	-0.434029	88.676	10754	10754	MS2	17/128	HRT18_Ac1010_140330065123.raw
	High		RAPFDLFENR	Unambiguous	1	1	P07900		CID	1	0	1	1	175619120	45.27	0.000123324	1	0.908327	5	2	632.825	1264.64	0.0940312	93.3808	11348	11348	MS2	8/96	HRT18_Ac1010_140330065123.raw
		High	HLEINPDHSIIETLR	Unambiguous	1	1	P07900		CID	1	0	1	1	2.39164e+08	45.24	0.000122683	0	15.6361	18	3	596.32	1786.95	0.947398	90.5483	10104	10104	MS2	9/152	HRT18_Billes.raw
	High		RAPFDLFENR	Unambiguous	1	1	P07900		CID	1	0	1	1	150436238	45.22	0.000123249	1	0	5	2	632.826	1264.64	0.287082	92.9179	11856	11856	MS2	8/96	HRT18_Ac1010.raw
	High		ELISNSSDALDK	Unambiguous	2	1	P07900		CID	1	0	1	1	4.72381e+08	45.1	0.000163786	0	16.4597	1	2	646.323	1291.64	0.441217	53.4029	6509	6509	MS2	8/122	HRT18_Ac1010.raw
	High		KHLEINPDHSIIETLR	Unambiguous	1	1	P07900		CID	1	0	1	1	6.11931e+07	45.04	5.79658e-05	1	22.4876	20	4	479.515	1915.04	-0.620586	73.2907	8792	8792	MS2	14/170	HRT18_Ac1010_140330065123.raw
	High		KHLEINPDHSIIETLR	Unambiguous	1	1	P07900		CID	1	0	1	1	2.62306e+07	44.98	7.6245e-05	1	16.8882	27	3	639.018	1915.04	-0.10362	73.3563	8800	8800	MS2	11/170	HRT18_Ac1010_140330065123.raw
		High	HFSVEGQLEFR	Unambiguous	5	2	P07900;P08238		CID	1	0	1	1		44.95	0.000196732	0	34.7638	40	2	674.835	1348.66	-0.727797	82.8375	9216	9216	MS2	9/100	HRT18_Billes.raw
	High		RAPFDLFENR	Unambiguous	1	1	P07900		CID	1	0	1	1	150436238	44.92	0.000132064	1	2.96596	12	2	632.826	1264.64	0.480133	94.0224	12002	12002	MS2	8/96	HRT18_Ac1010.raw
		High	RAPFDLFENR	Unambiguous	1	1	P07900		CID	1	0	1	1	1.07881e+08	44.88	0.000133286	1	2.81272	15	2	632.826	1264.64	0.480133	94.248	10536	10536	MS2	8/96	HRT18_Billes.raw
		High	HNDDEQYAWESSAGGSFTVR	Unambiguous	3	2	P07900;P08238		CID	1	0	1	1	9.59548e+07	44.86	3.25814e-05	0	3.85443	22	3	752.658	2255.96	0.0204756	94.2494	10200	10200	MS2	22/218	HRT18_Billes_140329193821.raw
		High	ELISNSSDALDK	Unambiguous	2	1	P07900		CID	1	0	1	1	2.2288e+08	44.83	0.000162782	0	21.3632	4	2	646.323	1291.64	1.00827	53.4816	5611	5611	MS2	9/122	HRT18_Billes_140329193821.raw
		High	ELISNSSDALDK	Unambiguous	2	1	P07900		CID	1	0	1	1	283075658	44.82	0.000163157	0	17.644	2	2	646.323	1291.64	0.913757	53.4681	5772	5772	MS2	8/122	HRT18_Billes.raw
		High	EDQTEYLEER	Unambiguous	4	3	P07900;P08238;Q58FF6		CID	1	0	1	1	448081199	44.79	6.14005e-05	0	10.7359	2	2	656.289	1311.57	0.955565	46.4025	4790	4790	MS2	7/102	HRT18_Billes_140329193821.raw
	High		HLEINPDHSIIETLR	Unambiguous	1	1	P07900		CID	1	0	1	1	3.75271e+08	44.74	0.000130938	0	0.76361	1	3	596.32	1786.94	0.0251831	90.9864	11265	11265	MS2	11/152	HRT18_Ac1010_140330092455.raw
		High	HFSVEGQLEFR	Unambiguous	5	2	P07900;P08238		CID	1	0	1	1	1.29493e+08	44.67	0.000223481	0	39.9436	41	2	674.836	1348.66	-0.45626	82.5154	8880	8880	MS2	6/100	HRT18_Billes_140329193821.raw
		High	HIYYITGETK	Unambiguous	2	1	P07900		CID	1	0	1	1	139022903	44.64	0.000180368	0	2.76511	4	2	612.817	1224.63	-0.123531	39.5176	3920	3920	MS2	8/78	HRT18_Billes_140329221156.raw
		High	HFSVEGQLEFR	Unambiguous	5	2	P07900;P08238		CID	1	0	1	1	1.07991e+08	44.59	0.000227636	0	3.48298	5	3	450.226	1348.66	-0.398346	81.6138	8779	8779	MS2	13/100	HRT18_Billes_140329193821.raw
	High		YESLTDPSK	Unambiguous	5	3	P07900;P08238;Q58FF6		CID	1	0	1	1	5.60314e+08	44.56	0.000250211	0	6.6283	1	2	520.25	1039.49	-0.774895	31.2951	3380	3380	MS2	7/76	HRT18_Ac1010.raw
		High	HFSVEGQLEFR	Unambiguous	5	2	P07900;P08238		CID	1	0	1	1		44.37	0.000206561	0	20.2228	79	2	674.836	1348.67	0.629883	83.1475	8948	8948	MS2	8/100	HRT18_Billes_140329193821.raw
	High		HFSVEGQLEFR	Unambiguous	5	2	P07900;P08238		CID	1	0	1	1	1.52583e+08	44.31	0.000242796	0	3.8028	4	3	450.226	1348.66	-0.262578	81.7201	10067	10067	MS2	13/100	HRT18_Ac1010_140330092455.raw
		High	HFSVEGQLEFR	Unambiguous	5	2	P07900;P08238		CID	1	0	1	1		44.31	0.000222408	0	32.2417	78	2	674.837	1348.67	1.44449	83.3879	8813	8813	MS2	8/100	HRT18_Billes_140329221156.raw
		High	KHLEINPDHSIIETLR	Unambiguous	1	1	P07900		CID	1	0	1	1	5.16919e+07	44.29	6.88925e-05	1	7.58007	10	4	479.515	1915.04	-0.556843	74.5489	7841	7841	MS2	9/170	HRT18_Billes_140329221156.raw
		High	ELISNSSDALDK	Unambiguous	2	1	P07900		CID	1	0	1	1	2.11785e+08	44.08	0.000193466	0	20.0296	3	2	646.323	1291.64	1.10277	53.5658	5530	5530	MS2	9/122	HRT18_Billes_140329221156.raw
	High		HNDDEQYAWESSAGGSFTVR	Unambiguous	3	2	P07900;P08238		CID	1	0	1	1		44.01	3.96251e-05	0	17.7947	14	3	752.658	2255.96	0.0204756	94.2609	11462	11462	MS2	21/218	HRT18_Ac1010_140330065123.raw
		High	YIDQEELNK	Unambiguous	4	2	P07900;P08238		CID	1	0	1	1	3.2251e+08	43.98	0.000237967	0	14.8647	24	2	576.283	1151.56	-0.125433	36.3856	3559	3559	MS2	7/80	HRT18_Billes_140329221156.raw
	High		EGLELPEDEEEK	Unambiguous	5	3	P07900;P08238;Q58FF6		CID	1	0	1	1	1.70743e+08	43.87	8.40918e-05	0	3.69141	3	2	708.823	1416.64	0.173475	68.1163	8136	8136	MS2	18/108	HRT18_Ac1010_140330065123.raw
	High		YIDQEELNK	Unambiguous	4	2	P07900;P08238		CID	1	0	1	1	662725856	43.78	0.000249182	0	12.9595	13	2	576.283	1151.56	0.0865759	36.3568	4024	4024	MS2	7/80	HRT18_Ac1010_140330092455.raw
		High	RAPFDLFENR	Unambiguous	1	1	P07900		CID	1	0	1	1	1.07881e+08	43.76	0.000174602	1	5.47399	6	2	632.825	1264.64	0.0940312	93.7037	10469	10469	MS2	7/96	HRT18_Billes.raw
		High	HFSVEGQLEFR	Unambiguous	5	2	P07900;P08238		CID	1	0	1	1	97621360	43.47	0.000294606	0	26.4044	10	3	450.226	1348.66	-0.466231	81.1892	9028	9028	MS2	14/100	HRT18_Billes.raw
	High		EDQTEYLEER	Unambiguous	4	3	P07900;P08238;Q58FF6		CID	1	0	1	1	770936232	43.38	6.65837e-05	0	12.7992	28	2	656.288	1311.57	-0.998946	45.7484	5213	5213	MS2	8/102	HRT18_Ac1010_140330065123.raw
	High		EGLELPEDEEEKK	Unambiguous	5	3	P07900;P08238;Q58FF6		CID	1	0	1	1	4.83853e+07	43.26	9.44126e-05	1	8.97864	64	2	772.87	1544.73	-0.630691	51.1525	6198	6198	MS2	17/118	HRT18_Ac1010.raw
		High	HFSVEGQLEFR	Unambiguous	5	2	P07900;P08238		CID	1	0	1	1		43.22	0.000264419	0	26.1853	100	2	674.836	1348.67	0.720395	84.2704	8905	8905	MS2	8/100	HRT18_Billes_140329221156.raw
	High		ADLINNLGTIAK	Unambiguous	4	2	P07900;P08238		CID	1	0	1	1	717407509	43.2	0.000181879	0	18.8959	16	2	621.856	1242.7	-0.722616	98.8521	12278	12278	MS2	8/116	HRT18_Ac1010_140330092455.raw
		High	HNDDEQYAWESSAGGSFTVR	Unambiguous	3	2	P07900;P08238		CID	1	0	1	1		43.15	4.83025e-05	0	11.7201	46	3	752.658	2255.96	-0.385351	95.6149	10705	10705	MS2	12/218	HRT18_Billes.raw
		High	HIYYITGETK	Unambiguous	2	1	P07900		CID	1	0	1	1	1.51555e+08	43.08	0.000260781	0	3.18833	3	2	612.817	1224.63	-0.0238514	39.3304	3962	3962	MS2	14/78	HRT18_Billes_140329193821.raw
	High		ELISNSSDALDK	Unambiguous	2	1	P07900		CID	1	0	1	1	3.69046e+08	43.03	0.000263801	0	18.0787	2	2	646.323	1291.64	0.441217	53.4484	6359	6359	MS2	8/122	HRT18_Ac1010_140330092455.raw
		High	HFSVEGQLEFR	Unambiguous	5	2	P07900;P08238		CID	1	0	1	1	97621360	42.94	0.000332844	0	9.83366	15	3	450.226	1348.66	-0.262578	82.3228	9160	9160	MS2	6/100	HRT18_Billes.raw
		High	EGLELPEDEEEKK	Unambiguous	5	3	P07900;P08238;Q58FF6		CID	1	0	1	1	1.61739e+07	42.81	0.000128282	1	7.25093	78	2	772.871	1544.73	0.71271	51.5817	5304	5304	MS2	15/118	HRT18_Billes_140329221156.raw
		High	HFSVEGQLEFR	Unambiguous	5	2	P07900;P08238		CID	1	0	1	1	9.5786e+07	42.73	0.000349334	0	11.6813	23	3	450.226	1348.66	-0.398346	82.3947	8709	8709	MS2	13/100	HRT18_Billes_140329221156.raw
		High	YIDQEELNK	Unambiguous	4	2	P07900;P08238		CID	1	0	1	1	3.41597e+08	42.71	0.000318799	0	31.1922	18	2	576.282	1151.56	-0.337442	37.3907	3734	3734	MS2	7/80	HRT18_Billes_140329193821.raw
	High		YESLTDPSK	Unambiguous	5	3	P07900;P08238;Q58FF6		CID	1	0	1	1	5.60314e+08	42.55	0.000397472	0	14.0855	5	2	520.25	1039.49	-0.657462	31.8182	3457	3457	MS2	7/76	HRT18_Ac1010.raw
	High		HGLEVIYMIEPIDEYcVQQLK	Unambiguous	1	1	P07900	C16(Carbamidomethyl)	CID	1	0	1	1	31593928	42.55	0.000147315	0	0	9	2	1289.14	2577.27	-1.17656	115.323	14885	14885	MS2	12/186	HRT18_Ac1010.raw
	High		EGLELPEDEEEK	Unambiguous	5	3	P07900;P08238;Q58FF6		CID	1	0	1	1	2.58607e+08	42.48	9.8864e-05	0	5.27295	2	2	708.823	1416.64	0.00113738	68.1982	8544	8544	MS2	14/108	HRT18_Ac1010.raw
	High		HFSVEGQLEFR	Unambiguous	5	2	P07900;P08238		CID	1	0	1	1	1.50569e+08	42.28	0.000387473	0	8.07476	10	3	450.226	1348.66	-0.534115	81.9151	9898	9898	MS2	10/100	HRT18_Ac1010_140330065123.raw
		High	KHLEINPDHSIIETLR	Unambiguous	1	1	P07900		CID	1	0	1	1	2.4582e+07	42.22	0.000125956	1	24.5657	48	3	639.018	1915.04	0.661295	73.8545	7894	7894	MS2	10/170	HRT18_Billes_140329193821.raw
		High	RAPFDLFENR	Unambiguous	1	1	P07900		CID	1	0	1	1	111800600	42.17	0.000248762	1	1.99848	8	2	632.826	1264.64	0.287082	93.3663	9898	9898	MS2	8/96	HRT18_Billes_140329221156.raw
		High	SLTNDWEDHLAVK	Unambiguous	2	2	P07900;P08238		CID	1	0	1	1	230759386	42.12	0.000242436	0	29.4315	60	2	764.376	1527.75	1.01301	89.6692	10001	10001	MS2	10/128	HRT18_Billes.raw
		High	HNDDEQYAWESSAGGSFTVR	Unambiguous	3	2	P07900;P08238		CID	1	0	1	1		42.1	6.15134e-05	0	10.0818	42	3	752.659	2255.96	1.23795	94.8228	10270	10270	MS2	12/218	HRT18_Billes_140329193821.raw
	High		YIDQEELNK	Unambiguous	4	2	P07900;P08238		CID	1	0	1	1	7.99508e+08	42.09	0.00036772	0	8.5078	3	2	576.283	1151.56	0.0865759	37.0748	4209	4209	MS2	7/80	HRT18_Ac1010.raw
		High	ADLINNLGTIAK	Unambiguous	4	2	P07900;P08238		CID	1	0	1	1	4.9593e+08	42.02	0.000238662	0	6.67159	29	2	621.856	1242.71	0.16145	98.7262	11061	11061	MS2	8/116	HRT18_Billes.raw
		High	RAPFDLFENR	Unambiguous	1	1	P07900		CID	1	0	1	1	1.07881e+08	42	0.000258693	1	6.31544	8	2	632.826	1264.64	0.480133	93.1327	10400	10400	MS2	8/96	HRT18_Billes.raw
	High		RAPFDLFENR	Unambiguous	1	1	P07900		CID	1	0	1	1	1.85622e+08	41.95	0.000261688	1	4.88403	14	2	632.826	1264.64	0.287082	94.1724	11676	11676	MS2	8/96	HRT18_Ac1010_140330092455.raw
		High	RAPFDLFENR	Unambiguous	1	1	P07900		CID	1	0	1	1	125677011	41.9	0.000267947	1	0	7	2	632.825	1264.64	-0.00249428	93.5981	10122	10122	MS2	8/96	HRT18_Billes_140329193821.raw
		High	KHLEINPDHSIIETLR	Unambiguous	1	1	P07900		CID	1	0	1	1	2.94416e+07	41.79	0.000125821	1	22.1751	19	3	639.018	1915.04	-0.199235	74.5809	8246	8246	MS2	14/170	HRT18_Billes.raw
	High		LSELLR	Unambiguous	3	3	P07900;P08238;Q92538		CID	1	0	1	1	370409667	41.77	0.0006686	0	0.692133	1	2	365.726	730.446	-0.35334	43.663	5155	5155	MS2	4/42	HRT18_Ac1010.raw
	High		LSELLR	Unambiguous	3	3	P07900;P08238;Q92538		CID	1	0	1	1	293091461	41.73	0.000674786	0	0.405509	3	2	365.727	730.446	-0.019105	43.1647	4856	4856	MS2	4/42	HRT18_Ac1010_140330065123.raw
	High		LSELLR	Unambiguous	3	3	P07900;P08238;Q92538		CID	1	0	1	1	2.72488e+08	41.72	0.000676342	0	3.25993	3	2	365.726	730.446	-0.186223	43.2848	4988	4988	MS2	4/42	HRT18_Ac1010_140330092455.raw
		High	RAPFDLFENR	Unambiguous	1	1	P07900		CID	1	0	1	1	111800600	41.7	0.000280574	1	11.4383	55	2	632.825	1264.64	-0.0990198	92.7802	9833	9833	MS2	8/96	HRT18_Billes_140329221156.raw
		High	EDQTEYLEER	Unambiguous	4	3	P07900;P08238;Q58FF6		CID	1	0	1	1	448081199	41.47	0.000131878	0	8.81072	48	2	656.289	1311.57	0.769421	45.8892	4724	4724	MS2	8/102	HRT18_Billes_140329193821.raw
		High	VFIMDNcEELIPEYLNFIR	Unambiguous	1	1	P07900	C7(Carbamidomethyl)	CID	1	0	1	1	3.88584e+07	41.47	0.000203163	0	18.2843	40	2	1208.09	2415.18	1.51032	124.234	13893	13893	MS2	11/186	HRT18_Billes_140329193821.raw
		High	HNDDEQYAWESSAGGSFTVR	Unambiguous	3	2	P07900;P08238		CID	1	0	1	1	1.82666e+06	41.46	7.12804e-05	0	0	100	3	752.656	2255.95	-2.00866	129.088	14053	14053	MS2	10/218	HRT18_Billes_140329221156.raw
	High		YIDQEELNK	Unambiguous	4	2	P07900;P08238		CID	1	0	1	1	7.99508e+08	41.35	0.000436031	0	35.5874	31	2	576.283	1151.56	0.0865759	36.0505	4059	4059	MS2	7/80	HRT18_Ac1010.raw
	High		ELISNSSDALDK	Unambiguous	2	1	P07900		CID	1	0	1	1	4.72381e+08	41.35	0.000388397	0	29.4591	4	2	646.323	1291.64	0.630233	53.9762	6586	6586	MS2	7/122	HRT18_Ac1010.raw
		High	HLEINPDHSIIETLR	Unambiguous	1	1	P07900		CID	1	0	1	1	2.37821e+07	41.3	0.000285404	0	5.05735	15	4	447.492	1786.94	-0.187279	90.6648	9793	9793	MS2	18/152	HRT18_Billes_140329193821.raw
	High		HSQFIGYPITLFVEK	Unambiguous	2	1	P07900		CID	1	0	1	1	2.72787e+08	41.25	0.00020997	0	0	3	3	593.654	1778.95	0.185426	111.707	14389	14389	MS2	10/160	HRT18_Ac1010.raw
		High	KHLEINPDHSIIETLR	Unambiguous	1	1	P07900		CID	1	0	1	1	2.26201e+07	41.25	0.00014248	1	21.7678	49	3	639.018	1915.04	-0.199235	74.0837	7789	7789	MS2	10/170	HRT18_Billes_140329221156.raw
		High	ALLFVPR	Unambiguous	1	1	P07900		CID	1	0	1	2	1.48241e+08	41.23	0.000290042	0	3.19471	2	2	408.26	815.514	-0.286809	87.8902	9303	9303	MS2	5/50	HRT18_Billes_140329221156.raw
	High		EGLELPEDEEEKK	Unambiguous	5	3	P07900;P08238;Q58FF6		CID	1	0	1	1	3.88217e+07	41.2	0.000189644	1	5.84515	35	2	772.87	1544.73	0.396616	51.3582	6081	6081	MS2	16/118	HRT18_Ac1010_140330092455.raw
	High		RAPFDLFENR	Unambiguous	1	1	P07900		CID	1	0	1	1	150436238	41.11	0.00040272	1	1.51165	3	2	632.825	1264.64	-0.292071	93.446	11925	11925	MS2	8/96	HRT18_Ac1010.raw
		High	YESLTDPSK	Unambiguous	5	3	P07900;P08238;Q58FF6		CID	1	0	1	1	2.78203e+08	41.09	0.000248972	0	22.8598	6	2	520.251	1039.5	0.751726	31.2827	3045	3045	MS2	7/76	HRT18_Billes.raw
		High	ADLINNLGTIAK	Unambiguous	4	2	P07900;P08238		CID	1	0	1	1	3.8163e+08	41.03	0.000299767	0	28.3022	42	2	621.856	1242.71	-0.0350091	98.8542	10521	10521	MS2	8/116	HRT18_Billes_140329221156.raw
	High		HFSVEGQLEFR	Unambiguous	5	2	P07900;P08238		CID	1	0	1	1	1.50569e+08	40.87	0.000536094	0	19.4134	6	3	450.226	1348.66	-0.466231	80.8891	9766	9766	MS2	6/100	HRT18_Ac1010_140330065123.raw
		High	EDQTEYLEER	Unambiguous	4	3	P07900;P08238;Q58FF6		CID	1	0	1	1	437126188	40.79	0.000141726	0	13.299	2	2	656.289	1311.57	1.04864	47.0835	4793	4793	MS2	7/102	HRT18_Billes_140329221156.raw
		High	EGLELPEDEEEK	Unambiguous	5	3	P07900;P08238;Q58FF6		CID	1	0	1	1	1.17891e+08	40.77	0.000154943	0	1.58033	5	2	708.823	1416.64	0.0873064	68.6285	7191	7191	MS2	18/108	HRT18_Billes_140329221156.raw
	High		HFSVEGQLEFR	Unambiguous	5	2	P07900;P08238		CID	1	0	1	1	1.79597e+08	40.73	0.000553658	0	3.99815	2	3	450.226	1348.66	-0.194694	81.4667	10337	10337	MS2	12/100	HRT18_Ac1010.raw
		High	LGIHEDSQNR	Unambiguous	1	1	P07900		CID	1	0	1	1	4.72255e+07	40.71	0.000360902	0	39.6852	19	3	390.195	1168.57	-0.00943427	19.0473	1441	1441	MS2	6/80	HRT18_Billes_140329221156.raw
	High		RAPFDLFENR	Unambiguous	1	1	P07900		CID	1	0	1	1	175619120	40.69	0.000349771	1	1.20518	6	2	632.826	1264.64	0.383608	92.8657	11282	11282	MS2	14/96	HRT18_Ac1010_140330065123.raw
	High		HFSVEGQLEFR	Unambiguous	5	2	P07900;P08238		CID	1	0	1	1	1.79597e+08	40.59	0.000571796	0	28.328	5	3	450.226	1348.66	-0.398346	80.9092	10262	10262	MS2	6/100	HRT18_Ac1010.raw
	High		KHLEINPDHSIIETLR	Unambiguous	1	1	P07900		CID	1	0	1	1	9.3935e+07	40.59	0.000165865	1	31.3196	23	4	479.515	1915.04	-0.301871	73.2984	9235	9235	MS2	10/170	HRT18_Ac1010.raw
	High		HFSVEGQLEFR	Unambiguous	5	2	P07900;P08238		CID	1	0	1	1		40.58	0.000538115	0	43.0326	23	2	674.835	1348.66	-0.818309	82.5783	10486	10486	MS2	7/100	HRT18_Ac1010.raw
		High	HFSVEGQLEFR	Unambiguous	5	2	P07900;P08238		CID	1	0	1	1	1.07991e+08	40.58	0.000573114	0	30.4911	12	3	450.226	1348.66	-0.398346	81.0298	8715	8715	MS2	6/100	HRT18_Billes_140329193821.raw
	High		HFSVEGQLEFR	Unambiguous	5	2	P07900;P08238		CID	1	0	1	1	1.50569e+08	40.25	0.00061836	0	4.48404	4	3	450.226	1348.66	-0.466231	81.4002	9832	9832	MS2	12/100	HRT18_Ac1010_140330065123.raw
	High		HFSVEGQLEFR	Unambiguous	5	2	P07900;P08238		CID	1	0	1	1	1.52583e+08	40.16	0.00062167	0	23.1262	6	3	450.226	1348.66	0.00895765	81.1346	9991	9991	MS2	7/100	HRT18_Ac1010_140330092455.raw
		High	EDQTEYLEER	Unambiguous	4	3	P07900;P08238;Q58FF6		CID	1	0	1	1	385288912	40.07	0.000162362	0	5.71868	36	2	656.289	1311.57	0.490206	46.0317	4862	4862	MS2	7/102	HRT18_Billes.raw
		High	SLTNDWEDHLAVK	Unambiguous	2	2	P07900;P08238		CID	1	0	1	1	2.46051e+08	39.95	0.000429921	0	0	44	3	509.92	1527.74	0.225165	88.5166	9374	9374	MS2	15/128	HRT18_Billes_140329221156.raw
		High	KHLEINPDHSIIETLR	Unambiguous	1	1	P07900		CID	1	0	1	1	2.94416e+07	39.84	0.000223069	1	18.501	54	3	639.019	1915.04	1.42621	74.0881	8185	8185	MS2	13/170	HRT18_Billes.raw
		High	LGIHEDSQNR	Unambiguous	1	1	P07900		CID	1	0	1	1	5.2618e+07	39.46	0.00053789	0	17.4542	8	2	584.789	1168.57	-0.389657	19.1264	1450	1450	MS2	9/80	HRT18_Billes_140329221156.raw
	High		DNSTMGYMAAK	Unambiguous	1	1	P07900		CID	1	0	1	1	4.01252e+07	39.42	0.000114017	0	48.6841	18	2	594.755	1188.5	0.0485527	44.2354	5238	5238	MS2	7/104	HRT18_Ac1010.raw
	High		YESLTDPSK	Unambiguous	5	3	P07900;P08238;Q58FF6		CID	1	0	1	1	407390684	39.39	0.000368256	0	28.8669	7	2	520.251	1039.49	0.39943	31.0983	3199	3199	MS2	7/76	HRT18_Ac1010_140330065123.raw
	High		KHLEINPDHSIIETLR	Unambiguous	1	1	P07900		CID	1	0	1	1	3.01622e+07	39.32	0.00025729	1	23.4639	25	3	639.018	1915.04	0.374452	73.7459	9027	9027	MS2	10/170	HRT18_Ac1010_140330092455.raw
	High		ADLINNLGTIAK	Unambiguous	4	2	P07900;P08238		CID	1	0	1	1		39.31	0.000433712	0	31.2237	24	2	621.857	1242.71	1.04551	100.218	12807	12807	MS2	8/116	HRT18_Ac1010.raw
		High	HFSVEGQLEFR	Unambiguous	5	2	P07900;P08238		CID	1	0	1	1	1.07991e+08	39.26	0.000735177	0	4.57331	19	3	450.226	1348.66	-0.669883	82.179	8845	8845	MS2	6/100	HRT18_Billes_140329193821.raw
		High	VFIMDNcEELIPEYLNFIR	Unambiguous	1	1	P07900	C7(Carbamidomethyl)	CID	1	0	1	1	4.33159e+07	39.02	0.000388474	0	13.1304	31	2	1208.09	2415.18	3.63312	124.171	14266	14266	MS2	11/186	HRT18_Billes.raw
	High		ALLFVPR	Unambiguous	1	1	P07900		CID	1	0	1	2	249021262	38.97	0.000488046	0	1.94041	1	2	408.26	815.514	-0.361652	87.6686	10836	10836	MS2	6/50	HRT18_Ac1010_140330092455.raw
	High		ALLFVPR	Unambiguous	1	1	P07900		CID	1	0	1	2	227955600	38.73	0.000515776	0	1.58841	2	2	408.26	815.514	-0.211966	87.5282	10611	10611	MS2	5/50	HRT18_Ac1010_140330065123.raw
	High		HFSVEGQLEFR	Unambiguous	5	2	P07900;P08238		CID	1	0	1	1	1.91682e+08	38.68	0.000833441	0	33.4678	32	2	674.835	1348.66	-0.999333	82.5422	9979	9979	MS2	7/100	HRT18_Ac1010_140330065123.raw
	High		cLELFTELAEDKENYK	Unambiguous	1	1	P07900	C1(Carbamidomethyl)	CID	1	0	1	1	3.15885e+07	38.65	0.000402552	1	24.6493	6	3	667.989	2001.95	3.05756	108.356	13554	13554	MS2	20/148	HRT18_Ac1010_140330092455.raw
	High		HFSVEGQLEFR	Unambiguous	5	2	P07900;P08238		CID	1	0	1	1	1.52583e+08	38.56	0.000912518	0	5.66654	14	3	450.226	1348.66	-0.398346	82.3468	10149	10149	MS2	6/100	HRT18_Ac1010_140330092455.raw
		High	EGLELPEDEEEKK	Unambiguous	5	3	P07900;P08238;Q58FF6		CID	1	0	1	1	1.97847e+07	38.37	0.000363865	1	0	96	2	772.87	1544.73	0.159545	51.4334	5527	5527	MS2	14/118	HRT18_Billes.raw
		High	KHLEINPDHSIIETLR	Unambiguous	1	1	P07900		CID	1	0	1	1	2.26201e+07	38.31	0.000273006	1	34.6279	33	3	639.018	1915.04	-0.677307	74.643	7852	7852	MS2	11/170	HRT18_Billes_140329221156.raw
	High		ELISNSSDALDK	Unambiguous	2	1	P07900		CID	1	0	1	1	3.73911e+08	38.29	0.000941399	0	21.3516	2	2	646.323	1291.64	0.724741	53.2099	6211	6211	MS2	7/122	HRT18_Ac1010_140330065123.raw
	High		HNDDEQYAWESSAGGSFTVR	Unambiguous	3	2	P07900;P08238		CID	1	0	1	1	3.6164e+06	38.25	0.000149269	0	15.9887	77	3	752.658	2255.96	0.0204756	129.149	16554	16554	MS2	22/218	HRT18_Ac1010.raw
	High		ALLFVPR	Unambiguous	1	1	P07900		CID	1	0	1	2	249021262	38.15	0.000589469	0	7.35412	7	2	408.261	815.514	0.0874041	88.189	10904	10904	MS2	5/50	HRT18_Ac1010_140330092455.raw
	High		cLELFTELAEDKENYK	Unambiguous	1	1	P07900	C1(Carbamidomethyl)	CID	1	0	1	1	3.5413e+07	38.13	0.000538354	1	17.9264	6	3	667.988	2001.95	0.679516	108.349	13303	13303	MS2	17/148	HRT18_Ac1010_140330065123.raw
		High	DQVANSAFVER	Unambiguous	1	1	P07900		CID	1	0	1	1	1.69787e+08	38.11	0.000780353	0	34.5373	91	2	618.304	1235.6	-0.940356	50.1462	5150	5150	MS2	7/116	HRT18_Billes_140329221156.raw
	High		HSQFIGYPITLFVEK	Unambiguous	2	1	P07900		CID	1	0	1	1	259724784	37.99	0.000452736	0	0	3	3	593.654	1778.95	0.597143	111.794	14028	14028	MS2	18/160	HRT18_Ac1010_140330092455.raw
		High	HFSVEGQLEFR	Unambiguous	5	2	P07900;P08238		CID	1	0	1	1	9.5786e+07	37.85	0.00107459	0	32.7323	15	3	450.226	1348.66	-0.466231	81.2201	8579	8579	MS2	7/100	HRT18_Billes_140329221156.raw
	High		HIYYITGETK	Unambiguous	2	1	P07900		CID	1	0	1	1	373907532	37.83	0.000873526	0	10.0939	6	2	612.817	1224.63	0.0758283	39.5898	4572	4572	MS2	13/78	HRT18_Ac1010.raw
		High	EDQTEYLEER	Unambiguous	4	3	P07900;P08238;Q58FF6		CID	1	0	1	1	385288912	37.81	0.000273202	0	7.01265	2	2	656.289	1311.57	0.490206	47.0886	5001	5001	MS2	6/102	HRT18_Billes.raw
	High		EGLELPEDEEEK	Unambiguous	5	3	P07900;P08238;Q58FF6		CID	1	0	1	1	2.04672e+08	37.8	0.000340215	0	3.77317	3	2	708.823	1416.64	0.431982	68.4661	8339	8339	MS2	13/108	HRT18_Ac1010_140330092455.raw
		High	KHLEINPDHSIIETLR	Unambiguous	1	1	P07900		CID	1	0	1	1	5.63394e+07	37.71	0.000406641	1	6.9786	36	4	479.515	1915.04	-0.0468987	73.7306	7881	7881	MS2	13/170	HRT18_Billes_140329193821.raw
		High	HFSVEGQLEFR	Unambiguous	5	2	P07900;P08238		CID	1	0	1	1	1.33081e+06	37.63	0.00113042	0	8.89098	100	2	674.836	1348.66	-0.546772	84.2739	9374	9374	MS2	7/100	HRT18_Billes.raw
	High		SLTNDWEDHLAVK	Unambiguous	2	2	P07900;P08238		CID	1	0	1	1	5.77994e+08	37.62	0.000735172	0	2.10569	1	3	509.919	1527.74	-0.254249	88.7604	11306	11306	MS2	16/128	HRT18_Ac1010.raw
	High		LSELLR	Unambiguous	3	3	P07900;P08238;Q92538		CID	1	0	1	1	2.72488e+08	37.52	0.00177896	0	3.72735	2	2	365.727	730.446	-0.102664	43.8525	5065	5065	MS2	5/42	HRT18_Ac1010_140330092455.raw
		High	RAPFDLFENR	Unambiguous	1	1	P07900		CID	1	0	1	1	111800600	37.25	0.000772296	1	5.62804	9	2	632.826	1264.64	0.480133	93.9435	9965	9965	MS2	7/96	HRT18_Billes_140329221156.raw
		High	KHLEINPDHSIIETLR	Unambiguous	1	1	P07900		CID	1	0	1	1	5.74814e+07	37.17	0.000364547	1	9.08729	9	4	479.515	1915.04	-0.301871	74.5658	8244	8244	MS2	14/170	HRT18_Billes.raw
	High		LSELLR	Unambiguous	3	3	P07900;P08238;Q92538		CID	1	0	1	1	293091461	37.11	0.00195509	0	1.95256	2	2	365.727	730.446	-0.019105	43.7342	4933	4933	MS2	4/42	HRT18_Ac1010_140330065123.raw
		High	LSELLR	Unambiguous	3	3	P07900;P08238;Q92538		CID	1	0	1	1	2.07672e+08	37.11	0.00195509	0	1.54437	2	2	365.726	730.446	-0.269781	44.1717	4634	4634	MS2	4/42	HRT18_Billes.raw
		High	LSELLR	Unambiguous	3	3	P07900;P08238;Q92538		CID	1	0	1	1	1.61446e+08	37.06	0.00197773	0	1.85243	5	2	365.727	730.446	-0.102664	43.4445	4445	4445	MS2	4/42	HRT18_Billes_140329193821.raw
		High	RAPFDLFENR	Unambiguous	1	1	P07900		CID	1	0	1	1	125677011	37.05	0.000808693	1	3.17294	52	2	632.826	1264.64	0.673184	92.4768	9992	9992	MS2	7/96	HRT18_Billes_140329193821.raw
		High	LSELLR	Unambiguous	3	3	P07900;P08238;Q92538		CID	1	0	1	1	1.5135e+08	37.04	0.00198685	0	3.37561	3	2	365.727	730.446	-0.102664	44.1531	4446	4446	MS2	4/42	HRT18_Billes_140329221156.raw
	High		RAPFDLFENR	Unambiguous	1	1	P07900		CID	1	0	1	1	1.85622e+08	37.02	0.000814299	1	0	6	2	632.826	1264.64	0.480133	92.9795	11519	11519	MS2	12/96	HRT18_Ac1010_140330092455.raw
		High	LSELLR	Unambiguous	3	3	P07900;P08238;Q92538		CID	1	0	1	1	1.5135e+08	36.99	0.00200986	0	1.68239	8	2	365.727	730.446	0.31513	43.5513	4381	4381	MS2	4/42	HRT18_Billes_140329221156.raw
		High	TLVSVTK	Unambiguous	2	1	P07900		CID	1	0	1	1	1.14285e+08	36.88	0.000328186	0	10.7818	4	2	374.234	747.461	-0.250497	27.7749	2611	2611	MS2	5/58	HRT18_Billes.raw
		High	cLELFTELAEDKENYK	Unambiguous	1	1	P07900	C1(Carbamidomethyl)	CID	1	0	1	1	2.87875e+07	36.85	0.000691902	1	12.1856	7	3	667.987	2001.95	-0.509512	108.354	12289	12289	MS2	16/148	HRT18_Billes.raw
	High		HIYYITGETK	Unambiguous	2	1	P07900		CID	1	0	1	1	326039251	36.83	0.00107896	0	11.4512	10	2	612.817	1224.63	0.275188	39.8001	4506	4506	MS2	14/78	HRT18_Ac1010_140330092455.raw
		High	VFImDNcEELIPEYLNFIR	Unambiguous	1	1	P07900	M4(Oxidation); C7(Carbamidomethyl)	CID	1	0	1	1	2.62544e+07	36.83	0.000580976	0	19.6428	18	3	811.061	2431.17	1.0257	121.641	13616	13616	MS2	18/186	HRT18_Billes_140329193821.raw
	High		LSELLR	Unambiguous	3	3	P07900;P08238;Q92538		CID	1	0	1	1	370409667	36.81	0.00209491	0	5.85505	3	2	365.727	730.446	0.148013	43.1163	5078	5078	MS2	4/42	HRT18_Ac1010.raw
		High	SLTNDWEDHLAVK	Unambiguous	2	2	P07900;P08238		CID	1	0	1	1	2.76133e+08	36.75	0.000898233	0	0.437521	1	3	509.919	1527.74	-0.254249	88.7093	9570	9570	MS2	10/128	HRT18_Billes_140329193821.raw
	High		EDQTEYLEER	Unambiguous	4	3	P07900;P08238;Q58FF6		CID	1	0	1	1	887922736	36.67	0.000333681	0	0	15	2	656.289	1311.57	-0.161297	46.0432	5371	5371	MS2	6/102	HRT18_Ac1010_140330092455.raw
	High		HSQFIGYPITLFVEK	Unambiguous	2	1	P07900		CID	1	0	1	1	2.53476e+08	36.42	0.000592889	0	4.7088	3	3	593.654	1778.95	-0.22629	112.24	13838	13838	MS2	10/160	HRT18_Ac1010_140330065123.raw
	High		DNSTMGYMAAK	Unambiguous	1	1	P07900		CID	1	0	1	1	3.3302e+07	36.41	0.000228018	0	48.7088	23	2	594.755	1188.5	0.356681	44.3673	5136	5136	MS2	9/104	HRT18_Ac1010_140330092455.raw
	High		HFSVEGQLEFR	Unambiguous	5	2	P07900;P08238		CID	1	0	1	1	1.79597e+08	36.39	0.00150398	0	6.26941	8	3	450.226	1348.66	-0.330462	82.0593	10416	10416	MS2	7/100	HRT18_Ac1010.raw
		High	ALLFVPR	Unambiguous	1	1	P07900		CID	1	0	1	2	1.65009e+08	36.35	0.000892197	0	0.690458	2	2	408.26	815.513	-0.436494	87.7148	9460	9460	MS2	4/50	HRT18_Billes_140329193821.raw
		High	HSQFIGYPITLFVEK	Unambiguous	2	1	P07900		CID	1	0	1	1	1.69844e+08	36.18	0.000638625	0	19.7604	4	3	593.654	1778.95	-0.329219	112.193	12434	12434	MS2	10/160	HRT18_Billes_140329193821.raw
	High		HIYYITGETK	Unambiguous	2	1	P07900		CID	1	0	1	1	281337869	36.11	0.00128576	0	2.77356	11	2	612.817	1224.63	-0.123531	38.6518	4241	4241	MS2	14/78	HRT18_Ac1010_140330065123.raw
	High		HSQFIGYPITLFVEK	Unambiguous	2	1	P07900		CID	1	0	1	1	2.53476e+08	36.11	0.000649002	0	0	4	3	593.654	1778.95	-0.432148	111.689	13762	13762	MS2	15/160	HRT18_Ac1010_140330065123.raw
		High	LGIHEDSQNR	Unambiguous	1	1	P07900		CID	1	0	1	1	5.63742e+07	36.11	0.00116331	0	23.0309	16	2	584.788	1168.57	-1.12089	19.0139	1470	1470	MS2	9/80	HRT18_Billes.raw
	High		HFSVEGQLEFR	Unambiguous	5	2	P07900;P08238		CID	1	0	1	1		36.05	0.00141539	0	35.2448	28	2	674.835	1348.66	-1.08985	82.7628	10203	10203	MS2	8/100	HRT18_Ac1010_140330092455.raw
		High	HIYYITGETK	Unambiguous	2	1	P07900		CID	1	0	1	1	1.80082e+08	36.05	0.0010305	0	12.2268	54	2	612.816	1224.63	-0.72161	39.0627	4010	4010	MS2	12/78	HRT18_Billes.raw
	High		YIDQEELNK	Unambiguous	4	2	P07900;P08238		CID	1	0	1	1	5.89242e+08	35.97	0.00150493	0	26.6233	29	2	576.282	1151.56	-0.761461	36.1986	3902	3902	MS2	6/80	HRT18_Ac1010_140330065123.raw
	High		ALLFVPR	Unambiguous	1	1	P07900		CID	1	0	1	2	298962202	35.92	0.000985056	0	3.04543	15	2	408.261	815.514	0.311932	86.9362	11065	11065	MS2	5/50	HRT18_Ac1010.raw
		High	ALLFVPR	Unambiguous	1	1	P07900		CID	1	0	1	2	176915269	35.91	0.000987326	0	2.82417	7	2	408.26	815.514	-0.286809	88.3397	9851	9851	MS2	4/50	HRT18_Billes.raw
	High		LGIHEDSQNR	Unambiguous	1	1	P07900		CID	1	0	1	1	9.26581e+07	35.85	0.00123508	0	17.9013	4	2	584.789	1168.57	-0.494119	19.253	1550	1550	MS2	13/80	HRT18_Ac1010_140330092455.raw
	High		HIYYITGETK	Unambiguous	2	1	P07900		CID	1	0	1	1	373907532	35.76	0.00111493	0	12.2153	20	2	612.816	1224.63	-0.52225	38.5758	4427	4427	MS2	8/78	HRT18_Ac1010.raw
	High		YESLTDPSK	Unambiguous	5	3	P07900;P08238;Q58FF6		CID	1	0	1	1	447261158	35.74	0.000853395	0	30.5638	9	2	520.251	1039.49	-0.0702998	31.1044	3288	3288	MS2	7/76	HRT18_Ac1010_140330092455.raw
		High	HIYYITGETK	Unambiguous	2	1	P07900		CID	1	0	1	1	139022903	35.73	0.00117612	0	17.7995	50	2	612.816	1224.63	-0.223211	38.9607	3857	3857	MS2	13/78	HRT18_Billes_140329221156.raw
		High	DNSTMGYMAAK	Unambiguous	1	1	P07900		CID	1	0	1	1	1.69743e+07	35.13	0.000306175	0	36.8632	27	2	594.755	1188.5	-0.0541567	44.572	4493	4493	MS2	11/104	HRT18_Billes_140329221156.raw
	High		HIYYITGETK	Unambiguous	2	1	P07900		CID	1	0	1	1	326039251	35.12	0.00163033	0	13.4668	22	2	612.817	1224.63	0.0758283	38.7027	4354	4354	MS2	5/78	HRT18_Ac1010_140330092455.raw
	High		RAPFDLFENR	Unambiguous	1	1	P07900		CID	1	0	1	1		35.11	0.00126411	1	11.4586	42	2	632.826	1264.64	0.769709	92.4939	11458	11458	MS2	12/96	HRT18_Ac1010_140330092455.raw
		High	HIYYITGETK	Unambiguous	2	1	P07900		CID	1	0	1	1	1.51555e+08	35	0.0013914	0	24.5736	79	2	612.816	1224.63	-0.223211	38.8302	3903	3903	MS2	5/78	HRT18_Billes_140329193821.raw
		High	KHLEINPDHSIIETLR	Unambiguous	1	1	P07900		CID	1	0	1	1	5.74814e+07	34.95	0.00075174	1	6.01795	18	4	479.515	1915.04	-0.174385	74.0254	8178	8178	MS2	15/170	HRT18_Billes.raw
	High		HSQFIGYPITLFVEK	Unambiguous	2	1	P07900		CID	1	0	1	1	259724784	34.85	0.000932921	0	8.83887	3	3	593.654	1778.95	0.494214	112.329	14102	14102	MS2	16/160	HRT18_Ac1010_140330092455.raw
		High	HFSVEGQLEFR	Unambiguous	5	2	P07900;P08238		CID	1	0	1	1	1.17621e+08	34.85	0.00189858	0	31.0836	51	2	674.836	1348.66	0.177324	82.8458	8757	8757	MS2	8/100	HRT18_Billes_140329221156.raw
	High		RAPFDLFENR	Unambiguous	1	1	P07900		CID	1	0	1	1		34.67	0.00174008	1	4.1671	30	2	632.825	1264.64	-0.485122	92.454	11796	11796	MS2	10/96	HRT18_Ac1010.raw
		High	RAPFDLFENR	Unambiguous	1	1	P07900		CID	1	0	1	1	4.97331e+07	34.59	0.0014249	1	4.94324	20	3	422.22	1264.64	0.710814	94.0933	10516	10516	MS2	9/96	HRT18_Billes.raw
		High	HIYYITGETK	Unambiguous	2	1	P07900		CID	1	0	1	1	1.51555e+08	34.58	0.00181135	0	17.4181	15	2	612.817	1224.63	0.374867	39.8998	4028	4028	MS2	13/78	HRT18_Billes_140329193821.raw
		High	HLEINPDHSIIETLR	Unambiguous	1	1	P07900		CID	1	0	1	1	1.81537e+07	34.49	0.00136918	0	7.64266	22	4	447.492	1786.94	-0.255591	90.9063	9634	9634	MS2	14/152	HRT18_Billes_140329221156.raw
	High		LGIHEDSQNR	Unambiguous	1	1	P07900		CID	1	0	1	1	8.43774e+07	34.38	0.00173258	0	9.42759	6	2	584.789	1168.57	-0.494119	19.2386	1489	1489	MS2	9/80	HRT18_Ac1010_140330065123.raw
	High		RAPFDLFENR	Unambiguous	1	1	P07900		CID	1	0	1	1	175619120	34.35	0.00152422	1	3.93809	40	2	632.825	1264.64	0.190557	92.3965	11224	11224	MS2	11/96	HRT18_Ac1010_140330065123.raw
		High	RAPFDLFENR	Unambiguous	1	1	P07900		CID	1	0	1	1	1.07881e+08	34.22	0.00157054	1	23.1524	64	2	632.825	1264.64	0.190557	92.6443	10343	10343	MS2	11/96	HRT18_Billes.raw
	High		RAPFDLFENR	Unambiguous	1	1	P07900		CID	1	0	1	1	6.17041e+07	34.21	0.00193451	1	5.49389	10	3	422.219	1264.64	-0.664674	93.686	11387	11387	MS2	8/96	HRT18_Ac1010_140330065123.raw
		High	HLEINPDHSIIETLR	Unambiguous	1	1	P07900		CID	1	0	1	1	2.15307e+08	34.13	0.0015841	0	45.8927	31	3	596.317	1786.94	-4.58592	91.6777	9906	9906	MS2	11/152	HRT18_Billes_140329193821.raw
	High		DNSTMGYMAAK	Unambiguous	1	1	P07900		CID	1	0	1	1	4.01252e+07	33.98	0.000398997	0	14.4772	19	2	594.755	1188.5	-0.0541567	44.7555	5313	5313	MS2	6/104	HRT18_Ac1010.raw
		High	HIYYITGETK	Unambiguous	2	1	P07900		CID	1	0	1	1	1.80082e+08	33.6	0.00226988	0	13.6895	13	2	612.817	1224.63	0.574226	40.1505	4139	4139	MS2	7/78	HRT18_Billes.raw
		High	ALLFVPR	Unambiguous	1	1	P07900		CID	1	0	1	2	176915269	33.5	0.00171973	0	1.31186	2	2	408.26	815.514	-0.286809	87.7618	9784	9784	MS2	5/50	HRT18_Billes.raw
	High		LGIHEDSQNR	Unambiguous	1	1	P07900		CID	1	0	1	1	7.94702e+07	33.4	0.00244542	0	44.3389	12	3	390.195	1168.57	0.538987	19.1773	1481	1481	MS2	7/80	HRT18_Ac1010_140330065123.raw
	High		HFSVEGQLEFR	Unambiguous	5	2	P07900;P08238		CID	1	0	1	1	1.50569e+08	33.35	0.0030286	0	31.4609	27	3	450.226	1348.66	-0.398346	82.4479	9967	9967	MS2	11/100	HRT18_Ac1010_140330065123.raw
	High		RAPFDLFENR	Unambiguous	1	1	P07900		CID	1	0	1	1	175619120	33.06	0.00205139	1	0	9	2	632.825	1264.64	-0.00249428	93.8962	11414	11414	MS2	10/96	HRT18_Ac1010_140330065123.raw
		High	YESLTDPSK	Unambiguous	5	3	P07900;P08238;Q58FF6		CID	1	0	1	1	2.32307e+08	32.87	0.00165253	0	37.8252	14	2	520.251	1039.5	0.869159	31.1695	2938	2938	MS2	7/76	HRT18_Billes_140329221156.raw
		High	SLTNDWEDHLAVK	Unambiguous	2	2	P07900;P08238		CID	1	0	1	1	2.46051e+08	32.76	0.00225107	0	0.574	1	3	509.919	1527.74	-0.0744685	88.9951	9424	9424	MS2	10/128	HRT18_Billes_140329221156.raw
		High	VFImDNcEELIPEYLNFIR	Unambiguous	1	1	P07900	M4(Oxidation); C7(Carbamidomethyl)	CID	1	0	1	1	2.5582e+07	32.74	0.0014633	0	24.6455	26	3	811.061	2431.17	0.573808	121.577	13979	13979	MS2	28/186	HRT18_Billes.raw
		High	HLEINPDHSIIETLR	Unambiguous	1	1	P07900		CID	1	0	1	1	1.86289e+08	32.67	0.00240636	0	32.0965	28	3	596.318	1786.94	-3.25382	91.8901	9740	9740	MS2	10/152	HRT18_Billes_140329221156.raw
		High	DNSTMGYMAAK	Unambiguous	1	1	P07900		CID	1	0	1	1	1.65899e+07	32.63	0.000544465	0	52.9747	48	2	594.755	1188.5	-0.259575	44.3613	4547	4547	MS2	14/104	HRT18_Billes_140329193821.raw
	High		TDTGEPMGR	Unambiguous	1	1	P07900		CID	1	0	1	1	3.19913e+07	32.62	0.00169575	0	30.626	11	2	482.214	963.42	-0.369483	18.7595	1476	1476	MS2	7/72	HRT18_Ac1010_140330092455.raw
		High	FENLcK	Unambiguous	5	2	P07900;P08238	C5(Carbamidomethyl)	CID	1	0	1	1	1.2639e+08	32.05	0.0025885	0	3.20846	3	2	405.694	810.381	-0.111114	25.5506	2332	2332	MS2	5/46	HRT18_Billes.raw
	High		RAPFDLFENR	Unambiguous	1	1	P07900		CID	1	0	1	1	1.85622e+08	31.92	0.00266715	1	1.0481	4	2	632.825	1264.64	-0.00249428	93.5903	11598	11598	MS2	11/96	HRT18_Ac1010_140330092455.raw
		High	SLTNDWEDHLAVK	Unambiguous	2	2	P07900;P08238		CID	1	0	1	1	3.05829e+08	31.92	0.00273142	0	0.73833	1	3	509.919	1527.74	-0.314176	88.8431	9905	9905	MS2	18/128	HRT18_Billes.raw
	High		ALLFVPR	Unambiguous	1	1	P07900		CID	1	0	1	2	298962202	31.8	0.00254367	0	2.01215	1	2	408.26	815.514	-0.286809	87.4858	11140	11140	MS2	5/50	HRT18_Ac1010.raw
		High	VILHLK	Unambiguous	5	3	P07900;P08238;Q58FF6		CID	1	0	1	1	1.5245e+08	31.79	0.000660648	0	19.6844	3	2	361.75	722.492	-0.0763553	30.4381	2850	2850	MS2	5/42	HRT18_Billes_140329221156.raw
		High	DNSTMGYMAAK	Unambiguous	1	1	P07900		CID	1	0	1	1	1.79388e+07	31.76	0.000665227	0	55.7467	32	2	594.755	1188.5	-0.362285	44.5852	4685	4685	MS2	7/104	HRT18_Billes.raw
		High	KHLEINPDHSIIETLR	Unambiguous	1	1	P07900		CID	1	0	1	1	5.74814e+07	31.72	0.00127866	1	22.3848	32	4	479.515	1915.04	-0.365614	75.1865	8317	8317	MS2	8/170	HRT18_Billes.raw
	High		ALLFVPR	Unambiguous	1	1	P07900		CID	1	0	1	2	227955600	31.71	0.00259693	0	3.14877	12	2	408.261	815.514	0.0125615	86.9522	10536	10536	MS2	5/50	HRT18_Ac1010_140330065123.raw
		High	YESLTDPSK	Unambiguous	5	3	P07900;P08238;Q58FF6		CID	1	0	1	1	2.43891e+08	31.69	0.00216845	0	35.1654	27	2	520.251	1039.49	0.0471326	32.1125	3102	3102	MS2	7/76	HRT18_Billes_140329193821.raw
		High	RAPFDLFENR	Unambiguous	1	1	P07900		CID	1	0	1	1	45644004	31.67	0.00347192	1	10.7887	12	3	422.219	1264.64	-0.519886	93.3339	10090	10090	MS2	5/96	HRT18_Billes_140329193821.raw
	High		LGIHEDSQNR	Unambiguous	1	1	P07900		CID	1	0	1	1	7.94702e+07	31.65	0.00372732	0	29.9028	11	3	390.196	1168.57	1.47914	19.6975	1557	1557	MS2	7/80	HRT18_Ac1010_140330065123.raw
		High	KHLEINPDHSIIETLR	Unambiguous	1	1	P07900		CID	1	0	1	1	2.4582e+07	31.64	0.00126815	1	37.2894	31	3	639.018	1915.04	-0.868537	74.3775	7956	7956	MS2	11/170	HRT18_Billes_140329193821.raw
		High	LGIHEDSQNR	Unambiguous	1	1	P07900		CID	1	0	1	1	6.31516e+07	31.62	0.0032711	0	15.2783	7	2	584.789	1168.57	-0.494119	19.0534	1456	1456	MS2	12/80	HRT18_Billes_140329193821.raw
		High	RAPFDLFENR	Unambiguous	1	1	P07900		CID	1	0	1	1	125677011	31.3	0.00307644	1	0	27	2	632.825	1264.64	0.0940312	94.1944	10193	10193	MS2	7/96	HRT18_Billes_140329193821.raw
		High	VILHLK	Unambiguous	5	3	P07900;P08238;Q58FF6		CID	1	0	1	1	1.56473e+08	31.28	0.000742968	0	20.5299	2	2	361.75	722.492	0.00812336	30.2943	2881	2881	MS2	5/42	HRT18_Billes_140329193821.raw
	High		RAPFDLFENR	Unambiguous	1	1	P07900		CID	1	0	1	1	56493958	30.83	0.00421279	1	2.77662	9	3	422.219	1264.64	-0.375098	93.758	11967	11967	MS2	8/96	HRT18_Ac1010.raw
		High	RAPFDLFENR	Unambiguous	1	1	P07900		CID	1	0	1	1	43310804	30.59	0.00362283	1	9.91999	12	3	422.219	1264.64	-0.085521	93.5542	9920	9920	MS2	8/96	HRT18_Billes_140329221156.raw
	High		YESLTDPSK	Unambiguous	5	3	P07900;P08238;Q58FF6		CID	1	0	1	1	5.60314e+08	30.57	0.0027187	0	53.3055	13	2	520.251	1039.5	1.10402	30.7906	3305	3305	MS2	7/76	HRT18_Ac1010.raw
	High		LGIHEDSQNR	Unambiguous	1	1	P07900		CID	1	0	1	1	81237109	30.52	0.00385913	0	42.9014	7	3	390.195	1168.57	-0.166126	19.1838	1540	1540	MS2	9/80	HRT18_Ac1010_140330092455.raw
		High	FENLcK	Unambiguous	5	2	P07900;P08238	C5(Carbamidomethyl)	CID	1	0	1	1	1.07889e+08	30.4	0.00378484	0	2.51043	3	2	405.694	810.381	-0.186431	25.5673	2309	2309	MS2	5/46	HRT18_Billes_140329193821.raw
	High		FENLcK	Unambiguous	5	2	P07900;P08238	C5(Carbamidomethyl)	CID	1	0	1	1	2.42311e+08	30.29	0.00388193	0	5.74321	2	2	405.694	810.381	-0.186431	25.5186	2536	2536	MS2	5/46	HRT18_Ac1010.raw
		High	VILHLK	Unambiguous	5	3	P07900;P08238;Q58FF6		CID	1	0	1	1	1.93306e+08	30.19	0.000954927	0	19.3308	3	2	361.75	722.493	0.261559	30.0723	2893	2893	MS2	5/42	HRT18_Billes.raw
		High	LGIHEDSQNR	Unambiguous	1	1	P07900		CID	1	0	1	1	65762116	30.14	0.0052287	0	30.7409	10	3	390.195	1168.57	0.460641	19.0075	1469	1469	MS2	7/80	HRT18_Billes.raw
	High		FENLcK	Unambiguous	5	2	P07900;P08238	C5(Carbamidomethyl)	CID	1	0	1	1	1.9554e+08	30.09	0.00406488	0	5.40917	4	2	405.694	810.381	-0.337064	25.7043	2519	2519	MS2	5/46	HRT18_Ac1010_140330092455.raw
	High		SLTNDWEDHLAVK	Unambiguous	2	2	P07900;P08238		CID	1	0	1	1	4.53829e+08	30	0.0042	0	1.05333	1	3	509.919	1527.74	-0.434029	88.9735	11002	11002	MS2	14/128	HRT18_Ac1010_140330092455.raw
		High	RAPFDLFENR	Unambiguous	1	1	P07900		CID	1	0	1	1	4.97331e+07	29.94	0.00405565	1	8.04173	9	3	422.219	1264.64	-0.230309	93.5176	10446	10446	MS2	9/96	HRT18_Billes.raw
	High		ALLFVPR	Unambiguous	1	1	P07900		CID	1	0	1	2	298962202	29.86	0.00397613	0	6.70843	6	2	408.26	815.514	-0.361652	88.0752	11219	11219	MS2	6/50	HRT18_Ac1010.raw
	High		DNSTMGYMAAK	Unambiguous	1	1	P07900		CID	1	0	1	1	3.03178e+07	29.82	0.00103985	0	25.8207	14	2	594.755	1188.5	0.253971	44.2178	4999	4999	MS2	13/104	HRT18_Ac1010_140330065123.raw
	High		RAPFDLFENR	Unambiguous	1	1	P07900		CID	1	0	1	1	5.98485e+07	29.82	0.0042735	1	2.98009	11	3	422.22	1264.64	0.493632	93.9087	11641	11641	MS2	9/96	HRT18_Ac1010_140330092455.raw
	High		HLEINPDHSIIETLR	Unambiguous	1	1	P07900		CID	1	0	1	1	3.30768e+07	29.65	0.00417312	0	13.5216	14	4	447.492	1786.94	-0.118966	90.5596	10997	10997	MS2	14/152	HRT18_Ac1010_140330065123.raw
		High	ALLFVPR	Unambiguous	1	1	P07900		CID	1	0	1	2	1.48241e+08	29.56	0.0042605	0	11.6794	58	2	408.26	815.514	-0.137124	87.3888	9245	9245	MS2	5/50	HRT18_Billes_140329221156.raw
		High	EGLELPEDEEEK	Unambiguous	5	3	P07900;P08238;Q58FF6		CID	1	0	1	1	153862406	29.54	0.00227905	0	6.81743	20	2	708.823	1416.64	0.345813	68.9313	7596	7596	MS2	8/108	HRT18_Billes.raw
	High		ALLFVPR	Unambiguous	1	1	P07900		CID	1	0	1	2	227955600	29.46	0.00435974	0	9.56286	10	2	408.261	815.514	0.0874041	88.0389	10677	10677	MS2	8/50	HRT18_Ac1010_140330065123.raw
	High		EGLELPEDEEEK	Unambiguous	5	3	P07900;P08238;Q58FF6		CID	1	0	1	1	2.58607e+08	29.27	0.00218863	0	16.3752	13	2	708.823	1416.64	0.0873064	68.7541	8621	8621	MS2	17/108	HRT18_Ac1010.raw
	High		SLTNDWEDHLAVK	Unambiguous	2	2	P07900;P08238		CID	1	0	1	1	4.53829e+08	29.03	0.0053136	0	3.84682	13	3	509.919	1527.74	-0.0744685	88.4344	10935	10935	MS2	15/128	HRT18_Ac1010_140330092455.raw
	High		VILHLK	Unambiguous	5	3	P07900;P08238;Q58FF6		CID	1	0	1	1	3.28418e+08	28.62	0.00137079	0	12.1466	1	2	361.75	722.492	0.092602	30.0812	3144	3144	MS2	5/42	HRT18_Ac1010_140330092455.raw
		High	VFIMDNcEELIPEYLNFIR	Unambiguous	1	1	P07900	C7(Carbamidomethyl)	CID	1	0	1	1	55886465	28.5	0.00409636	0	12.4225	31	3	805.731	2415.18	2.36398	124.855	13954	13954	MS2	24/186	HRT18_Billes_140329193821.raw
	High		VILHLK	Unambiguous	5	3	P07900;P08238;Q58FF6		CID	1	0	1	1	2.96271e+08	28.46	0.00142223	0	13.8378	1	2	361.75	722.492	0.177081	29.9548	3182	3182	MS2	5/42	HRT18_Ac1010.raw
		High	VFIMDNcEELIPEYLNFIR	Unambiguous	1	1	P07900	C7(Carbamidomethyl)	CID	1	0	1	1	3.91979e+07	28.32	0.00397524	0	7.84525	27	3	805.73	2415.17	0.847694	124.17	13620	13620	MS2	19/186	HRT18_Billes_140329221156.raw
		High	TLVSVTK	Unambiguous	2	1	P07900		CID	1	0	1	1	8.4901e+07	28.3	0.00236657	0	5.11556	4	2	374.234	747.461	-0.41381	27.7174	2532	2532	MS2	6/58	HRT18_Billes_140329221156.raw
		High	TLVSVTK	Unambiguous	2	1	P07900		CID	1	0	1	1	9.08523e+07	28.26	0.00238847	0	9.32259	5	2	374.234	747.461	-0.332153	27.5989	2563	2563	MS2	6/58	HRT18_Billes_140329193821.raw
		High	YESLTDPSK	Unambiguous	5	3	P07900;P08238;Q58FF6		CID	1	0	1	1	2.43891e+08	28.06	0.00484576	0	47.6255	20	2	520.252	1039.5	1.69118	31.0303	2970	2970	MS2	7/76	HRT18_Billes_140329193821.raw
	High		VILHLK	Unambiguous	5	3	P07900;P08238;Q58FF6		CID	1	0	1	1	2.78095e+08	27.7	0.00169422	0	19.5696	1	2	361.75	722.492	0.00812336	30.1639	3066	3066	MS2	5/42	HRT18_Ac1010_140330065123.raw
	High		EGLELPEDEEEK	Unambiguous	5	3	P07900;P08238;Q58FF6		CID	1	0	1	1	2.04672e+08	27.66	0.00351361	0	47.7676	26	2	708.823	1416.64	0.518151	67.9145	8266	8266	MS2	9/108	HRT18_Ac1010_140330092455.raw
		High	ELHINLIPNK	Unambiguous	2	1	P07900		CID	1	0	1	1	6.0857e+07	25.62	0.00397528	0	0	6	3	397.568	1190.69	0.0868316	79.6008	8401	8401	MS2	5/82	HRT18_Billes_140329221156.raw
		High	ELHINLIPNK	Unambiguous	2	1	P07900		CID	1	0	1	1	7.07203e+07	25.51	0.00407726	0	0	5	3	397.568	1190.69	-0.220731	79.3464	8526	8526	MS2	10/82	HRT18_Billes_140329193821.raw
		High	VILHLK	Unambiguous	5	3	P07900;P08238;Q58FF6		CID	1	0	1	1	1.5245e+08	25.39	0.00288383	0	20.9	14	2	361.75	722.492	0.092602	29.8747	2784	2784	MS2	4/42	HRT18_Billes_140329221156.raw
	High		DNSTMGYMAAK	Unambiguous	1	1	P07900		CID	1	0	1	1	3.3302e+07	24.97	0.00317665	0	54.1221	50	2	594.755	1188.5	0.356681	44.983	5221	5221	MS2	6/104	HRT18_Ac1010_140330092455.raw
		High	VILHLK	Unambiguous	5	3	P07900;P08238;Q58FF6		CID	1	0	1	1	1.56473e+08	24.91	0.00322085	0	18.4886	12	2	361.75	722.492	-0.160834	29.7434	2815	2815	MS2	5/42	HRT18_Billes_140329193821.raw
	High		HNDDEQYAWESSAGGSFTVR	Unambiguous	3	2	P07900;P08238		CID	1	0	1	1		24.58	0.00347512	0	38.572	46	3	752.658	2255.96	0.345137	96.9033	11795	11795	MS2	11/218	HRT18_Ac1010_140330065123.raw
	High		HNDDEQYAWESSAGGSFTVR	Unambiguous	3	2	P07900;P08238		CID	1	0	1	1		24.46	0.00357248	0	35.8299	33	3	752.658	2255.96	0.426302	96.7585	12011	12011	MS2	20/218	HRT18_Ac1010_140330092455.raw
		High	HNDDEQYAWESSAGGSFTVR	Unambiguous	3	2	P07900;P08238		CID	1	0	1	1		23.56	0.00439511	0	35.8941	69	3	752.658	2255.96	0.0204756	96.552	10467	10467	MS2	11/218	HRT18_Billes_140329193821.raw
	High		VILHLK	Unambiguous	5	3	P07900;P08238;Q58FF6		CID	1	0	1	1	2.96271e+08	21.84	0.00653085	0	55.0633	20	2	361.75	722.493	0.430516	29.4687	3112	3112	MS2	4/42	HRT18_Ac1010.raw
		High	DNSTMGYmAAK	Unambiguous	1	1	P07900	M8(Oxidation)	CID	1	0	1	1	4.62906e+06	21.61	0.00688605	0	30.8068	60	2	602.752	1204.5	-0.0882679	26.5358	2427	2427	MS2	4/104	HRT18_Billes_140329193821.raw
	High		DNSTMGYmAAK	Unambiguous	1	1	P07900	M8(Oxidation)	CID	1	0	1	1	5.07595e+06	21.07	0.00779776	0	32.7728	47	2	602.752	1204.5	-0.189613	26.5674	2561	2561	MS2	4/104	HRT18_Ac1010_140330065123.raw
P08238	Heat shock protein HSP 90-beta OS=Homo sapiens GN=HSP90AB1 PE=1 SV=4 - [HS90B_HUMAN]	9.41066e+08	5.28782e+08	9796.43	53.18	35	269	9788.9	50.97	33	278	724	83.2121	5.03369
	A2	B2	Sequence	PSM Ambiguity	# Proteins	# Protein Groups	Protein Group Accessions	Modifications	Activation Type	ΔScore	ΔCn	Rank	Search Engine Rank	Precursor Area	IonScore	Exp Value	# Missed Cleavages	Isolation Interference [%]	Ion Inject Time [ms]	Charge	m/z [Da]	MH+ [Da]	ΔM [ppm]	RT [min]	First Scan	Last Scan	MS Order	Ions Matched	Spectrum File
		High	LVSSPccIVTSTYGWTANMER	Unambiguous	1	1	P08238	C6(Carbamidomethyl); C7(Carbamidomethyl)	CID	1	0	1	1	3.4402e+07	114.66	5.64266e-12	0	5.42272	10	2	1216.55	2432.1	-0.950174	111.58	12352	12352	MS2	12/200	HRT18_Billes_140329193821.raw
	High		HNDDEQYAWESSAGGSFTVR	Unambiguous	3	2	P07900;P08238		CID	1	0	1	1	2.63384e+07	111.69	6.76036e-12	0	0	47	2	1128.49	2255.97	2.86721	92.9329	11290	11290	MS2	15/218	HRT18_Ac1010_140330065123.raw
		High	YHTSQSGDEMTSLSEYVSR	Unambiguous	1	1	P08238		CID	1	0	1	1	1.88282e+07	111.63	8.24482e-12	0	0	44	2	1088.98	2176.95	1.30198	86.9153	9680	9680	MS2	12/202	HRT18_Billes.raw
		High	HNDDEQYAWESSAGGSFTVR	Unambiguous	3	2	P07900;P08238		CID	1	0	1	1	1.47225e+07	110.28	9.35341e-12	0	0	61	2	1128.49	2255.96	1.89323	92.8939	10039	10039	MS2	11/218	HRT18_Billes_140329193821.raw
	High		LVSSPccIVTSTYGWTANMER	Unambiguous	1	1	P08238	C6(Carbamidomethyl); C7(Carbamidomethyl)	CID	1	0	1	1	8.54393e+07	109.04	1.99581e-11	0	3.32715	4	2	1216.55	2432.1	-0.749409	111.55	14368	14368	MS2	12/200	HRT18_Ac1010.raw
		High	LVSSPccIVTSTYGWTANMER	Unambiguous	1	1	P08238	C6(Carbamidomethyl); C7(Carbamidomethyl)	CID	1	0	1	1	2.8957e+07	108.92	1.73115e-11	0	7.0033	16	2	1216.55	2432.1	-3.35936	111.472	12114	12114	MS2	12/200	HRT18_Billes_140329221156.raw
	High		YHTSQSGDEMTSLSEYVSR	Unambiguous	1	1	P08238		CID	1	0	1	1	3.89825e+07	108.23	1.80377e-11	0	0	38	2	1088.98	2176.95	1.18983	86.7032	11033	11033	MS2	15/202	HRT18_Ac1010.raw
	High		YHTSQSGDEMTSLSEYVSR	Unambiguous	1	1	P08238		CID	1	0	1	1	3.43825e+07	107.45	1.97876e-11	0	0	20	2	1088.98	2176.95	0.516945	87.062	10756	10756	MS2	15/202	HRT18_Ac1010_140330092455.raw
	High		LVSSPccIVTSTYGWTANMER	Unambiguous	1	1	P08238	C6(Carbamidomethyl); C7(Carbamidomethyl)	CID	1	0	1	1	6.7997e+07	106.34	3.71638e-11	0	3.29503	6	2	1216.56	2432.11	0.455181	111.508	13738	13738	MS2	14/200	HRT18_Ac1010_140330065123.raw
	High		HNDDEQYAWESSAGGSFTVR	Unambiguous	3	2	P07900;P08238		CID	1	0	1	1	2.63384e+07	102.01	6.28015e-11	0	0	30	2	1128.48	2255.96	-0.595831	93.4033	11351	11351	MS2	15/218	HRT18_Ac1010_140330065123.raw
	High		YHTSQSGDEMTSLSEYVSR	Unambiguous	1	1	P08238		CID	1	0	1	1	2.69152e+07	100.58	9.62482e-11	0	0	32	2	1088.98	2176.95	0.292649	86.7472	10509	10509	MS2	13/202	HRT18_Ac1010_140330065123.raw
		High	YHTSQSGDEMTSLSEYVSR	Unambiguous	1	1	P08238		CID	1	0	1	1	1.81571e+07	100.29	1.02895e-10	0	0	53	2	1088.98	2176.95	0.1805	86.7677	9348	9348	MS2	13/202	HRT18_Billes_140329193821.raw
	High		LVSSPccIVTSTYGWTANMER	Unambiguous	1	1	P08238	C6(Carbamidomethyl); C7(Carbamidomethyl)	CID	1	0	1	1	74656036	99.21	1.97917e-10	0	0	5	2	1216.56	2432.1	-0.448261	111.608	14003	14003	MS2	12/200	HRT18_Ac1010_140330092455.raw
		High	YHTSQSGDEMTSLSEYVSR	Unambiguous	1	1	P08238		CID	1	0	1	1	1.4864e+07	98.9	1.41707e-10	0	0	43	2	1088.98	2176.94	-0.155944	87.063	9209	9209	MS2	15/202	HRT18_Billes_140329221156.raw
	High		HNDDEQYAWESSAGGSFTVR	Unambiguous	3	2	P07900;P08238		CID	1	0	1	1	18011755	97.98	1.58844e-10	0	0	21	2	1128.48	2255.96	1.67679	93.1983	11549	11549	MS2	14/218	HRT18_Ac1010_140330092455.raw
		High	LVSSPccIVTSTYGWTANMER	Unambiguous	1	1	P08238	C6(Carbamidomethyl); C7(Carbamidomethyl)	CID	1	0	1	1	39531000	97.45	2.87819e-10	0	0	9	2	1216.55	2432.1	-1.45209	111.487	12709	12709	MS2	14/200	HRT18_Billes.raw
		High	GVVDSEDLPLNISR	Unambiguous	3	3	Q12931;P07900;P08238		CID	1	0	1	2	5.79478e+08	96.32	1.01505e-09	0	13.6529	1	2	757.397	1513.79	0.370714	103.739	11299	11299	MS2	19/128	HRT18_Billes_140329193821.raw
		High	HNDDEQYAWESSAGGSFTVR	Unambiguous	3	2	P07900;P08238		CID	1	0	1	1	1.43061e+07	93.9	4.06415e-10	0	0	58	2	1128.49	2255.96	1.78501	93.3904	10431	10431	MS2	15/218	HRT18_Billes.raw
	High		HNDDEQYAWESSAGGSFTVR	Unambiguous	3	2	P07900;P08238		CID	1	0	1	1		93.25	4.7203e-10	0	0	27	2	1128.48	2255.96	0.486372	93.1417	11886	11886	MS2	14/218	HRT18_Ac1010.raw
		High	NPDDITQEEYGEFYK	Unambiguous	1	1	P08238		CID	1	0	1	1	2.16279e+08	92.22	8.09718e-10	0	0.637955	4	2	924.402	1847.8	0.249838	97.5804	10377	10377	MS2	12/158	HRT18_Billes_140329221156.raw
	High		GVVDSEDLPLNISR	Unambiguous	3	3	Q12931;P07900;P08238		CID	1	0	1	2	1.05859e+09	90.32	4.041e-09	0	16.4571	1	2	757.397	1513.79	0.531992	103.794	13287	13287	MS2	10/128	HRT18_Ac1010.raw
		High	HLEINPDHPIVETLR	Unambiguous	1	1	P08238		CID	1	0	1	1	3.09384e+07	88.96	4.44701e-09	0	0	58	2	891.979	1782.95	1.01202	79.4652	8541	8541	MS2	12/152	HRT18_Billes_140329193821.raw
	High		HLEINPDHPIVETLR	Unambiguous	1	1	P08238		CID	1	0	1	1	5.7853e+07	88.73	4.68887e-09	0	0	34	2	891.979	1782.95	0.943556	79.4541	9774	9774	MS2	12/152	HRT18_Ac1010_140330092455.raw
	High		SLTNDWEDHLAVK	Unambiguous	2	2	P07900;P08238		CID	1	0	1	1	315254360	88.48	6.03099e-09	0	2.02597	2	2	764.376	1527.74	0.0541865	88.7808	10766	10766	MS2	11/128	HRT18_Ac1010_140330065123.raw
		High	GVVDSEDLPLNISR	Unambiguous	3	3	Q12931;P07900;P08238		CID	1	0	1	2	6.42336e+08	87.13	8.42344e-09	0	23.6437	2	2	757.397	1513.79	0.612631	103.769	11668	11668	MS2	10/128	HRT18_Billes.raw
		High	HLEINPDHPIVETLR	Unambiguous	1	1	P08238		CID	1	0	1	1	2.6529e+07	83.56	1.54194e-08	0	0	45	2	891.98	1782.95	1.28588	80.243	8472	8472	MS2	12/152	HRT18_Billes_140329221156.raw
		High	NPDDITQEEYGEFYK	Unambiguous	1	1	P08238		CID	1	0	1	1	2.27213e+08	83.22	5.95539e-09	0	0	16	2	924.403	1847.8	0.580151	97.8229	10604	10604	MS2	10/158	HRT18_Billes_140329193821.raw
	High		NPDDITQEEYGEFYK	Unambiguous	1	1	P08238		CID	1	0	1	1	3.60593e+08	82.47	7.07799e-09	0	0.407982	2	2	924.403	1847.8	0.514088	97.578	11876	11876	MS2	12/158	HRT18_Ac1010_140330065123.raw
	High		GVVDSEDLPLNISR	Unambiguous	3	3	Q12931;P07900;P08238		CID	1	0	1	2		80.64	3.79711e-08	0	27.3812	3	2	757.399	1513.79	3.03179	103.758	12669	12669	MS2	11/128	HRT18_Ac1010_140330065123.raw
	High		NPDDITQEEYGEFYK	Unambiguous	1	1	P08238		CID	1	0	1	1	4.16913e+08	80.6	1.0887e-08	0	0.410533	2	2	924.403	1847.8	0.448026	97.5252	12460	12460	MS2	12/158	HRT18_Ac1010.raw
		High	GVVDSEDLPLNISR	Unambiguous	3	3	Q12931;P07900;P08238		CID	1	0	1	2	5.27472e+08	80.49	3.88588e-08	0	28.8285	2	2	757.397	1513.79	1.1771	103.784	11093	11093	MS2	18/128	HRT18_Billes_140329221156.raw
	High		NPDDITQEEYGEFYK	Unambiguous	1	1	P08238		CID	1	0	1	1	3.60593e+08	80	1.25e-08	0	0	9	2	924.403	1847.8	0.448026	98.1113	11944	11944	MS2	12/158	HRT18_Ac1010_140330065123.raw
		High	ELISNASDALDK	Unambiguous	2	2	P08238;P14625		CID	1	0	1	1	4.39597e+08	79.91	5.15574e-08	0	2.01703	1	2	638.325	1275.64	-0.385521	67.3642	7408	7408	MS2	10/122	HRT18_Billes.raw
	High		TLTLVDTGIGMTK	Unambiguous	3	2	P08238;P07900		CID	1	0	1	2	1.81002e+08	78.33	5.94915e-08	0	6.81196	5	2	675.371	1349.73	0.266408	103.105	12580	12580	MS2	8/118	HRT18_Ac1010_140330065123.raw
		High	TLTLVDTGIGMTK	Unambiguous	3	2	P08238;P07900		CID	1	0	1	2	1.11107e+08	78.09	4.4243e-08	0	7.65343	6	2	675.371	1349.73	-0.547554	101.96	11066	11066	MS2	11/118	HRT18_Billes_140329193821.raw
		High	HLEINPDHPIVETLR	Unambiguous	1	1	P08238		CID	1	0	1	1	3.59197e+07	77.99	5.55991e-08	0	0	31	2	891.979	1782.95	0.464299	80.1377	8906	8906	MS2	13/152	HRT18_Billes.raw
	High		GFEVVYMTEPIDEYcVQQLK	Unambiguous	1	1	P08238	C15(Carbamidomethyl)	CID	0.5769	0	1	1	1.42403e+08	77.87	3.67437e-08	0	0	5	2	1224.58	2448.15	0.811086	114.644	14418	14418	MS2	9/178	HRT18_Ac1010_140330092455.raw
		High	HLEINPDHPIVETLR	Unambiguous	1	1	P08238		CID	1	0	1	1	3.09384e+07	77.13	6.77748e-08	0	0	43	2	891.979	1782.95	0.464299	80.04	8604	8604	MS2	11/152	HRT18_Billes_140329193821.raw
	High		GVVDSEDLPLNISR	Unambiguous	3	3	Q12931;P07900;P08238		CID	1	0	1	2	903075178	76.81	8.96331e-08	0	30.896	3	2	757.398	1513.79	2.30605	103.829	12925	12925	MS2	8/128	HRT18_Ac1010_140330092455.raw
	High		HLEINPDHPIVETLR	Unambiguous	1	1	P08238		CID	1	0	1	1	6.6777e+07	76.79	7.32939e-08	0	0	14	2	891.979	1782.95	0.943556	79.7596	10106	10106	MS2	13/152	HRT18_Ac1010.raw
		High	TLTLVDTGIGMTK	Unambiguous	3	2	P08238;P07900		CID	1	0	1	2	1.29667e+08	75.95	1.00368e-07	0	4.14593	8	2	675.371	1349.74	0.628168	103.12	11582	11582	MS2	9/118	HRT18_Billes.raw
	High		YHTSQSGDEmTSLSEYVSR	Unambiguous	1	1	P08238	M10(Oxidation)	CID	1	0	1	1	5.74592e+07	75.66	2.71644e-08	0	5.36598	11	3	731.652	2192.94	0.738405	62.9127	7468	7468	MS2	13/202	HRT18_Ac1010_140330065123.raw
	High		HLEINPDHPIVETLR	Unambiguous	1	1	P08238		CID	1	0	1	1	5.2624e+07	75.63	9.57344e-08	0	0	17	2	891.979	1782.95	0.532764	79.6637	9610	9610	MS2	11/152	HRT18_Ac1010_140330065123.raw
	High		HLEINPDHPIVETLR	Unambiguous	1	1	P08238		CID	1	0	1	1	5.2624e+07	75.56	9.729e-08	0	0	43	2	891.98	1782.95	1.28588	79.1616	9548	9548	MS2	11/152	HRT18_Ac1010_140330065123.raw
	High		HSQFIGYPITLYLEK	Unambiguous	3	1	P08238		CID	1	0	1	1	214448335	75.39	9.97285e-08	0	4.97576	3	2	904.983	1808.96	-0.210082	110.299	13824	13824	MS2	12/160	HRT18_Ac1010_140330092455.raw
		High	NPDDITQEEYGEFYK	Unambiguous	1	1	P08238		CID	1	0	1	1	2.16279e+08	75.17	3.80111e-08	0	3.95266	34	2	924.403	1847.8	0.712276	97.072	10325	10325	MS2	11/158	HRT18_Billes_140329221156.raw
	High		NPDDITQEEYGEFYK	Unambiguous	1	1	P08238		CID	1	0	1	1	3.93495e+08	74.66	4.61672e-08	0	2.7066	10	2	924.402	1847.8	0.249838	98.2696	12202	12202	MS2	12/158	HRT18_Ac1010_140330092455.raw
	High		TLTLVDTGIGMTK	Unambiguous	3	2	P08238;P07900		CID	1	0	1	2	206037348	74.51	1.43369e-07	0	0	3	2	675.371	1349.73	-0.185793	103.21	12840	12840	MS2	10/118	HRT18_Ac1010_140330092455.raw
		High	TLTLVDTGIGmTK	Unambiguous	3	2	P08238;P07900	M11(Oxidation)	CID	1	0	1	2	53366514	74.28	1.56765e-07	0	7.43664	14	2	683.368	1365.73	-0.303717	87.9115	9484	9484	MS2	10/118	HRT18_Billes_140329193821.raw
	High		SLTNDWEDHLAVK	Unambiguous	2	2	P07900;P08238		CID	1	0	1	1	356175180	74.05	1.67259e-07	0	1.62492	2	2	764.376	1527.74	-0.0257158	88.9797	11003	11003	MS2	10/128	HRT18_Ac1010_140330092455.raw
	High		HLEINPDHPIVETLR	Unambiguous	1	1	P08238		CID	1	0	1	1	5.7853e+07	73.93	1.41602e-07	0	0	15	2	891.979	1782.95	0.327368	79.9404	9836	9836	MS2	12/152	HRT18_Ac1010_140330092455.raw
		High	SLTNDWEDHLAVK	Unambiguous	2	2	P07900;P08238		CID	1	0	1	1	182732506	73.84	1.75545e-07	0	2.04615	3	2	764.376	1527.74	0.0541865	89.0017	9425	9425	MS2	10/128	HRT18_Billes_140329221156.raw
		High	SLTNDWEDHLAVK	Unambiguous	2	2	P07900;P08238		CID	1	0	1	1	230759386	73.77	1.78398e-07	0	1.19179	3	2	764.376	1527.74	0.0541865	89.0399	9928	9928	MS2	10/128	HRT18_Billes.raw
	High		TLTLVDTGIGmTK	Unambiguous	3	2	P08238;P07900	M11(Oxidation)	CID	1	0	1	2	54332028	73.69	1.98817e-07	0	5.49536	15	2	683.368	1365.73	0.0538073	87.8894	10657	10657	MS2	11/118	HRT18_Ac1010_140330065123.raw
	High		SLTNDWEDHLAVK	Unambiguous	2	2	P07900;P08238		CID	1	0	1	1	356175180	73.68	1.82133e-07	0	35.9935	27	2	764.376	1527.74	0.373796	88.4557	10938	10938	MS2	11/128	HRT18_Ac1010_140330092455.raw
		High	ELISNASDALDK	Unambiguous	2	2	P08238;P14625		CID	1	0	1	1	3.12474e+08	73.49	2.26095e-07	0	4.35779	2	2	638.325	1275.64	-0.385521	67.6942	7081	7081	MS2	9/122	HRT18_Billes_140329221156.raw
		High	NPDDITQEEYGEFYK	Unambiguous	1	1	P08238		CID	1	0	1	1	2.16279e+08	73.37	5.52308e-08	0	0	26	2	924.403	1847.8	0.976526	98.1907	10446	10446	MS2	11/158	HRT18_Billes_140329221156.raw
		High	TLTLVDTGIGMTK	Unambiguous	3	2	P08238;P07900		CID	1	0	1	2	1.18879e+08	73.12	1.92574e-07	0	7.63321	10	2	675.371	1349.74	0.718609	102.975	11199	11199	MS2	9/118	HRT18_Billes_140329193821.raw
	High		GFEVVYMTEPIDEYcVQQLK	Unambiguous	1	1	P08238	C15(Carbamidomethyl)	CID	0.5753	0	1	1	130226568	73.01	1.17508e-07	0	0	6	2	1224.58	2448.15	-0.0864358	114.554	14153	14153	MS2	9/178	HRT18_Ac1010_140330065123.raw
	High		NPDDITQEEYGEFYK	Unambiguous	1	1	P08238		CID	1	0	1	1	3.93495e+08	72.9	6.15434e-08	0	10.2234	23	2	924.403	1847.8	0.910464	97.2099	12068	12068	MS2	11/158	HRT18_Ac1010_140330092455.raw
	High		TLTLVDTGIGMTK	Unambiguous	3	2	P08238;P07900		CID	1	0	1	2	212493111	72.84	2.10598e-07	0	4.15948	3	2	675.371	1349.73	0.0855275	103.141	13197	13197	MS2	10/118	HRT18_Ac1010.raw
		High	NPDDITQEEYGEFYK	Unambiguous	1	1	P08238		CID	1	0	1	1	2.52328e+08	72.81	6.54501e-08	0	0.663717	6	2	924.403	1847.8	0.448026	97.8955	10961	10961	MS2	11/158	HRT18_Billes.raw
		High	GFEVVYMTEPIDEYcVQQLK	Unambiguous	1	1	P08238	C15(Carbamidomethyl)	CID	0.5616	0	1	1	79554109	72.79	1.23614e-07	0	0	13	2	1224.58	2448.15	1.40943	114.521	12740	12740	MS2	9/178	HRT18_Billes_140329193821.raw
	High		NPDDITQEEYGEFYK	Unambiguous	1	1	P08238		CID	1	0	1	1	4.16913e+08	72.68	7.01364e-08	0	21.2701	34	2	924.402	1847.8	-0.344725	97.0599	12402	12402	MS2	11/158	HRT18_Ac1010.raw
		High	NPDDITQEEYGEFYK	Unambiguous	1	1	P08238		CID	1	0	1	1	2.52328e+08	72.64	5.71728e-08	0	13.1718	100	2	924.405	1847.8	3.09052	96.8628	10847	10847	MS2	11/158	HRT18_Billes.raw
	High		TLTLVDTGIGmTK	Unambiguous	3	2	P08238;P07900	M11(Oxidation)	CID	1	0	1	2	58336448	72.62	2.13336e-07	0	7.17839	13	2	683.368	1365.73	-0.57186	88.1045	10892	10892	MS2	11/118	HRT18_Ac1010_140330092455.raw
		High	TLTLVDTGIGmTK	Unambiguous	3	2	P08238;P07900	M11(Oxidation)	CID	1	0	1	2	4.44718e+07	72.55	2.58495e-07	0	6.87783	14	2	683.368	1365.73	-0.0355737	84.9133	8974	8974	MS2	10/118	HRT18_Billes_140329221156.raw
		High	NPDDITQEEYGEFYK	Unambiguous	1	1	P08238		CID	1	0	1	1	2.52328e+08	72.31	7.93111e-08	0	0	3	2	924.402	1847.8	0.117713	97.3301	10896	10896	MS2	11/158	HRT18_Billes.raw
		High	SLTNDWEDHLAVK	Unambiguous	2	2	P07900;P08238		CID	1	0	1	1	209221064	72.03	2.66311e-07	0	2.40895	2	2	764.376	1527.74	0.0541865	88.7155	9571	9571	MS2	10/128	HRT18_Billes_140329193821.raw
	High		TLTLVDTGIGMTK	Unambiguous	3	2	P08238;P07900		CID	1	0	1	2	206037348	71.67	2.75712e-07	0	34.4745	6	2	675.371	1349.73	-0.185793	103.756	12915	12915	MS2	9/118	HRT18_Ac1010_140330092455.raw
	High		NPDDITQEEYGEFYK	Unambiguous	1	1	P08238		CID	1	0	1	1	4.16913e+08	71.55	8.74802e-08	0	1.74227	7	2	924.403	1847.8	0.712276	98.1275	12539	12539	MS2	9/158	HRT18_Ac1010.raw
	High		ELISNASDALDK	Unambiguous	2	2	P08238;P14625		CID	1	0	1	1	7.69107e+08	71.54	3.54235e-07	0	5.02918	1	2	638.325	1275.64	-0.481215	67.2416	8412	8412	MS2	9/122	HRT18_Ac1010.raw
		High	YHTSQSGDEmTSLSEYVSR	Unambiguous	1	1	P08238	M10(Oxidation)	CID	1	0	1	1	7.58693e+07	71.18	7.60274e-08	0	7.13799	10	3	731.652	2192.94	0.404414	63.2358	6914	6914	MS2	21/202	HRT18_Billes.raw
	High		NPDDITQEEYGEFYK	Unambiguous	1	1	P08238		CID	1	0	1	1	3.93495e+08	71.03	9.86075e-08	0	0.161045	1	2	924.403	1847.8	0.381963	97.7456	12134	12134	MS2	12/158	HRT18_Ac1010_140330092455.raw
		High	HSQFIGYPITLYLEK	Unambiguous	3	1	P08238		CID	1	0	1	1	155201863	70.86	3.11734e-07	0	8.67514	5	2	904.984	1808.96	1.07206	110.251	12174	12174	MS2	13/160	HRT18_Billes_140329193821.raw
	High		TLTLVDTGIGmTK	Unambiguous	3	2	P08238;P07900	M11(Oxidation)	CID	1	0	1	2	4.74542e+07	70.72	3.93961e-07	0	11.1829	15	2	683.368	1365.73	0.143188	84.7712	10260	10260	MS2	10/118	HRT18_Ac1010_140330065123.raw
	High		VFImDScDELIPEYLNFIR	Unambiguous	1	1	P08238	M4(Oxidation); C7(Carbamidomethyl)	CID	1	0	1	1	1.89484e+07	70.64	2.24374e-07	0	0	19	2	1195.57	2390.14	0.46148	122.256	15790	15790	MS2	14/166	HRT18_Ac1010.raw
	High		HNDDEQYAWESSAGGSFTVR	Unambiguous	3	2	P07900;P08238		CID	1	0	1	1	1.33621e+08	70.6	8.689e-08	0	0	8	3	752.658	2255.96	0.263971	93.747	11620	11620	MS2	21/218	HRT18_Ac1010_140330092455.raw
	High		TLTLVDTGIGMTK	Unambiguous	3	2	P08238;P07900		CID	1	0	1	2	174153124	70.46	2.56357e-07	0	9.70269	4	2	675.37	1349.73	-0.818876	102.247	12708	12708	MS2	9/118	HRT18_Ac1010_140330092455.raw
	High		TLTLVDTGIGMTK	Unambiguous	3	2	P08238;P07900		CID	1	0	1	2	1.58765e+08	70.3	2.65977e-07	0	19.1153	6	2	675.371	1349.73	-0.276234	101.635	12382	12382	MS2	9/118	HRT18_Ac1010_140330065123.raw
		High	NPDDITQEEYGEFYK	Unambiguous	1	1	P08238		CID	1	0	1	1	2.27213e+08	70.3	1.16657e-07	0	4.39869	60	2	924.403	1847.8	0.580151	96.735	10486	10486	MS2	11/158	HRT18_Billes_140329193821.raw
		High	YHTSQSGDEmTSLSEYVSR	Unambiguous	1	1	P08238	M10(Oxidation)	CID	1	0	1	1	5.85801e+07	70.24	9.46237e-08	0	5.9321	11	3	731.652	2192.94	0.654907	63.4727	6609	6609	MS2	20/202	HRT18_Billes_140329221156.raw
	High		NPDDITQEEYGEFYK	Unambiguous	1	1	P08238		CID	1	0	1	1	3.60593e+08	70.16	1.20479e-07	0	22.587	31	2	924.403	1847.8	0.646214	97.0666	11816	11816	MS2	11/158	HRT18_Ac1010_140330065123.raw
	High		SLTNDWEDHLAVK	Unambiguous	2	2	P07900;P08238		CID	1	0	1	1	412213138	70.11	4.14371e-07	0	2.56998	1	2	764.375	1527.74	-0.105618	88.7666	11307	11307	MS2	10/128	HRT18_Ac1010.raw
	High		TLTLVDTGIGMTK	Unambiguous	3	2	P08238;P07900		CID	1	0	1	2	174153124	70.02	3.98162e-07	0	39.1043	13	2	675.371	1349.74	0.447288	101.691	12633	12633	MS2	9/118	HRT18_Ac1010_140330092455.raw
		High	SLTNDWEDHLAVK	Unambiguous	2	2	P07900;P08238		CID	1	0	1	1	182732506	70.01	4.24023e-07	0	8.78803	24	2	764.376	1527.74	0.373796	89.526	9480	9480	MS2	8/128	HRT18_Billes_140329221156.raw
		High	TLTLVDTGIGmTK	Unambiguous	3	2	P08238;P07900	M11(Oxidation)	CID	1	0	1	2	48560797	69.96	4.69303e-07	0	11.0548	16	2	683.368	1365.73	0.0538073	88.2079	9338	9338	MS2	11/118	HRT18_Billes_140329221156.raw
	High		ELISNASDALDK	Unambiguous	2	2	P08238;P14625		CID	1	0	1	1	606518869	69.77	5.32465e-07	0	4.25367	1	2	638.325	1275.64	-0.289828	67.5642	8218	8218	MS2	9/122	HRT18_Ac1010_140330092455.raw
		High	HLEINPDHPIVETLR	Unambiguous	1	1	P08238		CID	1	0	1	1	3.59197e+07	69.49	3.93612e-07	0	0	49	2	891.979	1782.95	0.464299	79.587	8844	8844	MS2	12/152	HRT18_Billes.raw
		High	TLTLVDTGIGmTK	Unambiguous	3	2	P08238;P07900	M11(Oxidation)	CID	1	0	1	2	5.8608e+07	69.16	5.64226e-07	0	22.683	28	2	683.369	1365.73	0.232569	84.5107	9402	9402	MS2	10/118	HRT18_Billes.raw
		High	TLTLVDTGIGmTK	Unambiguous	3	2	P08238;P07900	M11(Oxidation)	CID	1	0	1	2	59279208	69.09	5.73394e-07	0	10.7672	12	2	683.368	1365.73	-0.214336	88.0633	9818	9818	MS2	20/118	HRT18_Billes.raw
		High	TLTLVDTGIGmTK	Unambiguous	3	2	P08238;P07900	M11(Oxidation)	CID	1	0	1	2	5.8608e+07	68.91	6.04085e-07	0	12.63	13	2	683.369	1365.73	0.32195	85.0739	9465	9465	MS2	20/118	HRT18_Billes.raw
	High		HSQFIGYPITLYLEK	Unambiguous	3	1	P08238		CID	1	0	1	1	243119579	68.6	5.3835e-07	0	0	5	2	904.983	1808.96	0.127323	110.824	14268	14268	MS2	20/160	HRT18_Ac1010.raw
		High	HLEINPDHPIVETLR	Unambiguous	1	1	P08238		CID	1	0	1	1	2.6529e+07	68.46	4.98963e-07	0	0	37	2	891.979	1782.95	0.943556	79.7284	8417	8417	MS2	12/152	HRT18_Billes_140329221156.raw
	High		YHTSQSGDEmTSLSEYVSR	Unambiguous	1	1	P08238	M10(Oxidation)	CID	1	0	1	1	7.1227e+07	68.07	1.55586e-07	0	4.49109	9	3	731.652	2192.94	0.0704234	63.2559	7652	7652	MS2	19/202	HRT18_Ac1010_140330092455.raw
		High	GFEVVYMTEPIDEYcVQQLK	Unambiguous	1	1	P08238	C15(Carbamidomethyl)	CID	0.5882	0	1	1	60170668	67.95	3.76763e-07	0	0	10	2	1224.58	2448.15	1.20998	114.581	12519	12519	MS2	14/178	HRT18_Billes_140329221156.raw
		High	NPDDITQEEYGEFYK	Unambiguous	1	1	P08238		CID	1	0	1	1	2.27213e+08	67.93	2.17437e-07	0	1.21425	4	2	924.402	1847.8	0.0516504	97.2271	10539	10539	MS2	12/158	HRT18_Billes_140329193821.raw
	High		TLTLVDTGIGMTK	Unambiguous	3	2	P08238;P07900		CID	1	0	1	2	193188294	67.79	6.73682e-07	0	15.4163	3	2	675.371	1349.73	0.0855275	101.699	12999	12999	MS2	9/118	HRT18_Ac1010.raw
		High	TLTLVDTGIGMTK	Unambiguous	3	2	P08238;P07900		CID	1	0	1	2	1.04401e+08	67.67	4.87354e-07	0	16.8146	5	2	675.371	1349.73	-0.276234	101.806	10839	10839	MS2	9/118	HRT18_Billes_140329221156.raw
		High	TLTLVDTGIGMTK	Unambiguous	3	2	P08238;P07900		CID	1	0	1	2	1.09729e+08	67.64	6.97357e-07	0	8.43187	6	2	675.371	1349.73	-0.00491277	103.191	11016	11016	MS2	9/118	HRT18_Billes_140329221156.raw
	High		ELISNASDALDK	Unambiguous	2	2	P08238;P14625		CID	1	0	1	1	492873046	67.63	8.71548e-07	0	3.64535	1	2	638.325	1275.64	-0.481215	67.1952	8015	8015	MS2	9/122	HRT18_Ac1010_140330065123.raw
		High	TLTLVDTGIGMTK	Unambiguous	3	2	P08238;P07900		CID	1	0	1	2	1.25695e+08	67.55	7.03169e-07	0	31.5332	7	2	675.371	1349.74	0.447288	101.652	11391	11391	MS2	9/118	HRT18_Billes.raw
		High	YHTSQSGDEmTSLSEYVSR	Unambiguous	1	1	P08238	M10(Oxidation)	CID	1	0	1	1	6.18712e+07	67.4	1.81539e-07	0	4.20307	15	3	731.652	2192.94	0.320916	63.2007	6690	6690	MS2	9/202	HRT18_Billes_140329193821.raw
		High	TLTLVDTGIGMTK	Unambiguous	3	2	P08238;P07900		CID	1	0	1	2	1.25695e+08	67.39	7.38678e-07	0	13.9119	11	2	675.371	1349.73	-0.185793	102.273	11470	11470	MS2	9/118	HRT18_Billes.raw
		High	YESLTDPSKLDSGK	Unambiguous	4	2	P07900;P08238		CID	1	0	1	1	7.94169e+06	67.25	8.28806e-07	1	0	100	2	770.381	1539.76	1.08289	53.7944	5648	5648	MS2	17/134	HRT18_Billes_140329193821.raw
	High		TLTLVDTGIGmTK	Unambiguous	3	2	P08238;P07900	M11(Oxidation)	CID	1	0	1	2	5.15869e+07	67.22	8.81968e-07	0	11.3291	12	2	683.368	1365.73	-0.124955	85.0522	10496	10496	MS2	11/118	HRT18_Ac1010_140330092455.raw
		High	TLTLVDTGIGMTK	Unambiguous	3	2	P08238;P07900		CID	1	0	1	2	1.11107e+08	67.05	7.98831e-07	0	42.6644	14	2	675.371	1349.73	0.266408	101.426	11000	11000	MS2	9/118	HRT18_Billes_140329193821.raw
		High	YHTSQSGDEmTSLSEYVSR	Unambiguous	1	1	P08238	M10(Oxidation)	CID	1	0	1	1	6.18712e+07	66.76	2.10363e-07	0	12.4195	12	3	731.652	2192.94	0.0704234	63.7298	6755	6755	MS2	18/202	HRT18_Billes_140329193821.raw
		High	GFEVVYMTEPIDEYcVQQLK	Unambiguous	1	1	P08238	C15(Carbamidomethyl)	CID	0.403	0	1	1	7.51563e+07	66.66	4.96281e-07	0	14.5812	6	3	816.721	2448.15	1.0549	114.568	12746	12746	MS2	11/178	HRT18_Billes_140329193821.raw
	High		TLTLVDTGIGmTK	Unambiguous	3	2	P08238;P07900	M11(Oxidation)	CID	1	0	1	2	62962963	66.43	1.05792e-06	0	10.0389	10	2	683.368	1365.73	0.143188	87.9151	11197	11197	MS2	11/118	HRT18_Ac1010.raw
		High	TLTLVDTGIGmTK	Unambiguous	3	2	P08238;P07900	M11(Oxidation)	CID	1	0	1	2	5.1841e+07	66.4	1.06525e-06	0	9.67155	11	2	683.369	1365.73	0.232569	84.7444	9119	9119	MS2	20/118	HRT18_Billes_140329193821.raw
		High	SLTNDWEDHLAVK	Unambiguous	2	2	P07900;P08238		CID	1	0	1	1	230759386	66.4	9.73619e-07	0	26.4321	33	2	764.376	1527.74	0.0541865	88.4566	9864	9864	MS2	8/128	HRT18_Billes.raw
	High		TLTLVDTGIGmTK	Unambiguous	3	2	P08238;P07900	M11(Oxidation)	CID	1	0	1	2	60445180	66.13	1.14577e-06	0	7.94068	11	2	683.369	1365.73	0.411331	84.8796	10790	10790	MS2	10/118	HRT18_Ac1010.raw
	High		YHTSQSGDEmTSLSEYVSR	Unambiguous	1	1	P08238	M10(Oxidation)	CID	1	0	1	1	9.45135e+07	65.97	2.52331e-07	0	5.37763	7	3	731.652	2192.94	0.320916	63.0794	7843	7843	MS2	19/202	HRT18_Ac1010.raw
	High		VFIMDScDELIPEYLNFIR	Unambiguous	1	1	P08238	C7(Carbamidomethyl)	CID	1	0	1	1	7.08673e+07	65.91	6.66766e-07	0	4.78972	10	2	1187.58	2374.14	-1.06024	124.873	15692	15692	MS2	14/166	HRT18_Ac1010_140330092455.raw
	High		EGLELPEDEEEKK	Unambiguous	5	3	P07900;P08238;Q58FF6		CID	1	0	1	1	3.88217e+07	65.61	7.14452e-07	1	14.219	17	2	772.871	1544.74	1.74001	51.8782	6149	6149	MS2	15/118	HRT18_Ac1010_140330092455.raw
	High		HFSVEGQLEFR	Unambiguous	5	2	P07900;P08238		CID	1	0	1	1	191344010	65.54	1.82912e-06	0	14.7478	7	2	674.836	1348.66	-0.184724	81.121	9989	9989	MS2	7/100	HRT18_Ac1010_140330092455.raw
	High		TLTLVDTGIGmTK	Unambiguous	3	2	P08238;P07900	M11(Oxidation)	CID	1	0	1	2	4.74542e+07	65.51	1.30753e-06	0	19.8303	31	2	683.369	1365.73	0.590093	84.2523	10195	10195	MS2	10/118	HRT18_Ac1010_140330065123.raw
	High		HFSVEGQLEFR	Unambiguous	5	2	P07900;P08238		CID	1	0	1	1	191463568	65.49	1.75143e-06	0	10.2261	4	2	674.835	1348.66	-0.637285	80.9846	10272	10272	MS2	7/100	HRT18_Ac1010.raw
		High	HFSVEGQLEFR	Unambiguous	5	2	P07900;P08238		CID	1	0	1	1	1.29493e+08	65.46	1.86312e-06	0	16.2296	6	2	674.836	1348.66	-0.184724	81.6076	8778	8778	MS2	7/100	HRT18_Billes_140329193821.raw
	High		HFSVEGQLEFR	Unambiguous	5	2	P07900;P08238		CID	1	0	1	1	1.91682e+08	65.42	1.88036e-06	0	13.5401	7	2	674.836	1348.66	-0.546772	80.8829	9765	9765	MS2	7/100	HRT18_Ac1010_140330065123.raw
	High		TLTLVDTGIGmTK	Unambiguous	3	2	P08238;P07900	M11(Oxidation)	CID	1	0	1	2	54332028	64.86	1.51863e-06	0	24.6788	20	2	683.368	1365.73	-0.0355737	87.4031	10595	10595	MS2	20/118	HRT18_Ac1010_140330065123.raw
	High		SLTNDWEDHLAVK	Unambiguous	2	2	P07900;P08238		CID	1	0	1	1	412213138	64.16	1.63076e-06	0	30.4058	21	2	764.376	1527.74	0.0541865	88.2599	11242	11242	MS2	10/128	HRT18_Ac1010.raw
		High	SIYYITGESK	Unambiguous	2	1	P08238		CID	1	0	1	1	1.5311e+08	63.91	2.2964e-06	0	3.89102	3	2	580.795	1160.58	-0.29803	60.8811	6322	6322	MS2	15/88	HRT18_Billes_140329221156.raw
	High		GFEVVYMTEPIDEYcVQQLK	Unambiguous	1	1	P08238	C15(Carbamidomethyl)	CID	0.5781	0	1	1	153971443	63.89	9.59551e-07	0	0	4	2	1224.58	2448.14	-0.684784	114.65	14793	14793	MS2	13/178	HRT18_Ac1010.raw
	High		HSQFIGYPITLYLEK	Unambiguous	3	1	P08238		CID	1	0	1	1	243119579	63.61	1.6985e-06	0	6.21195	3	2	904.983	1808.96	-0.0751199	110.27	14191	14191	MS2	23/160	HRT18_Ac1010.raw
	High		HLEINPDHPIVETLR	Unambiguous	1	1	P08238		CID	1	0	1	1	6.6777e+07	63.58	1.53486e-06	0	4.26191	26	2	891.979	1782.95	1.01202	79.221	10036	10036	MS2	8/152	HRT18_Ac1010.raw
		High	GFEVVYMTEPIDEYcVQQLK	Unambiguous	1	1	P08238	C15(Carbamidomethyl)	CID	0.4921	0	1	1	7.28039e+07	63.42	1.02372e-06	0	8.45331	4	3	816.722	2448.15	2.02722	114.694	13135	13135	MS2	12/178	HRT18_Billes.raw
		High	GFEVVYMTEPIDEYcVQQLK	Unambiguous	1	1	P08238	C15(Carbamidomethyl)	CID	0.5556	0	1	1	7.89012e+07	63.25	1.13556e-06	0	8.09188	14	2	1224.58	2448.14	-1.38286	114.462	13105	13105	MS2	12/178	HRT18_Billes.raw
		High	HSQFIGYPITLYLEK	Unambiguous	3	1	P08238		CID	1	0	1	1	109692420	63.17	1.8796e-06	0	16.5958	12	2	904.983	1808.96	-0.00763889	110.298	11960	11960	MS2	21/160	HRT18_Billes_140329221156.raw
	High		SLTNDWEDHLAVK	Unambiguous	2	2	P07900;P08238		CID	1	0	1	1	315254360	62.98	2.13988e-06	0	22.8388	23	2	764.376	1527.74	0.373796	88.2339	10701	10701	MS2	10/128	HRT18_Ac1010_140330065123.raw
		High	ELISNASDALDK	Unambiguous	2	2	P08238;P14625		CID	1	0	1	1	3.43538e+08	62.77	2.66865e-06	0	3.73709	1	2	638.325	1275.64	-0.481215	67.4136	7172	7172	MS2	9/122	HRT18_Billes_140329193821.raw
	High		GFEVVYMTEPIDEYcVQQLK	Unambiguous	1	1	P08238	C15(Carbamidomethyl)	CID	0.5	0	1	1	99585234	62.19	1.35888e-06	0	5.57527	4	3	816.722	2448.15	2.02722	114.635	14164	14164	MS2	12/178	HRT18_Ac1010_140330065123.raw
	High		GFEVVYMTEPIDEYcVQQLK	Unambiguous	1	1	P08238	C15(Carbamidomethyl)	CID	0.4355	0	1	1	9.43698e+07	62.16	1.42912e-06	0	8.21486	6	3	816.721	2448.15	1.42887	114.672	14422	14422	MS2	12/178	HRT18_Ac1010_140330092455.raw
		High	SLTNDWEDHLAVK	Unambiguous	2	2	P07900;P08238		CID	1	0	1	1	209221064	62.06	2.55143e-06	0	35.5454	74	2	764.377	1527.75	1.33262	88.2677	9523	9523	MS2	8/128	HRT18_Billes_140329193821.raw
	High		VFImDScDELIPEYLNFIR	Unambiguous	1	1	P08238	M4(Oxidation); C7(Carbamidomethyl)	CID	1	0	1	1	1.34921e+07	62.04	1.59419e-06	0	0	24	2	1195.57	2390.14	-1.17284	122.139	15387	15387	MS2	13/166	HRT18_Ac1010_140330092455.raw
	High		ADLINNLGTIAK	Unambiguous	4	2	P07900;P08238		CID	1	0	1	1	750403394	61.65	2.59886e-06	0	2.55693	1	2	621.856	1242.71	0.16145	99.1164	12669	12669	MS2	17/116	HRT18_Ac1010.raw
		High	EGLELPEDEEEKK	Unambiguous	5	3	P07900;P08238;Q58FF6		CID	1	0	1	1	1.97847e+07	61.3	2.0386e-06	1	15.1972	37	2	772.871	1544.74	1.50294	51.9524	5588	5588	MS2	16/118	HRT18_Billes.raw
		High	EDQTEYLEER	Unambiguous	4	3	P07900;P08238;Q58FF6		CID	1	0	1	1	437126188	61.24	1.08985e-06	0	10.9451	2	2	656.288	1311.57	-0.533585	46.5559	4727	4727	MS2	7/102	HRT18_Billes_140329221156.raw
		High	HFSVEGQLEFR	Unambiguous	5	2	P07900;P08238		CID	1	0	1	1	114849334	60.89	5.33631e-06	0	14.0921	12	2	674.836	1348.66	-0.0942122	81.1768	9026	9026	MS2	7/100	HRT18_Billes.raw
		High	HFSVEGQLEFR	Unambiguous	5	2	P07900;P08238		CID	1	0	1	1	1.17621e+08	60.87	5.36094e-06	0	19.7762	7	2	674.836	1348.66	-0.184724	81.8173	8644	8644	MS2	7/100	HRT18_Billes_140329221156.raw
		High	HFSVEGQLEFR	Unambiguous	5	2	P07900;P08238		CID	1	0	1	1	1.17621e+08	60.86	5.3733e-06	0	17.0731	17	2	674.836	1348.66	-0.275236	81.207	8577	8577	MS2	7/100	HRT18_Billes_140329221156.raw
		High	HFSVEGQLEFR	Unambiguous	5	2	P07900;P08238		CID	1	0	1	1	114849334	60.84	5.31569e-06	0	19.509	6	2	674.836	1348.66	-0.00370019	81.7408	9091	9091	MS2	7/100	HRT18_Billes.raw
	High		SLTNDWEDHLAVK	Unambiguous	2	2	P07900;P08238		CID	1	0	1	1	315254360	60.77	3.26636e-06	0	9.35505	22	2	764.376	1527.75	0.853209	89.3206	10836	10836	MS2	10/128	HRT18_Ac1010_140330065123.raw
	High		HSQFIGYPITLYLEK	Unambiguous	3	1	P08238		CID	1	0	1	1	237975368	60.73	3.21206e-06	0	4.85087	2	2	904.983	1808.96	0.397247	110.281	13570	13570	MS2	19/160	HRT18_Ac1010_140330065123.raw
	High		TLTLVDTGIGmTK	Unambiguous	3	2	P08238;P07900	M11(Oxidation)	CID	1	0	1	2	60445180	60.59	4.10297e-06	0	14.2459	19	2	683.369	1365.73	0.500712	84.3827	10726	10726	MS2	10/118	HRT18_Ac1010.raw
	High		SIYYITGESK	Unambiguous	2	1	P08238		CID	1	0	1	1	2.25628e+08	60.22	5.37092e-06	0	3.66113	2	2	580.795	1160.58	-0.40321	60.2283	7124	7124	MS2	15/88	HRT18_Ac1010_140330065123.raw
		High	SIYYITGESK	Unambiguous	2	1	P08238		CID	1	0	1	1	1.73012e+08	60.2	5.39571e-06	0	3.17109	3	2	580.795	1160.58	-0.19285	60.6548	6605	6605	MS2	15/88	HRT18_Billes.raw
	High		SIYYITGESK	Unambiguous	2	1	P08238		CID	1	0	1	1	3.2949e+08	60.18	5.42061e-06	0	2.83522	1	2	580.795	1160.58	-0.613571	60.3392	7466	7466	MS2	15/88	HRT18_Ac1010.raw
	High		HNDDEQYAWESSAGGSFTVR	Unambiguous	3	2	P07900;P08238		CID	1	0	1	1	1.33621e+08	60.17	9.59334e-07	0	1.11472	4	3	752.658	2255.96	0.101641	93.1484	11542	11542	MS2	16/218	HRT18_Ac1010_140330092455.raw
		High	SIYYITGESK	Unambiguous	2	1	P08238		CID	1	0	1	1	1.58309e+08	60.17	5.43311e-06	0	2.15646	3	2	580.795	1160.58	-0.19285	60.7377	6413	6413	MS2	15/88	HRT18_Billes_140329193821.raw
		High	TLTLVDTGIGmTK	Unambiguous	3	2	P08238;P07900	M11(Oxidation)	CID	1	0	1	2	59279208	60.09	4.11386e-06	0	33.0059	26	2	683.368	1365.73	-0.303717	87.5259	9755	9755	MS2	10/118	HRT18_Billes.raw
		High	YHTSQSGDEMTSLSEYVSR	Unambiguous	1	1	P08238		CID	1	0	1	1	9.96194e+07	59.87	1.13342e-06	0	2.55996	7	3	726.32	2176.95	0.202361	87.4249	9249	9249	MS2	8/202	HRT18_Billes_140329221156.raw
	High		SIYYITGESK	Unambiguous	2	1	P08238		CID	1	0	1	1	2.68542e+08	59.76	5.97102e-06	0	3.49241	2	2	580.795	1160.58	-0.508391	60.5402	7294	7294	MS2	8/88	HRT18_Ac1010_140330092455.raw
	High		TLTLVDTGIGmTK	Unambiguous	3	2	P08238;P07900	M11(Oxidation)	CID	1	0	1	2	58336448	59.7	5.41117e-06	0	32.1406	23	2	683.369	1365.73	0.768855	87.6199	10830	10830	MS2	7/118	HRT18_Ac1010_140330092455.raw
	High		HNDDEQYAWESSAGGSFTVR	Unambiguous	3	2	P07900;P08238		CID	1	0	1	1	111421287	59.62	1.08885e-06	0	0	8	3	752.658	2255.96	-0.385351	93.6711	11385	11385	MS2	18/218	HRT18_Ac1010_140330065123.raw
		High	VFImDScDELIPEYLNFIR	Unambiguous	1	1	P08238	M4(Oxidation); C7(Carbamidomethyl)	CID	1	0	1	1	1.56895e+07	59.25	3.20896e-06	0	5.60777	21	2	1195.57	2390.14	0.25719	122.266	13687	13687	MS2	13/166	HRT18_Billes_140329193821.raw
		High	TLTLVDTGIGmTK	Unambiguous	3	2	P08238;P07900	M11(Oxidation)	CID	1	0	1	2	53366514	58.96	5.9717e-06	0	33.1802	30	2	683.369	1365.73	0.411331	87.3637	9420	9420	MS2	10/118	HRT18_Billes_140329193821.raw
	High		ADLINNLGTIAK	Unambiguous	4	2	P07900;P08238		CID	1	0	1	1	717407509	58.9	4.89535e-06	0	3.11156	1	2	621.856	1242.7	-0.329698	99.3542	12343	12343	MS2	15/116	HRT18_Ac1010_140330092455.raw
		High	SLTNDWEDHLAVK	Unambiguous	2	2	P07900;P08238		CID	1	0	1	1	209221064	58.65	5.93594e-06	0	20.2801	33	2	764.376	1527.74	0.693405	89.3153	9639	9639	MS2	11/128	HRT18_Billes_140329193821.raw
	High		EGLELPEDEEEKK	Unambiguous	5	3	P07900;P08238;Q58FF6		CID	1	0	1	1	2.89824e+07	58.42	3.74088e-06	1	5.5329	38	2	772.87	1544.73	-0.0775254	51.1411	5934	5934	MS2	10/118	HRT18_Ac1010_140330065123.raw
	High		HNDDEQYAWESSAGGSFTVR	Unambiguous	3	2	P07900;P08238		CID	1	0	1	1	1.33621e+08	58.19	1.51346e-06	0	4.04143	28	3	752.657	2255.96	-0.628847	92.6819	11482	11482	MS2	11/218	HRT18_Ac1010_140330092455.raw
		High	SLTNDWEDHLAVK	Unambiguous	2	2	P07900;P08238		CID	1	0	1	1	182732506	58.14	5.98501e-06	0	29.1657	85	2	764.376	1527.75	0.933111	88.5354	9376	9376	MS2	10/128	HRT18_Billes_140329221156.raw
	High		HNDDEQYAWESSAGGSFTVR	Unambiguous	3	2	P07900;P08238		CID	1	0	1	1	78721444	58.05	1.56304e-06	0	5.90532	9	3	752.657	2255.96	-0.628847	93.7504	11966	11966	MS2	17/218	HRT18_Ac1010.raw
		High	LVSSPccIVTSTYGWTANMER	Unambiguous	1	1	P08238	C6(Carbamidomethyl); C7(Carbamidomethyl)	CID	1	0	1	1	47836976	58.03	2.51837e-06	0	11.1836	9	3	811.372	2432.1	-1.50781	111.398	12697	12697	MS2	13/200	HRT18_Billes.raw
	High		HSQFIGYPITLYLEK	Unambiguous	3	1	P08238		CID	1	0	1	1	214448335	57.95	6.09233e-06	0	14.1673	6	2	904.983	1808.96	0.802132	110.873	13903	13903	MS2	23/160	HRT18_Ac1010_140330092455.raw
		High	HNDDEQYAWESSAGGSFTVR	Unambiguous	3	2	P07900;P08238		CID	1	0	1	1	87134126	57.87	1.62918e-06	0	0.596248	7	3	752.658	2255.96	0.101641	93.2598	9886	9886	MS2	24/218	HRT18_Billes_140329221156.raw
		High	TLTLVDTGIGmTK	Unambiguous	3	2	P08238;P07900	M11(Oxidation)	CID	1	0	1	2	48560797	57.83	7.66396e-06	0	29.9478	32	2	683.368	1365.73	-0.0355737	87.6109	9271	9271	MS2	10/118	HRT18_Billes_140329221156.raw
	High		HNDDEQYAWESSAGGSFTVR	Unambiguous	3	2	P07900;P08238		CID	1	0	1	1	78721444	57.79	1.65947e-06	0	0	4	3	752.658	2255.96	-0.141855	93.1601	11888	11888	MS2	11/218	HRT18_Ac1010.raw
	High		YHTSQSGDEMTSLSEYVSR	Unambiguous	1	1	P08238		CID	1	0	1	1	1.68087e+08	57.58	1.9204e-06	0	2.99448	3	3	726.32	2176.94	-0.134084	87.2563	10781	10781	MS2	19/202	HRT18_Ac1010_140330092455.raw
		High	HSQFIGYPITLYLEK	Unambiguous	3	1	P08238		CID	1	0	1	1	1.36898e+08	57.56	6.84013e-06	0	0	6	2	904.983	1808.96	-0.00763889	110.241	12542	12542	MS2	19/160	HRT18_Billes.raw
		High	TLTLVDTGIGmTK	Unambiguous	3	2	P08238;P07900	M11(Oxidation)	CID	1	0	1	2	4.44718e+07	57.53	8.91849e-06	0	47.7777	98	2	683.369	1365.73	1.12638	84.4652	8926	8926	MS2	9/118	HRT18_Billes_140329221156.raw
	High		TLTLVDTGIGmTK	Unambiguous	3	2	P08238;P07900	M11(Oxidation)	CID	1	0	1	2	5.15869e+07	57.48	9.02176e-06	0	34.257	36	2	683.369	1365.73	0.947617	84.566	10435	10435	MS2	9/118	HRT18_Ac1010_140330092455.raw
		High	HNDDEQYAWESSAGGSFTVR	Unambiguous	3	2	P07900;P08238		CID	1	0	1	1	6.57494e+07	57.06	1.96322e-06	0	1.0622	7	3	752.658	2255.96	0.0204756	93.3297	10424	10424	MS2	15/218	HRT18_Billes.raw
	High		HNDDEQYAWESSAGGSFTVR	Unambiguous	3	2	P07900;P08238		CID	1	0	1	1	111421287	56.99	1.99512e-06	0	2.22075	20	3	752.658	2255.96	0.263971	92.6214	11252	11252	MS2	11/218	HRT18_Ac1010_140330065123.raw
	High		YESLTDPSKLDSGK	Unambiguous	4	2	P07900;P08238		CID	1	0	1	1	2.06203e+07	56.95	8.88081e-06	1	0	40	2	770.381	1539.75	0.210825	53.6181	6382	6382	MS2	10/134	HRT18_Ac1010_140330092455.raw
		High	IDIIPNPQER	Unambiguous	2	1	P08238		CID	1	0	1	1	2.29512e+08	56.9	5.51269e-06	0	2.74998	3	2	597.828	1194.65	0.0865922	78.7558	8459	8459	MS2	6/94	HRT18_Billes_140329193821.raw
		High	IDIIPNPQER	Unambiguous	2	1	P08238		CID	1	0	1	1	206640072	56.84	5.58938e-06	0	1.12428	3	2	597.828	1194.65	0.0865922	78.9107	8324	8324	MS2	6/94	HRT18_Billes_140329221156.raw
	High		IDIIPNPQER	Unambiguous	2	1	P08238		CID	1	0	1	1	334252127	56.81	5.83657e-06	0	3.00596	3	2	597.827	1194.65	-0.11777	78.4512	9456	9456	MS2	6/94	HRT18_Ac1010_140330065123.raw
	High		IDIIPNPQER	Unambiguous	2	1	P08238		CID	1	0	1	1	4.69539e+08	56.78	5.66714e-06	0	3.8107	1	2	597.828	1194.65	0.0865922	78.5962	9952	9952	MS2	6/94	HRT18_Ac1010.raw
		High	HFSVEGQLEFR	Unambiguous	5	2	P07900;P08238		CID	1	0	1	1	1.29493e+08	56.6	1.43298e-05	0	18.8359	14	2	674.836	1348.66	-0.275236	81.0169	8713	8713	MS2	9/100	HRT18_Billes_140329193821.raw
	High		VFIMDScDELIPEYLNFIR	Unambiguous	1	1	P08238	C7(Carbamidomethyl)	CID	1	0	1	1		56.56	5.52001e-06	0	7.48563	11	2	1187.58	2374.15	-0.237572	124.764	16084	16084	MS2	8/166	HRT18_Ac1010.raw
		High	VFIMDScDELIPEYLNFIR	Unambiguous	1	1	P08238	C7(Carbamidomethyl)	CID	1	0	1	1	3.57838e+07	56.47	5.6356e-06	0	16.0284	29	2	1187.58	2374.15	-0.0319054	124.674	13666	13666	MS2	8/166	HRT18_Billes_140329221156.raw
		High	ADLINNLGTIAK	Unambiguous	4	2	P07900;P08238		CID	1	0	1	1	4.9593e+08	56.18	9.15764e-06	0	1.99262	1	2	621.856	1242.71	-0.133239	99.3011	11126	11126	MS2	15/116	HRT18_Billes.raw
		High	YESLTDPSKLDSGK	Unambiguous	4	2	P07900;P08238		CID	1	0	1	1	9.96661e+06	56.17	9.78262e-06	1	0	54	2	770.382	1539.76	1.71713	53.8438	5815	5815	MS2	15/134	HRT18_Billes.raw
	High		SLTNDWEDHLAVK	Unambiguous	2	2	P07900;P08238		CID	1	0	1	1	412213138	56.09	1.00875e-05	0	12.0455	17	2	764.377	1527.75	1.49243	89.3739	11388	11388	MS2	10/128	HRT18_Ac1010.raw
		High	ADLINNLGTIAK	Unambiguous	4	2	P07900;P08238		CID	1	0	1	1	3.8163e+08	55.95	9.6557e-06	0	2.45998	1	2	621.856	1242.71	-0.231468	99.3651	10575	10575	MS2	16/116	HRT18_Billes_140329221156.raw
	High		HNDDEQYAWESSAGGSFTVR	Unambiguous	3	2	P07900;P08238		CID	1	0	1	1	111421287	55.9	2.56431e-06	0	0	5	3	752.658	2255.96	0.0204756	93.1254	11315	11315	MS2	18/218	HRT18_Ac1010_140330065123.raw
		High	SIYYITGESK	Unambiguous	2	1	P08238		CID	1	0	1	1	1.73012e+08	55.79	1.81907e-05	0	40.7442	22	2	580.796	1160.58	1.17449	60.1506	6544	6544	MS2	12/88	HRT18_Billes.raw
		High	TLTLVDTGIGmTK	Unambiguous	3	2	P08238;P07900	M11(Oxidation)	CID	1	0	1	2	5.1841e+07	55.78	1.22872e-05	0	31.2456	65	2	683.369	1365.73	0.232569	84.2434	9066	9066	MS2	9/118	HRT18_Billes_140329193821.raw
		High	YHTSQSGDEMTSLSEYVSR	Unambiguous	1	1	P08238		CID	1	0	1	1	1.24634e+08	55.42	3.15786e-06	0	2.18169	4	3	726.32	2176.95	0.118249	87.2397	9719	9719	MS2	18/202	HRT18_Billes.raw
	High		YESLTDPSKLDSGK	Unambiguous	4	2	P07900;P08238		CID	1	0	1	1	1.59174e+07	55.37	1.35037e-05	1	0	58	2	770.382	1539.76	1.40001	53.4268	6240	6240	MS2	9/134	HRT18_Ac1010_140330065123.raw
		High	YIDQEELNK	Unambiguous	4	2	P07900;P08238		CID	1	0	1	1	3.2251e+08	55.28	1.76407e-05	0	1.36515	1	2	576.282	1151.56	-0.231438	36.9467	3623	3623	MS2	6/80	HRT18_Billes_140329221156.raw
	High		TLTLVDTGIGmTK	Unambiguous	3	2	P08238;P07900	M11(Oxidation)	CID	1	0	1	2	62962963	55.03	1.46034e-05	0	33.8621	22	2	683.368	1365.73	-0.214336	87.3616	11124	11124	MS2	8/118	HRT18_Ac1010.raw
	High		ADLINNLGTIAK	Unambiguous	4	2	P07900;P08238		CID	1	0	1	1	750403394	54.72	1.28169e-05	0	4.51492	1	2	621.856	1242.7	-0.427927	99.6448	12735	12735	MS2	15/116	HRT18_Ac1010.raw
		High	HNDDEQYAWESSAGGSFTVR	Unambiguous	3	2	P07900;P08238		CID	1	0	1	1	9.59548e+07	54.65	3.41956e-06	0	5.14681	31	3	752.658	2255.96	-0.385351	92.4583	9990	9990	MS2	11/218	HRT18_Billes_140329193821.raw
		High	EDQTEYLEER	Unambiguous	4	3	P07900;P08238;Q58FF6		CID	1	0	1	1	437126188	54.54	5.80075e-06	0	4.55437	68	2	656.289	1311.57	0.304062	46.0737	4664	4664	MS2	8/102	HRT18_Billes_140329221156.raw
		High	HNDDEQYAWESSAGGSFTVR	Unambiguous	3	2	P07900;P08238		CID	1	0	1	1		54.45	3.58072e-06	0	5.49863	42	3	752.658	2255.96	0.345137	95.3282	10133	10133	MS2	12/218	HRT18_Billes_140329221156.raw
		High	YHTSQSGDEMTSLSEYVSR	Unambiguous	1	1	P08238		CID	1	0	1	1	1.1594e+08	54.28	4.10575e-06	0	2.00119	4	3	726.32	2176.95	0.202361	87.0727	9384	9384	MS2	12/202	HRT18_Billes_140329193821.raw
		High	HNDDEQYAWESSAGGSFTVR	Unambiguous	3	2	P07900;P08238		CID	1	0	1	1	87134126	54.28	3.72366e-06	0	2.65006	13	3	752.658	2255.96	0.101641	94.023	9974	9974	MS2	12/218	HRT18_Billes_140329221156.raw
	High		EDQTEYLEER	Unambiguous	4	3	P07900;P08238;Q58FF6		CID	1	0	1	1	9.65096e+08	54.12	7.16427e-06	0	3.06055	1	2	656.289	1311.57	0.676349	46.4405	5558	5558	MS2	6/102	HRT18_Ac1010.raw
		High	YIDQEELNK	Unambiguous	4	2	P07900;P08238		CID	1	0	1	1	3.41597e+08	54.12	2.30418e-05	0	21.8241	31	2	576.282	1151.56	-0.337442	36.2865	3601	3601	MS2	7/80	HRT18_Billes_140329193821.raw
	High		HFSVEGQLEFR	Unambiguous	5	2	P07900;P08238		CID	1	0	1	1	191344010	53.83	2.7117e-05	0	22.4703	5	2	674.836	1348.66	-0.275236	81.714	10066	10066	MS2	9/100	HRT18_Ac1010_140330092455.raw
		High	EDQTEYLEER	Unambiguous	4	3	P07900;P08238;Q58FF6		CID	1	0	1	1	385288912	53.82	6.84674e-06	0	5.30657	2	2	656.289	1311.57	0.397134	46.5468	4932	4932	MS2	7/102	HRT18_Billes.raw
		High	HNDDEQYAWESSAGGSFTVR	Unambiguous	3	2	P07900;P08238		CID	1	0	1	1	9.59548e+07	53.81	4.14925e-06	0	0	7	3	752.658	2255.96	-0.141855	93.0369	10055	10055	MS2	12/218	HRT18_Billes_140329193821.raw
		High	ADLINNLGTIAK	Unambiguous	4	2	P07900;P08238		CID	1	0	1	1	3.8163e+08	53.43	1.72498e-05	0	11.2473	7	2	621.857	1242.71	0.357909	99.896	10631	10631	MS2	14/116	HRT18_Billes_140329221156.raw
		High	EDQTEYLEER	Unambiguous	4	3	P07900;P08238;Q58FF6		CID	1	0	1	1	448081199	53.39	7.55934e-06	0	8.11688	2	2	656.289	1311.57	0.397134	46.9215	4855	4855	MS2	7/102	HRT18_Billes_140329193821.raw
	High		HNDDEQYAWESSAGGSFTVR	Unambiguous	3	2	P07900;P08238		CID	1	0	1	1		53.17	4.80806e-06	0	15.3143	12	3	752.658	2255.96	0.101641	94.3572	12047	12047	MS2	13/218	HRT18_Ac1010.raw
	High		HFSVEGQLEFR	Unambiguous	5	2	P07900;P08238		CID	1	0	1	1	191463568	53.13	3.18597e-05	0	27.4776	4	2	674.836	1348.66	-0.365748	81.5588	10349	10349	MS2	9/100	HRT18_Ac1010.raw
		High	ELISNASDALDK	Unambiguous	2	2	P08238;P14625		CID	1	0	1	1	4.39597e+08	52.99	2.56195e-05	0	10.7323	29	2	638.325	1275.64	0.57141	66.8335	7344	7344	MS2	9/122	HRT18_Billes.raw
	High		YESLTDPSK	Unambiguous	5	3	P07900;P08238;Q58FF6		CID	1	0	1	1	447261158	52.91	3.65853e-05	0	7.85349	1	2	520.25	1039.49	-0.54003	31.6589	3364	3364	MS2	7/76	HRT18_Ac1010_140330092455.raw
		High	VFIMDScDELIPEYLNFIR	Unambiguous	1	1	P08238	C7(Carbamidomethyl)	CID	1	0	1	1	5.11172e+07	52.91	1.2792e-05	0	12.6391	23	2	1187.58	2374.15	0.687925	124.676	14315	14315	MS2	19/166	HRT18_Billes.raw
	High		YHTSQSGDEMTSLSEYVSR	Unambiguous	1	1	P08238		CID	1	0	1	1	1.55256e+08	52.89	5.65448e-06	0	4.67883	4	3	726.32	2176.95	0.118249	87.1236	10558	10558	MS2	7/202	HRT18_Ac1010_140330065123.raw
		High	YESLTDPSKLDSGK	Unambiguous	4	2	P07900;P08238		CID	1	0	1	1	8.72316e+06	52.85	2.28272e-05	1	0	91	2	770.381	1539.76	0.924336	53.8689	5564	5564	MS2	11/134	HRT18_Billes_140329221156.raw
		High	ELISNASDALDK	Unambiguous	2	2	P08238;P14625		CID	1	0	1	1	3.12474e+08	52.64	2.77696e-05	0	18.1582	35	2	638.325	1275.64	0.57141	67.1037	7018	7018	MS2	9/122	HRT18_Billes_140329221156.raw
	High		IDIIPNPQER	Unambiguous	2	1	P08238		CID	1	0	1	1	3.81874e+08	52.45	1.5359e-05	0	4.53741	2	2	597.828	1194.65	-0.0155888	78.9164	9703	9703	MS2	6/94	HRT18_Ac1010_140330092455.raw
		High	GFEVVYMTEPIDEYcVQQLK	Unambiguous	1	1	P08238	C15(Carbamidomethyl)	CID	1	0	1	1	5.72015e+07	52.23	1.34643e-05	0	3.11962	7	3	816.722	2448.15	1.95242	114.574	12518	12518	MS2	19/178	HRT18_Billes_140329221156.raw
		High	ELISNASDALDK	Unambiguous	2	2	P08238;P14625		CID	1	0	1	1	4.39597e+08	52.16	3.10149e-05	0	3.70885	6	2	638.325	1275.64	0.0929448	67.8984	7474	7474	MS2	8/122	HRT18_Billes.raw
	High		GFEVVYMTEPIDEYcVQQLK	Unambiguous	1	1	P08238	C15(Carbamidomethyl)	CID	1	0	1	1	119947957	52.12	1.41165e-05	0	12.8525	3	3	816.721	2448.15	1.0549	114.657	14794	14794	MS2	11/178	HRT18_Ac1010.raw
	High		HSQFIGYPITLYLEK	Unambiguous	3	1	P08238		CID	1	0	1	1	2.54232e+08	51.94	2.43099e-05	0	21.4498	4	3	603.658	1808.96	0.221111	110.255	13818	13818	MS2	10/160	HRT18_Ac1010_140330092455.raw
		High	ADLINNLGTIAK	Unambiguous	4	2	P07900;P08238		CID	1	0	1	1	419150921	51.7	2.56912e-05	0	14.2952	6	2	621.856	1242.71	0.16145	99.61	10802	10802	MS2	15/116	HRT18_Billes_140329193821.raw
	High		HLEINPDHPIVETLR	Unambiguous	1	1	P08238		CID	1	0	1	1	4.361e+08	51.68	2.10553e-05	0	17.6781	3	3	594.988	1782.95	0.182896	79.4201	9769	9769	MS2	10/152	HRT18_Ac1010_140330092455.raw
	High		cLELFSELAEDKENYK	Unambiguous	1	1	P08238	C1(Carbamidomethyl)	CID	1	0	1	1	5.81664e+07	51.49	2.0223e-05	1	4.30732	6	3	663.317	1987.94	2.17061	107.211	13766	13766	MS2	15/148	HRT18_Ac1010.raw
		High	ELISNASDALDK	Unambiguous	2	2	P08238;P14625		CID	1	0	1	1	3.43538e+08	51.47	3.20784e-05	0	16.5888	44	2	638.326	1275.64	1.52834	66.891	7113	7113	MS2	9/122	HRT18_Billes_140329193821.raw
	High		YHTSQSGDEMTSLSEYVSR	Unambiguous	1	1	P08238		CID	1	0	1	1	2.06983e+08	51.2	8.34435e-06	0	3.55153	3	3	726.32	2176.95	0.0341383	87.0971	11086	11086	MS2	21/202	HRT18_Ac1010.raw
		High	HNDDEQYAWESSAGGSFTVR	Unambiguous	3	2	P07900;P08238		CID	1	0	1	1	87134126	51.14	7.67308e-06	0	11.3307	46	3	752.658	2255.96	0.182806	92.7262	9827	9827	MS2	11/218	HRT18_Billes_140329221156.raw
	High		YIDQEELNK	Unambiguous	4	2	P07900;P08238		CID	1	0	1	1	7.99508e+08	51.1	4.61867e-05	0	2.2472	1	2	576.282	1151.56	-0.337442	36.5513	4132	4132	MS2	6/80	HRT18_Ac1010.raw
	High		HFSVEGQLEFR	Unambiguous	5	2	P07900;P08238		CID	1	0	1	1	1.91682e+08	51.07	4.84609e-05	0	11.8886	4	2	674.835	1348.66	-0.637285	81.3888	9830	9830	MS2	8/100	HRT18_Ac1010_140330065123.raw
		High	YESLTDPSK	Unambiguous	5	3	P07900;P08238;Q58FF6		CID	1	0	1	1	2.32307e+08	51.06	5.60152e-05	0	7.52484	2	2	520.25	1039.49	-0.657462	31.6946	3004	3004	MS2	7/76	HRT18_Billes_140329221156.raw
	High		ELISNASDALDK	Unambiguous	2	2	P08238;P14625		CID	1	0	1	1	492873046	51.05	4.0047e-05	0	32.0588	15	2	638.325	1275.64	0.667103	66.6232	7943	7943	MS2	9/122	HRT18_Ac1010_140330065123.raw
		High	YIDQEELNK	Unambiguous	4	2	P07900;P08238		CID	1	0	1	1	3.41597e+08	51.01	4.71538e-05	0	2.19157	1	2	576.283	1151.56	-0.125433	36.8237	3665	3665	MS2	6/80	HRT18_Billes_140329193821.raw
	High		ADLINNLGTIAK	Unambiguous	4	2	P07900;P08238		CID	1	0	1	1	717407509	50.9	3.08876e-05	0	5.89032	3	2	621.856	1242.71	-0.231468	99.9072	12409	12409	MS2	16/116	HRT18_Ac1010_140330092455.raw
		High	HNDDEQYAWESSAGGSFTVR	Unambiguous	3	2	P07900;P08238		CID	1	0	1	1	9.59548e+07	50.83	8.24081e-06	0	3.69473	12	3	752.658	2255.96	0.0204756	93.6118	10124	10124	MS2	12/218	HRT18_Billes_140329193821.raw
		High	HSQFIGYPITLYLEK	Unambiguous	3	1	P08238		CID	1	0	1	1	1.77995e+08	50.79	3.25136e-05	0	5.34396	4	3	603.658	1808.96	0.0186684	110.284	11958	11958	MS2	10/160	HRT18_Billes_140329221156.raw
	High		YESLTDPSKLDSGK	Unambiguous	4	2	P07900;P08238		CID	1	0	1	1	2.12776e+07	50.62	3.81463e-05	1	0	31	2	770.381	1539.76	0.924336	53.6125	6537	6537	MS2	18/134	HRT18_Ac1010.raw
		High	EQVANSAFVER	Unambiguous	2	1	P08238		CID	1	0	1	1	161255047	50.58	4.19992e-05	0	6.2918	64	2	625.313	1249.62	0.515478	43.7647	4482	4482	MS2	7/116	HRT18_Billes_140329193821.raw
		High	YHTSQSGDEmTSLSEYVSR	Unambiguous	1	1	P08238	M10(Oxidation)	CID	1	0	1	1	7.58693e+07	50.53	8.83019e-06	0	19.2442	11	3	731.652	2192.94	0.153921	63.7622	6981	6981	MS2	20/202	HRT18_Billes.raw
	High		YIDQEELNK	Unambiguous	4	2	P07900;P08238		CID	1	0	1	1	5.89242e+08	50.25	5.61716e-05	0	2.0358	1	2	576.282	1151.56	-0.337442	36.7248	3977	3977	MS2	7/80	HRT18_Ac1010_140330065123.raw
		High	EGLELPEDEEEKK	Unambiguous	5	3	P07900;P08238;Q58FF6		CID	1	0	1	1	1.86951e+07	50.18	2.3985e-05	1	13.5209	67	2	772.87	1544.73	0.317592	51.5189	5381	5381	MS2	16/118	HRT18_Billes_140329193821.raw
	High		YIDQEELNK	Unambiguous	4	2	P07900;P08238		CID	1	0	1	1	662725856	50.11	5.80119e-05	0	2.27026	1	2	576.283	1151.56	-0.125433	36.8771	4099	4099	MS2	7/80	HRT18_Ac1010_140330092455.raw
		High	EQVANSAFVER	Unambiguous	2	1	P08238		CID	1	0	1	1	161255047	50.01	4.78896e-05	0	10.1642	3	2	625.312	1249.62	0.417792	44.2554	4533	4533	MS2	7/116	HRT18_Billes_140329193821.raw
	High		ADLINNLGTIAK	Unambiguous	4	2	P07900;P08238		CID	1	0	1	1	667692937	49.98	3.81754e-05	0	3.30681	1	2	621.856	1242.7	-0.526157	99.2096	12085	12085	MS2	9/116	HRT18_Ac1010_140330065123.raw
		High	HLEINPDHPIVETLR	Unambiguous	1	1	P08238		CID	1	0	1	1	2.3547e+08	49.91	3.62434e-05	0	21.7939	4	3	594.988	1782.95	0.388292	79.4265	8536	8536	MS2	15/152	HRT18_Billes_140329193821.raw
	High		EQVANSAFVER	Unambiguous	2	1	P08238		CID	1	0	1	1	3.94863e+08	49.9	4.96297e-05	0	10.6727	1	2	625.312	1249.62	0.22242	44.1257	5221	5221	MS2	7/116	HRT18_Ac1010.raw
		High	HNDDEQYAWESSAGGSFTVR	Unambiguous	3	2	P07900;P08238		CID	1	0	1	1	6.57494e+07	49.88	1.02558e-05	0	0	18	3	752.658	2255.96	0.182806	92.7887	10361	10361	MS2	11/218	HRT18_Billes.raw
	High		EQVANSAFVER	Unambiguous	2	1	P08238		CID	1	0	1	1	2.93227e+08	49.86	4.95725e-05	0	16.0536	2	2	625.313	1249.62	0.515478	44.1431	4988	4988	MS2	7/116	HRT18_Ac1010_140330065123.raw
		High	ADLINNLGTIAK	Unambiguous	4	2	P07900;P08238		CID	1	0	1	1	419150921	49.86	3.92449e-05	0	2.09343	1	2	621.856	1242.7	-0.329698	99.0931	10747	10747	MS2	6/116	HRT18_Billes_140329193821.raw
	High		YHTSQSGDEMTSLSEYVSR	Unambiguous	1	1	P08238		CID	1	0	1	1	2.06983e+08	49.82	1.03985e-05	0	21.9869	15	3	726.319	2176.94	-1.47987	86.5272	11011	11011	MS2	16/202	HRT18_Ac1010.raw
		High	HNDDEQYAWESSAGGSFTVR	Unambiguous	3	2	P07900;P08238		CID	1	0	1	1		49.59	1.0964e-05	0	9.07265	31	3	752.658	2255.96	0.182806	94.6909	10056	10056	MS2	12/218	HRT18_Billes_140329221156.raw
	High		EDQTEYLEER	Unambiguous	4	3	P07900;P08238;Q58FF6		CID	1	0	1	1	9.65096e+08	49.57	1.71132e-05	0	10.4125	13	2	656.289	1311.57	-0.0682255	45.8823	5475	5475	MS2	6/102	HRT18_Ac1010.raw
	High		HNDDEQYAWESSAGGSFTVR	Unambiguous	3	2	P07900;P08238		CID	1	0	1	1		49.56	1.104e-05	0	0	21	3	752.658	2255.96	0.0204756	95.5789	11862	11862	MS2	11/218	HRT18_Ac1010_140330092455.raw
	High		HNDDEQYAWESSAGGSFTVR	Unambiguous	3	2	P07900;P08238		CID	1	0	1	1	78721444	49.55	1.10655e-05	0	2.61232	17	3	752.658	2255.96	0.750962	92.6053	11816	11816	MS2	25/218	HRT18_Ac1010.raw
	High		ADLINNLGTIAK	Unambiguous	4	2	P07900;P08238		CID	1	0	1	1	750403394	49.39	4.37304e-05	0	30.0478	41	2	621.856	1242.71	-0.231468	98.659	12610	12610	MS2	16/116	HRT18_Ac1010.raw
		High	HFSVEGQLEFR	Unambiguous	5	2	P07900;P08238		CID	1	0	1	1		49.32	6.60767e-05	0	39.2262	61	2	674.836	1348.67	0.629883	83.4546	9284	9284	MS2	7/100	HRT18_Billes.raw
	High		ELISNASDALDK	Unambiguous	2	2	P08238;P14625		CID	1	0	1	1	7.69107e+08	49.26	5.98813e-05	0	0.640469	4	2	638.325	1275.64	-0.481215	67.803	8489	8489	MS2	6/122	HRT18_Ac1010.raw
	High		cLELFSELAEDKENYK	Unambiguous	1	1	P08238	C1(Carbamidomethyl)	CID	1	0	1	1	4.29332e+07	49.22	3.41071e-05	1	8.93989	6	3	663.315	1987.93	-0.039985	107.275	13155	13155	MS2	15/148	HRT18_Ac1010_140330065123.raw
		High	HNDDEQYAWESSAGGSFTVR	Unambiguous	3	2	P07900;P08238		CID	1	0	1	1	6.57494e+07	49.13	1.21891e-05	0	0	18	3	752.658	2255.96	0.507467	94.0254	10507	10507	MS2	9/218	HRT18_Billes.raw
		High	IDIIPNPQER	Unambiguous	2	1	P08238		CID	1	0	1	1	206640072	49.03	4.37591e-05	0	11.2211	6	2	597.828	1194.65	0.290954	79.4957	8390	8390	MS2	6/94	HRT18_Billes_140329221156.raw
	High		IDIIPNPQER	Unambiguous	2	1	P08238		CID	1	0	1	1	334252127	49.02	3.69677e-05	0	9.60816	3	2	597.828	1194.65	0.495316	79.0541	9533	9533	MS2	6/94	HRT18_Ac1010_140330065123.raw
		High	IDIIPNPQER	Unambiguous	2	1	P08238		CID	1	0	1	1	2.61956e+08	49.01	4.3961e-05	0	0.637651	3	2	597.828	1194.65	0.290954	78.8896	8761	8761	MS2	6/94	HRT18_Billes.raw
	High		IDIIPNPQER	Unambiguous	2	1	P08238		CID	1	0	1	1	4.69539e+08	48.99	3.53312e-05	0	11.0812	2	2	597.827	1194.65	-0.11777	79.1731	10029	10029	MS2	6/94	HRT18_Ac1010.raw
		High	YIDQEELNK	Unambiguous	4	2	P07900;P08238		CID	1	0	1	1	3.92615e+08	48.99	7.50787e-05	0	28.2156	24	2	576.282	1151.56	-0.655456	36.4325	3690	3690	MS2	7/80	HRT18_Billes.raw
		High	IDIIPNPQER	Unambiguous	2	1	P08238		CID	1	0	1	1	2.61956e+08	48.97	4.43678e-05	0	10.9907	5	2	597.828	1194.65	0.290954	79.4578	8827	8827	MS2	6/94	HRT18_Billes.raw
		High	IDIIPNPQER	Unambiguous	2	1	P08238		CID	1	0	1	1	2.29512e+08	48.92	4.48816e-05	0	14.8785	6	2	597.828	1194.65	0.188773	79.3405	8525	8525	MS2	6/94	HRT18_Billes_140329193821.raw
	High		HNDDEQYAWESSAGGSFTVR	Unambiguous	3	2	P07900;P08238		CID	1	0	1	1		48.64	1.36449e-05	0	23.9438	18	3	752.658	2255.96	0.101641	95.1091	12148	12148	MS2	9/218	HRT18_Ac1010.raw
	High		HNDDEQYAWESSAGGSFTVR	Unambiguous	3	2	P07900;P08238		CID	1	0	1	1		48.54	1.39627e-05	0	17.5949	17	3	752.658	2255.96	0.263971	95.0302	11789	11789	MS2	12/218	HRT18_Ac1010_140330092455.raw
		High	ELISNASDALDK	Unambiguous	2	2	P08238;P14625		CID	1	0	1	1	3.43538e+08	48.53	7.08421e-05	0	3.03332	10	2	638.325	1275.64	-0.481215	67.9729	7238	7238	MS2	9/122	HRT18_Billes_140329193821.raw
		High	ADLINNLGTIAK	Unambiguous	4	2	P07900;P08238		CID	1	0	1	1	4.9593e+08	48.46	5.41731e-05	0	11.5073	8	2	621.856	1242.71	0.259679	99.9033	11192	11192	MS2	16/116	HRT18_Billes.raw
	High		EGLELPEDEEEKK	Unambiguous	5	3	P07900;P08238;Q58FF6		CID	1	0	1	1	4.83853e+07	48.37	3.56587e-05	1	7.35827	14	2	772.871	1544.73	0.71271	51.6798	6269	6269	MS2	13/118	HRT18_Ac1010.raw
		High	VFIMDScDELIPEYLNFIR	Unambiguous	1	1	P08238	C7(Carbamidomethyl)	CID	1	0	1	1	4.87098e+07	48.37	3.63865e-05	0	23.788	40	2	1187.58	2374.15	-0.134738	124.71	13939	13939	MS2	19/166	HRT18_Billes_140329193821.raw
		High	YIDQEELNK	Unambiguous	4	2	P07900;P08238		CID	1	0	1	1	3.92615e+08	48.23	8.94369e-05	0	3.16858	1	2	576.283	1151.56	-0.125433	36.9381	3754	3754	MS2	7/80	HRT18_Billes.raw
	High		HLEINPDHPIVETLR	Unambiguous	1	1	P08238		CID	1	0	1	1	3.94569e+08	48.21	4.68125e-05	0	4.52553	2	3	594.988	1782.95	0.182896	79.7583	9621	9621	MS2	10/152	HRT18_Ac1010_140330065123.raw
		High	HFSVEGQLEFR	Unambiguous	5	2	P07900;P08238		CID	1	0	1	1	9.5786e+07	48.12	0.000100981	0	2.66202	6	3	450.226	1348.66	-0.12681	81.8235	8645	8645	MS2	6/100	HRT18_Billes_140329221156.raw
		High	HFSVEGQLEFR	Unambiguous	5	2	P07900;P08238		CID	1	0	1	1	97621360	47.98	0.00010429	0	3.46257	5	3	450.226	1348.66	-0.12681	81.747	9092	9092	MS2	6/100	HRT18_Billes.raw
	High		EQVANSAFVER	Unambiguous	2	1	P08238		CID	1	0	1	1	3.19781e+08	47.95	7.77574e-05	0	16.6945	1	2	625.312	1249.62	0.320106	44.2572	5120	5120	MS2	7/116	HRT18_Ac1010_140330092455.raw
		High	EQVANSAFVER	Unambiguous	2	1	P08238		CID	1	0	1	1	1.9456e+08	47.93	7.7311e-05	0	12.99	2	2	625.312	1249.62	0.417792	44.5389	4678	4678	MS2	7/116	HRT18_Billes.raw
		High	EQVANSAFVER	Unambiguous	2	1	P08238		CID	1	0	1	1	1.55637e+08	47.86	7.85672e-05	0	18.863	4	2	625.313	1249.62	0.613164	44.5526	4490	4490	MS2	7/116	HRT18_Billes_140329221156.raw
	High		HNDDEQYAWESSAGGSFTVR	Unambiguous	3	2	P07900;P08238		CID	1	0	1	1		47.81	1.65185e-05	0	19.6014	15	3	752.659	2255.96	1.64378	94.447	11712	11712	MS2	18/218	HRT18_Ac1010_140330092455.raw
	High		YHTSQSGDEMTSLSEYVSR	Unambiguous	1	1	P08238		CID	1	0	1	1	1.55256e+08	47.69	1.70216e-05	0	17.2828	17	3	726.32	2176.94	-0.302307	86.5283	10481	10481	MS2	15/202	HRT18_Ac1010_140330065123.raw
	High		HNDDEQYAWESSAGGSFTVR	Unambiguous	3	2	P07900;P08238		CID	1	0	1	1		47.65	1.71384e-05	0	11.745	26	3	752.658	2255.96	-0.304185	95.2199	11588	11588	MS2	18/218	HRT18_Ac1010_140330065123.raw
	High		ADLINNLGTIAK	Unambiguous	4	2	P07900;P08238		CID	1	0	1	1	667692937	47.56	6.66475e-05	0	6.51301	3	2	621.856	1242.71	0.16145	99.7693	12152	12152	MS2	15/116	HRT18_Ac1010_140330065123.raw
	High		EDQTEYLEER	Unambiguous	4	3	P07900;P08238;Q58FF6		CID	1	0	1	1	887922736	47.03	3.26952e-05	0	2.86565	1	2	656.289	1311.57	0.397134	46.5604	5445	5445	MS2	8/102	HRT18_Ac1010_140330092455.raw
	High		HSQFIGYPITLYLEK	Unambiguous	3	1	P08238		CID	1	0	1	1	2.95041e+08	47.02	7.74577e-05	0	2.83174	2	3	603.658	1808.96	0.0186684	110.216	13561	13561	MS2	10/160	HRT18_Ac1010_140330065123.raw
		High	HLEINPDHPIVETLR	Unambiguous	1	1	P08238		CID	1	0	1	1	274721803	47.02	6.15689e-05	0	24.1439	4	3	594.988	1782.95	0.182896	79.5394	8838	8838	MS2	10/152	HRT18_Billes.raw
		High	EGLELPEDEEEK	Unambiguous	5	3	P07900;P08238;Q58FF6		CID	1	0	1	1	153862406	47	4.09029e-05	0	0.521724	4	2	708.823	1416.64	0.173475	68.3755	7529	7529	MS2	9/108	HRT18_Billes.raw
	High		EGLELPEDEEEKK	Unambiguous	5	3	P07900;P08238;Q58FF6		CID	1	0	1	1	2.89824e+07	46.97	5.52501e-05	1	8.75943	28	2	772.871	1544.73	1.42392	51.6787	6004	6004	MS2	19/118	HRT18_Ac1010_140330065123.raw
		High	SIYYITGESK	Unambiguous	2	1	P08238		CID	1	0	1	1	1.58309e+08	46.75	0.000145831	0	24.0041	29	2	580.796	1160.58	1.17449	60.1875	6351	6351	MS2	8/88	HRT18_Billes_140329193821.raw
		High	YESLTDPSK	Unambiguous	5	3	P07900;P08238;Q58FF6		CID	1	0	1	1	2.78203e+08	46.62	0.000155706	0	6.83239	2	2	520.25	1039.49	-0.54003	31.7897	3110	3110	MS2	6/76	HRT18_Billes.raw
	High		EDQTEYLEER	Unambiguous	4	3	P07900;P08238;Q58FF6		CID	1	0	1	1	9.65096e+08	46.52	3.67692e-05	0	2.37203	1	2	656.289	1311.57	0.304062	46.9629	5629	5629	MS2	7/102	HRT18_Ac1010.raw
		High	EGLELPEDEEEK	Unambiguous	5	3	P07900;P08238;Q58FF6		CID	1	0	1	1	127336974	46.46	4.17996e-05	0	2.37216	5	2	708.823	1416.64	0.0873064	68.432	7293	7293	MS2	6/108	HRT18_Billes_140329193821.raw
		High	YIDQEELNK	Unambiguous	4	2	P07900;P08238		CID	1	0	1	1	3.92615e+08	46.39	0.000136621	0	11.9899	9	2	576.283	1151.56	-0.125433	37.4602	3820	3820	MS2	7/80	HRT18_Billes.raw
		High	ADLINNLGTIAK	Unambiguous	4	2	P07900;P08238		CID	1	0	1	1	419150921	46.37	8.76564e-05	0	12.6858	25	2	621.856	1242.71	0.259679	98.593	10694	10694	MS2	8/116	HRT18_Billes_140329193821.raw
	High		ADLINNLGTIAK	Unambiguous	4	2	P07900;P08238		CID	1	0	1	1	667692937	46.31	8.88758e-05	0	22.3667	19	2	621.856	1242.71	-0.0350091	98.6925	12019	12019	MS2	8/116	HRT18_Ac1010_140330065123.raw
	High		YHTSQSGDEmTSLSEYVSR	Unambiguous	1	1	P08238	M10(Oxidation)	CID	1	0	1	1	7.1227e+07	46.3	2.33868e-05	0	42.574	19	3	731.651	2192.94	-0.096572	63.8026	7725	7725	MS2	22/202	HRT18_Ac1010_140330092455.raw
		High	YHTSQSGDEmTSLSEYVSR	Unambiguous	1	1	P08238	M10(Oxidation)	CID	1	0	1	1	5.85801e+07	46.3	2.33868e-05	0	27.8503	23	3	731.652	2192.94	0.153921	64.037	6676	6676	MS2	18/202	HRT18_Billes_140329221156.raw
	High		EDQTEYLEER	Unambiguous	4	3	P07900;P08238;Q58FF6		CID	1	0	1	1	770936232	46.24	3.92179e-05	0	1.70222	1	2	656.289	1311.57	0.583277	46.3041	5294	5294	MS2	7/102	HRT18_Ac1010_140330065123.raw
	High		EDQTEYLEER	Unambiguous	4	3	P07900;P08238;Q58FF6		CID	1	0	1	1	887922736	46.18	3.97634e-05	0	0.769067	1	2	656.289	1311.57	0.490206	47.076	5513	5513	MS2	7/102	HRT18_Ac1010_140330092455.raw
		High	YHTSQSGDEMTSLSEYVSR	Unambiguous	1	1	P08238		CID	1	0	1	1	1.1594e+08	46.11	2.44326e-05	0	17.1045	39	3	726.318	2176.94	-2.99387	86.5397	9322	9322	MS2	18/202	HRT18_Billes_140329193821.raw
		High	YESLTDPSK	Unambiguous	5	3	P07900;P08238;Q58FF6		CID	1	0	1	1	2.43891e+08	46.06	0.000177136	0	6.12296	2	2	520.25	1039.49	-0.54003	31.5559	3035	3035	MS2	7/76	HRT18_Billes_140329193821.raw
	High		EDQTEYLEER	Unambiguous	4	3	P07900;P08238;Q58FF6		CID	1	0	1	1	770936232	46	4.14461e-05	0	1.07941	1	2	656.289	1311.57	0.583277	46.8273	5365	5365	MS2	6/102	HRT18_Ac1010_140330065123.raw
	High		YHTSQSGDEMTSLSEYVSR	Unambiguous	1	1	P08238		CID	1	0	1	1	1.68087e+08	45.89	2.57022e-05	0	39.2064	34	3	726.318	2176.94	-3.33032	86.7228	10710	10710	MS2	7/202	HRT18_Ac1010_140330092455.raw
	High		HSQFIGYPITLYLEK	Unambiguous	3	1	P08238		CID	1	0	1	1	237975368	45.83	9.92621e-05	0	0	7	2	904.984	1808.96	1.2745	110.856	13649	13649	MS2	21/160	HRT18_Ac1010_140330065123.raw
		High	KHLEINPDHPIVETLR	Unambiguous	1	1	P08238		CID	1	0	1	1	2.65968e+07	45.74	5.46706e-05	1	18.3421	42	3	637.686	1911.04	-0.244191	63.5378	6617	6617	MS2	18/170	HRT18_Billes_140329221156.raw
		High	HLEINPDHPIVETLR	Unambiguous	1	1	P08238		CID	1	0	1	1	2.10241e+08	45.7	9.42037e-05	0	5.41434	3	3	594.988	1782.95	0.49099	80.215	8468	8468	MS2	9/152	HRT18_Billes_140329221156.raw
		High	HNDDEQYAWESSAGGSFTVR	Unambiguous	3	2	P07900;P08238		CID	1	0	1	1		45.61	2.74138e-05	0	17.9004	28	3	752.659	2255.96	2.0496	94.6138	10582	10582	MS2	21/218	HRT18_Billes.raw
	High		EQVANSAFVER	Unambiguous	2	1	P08238		CID	1	0	1	1	2.93227e+08	45.52	0.000137466	0	19.0047	21	2	625.312	1249.62	0.124733	43.5787	4912	4912	MS2	7/116	HRT18_Ac1010_140330065123.raw
	High		YESLTDPSK	Unambiguous	5	3	P07900;P08238;Q58FF6		CID	1	0	1	1	407390684	45.32	0.000210042	0	7.60534	1	2	520.25	1039.49	-0.54003	31.6425	3274	3274	MS2	8/76	HRT18_Ac1010_140330065123.raw
	High		SLTNDWEDHLAVK	Unambiguous	2	2	P07900;P08238		CID	1	0	1	1	4.07786e+08	45.32	0.000123381	0	0.843133	1	3	509.919	1527.74	-0.434029	88.676	10754	10754	MS2	17/128	HRT18_Ac1010_140330065123.raw
	High		ADHGEPIGR	Unambiguous	1	1	P08238		CID	1	0	1	1	5.00273e+07	45.16	0.000124964	0	17.2906	8	2	476.235	951.463	-1.77438	16.9303	1211	1211	MS2	8/70	HRT18_Ac1010_140330092455.raw
	High		VFIMDScDELIPEYLNFIR	Unambiguous	1	1	P08238	C7(Carbamidomethyl)	CID	1	0	1	1	7.8728e+07	44.95	9.91657e-05	0	0	9	2	1187.58	2374.15	2.02475	124.788	15426	15426	MS2	9/166	HRT18_Ac1010_140330065123.raw
		High	HFSVEGQLEFR	Unambiguous	5	2	P07900;P08238		CID	1	0	1	1		44.95	0.000196732	0	34.7638	40	2	674.835	1348.66	-0.727797	82.8375	9216	9216	MS2	9/100	HRT18_Billes.raw
		High	HNDDEQYAWESSAGGSFTVR	Unambiguous	3	2	P07900;P08238		CID	1	0	1	1	9.59548e+07	44.86	3.25814e-05	0	3.85443	22	3	752.658	2255.96	0.0204756	94.2494	10200	10200	MS2	22/218	HRT18_Billes_140329193821.raw
	High		SIYYITGESK	Unambiguous	2	1	P08238		CID	1	0	1	1	2.25628e+08	44.82	0.000186229	0	23.8893	14	2	580.795	1160.58	0.0175103	60.7492	7191	7191	MS2	8/88	HRT18_Ac1010_140330065123.raw
		High	EDQTEYLEER	Unambiguous	4	3	P07900;P08238;Q58FF6		CID	1	0	1	1	448081199	44.79	6.14005e-05	0	10.7359	2	2	656.289	1311.57	0.955565	46.4025	4790	4790	MS2	7/102	HRT18_Billes_140329193821.raw
		High	HFSVEGQLEFR	Unambiguous	5	2	P07900;P08238		CID	1	0	1	1	1.29493e+08	44.67	0.000223481	0	39.9436	41	2	674.836	1348.66	-0.45626	82.5154	8880	8880	MS2	6/100	HRT18_Billes_140329193821.raw
		High	HFSVEGQLEFR	Unambiguous	5	2	P07900;P08238		CID	1	0	1	1	1.07991e+08	44.59	0.000227636	0	3.48298	5	3	450.226	1348.66	-0.398346	81.6138	8779	8779	MS2	13/100	HRT18_Billes_140329193821.raw
		High	HSQFIGYPITLYLEK	Unambiguous	3	1	P08238		CID	1	0	1	1	2.15277e+08	44.58	0.000130626	0	8.3952	6	3	603.657	1808.96	-0.892326	110.208	12538	12538	MS2	10/160	HRT18_Billes.raw
	High		YESLTDPSK	Unambiguous	5	3	P07900;P08238;Q58FF6		CID	1	0	1	1	5.60314e+08	44.56	0.000250211	0	6.6283	1	2	520.25	1039.49	-0.774895	31.2951	3380	3380	MS2	7/76	HRT18_Ac1010.raw
		High	SIYYITGESK	Unambiguous	2	1	P08238		CID	1	0	1	1	1.73012e+08	44.5	0.00020047	0	34.9162	18	2	580.795	1160.58	-0.40321	61.1825	6671	6671	MS2	8/88	HRT18_Billes.raw
		High	HFSVEGQLEFR	Unambiguous	5	2	P07900;P08238		CID	1	0	1	1		44.37	0.000206561	0	20.2228	79	2	674.836	1348.67	0.629883	83.1475	8948	8948	MS2	8/100	HRT18_Billes_140329193821.raw
	High		HFSVEGQLEFR	Unambiguous	5	2	P07900;P08238		CID	1	0	1	1	1.52583e+08	44.31	0.000242796	0	3.8028	4	3	450.226	1348.66	-0.262578	81.7201	10067	10067	MS2	13/100	HRT18_Ac1010_140330092455.raw
		High	HFSVEGQLEFR	Unambiguous	5	2	P07900;P08238		CID	1	0	1	1		44.31	0.000222408	0	32.2417	78	2	674.837	1348.67	1.44449	83.3879	8813	8813	MS2	8/100	HRT18_Billes_140329221156.raw
	High		HNDDEQYAWESSAGGSFTVR	Unambiguous	3	2	P07900;P08238		CID	1	0	1	1		44.01	3.96251e-05	0	17.7947	14	3	752.658	2255.96	0.0204756	94.2609	11462	11462	MS2	21/218	HRT18_Ac1010_140330065123.raw
		High	HLEINPDHPIVETLR	Unambiguous	1	1	P08238		CID	1	0	1	1	274721803	44.01	0.000127101	0	3.26519	2	3	594.988	1782.95	0.080198	80.125	8904	8904	MS2	15/152	HRT18_Billes.raw
		High	YIDQEELNK	Unambiguous	4	2	P07900;P08238		CID	1	0	1	1	3.2251e+08	43.98	0.000237967	0	14.8647	24	2	576.283	1151.56	-0.125433	36.3856	3559	3559	MS2	7/80	HRT18_Billes_140329221156.raw
	High		EGLELPEDEEEK	Unambiguous	5	3	P07900;P08238;Q58FF6		CID	1	0	1	1	1.70743e+08	43.87	8.40918e-05	0	3.69141	3	2	708.823	1416.64	0.173475	68.1163	8136	8136	MS2	18/108	HRT18_Ac1010_140330065123.raw
	High		HLEINPDHPIVETLR	Unambiguous	1	1	P08238		CID	1	0	1	1	4.361e+08	43.8	0.000145904	0	4.9164	1	3	594.988	1782.95	0.285594	79.9335	9835	9835	MS2	15/152	HRT18_Ac1010_140330092455.raw
		High	YHTSQSGDEMTSLSEYVSR	Unambiguous	1	1	P08238		CID	1	0	1	1	9.96194e+07	43.8	4.37713e-05	0	6.92584	17	3	726.32	2176.94	-0.386418	86.8436	9183	9183	MS2	21/202	HRT18_Billes_140329221156.raw
	High		YIDQEELNK	Unambiguous	4	2	P07900;P08238		CID	1	0	1	1	662725856	43.78	0.000249182	0	12.9595	13	2	576.283	1151.56	0.0865759	36.3568	4024	4024	MS2	7/80	HRT18_Ac1010_140330092455.raw
	High		HLEINPDHPIVETLR	Unambiguous	1	1	P08238		CID	1	0	1	1	3.94569e+08	43.74	0.000150047	0	22.9432	4	3	594.988	1782.95	0.388292	79.132	9544	9544	MS2	9/152	HRT18_Ac1010_140330065123.raw
		High	VFImDScDELIPEYLNFIR	Unambiguous	1	1	P08238	M4(Oxidation); C7(Carbamidomethyl)	CID	1	0	1	1	1.66369e+07	43.72	0.000108278	0	9.32498	20	2	1195.57	2390.14	-1.37713	122.17	14048	14048	MS2	22/166	HRT18_Billes.raw
		High	HSQFIGYPITLYLEK	Unambiguous	3	1	P08238		CID	1	0	1	1	1.36898e+08	43.52	0.000166737	0	7.08089	10	2	904.982	1808.96	-0.682449	110.827	12622	12622	MS2	20/160	HRT18_Billes.raw
		High	HFSVEGQLEFR	Unambiguous	5	2	P07900;P08238		CID	1	0	1	1	97621360	43.47	0.000294606	0	26.4044	10	3	450.226	1348.66	-0.466231	81.1892	9028	9028	MS2	14/100	HRT18_Billes.raw
	High		EDQTEYLEER	Unambiguous	4	3	P07900;P08238;Q58FF6		CID	1	0	1	1	770936232	43.38	6.65837e-05	0	12.7992	28	2	656.288	1311.57	-0.998946	45.7484	5213	5213	MS2	8/102	HRT18_Ac1010_140330065123.raw
	High		EGLELPEDEEEKK	Unambiguous	5	3	P07900;P08238;Q58FF6		CID	1	0	1	1	4.83853e+07	43.26	9.44126e-05	1	8.97864	64	2	772.87	1544.73	-0.630691	51.1525	6198	6198	MS2	17/118	HRT18_Ac1010.raw
		High	DNSTMGYMMAK	Unambiguous	2	1	P08238		CID	1	0	1	1	1.23069e+07	43.25	4.7203e-05	0	42.4205	45	2	624.757	1248.51	0.467723	65.343	6943	6943	MS2	8/104	HRT18_Billes_140329193821.raw
		High	HFSVEGQLEFR	Unambiguous	5	2	P07900;P08238		CID	1	0	1	1		43.22	0.000264419	0	26.1853	100	2	674.836	1348.67	0.720395	84.2704	8905	8905	MS2	8/100	HRT18_Billes_140329221156.raw
		High	LVSSPccIVTSTYGWTANMER	Unambiguous	1	1	P08238	C6(Carbamidomethyl); C7(Carbamidomethyl)	CID	1	0	1	1	4.3673e+07	43.21	6.92417e-05	0	10.0205	7	3	811.37	2432.1	-3.3147	111.482	12339	12339	MS2	19/200	HRT18_Billes_140329193821.raw
	High		ADLINNLGTIAK	Unambiguous	4	2	P07900;P08238		CID	1	0	1	1	717407509	43.2	0.000181879	0	18.8959	16	2	621.856	1242.7	-0.722616	98.8521	12278	12278	MS2	8/116	HRT18_Ac1010_140330092455.raw
		High	HNDDEQYAWESSAGGSFTVR	Unambiguous	3	2	P07900;P08238		CID	1	0	1	1		43.15	4.83025e-05	0	11.7201	46	3	752.658	2255.96	-0.385351	95.6149	10705	10705	MS2	12/218	HRT18_Billes.raw
		High	HFSVEGQLEFR	Unambiguous	5	2	P07900;P08238		CID	1	0	1	1	97621360	42.94	0.000332844	0	9.83366	15	3	450.226	1348.66	-0.262578	82.3228	9160	9160	MS2	6/100	HRT18_Billes.raw
		High	SIYYITGESK	Unambiguous	2	1	P08238		CID	1	0	1	1	1.5311e+08	42.87	0.000358909	0	23.1021	34	2	580.796	1160.58	1.06931	60.3005	6258	6258	MS2	11/88	HRT18_Billes_140329221156.raw
		High	EGLELPEDEEEKK	Unambiguous	5	3	P07900;P08238;Q58FF6		CID	1	0	1	1	1.61739e+07	42.81	0.000128282	1	7.25093	78	2	772.871	1544.73	0.71271	51.5817	5304	5304	MS2	15/118	HRT18_Billes_140329221156.raw
		High	HFSVEGQLEFR	Unambiguous	5	2	P07900;P08238		CID	1	0	1	1	9.5786e+07	42.73	0.000349334	0	11.6813	23	3	450.226	1348.66	-0.398346	82.3947	8709	8709	MS2	13/100	HRT18_Billes_140329221156.raw
	High		LVSSPccIVTSTYGWTANMER	Unambiguous	1	1	P08238	C6(Carbamidomethyl); C7(Carbamidomethyl)	CID	1	0	1	1		42.72	8.82031e-05	0	38.9499	4	3	811.372	2432.1	-0.905511	111.526	13992	13992	MS2	20/200	HRT18_Ac1010_140330092455.raw
		High	YIDQEELNK	Unambiguous	4	2	P07900;P08238		CID	1	0	1	1	3.41597e+08	42.71	0.000318799	0	31.1922	18	2	576.282	1151.56	-0.337442	37.3907	3734	3734	MS2	7/80	HRT18_Billes_140329193821.raw
	High		YESLTDPSK	Unambiguous	5	3	P07900;P08238;Q58FF6		CID	1	0	1	1	5.60314e+08	42.55	0.000397472	0	14.0855	5	2	520.25	1039.49	-0.657462	31.8182	3457	3457	MS2	7/76	HRT18_Ac1010.raw
	High		EGLELPEDEEEK	Unambiguous	5	3	P07900;P08238;Q58FF6		CID	1	0	1	1	2.58607e+08	42.48	9.8864e-05	0	5.27295	2	2	708.823	1416.64	0.00113738	68.1982	8544	8544	MS2	14/108	HRT18_Ac1010.raw
	High		HFSVEGQLEFR	Unambiguous	5	2	P07900;P08238		CID	1	0	1	1	1.50569e+08	42.28	0.000387473	0	8.07476	10	3	450.226	1348.66	-0.534115	81.9151	9898	9898	MS2	10/100	HRT18_Ac1010_140330065123.raw
		High	VFImDScDELIPEYLNFIR	Unambiguous	1	1	P08238	M4(Oxidation); C7(Carbamidomethyl)	CID	1	0	1	1	1.1594e+07	42.19	0.000157027	0	0	23	2	1195.58	2390.14	0.972203	122.147	13417	13417	MS2	12/166	HRT18_Billes_140329221156.raw
		High	SLTNDWEDHLAVK	Unambiguous	2	2	P07900;P08238		CID	1	0	1	1	230759386	42.12	0.000242436	0	29.4315	60	2	764.376	1527.75	1.01301	89.6692	10001	10001	MS2	10/128	HRT18_Billes.raw
		High	HNDDEQYAWESSAGGSFTVR	Unambiguous	3	2	P07900;P08238		CID	1	0	1	1		42.1	6.15134e-05	0	10.0818	42	3	752.659	2255.96	1.23795	94.8228	10270	10270	MS2	12/218	HRT18_Billes_140329193821.raw
	High		YIDQEELNK	Unambiguous	4	2	P07900;P08238		CID	1	0	1	1	7.99508e+08	42.09	0.00036772	0	8.5078	3	2	576.283	1151.56	0.0865759	37.0748	4209	4209	MS2	7/80	HRT18_Ac1010.raw
		High	ADLINNLGTIAK	Unambiguous	4	2	P07900;P08238		CID	1	0	1	1	4.9593e+08	42.02	0.000238662	0	6.67159	29	2	621.856	1242.71	0.16145	98.7262	11061	11061	MS2	8/116	HRT18_Billes.raw
		High	KHLEINPDHPIVETLR	Unambiguous	1	1	P08238		CID	1	0	1	1	6.91386e+07	41.97	0.000111183	1	24.0196	81	4	478.517	1911.05	0.419473	63.1661	6686	6686	MS2	10/170	HRT18_Billes_140329193821.raw
	High		LSELLR	Unambiguous	3	3	P07900;P08238;Q92538		CID	1	0	1	1	370409667	41.77	0.0006686	0	0.692133	1	2	365.726	730.446	-0.35334	43.663	5155	5155	MS2	4/42	HRT18_Ac1010.raw
	High		LSELLR	Unambiguous	3	3	P07900;P08238;Q92538		CID	1	0	1	1	293091461	41.73	0.000674786	0	0.405509	3	2	365.727	730.446	-0.019105	43.1647	4856	4856	MS2	4/42	HRT18_Ac1010_140330065123.raw
	High		LSELLR	Unambiguous	3	3	P07900;P08238;Q92538		CID	1	0	1	1	2.72488e+08	41.72	0.000676342	0	3.25993	3	2	365.726	730.446	-0.186223	43.2848	4988	4988	MS2	4/42	HRT18_Ac1010_140330092455.raw
		High	EDQTEYLEER	Unambiguous	4	3	P07900;P08238;Q58FF6		CID	1	0	1	1	448081199	41.47	0.000131878	0	8.81072	48	2	656.289	1311.57	0.769421	45.8892	4724	4724	MS2	8/102	HRT18_Billes_140329193821.raw
		High	HNDDEQYAWESSAGGSFTVR	Unambiguous	3	2	P07900;P08238		CID	1	0	1	1	1.82666e+06	41.46	7.12804e-05	0	0	100	3	752.656	2255.95	-2.00866	129.088	14053	14053	MS2	10/218	HRT18_Billes_140329221156.raw
		High	YHTSQSGDEMTSLSEYVSR	Unambiguous	1	1	P08238		CID	1	0	1	1	1.24634e+08	41.43	7.17745e-05	0	13.2895	27	3	726.318	2176.94	-2.57332	86.6918	9653	9653	MS2	17/202	HRT18_Billes.raw
	High		YIDQEELNK	Unambiguous	4	2	P07900;P08238		CID	1	0	1	1	7.99508e+08	41.35	0.000436031	0	35.5874	31	2	576.283	1151.56	0.0865759	36.0505	4059	4059	MS2	7/80	HRT18_Ac1010.raw
	High		DNSTMGYMMAK	Unambiguous	2	1	P08238		CID	1	0	1	1	3.26865e+07	41.28	7.42968e-05	0	53.5116	14	2	624.757	1248.51	0.0766306	65.1476	8129	8129	MS2	8/104	HRT18_Ac1010.raw
	High		EGLELPEDEEEKK	Unambiguous	5	3	P07900;P08238;Q58FF6		CID	1	0	1	1	3.88217e+07	41.2	0.000189644	1	5.84515	35	2	772.87	1544.73	0.396616	51.3582	6081	6081	MS2	16/118	HRT18_Ac1010_140330092455.raw
		High	YESLTDPSK	Unambiguous	5	3	P07900;P08238;Q58FF6		CID	1	0	1	1	2.78203e+08	41.09	0.000248972	0	22.8598	6	2	520.251	1039.5	0.751726	31.2827	3045	3045	MS2	7/76	HRT18_Billes.raw
		High	KHLEINPDHPIVETLR	Unambiguous	1	1	P08238		CID	1	0	1	1	6.91386e+07	41.07	0.000160234	1	0.610888	5	4	478.516	1911.04	-0.730299	63.6349	6743	6743	MS2	9/170	HRT18_Billes_140329193821.raw
		High	ADLINNLGTIAK	Unambiguous	4	2	P07900;P08238		CID	1	0	1	1	3.8163e+08	41.03	0.000299767	0	28.3022	42	2	621.856	1242.71	-0.0350091	98.8542	10521	10521	MS2	8/116	HRT18_Billes_140329221156.raw
	High		HFSVEGQLEFR	Unambiguous	5	2	P07900;P08238		CID	1	0	1	1	1.50569e+08	40.87	0.000536094	0	19.4134	6	3	450.226	1348.66	-0.466231	80.8891	9766	9766	MS2	6/100	HRT18_Ac1010_140330065123.raw
		High	EDQTEYLEER	Unambiguous	4	3	P07900;P08238;Q58FF6		CID	1	0	1	1	437126188	40.79	0.000141726	0	13.299	2	2	656.289	1311.57	1.04864	47.0835	4793	4793	MS2	7/102	HRT18_Billes_140329221156.raw
		High	EGLELPEDEEEK	Unambiguous	5	3	P07900;P08238;Q58FF6		CID	1	0	1	1	1.17891e+08	40.77	0.000154943	0	1.58033	5	2	708.823	1416.64	0.0873064	68.6285	7191	7191	MS2	18/108	HRT18_Billes_140329221156.raw
	High		SIYYITGESK	Unambiguous	2	1	P08238		CID	1	0	1	1	3.2949e+08	40.75	0.000593184	0	24.0554	15	2	580.796	1160.59	1.80557	59.8088	7392	7392	MS2	8/88	HRT18_Ac1010.raw
	High		HFSVEGQLEFR	Unambiguous	5	2	P07900;P08238		CID	1	0	1	1	1.79597e+08	40.73	0.000553658	0	3.99815	2	3	450.226	1348.66	-0.194694	81.4667	10337	10337	MS2	12/100	HRT18_Ac1010.raw
		High	HLEINPDHPIVETLR	Unambiguous	1	1	P08238		CID	1	0	1	1	2.3547e+08	40.61	0.000304136	0	4.66807	3	3	594.988	1782.95	0.285594	80.027	8602	8602	MS2	9/152	HRT18_Billes_140329193821.raw
	High		HFSVEGQLEFR	Unambiguous	5	2	P07900;P08238		CID	1	0	1	1	1.79597e+08	40.59	0.000571796	0	28.328	5	3	450.226	1348.66	-0.398346	80.9092	10262	10262	MS2	6/100	HRT18_Ac1010.raw
	High		HFSVEGQLEFR	Unambiguous	5	2	P07900;P08238		CID	1	0	1	1		40.58	0.000538115	0	43.0326	23	2	674.835	1348.66	-0.818309	82.5783	10486	10486	MS2	7/100	HRT18_Ac1010.raw
		High	HFSVEGQLEFR	Unambiguous	5	2	P07900;P08238		CID	1	0	1	1	1.07991e+08	40.58	0.000573114	0	30.4911	12	3	450.226	1348.66	-0.398346	81.0298	8715	8715	MS2	6/100	HRT18_Billes_140329193821.raw
	High		ELISNASDALDK	Unambiguous	2	2	P08238;P14625		CID	1	0	1	1	606518869	40.49	0.000451119	0	0	21	2	638.325	1275.64	-0.768294	68.3346	8323	8323	MS2	9/122	HRT18_Ac1010_140330092455.raw
	High		SIYYITGESK	Unambiguous	2	1	P08238		CID	1	0	1	1	2.25628e+08	40.31	0.000567976	0	38.6134	38	2	580.797	1160.59	2.85737	59.6909	7055	7055	MS2	6/88	HRT18_Ac1010_140330065123.raw
	High		HFSVEGQLEFR	Unambiguous	5	2	P07900;P08238		CID	1	0	1	1	1.50569e+08	40.25	0.00061836	0	4.48404	4	3	450.226	1348.66	-0.466231	81.4002	9832	9832	MS2	12/100	HRT18_Ac1010_140330065123.raw
	High		ELISNASDALDK	Unambiguous	2	2	P08238;P14625		CID	1	0	1	1	7.69107e+08	40.21	0.000371591	0	36.1364	16	2	638.326	1275.65	1.91111	66.7057	8339	8339	MS2	8/122	HRT18_Ac1010.raw
		High	KHLEINPDHPIVETLR	Unambiguous	1	1	P08238		CID	1	0	1	1	3.47546e+07	40.17	0.000197131	1	17.6551	29	3	637.686	1911.04	-0.340005	63.3507	6930	6930	MS2	11/170	HRT18_Billes.raw
	High		HFSVEGQLEFR	Unambiguous	5	2	P07900;P08238		CID	1	0	1	1	1.52583e+08	40.16	0.00062167	0	23.1262	6	3	450.226	1348.66	0.00895765	81.1346	9991	9991	MS2	7/100	HRT18_Ac1010_140330092455.raw
		High	HLEINPDHPIVETLR	Unambiguous	1	1	P08238		CID	1	0	1	1	2.10241e+08	40.16	0.000298787	0	28.4232	7	3	594.988	1782.95	0.182896	79.6068	8402	8402	MS2	15/152	HRT18_Billes_140329221156.raw
		High	EDQTEYLEER	Unambiguous	4	3	P07900;P08238;Q58FF6		CID	1	0	1	1	385288912	40.07	0.000162362	0	5.71868	36	2	656.289	1311.57	0.490206	46.0317	4862	4862	MS2	7/102	HRT18_Billes.raw
	High		SIYYITGESK	Unambiguous	2	1	P08238		CID	1	0	1	1	3.2949e+08	39.97	0.000568916	0	26.3852	10	2	580.795	1160.58	-0.718751	60.8999	7544	7544	MS2	7/88	HRT18_Ac1010.raw
		High	SLTNDWEDHLAVK	Unambiguous	2	2	P07900;P08238		CID	1	0	1	1	2.46051e+08	39.95	0.000429921	0	0	44	3	509.92	1527.74	0.225165	88.5166	9374	9374	MS2	15/128	HRT18_Billes_140329221156.raw
		High	cLELFSELAEDKENYK	Unambiguous	1	1	P08238	C1(Carbamidomethyl)	CID	1	0	1	1	29433531	39.78	0.000299809	1	10.4957	8	3	663.317	1987.94	2.35483	107.257	11773	11773	MS2	14/148	HRT18_Billes_140329193821.raw
	High		VFImDScDELIPEYLNFIR	Unambiguous	1	1	P08238	M4(Oxidation); C7(Carbamidomethyl)	CID	1	0	1	1	1.59089e+07	39.76	0.000290625	0	11.0994	30	2	1195.58	2390.15	2.30008	122.493	15172	15172	MS2	13/166	HRT18_Ac1010_140330065123.raw
	High		ELISNASDALDK	Unambiguous	2	2	P08238;P14625		CID	1	0	1	1	606518869	39.72	0.000543964	0	29.8818	11	2	638.325	1275.64	0.380024	66.9935	8143	8143	MS2	9/122	HRT18_Ac1010_140330092455.raw
	High		ELISNASDALDK	Unambiguous	2	2	P08238;P14625		CID	1	0	1	1	492873046	39.62	0.000551177	0	1.37734	14	2	638.324	1275.64	-0.959681	67.8673	8104	8104	MS2	9/122	HRT18_Ac1010_140330065123.raw
	High		LGIHEDSTNR	Unambiguous	1	1	P08238		CID	1	0	1	1	1.00432e+08	39.41	0.000458205	0	26.1863	16	2	571.283	1141.56	-0.260634	19.8834	1585	1585	MS2	9/80	HRT18_Ac1010_140330065123.raw
	High		LVSSPccIVTSTYGWTANMER	Unambiguous	1	1	P08238	C6(Carbamidomethyl); C7(Carbamidomethyl)	CID	1	0	1	1	9.50496e+07	39.4	0.000183705	0	35.0941	4	3	811.372	2432.1	-0.830224	111.46	14356	14356	MS2	21/200	HRT18_Ac1010.raw
	High		YESLTDPSK	Unambiguous	5	3	P07900;P08238;Q58FF6		CID	1	0	1	1	407390684	39.39	0.000368256	0	28.8669	7	2	520.251	1039.49	0.39943	31.0983	3199	3199	MS2	7/76	HRT18_Ac1010_140330065123.raw
	High		ADLINNLGTIAK	Unambiguous	4	2	P07900;P08238		CID	1	0	1	1		39.31	0.000433712	0	31.2237	24	2	621.857	1242.71	1.04551	100.218	12807	12807	MS2	8/116	HRT18_Ac1010.raw
		High	HFSVEGQLEFR	Unambiguous	5	2	P07900;P08238		CID	1	0	1	1	1.07991e+08	39.26	0.000735177	0	4.57331	19	3	450.226	1348.66	-0.669883	82.179	8845	8845	MS2	6/100	HRT18_Billes_140329193821.raw
	High		ALLFIPR	Unambiguous	1	1	P08238		CID	1	0	1	1	3.08342e+08	39.22	0.000281234	0	0.839697	1	2	415.268	829.529	-0.385679	99.5613	12724	12724	MS2	10/50	HRT18_Ac1010.raw
		High	DNSTMGYMMAK	Unambiguous	2	1	P08238		CID	1	0	1	1	9.97298e+06	39.15	0.000121331	0	47.5363	45	2	624.757	1248.51	0.36995	65.4853	6842	6842	MS2	8/104	HRT18_Billes_140329221156.raw
		High	KHLEINPDHPIVETLR	Unambiguous	1	1	P08238		CID	1	0	1	1	2.62999e+07	39.02	0.000256894	1	15.1978	33	3	637.686	1911.04	-0.627448	63.315	6704	6704	MS2	8/170	HRT18_Billes_140329193821.raw
	High		DNSTMGYMMAK	Unambiguous	2	1	P08238		CID	1	0	1	1	2.01033e+07	38.83	0.000130608	0	54.4886	22	2	624.757	1248.51	0.272177	65.0289	7742	7742	MS2	8/104	HRT18_Ac1010_140330065123.raw
		High	EQVANSAFVER	Unambiguous	2	1	P08238		CID	1	0	1	1	1.55637e+08	38.82	0.000642978	0	10.0583	50	2	625.312	1249.62	-0.0706389	43.9348	4424	4424	MS2	6/116	HRT18_Billes_140329221156.raw
	High		SIYYITGESK	Unambiguous	2	1	P08238		CID	1	0	1	1	2.68542e+08	38.75	0.000940133	0	29.3552	15	2	580.796	1160.59	1.70039	59.9702	7218	7218	MS2	12/88	HRT18_Ac1010_140330092455.raw
	High		HFSVEGQLEFR	Unambiguous	5	2	P07900;P08238		CID	1	0	1	1	1.91682e+08	38.68	0.000833441	0	33.4678	32	2	674.835	1348.66	-0.999333	82.5422	9979	9979	MS2	7/100	HRT18_Ac1010_140330065123.raw
	High		HFSVEGQLEFR	Unambiguous	5	2	P07900;P08238		CID	1	0	1	1	1.52583e+08	38.56	0.000912518	0	5.66654	14	3	450.226	1348.66	-0.398346	82.3468	10149	10149	MS2	6/100	HRT18_Ac1010_140330092455.raw
	High		KHLEINPDHPIVETLR	Unambiguous	1	1	P08238		CID	1	0	1	1	2.62298e+07	38.54	0.000286915	1	27.0806	22	3	637.686	1911.04	-0.340005	62.8753	7463	7463	MS2	18/170	HRT18_Ac1010_140330065123.raw
	High		RAPFDLFENK	Unambiguous	2	1	P08238		CID	1	0	1	1	198911167	38.41	0.000656162	1	0	4	2	618.822	1236.64	0.331173	89.6347	11090	11090	MS2	5/96	HRT18_Ac1010_140330092455.raw
		High	EGLELPEDEEEKK	Unambiguous	5	3	P07900;P08238;Q58FF6		CID	1	0	1	1	1.97847e+07	38.37	0.000363865	1	0	96	2	772.87	1544.73	0.159545	51.4334	5527	5527	MS2	14/118	HRT18_Billes.raw
		High	HSQFIGYPITLYLEK	Unambiguous	3	1	P08238		CID	1	0	1	1	109692420	38.26	0.000567262	0	6.82902	12	2	904.984	1808.96	1.2745	110.916	12042	12042	MS2	12/160	HRT18_Billes_140329221156.raw
	High		HNDDEQYAWESSAGGSFTVR	Unambiguous	3	2	P07900;P08238		CID	1	0	1	1	3.6164e+06	38.25	0.000149269	0	15.9887	77	3	752.658	2255.96	0.0204756	129.149	16554	16554	MS2	22/218	HRT18_Ac1010.raw
	High		LVSSPccIVTSTYGWTANMER	Unambiguous	1	1	P08238	C6(Carbamidomethyl); C7(Carbamidomethyl)	CID	1	0	1	1	7.68156e+07	38.22	0.000218458	0	46.8608	4	3	811.371	2432.1	-2.41125	111.495	13736	13736	MS2	20/200	HRT18_Ac1010_140330065123.raw
		High	RAPFDLFENK	Unambiguous	2	1	P08238		CID	1	0	1	1	13376365	38.11	0.000687638	1	0	35	3	412.884	1236.64	0.715145	89.6076	9673	9673	MS2	5/96	HRT18_Billes_140329193821.raw
		High	HSQFIGYPITLYLEK	Unambiguous	3	1	P08238		CID	1	0	1	1	2.27563e+08	38.09	0.000535574	0	13.172	5	3	603.657	1808.96	-0.386218	110.168	12163	12163	MS2	10/160	HRT18_Billes_140329193821.raw
	High		HLEINPDHPIVETLR	Unambiguous	1	1	P08238		CID	1	0	1	1	7.15103e+07	38.06	0.000484576	0	14.065	6	4	446.493	1782.95	-0.166972	79.3223	9569	9569	MS2	13/152	HRT18_Ac1010_140330065123.raw
		High	VFImDScDELIPEYLNFIR	Unambiguous	1	1	P08238	M4(Oxidation); C7(Carbamidomethyl)	CID	1	0	1	1	1.9307e+07	38.03	0.000448585	0	0	20	3	797.387	2390.15	2.85625	122.054	13663	13663	MS2	18/166	HRT18_Billes_140329193821.raw
		High	EQVANSAFVER	Unambiguous	2	1	P08238		CID	1	0	1	1	1.9456e+08	37.92	0.000936328	0	0	61	2	625.312	1249.62	-1.14519	44.0027	4616	4616	MS2	6/116	HRT18_Billes.raw
		High	HFSVEGQLEFR	Unambiguous	5	2	P07900;P08238		CID	1	0	1	1	9.5786e+07	37.85	0.00107459	0	32.7323	15	3	450.226	1348.66	-0.466231	81.2201	8579	8579	MS2	7/100	HRT18_Billes_140329221156.raw
		High	cLELFSELAEDKENYK	Unambiguous	1	1	P08238	C1(Carbamidomethyl)	CID	1	0	1	1	2.73134e+07	37.84	0.000452202	1	5.0098	12	3	663.316	1987.93	0.788991	107.269	11558	11558	MS2	20/148	HRT18_Billes_140329221156.raw
		High	EDQTEYLEER	Unambiguous	4	3	P07900;P08238;Q58FF6		CID	1	0	1	1	385288912	37.81	0.000273202	0	7.01265	2	2	656.289	1311.57	0.490206	47.0886	5001	5001	MS2	6/102	HRT18_Billes.raw
	High		EGLELPEDEEEK	Unambiguous	5	3	P07900;P08238;Q58FF6		CID	1	0	1	1	2.04672e+08	37.8	0.000340215	0	3.77317	3	2	708.823	1416.64	0.431982	68.4661	8339	8339	MS2	13/108	HRT18_Ac1010_140330092455.raw
		High	HSQFIGYPITLYLEK	Unambiguous	3	1	P08238		CID	1	0	1	1	2.27563e+08	37.65	0.000592678	0	4.55438	4	3	603.657	1808.96	-0.284996	110.737	12240	12240	MS2	11/160	HRT18_Billes_140329193821.raw
		High	HFSVEGQLEFR	Unambiguous	5	2	P07900;P08238		CID	1	0	1	1	1.33081e+06	37.63	0.00113042	0	8.89098	100	2	674.836	1348.66	-0.546772	84.2739	9374	9374	MS2	7/100	HRT18_Billes.raw
	High		SLTNDWEDHLAVK	Unambiguous	2	2	P07900;P08238		CID	1	0	1	1	5.77994e+08	37.62	0.000735172	0	2.10569	1	3	509.919	1527.74	-0.254249	88.7604	11306	11306	MS2	16/128	HRT18_Ac1010.raw
		High	HLEINPDHPIVETLR	Unambiguous	1	1	P08238		CID	1	0	1	1	4.73485e+07	37.53	0.000547472	0	16.999	8	4	446.493	1782.95	-0.235438	79.6224	8559	8559	MS2	12/152	HRT18_Billes_140329193821.raw
	High		LSELLR	Unambiguous	3	3	P07900;P08238;Q92538		CID	1	0	1	1	2.72488e+08	37.52	0.00177896	0	3.72735	2	2	365.727	730.446	-0.102664	43.8525	5065	5065	MS2	5/42	HRT18_Ac1010_140330092455.raw
		High	ALLFIPR	Unambiguous	1	1	P08238		CID	1	0	1	1	1.89583e+08	37.48	0.000419825	0	2.49742	2	2	415.268	829.53	0.0557897	99.8012	11181	11181	MS2	10/50	HRT18_Billes.raw
	High		LGIHEDSTNR	Unambiguous	1	1	P08238		CID	1	0	1	1	1.33875e+08	37.26	0.000751727	0	14.0615	8	2	571.283	1141.56	-0.260634	19.854	1668	1668	MS2	7/80	HRT18_Ac1010.raw
	High		EQVANSAFVER	Unambiguous	2	1	P08238		CID	1	0	1	1	3.94863e+08	37.24	0.000840156	0	21.8952	23	2	625.312	1249.62	-0.266011	43.5839	5145	5145	MS2	6/116	HRT18_Ac1010.raw
	High		HLEINPDHPIVETLR	Unambiguous	1	1	P08238		CID	1	0	1	1	5.5516e+08	37.21	0.000608345	0	4.17658	1	3	594.988	1782.95	0.080198	79.5801	10084	10084	MS2	15/152	HRT18_Ac1010.raw
	High		LSELLR	Unambiguous	3	3	P07900;P08238;Q92538		CID	1	0	1	1	293091461	37.11	0.00195509	0	1.95256	2	2	365.727	730.446	-0.019105	43.7342	4933	4933	MS2	4/42	HRT18_Ac1010_140330065123.raw
		High	LSELLR	Unambiguous	3	3	P07900;P08238;Q92538		CID	1	0	1	1	2.07672e+08	37.11	0.00195509	0	1.54437	2	2	365.726	730.446	-0.269781	44.1717	4634	4634	MS2	4/42	HRT18_Billes.raw
	High		EQVANSAFVER	Unambiguous	2	1	P08238		CID	1	0	1	1	3.19781e+08	37.09	0.000938083	0	30.5439	36	2	625.313	1249.62	0.71085	43.7011	5046	5046	MS2	6/116	HRT18_Ac1010_140330092455.raw
		High	LSELLR	Unambiguous	3	3	P07900;P08238;Q92538		CID	1	0	1	1	1.61446e+08	37.06	0.00197773	0	1.85243	5	2	365.727	730.446	-0.102664	43.4445	4445	4445	MS2	4/42	HRT18_Billes_140329193821.raw
		High	LSELLR	Unambiguous	3	3	P07900;P08238;Q92538		CID	1	0	1	1	1.5135e+08	37.04	0.00198685	0	3.37561	3	2	365.727	730.446	-0.102664	44.1531	4446	4446	MS2	4/42	HRT18_Billes_140329221156.raw
		High	HLEINPDHPIVETLR	Unambiguous	1	1	P08238		CID	1	0	1	1	5.05945e+07	37.01	0.000617109	0	19.8411	7	4	446.493	1782.95	-0.166972	79.733	8860	8860	MS2	12/152	HRT18_Billes.raw
		High	LSELLR	Unambiguous	3	3	P07900;P08238;Q92538		CID	1	0	1	1	1.5135e+08	36.99	0.00200986	0	1.68239	8	2	365.727	730.446	0.31513	43.5513	4381	4381	MS2	4/42	HRT18_Billes_140329221156.raw
	High		EQVANSAFVER	Unambiguous	2	1	P08238		CID	1	0	1	1	3.94863e+08	36.96	0.000865901	0	41.923	19	2	625.313	1249.62	0.808536	44.6727	5301	5301	MS2	6/116	HRT18_Ac1010.raw
	High		HLEINPDHPIVETLR	Unambiguous	1	1	P08238		CID	1	0	1	1	7.22083e+07	36.9	0.000653356	0	14.0826	6	4	446.493	1782.95	0.24382	79.5813	9791	9791	MS2	13/152	HRT18_Ac1010_140330092455.raw
		High	KHLEINPDHPIVETLR	Unambiguous	1	1	P08238		CID	1	0	1	1	6.7843e+07	36.85	0.000423403	1	18.4423	7	4	478.516	1911.04	-0.666423	63.9285	6663	6663	MS2	15/170	HRT18_Billes_140329221156.raw
	High		LSELLR	Unambiguous	3	3	P07900;P08238;Q92538		CID	1	0	1	1	370409667	36.81	0.00209491	0	5.85505	3	2	365.727	730.446	0.148013	43.1163	5078	5078	MS2	4/42	HRT18_Ac1010.raw
		High	SLTNDWEDHLAVK	Unambiguous	2	2	P07900;P08238		CID	1	0	1	1	2.76133e+08	36.75	0.000898233	0	0.437521	1	3	509.919	1527.74	-0.254249	88.7093	9570	9570	MS2	10/128	HRT18_Billes_140329193821.raw
	High		EDQTEYLEER	Unambiguous	4	3	P07900;P08238;Q58FF6		CID	1	0	1	1	887922736	36.67	0.000333681	0	0	15	2	656.289	1311.57	-0.161297	46.0432	5371	5371	MS2	6/102	HRT18_Ac1010_140330092455.raw
		High	KHLEINPDHPIVETLR	Unambiguous	1	1	P08238		CID	1	0	1	1	8.5081e+07	36.55	0.000453684	1	0	18	4	478.516	1911.04	-0.474794	63.2774	6920	6920	MS2	9/170	HRT18_Billes.raw
	High		HFSVEGQLEFR	Unambiguous	5	2	P07900;P08238		CID	1	0	1	1	1.79597e+08	36.39	0.00150398	0	6.26941	8	3	450.226	1348.66	-0.330462	82.0593	10416	10416	MS2	7/100	HRT18_Ac1010.raw
	High		KHLEINPDHPIVETLR	Unambiguous	1	1	P08238		CID	1	0	1	1	4.05317e+07	36.32	0.000478359	1	15.3335	13	3	637.686	1911.04	-0.43582	63.0074	7833	7833	MS2	16/170	HRT18_Ac1010.raw
		High	ALLFIPR	Unambiguous	1	1	P08238		CID	1	0	1	1	1.77658e+08	36.3	0.000550894	0	1.71855	2	2	415.268	829.529	-0.312101	99.5133	10791	10791	MS2	5/50	HRT18_Billes_140329193821.raw
		High	ALLFIPR	Unambiguous	1	1	P08238		CID	1	0	1	1	1.62071e+08	36.25	0.000557273	0	1.9366	2	2	415.268	829.529	-0.0177883	99.891	10630	10630	MS2	5/50	HRT18_Billes_140329221156.raw
	High		ALLFIPR	Unambiguous	1	1	P08238		CID	1	0	1	1	2.6373e+08	36.23	0.000559845	0	1.79355	1	2	415.268	829.529	-0.385679	99.491	12118	12118	MS2	5/50	HRT18_Ac1010_140330065123.raw
	High		ALLFIPR	Unambiguous	1	1	P08238		CID	1	0	1	1	2.9204e+08	36.21	0.000562429	0	1.25806	1	2	415.268	829.529	-0.385679	99.6287	12376	12376	MS2	5/50	HRT18_Ac1010_140330092455.raw
	High		EQVANSAFVER	Unambiguous	2	1	P08238		CID	1	0	1	1	3.19781e+08	36.21	0.00114879	0	39.4249	37	2	625.313	1249.62	0.515478	44.8607	5204	5204	MS2	6/116	HRT18_Ac1010_140330092455.raw
		High	ALLFIPR	Unambiguous	1	1	P08238		CID	1	0	1	1	1.77658e+08	36.09	0.000578186	0	3.15316	8	2	415.268	829.53	0.202946	100.06	10846	10846	MS2	5/50	HRT18_Billes_140329193821.raw
	High		HFSVEGQLEFR	Unambiguous	5	2	P07900;P08238		CID	1	0	1	1		36.05	0.00141539	0	35.2448	28	2	674.835	1348.66	-1.08985	82.7628	10203	10203	MS2	8/100	HRT18_Ac1010_140330092455.raw
	High		YIDQEELNK	Unambiguous	4	2	P07900;P08238		CID	1	0	1	1	5.89242e+08	35.97	0.00150493	0	26.6233	29	2	576.282	1151.56	-0.761461	36.1986	3902	3902	MS2	6/80	HRT18_Ac1010_140330065123.raw
		High	RAPFDLFENK	Unambiguous	2	1	P08238		CID	1	0	1	1	120666314	35.9	0.00116953	1	2.23132	9	2	618.822	1236.64	0.232462	89.4918	9659	9659	MS2	8/96	HRT18_Billes_140329193821.raw
		High	RAPFDLFENK	Unambiguous	2	1	P08238		CID	1	0	1	1	1.16603e+08	35.89	0.00117223	1	4.35643	8	2	618.822	1236.64	0.0350386	89.8983	9523	9523	MS2	8/96	HRT18_Billes_140329221156.raw
	High		DNSTMGYMMAK	Unambiguous	2	1	P08238		CID	1	0	1	1	2.46686e+07	35.8	0.000262404	0	53.3125	18	2	624.757	1248.51	-0.0211425	65.3501	7929	7929	MS2	8/104	HRT18_Ac1010_140330092455.raw
	High		YESLTDPSK	Unambiguous	5	3	P07900;P08238;Q58FF6		CID	1	0	1	1	447261158	35.74	0.000853395	0	30.5638	9	2	520.251	1039.49	-0.0702998	31.1044	3288	3288	MS2	7/76	HRT18_Ac1010_140330092455.raw
		High	ALLFIPR	Unambiguous	1	1	P08238		CID	1	0	1	1	1.62071e+08	35.55	0.000654738	0	11.5965	14	2	415.268	829.529	-0.0177883	99.3761	10577	10577	MS2	6/50	HRT18_Billes_140329221156.raw
		High	LGIHEDSTNR	Unambiguous	1	1	P08238		CID	1	0	1	1	9.22598e+07	35.5	0.00124009	0	13.1533	5	3	381.191	1141.56	-0.406079	19.6778	1557	1557	MS2	7/80	HRT18_Billes.raw
	High		RAPFDLFENK	Unambiguous	2	1	P08238		CID	1	0	1	1	155969258	35.18	0.00138042	1	3.41423	5	2	618.822	1236.64	0.0350386	89.4247	11395	11395	MS2	5/96	HRT18_Ac1010.raw
		High	DNSTMGYMMAK	Unambiguous	2	1	P08238		CID	1	0	1	1	1.46544e+07	35.08	0.000309721	0	43.7021	30	2	624.757	1248.51	0.174404	65.2998	7168	7168	MS2	8/104	HRT18_Billes.raw
	High		RAPFDLFENK	Unambiguous	2	1	P08238		CID	1	0	1	1	181802828	35.07	0.00141583	1	3.69036	5	2	618.822	1236.64	-0.0636729	89.469	10855	10855	MS2	5/96	HRT18_Ac1010_140330065123.raw
	High		SIYYITGESK	Unambiguous	2	1	P08238		CID	1	0	1	1	2.68542e+08	35.01	0.00178258	0	33.3423	16	2	580.795	1160.58	-0.29803	61.1327	7372	7372	MS2	8/88	HRT18_Ac1010_140330092455.raw
		High	RAPFDLFENK	Unambiguous	2	1	P08238		CID	1	0	1	1	1.12606e+08	35.01	0.00143553	1	1.49475	8	2	618.822	1236.64	0.13375	89.7054	10005	10005	MS2	5/96	HRT18_Billes.raw
		High	HFSVEGQLEFR	Unambiguous	5	2	P07900;P08238		CID	1	0	1	1	1.17621e+08	34.85	0.00189858	0	31.0836	51	2	674.836	1348.66	0.177324	82.8458	8757	8757	MS2	8/100	HRT18_Billes_140329221156.raw
	High		NPDDITQEEYGEFYK	Unambiguous	1	1	P08238		CID	1	0	1	1	7.42845e+06	34.77	0.000416783	0	29.2103	43	3	616.604	1847.8	0.605905	97.5158	11870	11870	MS2	9/158	HRT18_Ac1010_140330065123.raw
		High	APFDLFENK	Unambiguous	2	1	P08238		CID	1	0	1	1	45847206	34.7	0.00157563	0	8.03312	7	2	540.772	1080.54	-0.256447	103.681	11656	11656	MS2	5/72	HRT18_Billes.raw
	High		APFDLFENK	Unambiguous	2	1	P08238		CID	1	0	1	1	6.6689e+07	34.65	0.00207375	0	17.9785	8	2	540.772	1080.54	0.760301	103.707	12908	12908	MS2	5/72	HRT18_Ac1010_140330092455.raw
	High		VFIMDScDELIPEYLNFIR	Unambiguous	1	1	P08238	C7(Carbamidomethyl)	CID	1	0	1	1	5.70172e+07	34.62	0.000845602	0	5.47195	9	3	792.054	2374.15	0.142389	124.881	15693	15693	MS2	21/166	HRT18_Ac1010_140330092455.raw
		High	APFDLFENK	Unambiguous	2	1	P08238		CID	1	0	1	1	3.44873e+07	34.56	0.00211717	0	10.7124	26	2	540.772	1080.54	1.32516	103.677	11079	11079	MS2	5/72	HRT18_Billes_140329221156.raw
	High		VFImDScDELIPEYLNFIR	Unambiguous	1	1	P08238	M4(Oxidation); C7(Carbamidomethyl)	CID	1	0	1	1	2.58781e+07	34.51	0.000920393	0	5.51927	12	3	797.385	2390.14	0.404781	122.248	15789	15789	MS2	18/166	HRT18_Ac1010.raw
	High		ALLFIPR	Unambiguous	1	1	P08238		CID	1	0	1	1	2.9204e+08	34.4	0.000853233	0	4.76193	6	2	415.268	829.529	-0.164944	100.174	12442	12442	MS2	5/50	HRT18_Ac1010_140330092455.raw
	High		APFDLFENK	Unambiguous	2	1	P08238		CID	1	0	1	1	5.76158e+07	34.36	0.00172226	0	15.4727	7	2	540.771	1080.54	-0.482391	103.611	12648	12648	MS2	5/72	HRT18_Ac1010_140330065123.raw
		High	APFDLFENK	Unambiguous	2	1	P08238		CID	1	0	1	1	39010101	34.22	0.00228958	0	7.31837	13	2	540.772	1080.54	0.760301	103.488	11266	11266	MS2	5/72	HRT18_Billes_140329193821.raw
	High		APFDLFENK	Unambiguous	2	1	P08238		CID	1	0	1	1	64658799	34.17	0.00174185	0	24.6631	9	2	540.772	1080.54	0.0824695	103.57	13256	13256	MS2	5/72	HRT18_Ac1010.raw
		High	KHLEINPDHPIVETLR	Unambiguous	1	1	P08238		CID	1	0	1	1	8.5081e+07	34.15	0.000788413	1	2.15181	5	4	478.516	1911.04	-0.410918	63.7491	6979	6979	MS2	14/170	HRT18_Billes.raw
		High	RAPFDLFENK	Unambiguous	2	1	P08238		CID	1	0	1	1	1.12606e+08	33.93	0.00178013	1	16.056	6	2	618.822	1236.64	-0.162384	90.2516	10070	10070	MS2	6/96	HRT18_Billes.raw
	High		VFIMDScDELIPEYLNFIR	Unambiguous	1	1	P08238	C7(Carbamidomethyl)	CID	1	0	1	1		33.56	0.00132166	0	2.18771	8	3	792.055	2374.15	1.76201	124.75	16082	16082	MS2	21/166	HRT18_Ac1010.raw
	High		HFSVEGQLEFR	Unambiguous	5	2	P07900;P08238		CID	1	0	1	1	1.50569e+08	33.35	0.0030286	0	31.4609	27	3	450.226	1348.66	-0.398346	82.4479	9967	9967	MS2	11/100	HRT18_Ac1010_140330065123.raw
		High	VFIMDScDELIPEYLNFIR	Unambiguous	1	1	P08238	C7(Carbamidomethyl)	CID	1	0	1	1	3.8754e+07	33.33	0.00113806	0	0	23	3	792.054	2374.15	0.142389	124.666	13665	13665	MS2	17/166	HRT18_Billes_140329221156.raw
		High	KHLEINPDHPIVETLR	Unambiguous	1	1	P08238		CID	1	0	1	1	2.62999e+07	33.27	0.000965504	1	9.01156	25	3	637.686	1911.04	-0.531634	63.8429	6768	6768	MS2	15/170	HRT18_Billes_140329193821.raw
		High	VFImDScDELIPEYLNFIR	Unambiguous	1	1	P08238	M4(Oxidation); C7(Carbamidomethyl)	CID	1	0	1	1	1.91279e+07	33.16	0.0012318	0	12.3338	19	3	797.386	2390.14	0.711216	122.055	14035	14035	MS2	22/166	HRT18_Billes.raw
		High	ALLFIPR	Unambiguous	1	1	P08238		CID	1	0	1	1	1.89583e+08	33.07	0.00115896	0	4.87693	10	2	415.268	829.529	-0.0177883	100.335	11236	11236	MS2	6/50	HRT18_Billes.raw
	High		HSQFIGYPITLYLEK	Unambiguous	3	1	P08238		CID	1	0	1	1	2.77367e+08	33.05	0.00193226	0	23.2204	2	3	603.658	1808.96	0.11989	110.718	14253	14253	MS2	11/160	HRT18_Ac1010.raw
		High	KHLEINPDHPIVETLR	Unambiguous	1	1	P08238		CID	1	0	1	1	3.47546e+07	32.98	0.00103218	1	16.3379	16	3	637.686	1911.04	-0.43582	63.8561	6992	6992	MS2	16/170	HRT18_Billes.raw
		High	YESLTDPSK	Unambiguous	5	3	P07900;P08238;Q58FF6		CID	1	0	1	1	2.32307e+08	32.87	0.00165253	0	37.8252	14	2	520.251	1039.5	0.869159	31.1695	2938	2938	MS2	7/76	HRT18_Billes_140329221156.raw
		High	SLTNDWEDHLAVK	Unambiguous	2	2	P07900;P08238		CID	1	0	1	1	2.46051e+08	32.76	0.00225107	0	0.574	1	3	509.919	1527.74	-0.0744685	88.9951	9424	9424	MS2	10/128	HRT18_Billes_140329221156.raw
	High		RAPFDLFENK	Unambiguous	2	1	P08238		CID	1	0	1	1	198911167	32.68	0.00245477	1	14.427	5	2	618.822	1236.64	0.0350386	90.2131	11166	11166	MS2	12/96	HRT18_Ac1010_140330092455.raw
	High		LGIHEDSTNR	Unambiguous	1	1	P08238		CID	1	0	1	1	1.09128e+08	32.61	0.00241242	0	20.0342	8	2	571.283	1141.56	-0.581433	19.9038	1650	1650	MS2	8/80	HRT18_Ac1010_140330092455.raw
		High	RAPFDLFENK	Unambiguous	2	1	P08238		CID	1	0	1	1	13376365	32.6	0.00230807	1	14.8604	42	3	412.884	1236.64	-0.395359	90.2194	9742	9742	MS2	12/96	HRT18_Billes_140329193821.raw
		High	KHLEINPDHPIVETLR	Unambiguous	1	1	P08238		CID	1	0	1	1	2.65968e+07	32.54	0.00119795	1	19.1776	27	3	637.686	1911.04	-0.0525621	64.0605	6679	6679	MS2	15/170	HRT18_Billes_140329221156.raw
		High	VFIMDScDELIPEYLNFIR	Unambiguous	1	1	P08238	C7(Carbamidomethyl)	CID	1	0	1	1	5.44447e+07	32.1	0.00154149	0	7.72387	33	3	792.054	2374.15	0.296638	124.72	13940	13940	MS2	21/166	HRT18_Billes_140329193821.raw
		High	FENLcK	Unambiguous	5	2	P07900;P08238	C5(Carbamidomethyl)	CID	1	0	1	1	1.2639e+08	32.05	0.0025885	0	3.20846	3	2	405.694	810.381	-0.111114	25.5506	2332	2332	MS2	5/46	HRT18_Billes.raw
	High		RAPFDLFENK	Unambiguous	2	1	P08238		CID	1	0	1	1	181802828	32.03	0.0027571	1	16.0697	5	2	618.822	1236.64	-0.162384	89.964	10919	10919	MS2	6/96	HRT18_Ac1010_140330065123.raw
		High	SLTNDWEDHLAVK	Unambiguous	2	2	P07900;P08238		CID	1	0	1	1	3.05829e+08	31.92	0.00273142	0	0.73833	1	3	509.919	1527.74	-0.314176	88.8431	9905	9905	MS2	18/128	HRT18_Billes.raw
	High		KHLEINPDHPIVETLR	Unambiguous	1	1	P08238		CID	1	0	1	1	4.05317e+07	31.87	0.00133277	1	13.5821	25	3	637.686	1911.04	-0.43582	63.5683	7912	7912	MS2	11/170	HRT18_Ac1010.raw
	High		RAPFDLFENK	Unambiguous	2	1	P08238		CID	1	0	1	1	155969258	31.8	0.00300616	1	15.4722	4	2	618.822	1236.64	0.0350386	90.0543	11481	11481	MS2	6/96	HRT18_Ac1010.raw
		High	VILHLK	Unambiguous	5	3	P07900;P08238;Q58FF6		CID	1	0	1	1	1.5245e+08	31.79	0.000660648	0	19.6844	3	2	361.75	722.492	-0.0763553	30.4381	2850	2850	MS2	5/42	HRT18_Billes_140329221156.raw
		High	YESLTDPSK	Unambiguous	5	3	P07900;P08238;Q58FF6		CID	1	0	1	1	2.43891e+08	31.69	0.00216845	0	35.1654	27	2	520.251	1039.49	0.0471326	32.1125	3102	3102	MS2	7/76	HRT18_Billes_140329193821.raw
	High		KHLEINPDHPIVETLR	Unambiguous	1	1	P08238		CID	1	0	1	1	3.33499e+07	31.5	0.00123891	1	25.6837	15	3	637.686	1911.04	-0.914892	63.1803	7641	7641	MS2	15/170	HRT18_Ac1010_140330092455.raw
		High	LVSSPccIVTSTYGWTANMER	Unambiguous	1	1	P08238	C6(Carbamidomethyl); C7(Carbamidomethyl)	CID	1	0	1	1	3.93245e+07	31.43	0.00115112	0	14.8381	7	3	811.372	2432.1	-0.754937	111.559	12125	12125	MS2	16/200	HRT18_Billes_140329221156.raw
		High	DNSTmGYMMAK	Unambiguous	2	1	P08238	M5(Oxidation)	CID	0.3871	0	1	1	1.90931e+06	31.37	0.00072773	0	64.8719	81	2	632.755	1264.5	1.10438	42.6829	4354	4354	MS2	8/104	HRT18_Billes_140329193821.raw
		High	RAPFDLFENK	Unambiguous	2	1	P08238		CID	1	0	1	1	16423879	31.35	0.00307786	1	6.24201	28	3	412.884	1236.64	-0.247291	90.2577	10071	10071	MS2	6/96	HRT18_Billes.raw
		High	VILHLK	Unambiguous	5	3	P07900;P08238;Q58FF6		CID	1	0	1	1	1.56473e+08	31.28	0.000742968	0	20.5299	2	2	361.75	722.492	0.00812336	30.2943	2881	2881	MS2	5/42	HRT18_Billes_140329193821.raw
		High	RAPFDLFENK	Unambiguous	2	1	P08238		CID	1	0	1	1	12442050	31.21	0.00344359	1	11.363	40	3	412.884	1236.64	0.0488431	90.4384	9582	9582	MS2	5/96	HRT18_Billes_140329221156.raw
	High		HSQFIGYPITLYLEK	Unambiguous	3	1	P08238		CID	1	0	1	1	2.77367e+08	31	0.00301845	0	28.4467	4	3	603.658	1808.96	0.727218	110.191	14180	14180	MS2	10/160	HRT18_Ac1010.raw
		High	VFImDScDELIPEYLNFIR	Unambiguous	1	1	P08238	M4(Oxidation); C7(Carbamidomethyl)	CID	1	0	1	1	1.37461e+07	30.76	0.0021826	0	0	34	3	797.386	2390.14	1.4773	121.987	13399	13399	MS2	20/166	HRT18_Billes_140329221156.raw
		High	HSQFIGYPITLYLEK	Unambiguous	3	1	P08238		CID	1	0	1	1	2.15277e+08	30.74	0.00320467	0	21.0494	4	3	603.658	1808.96	0.423554	110.728	12608	12608	MS2	17/160	HRT18_Billes.raw
	High		YESLTDPSK	Unambiguous	5	3	P07900;P08238;Q58FF6		CID	1	0	1	1	5.60314e+08	30.57	0.0027187	0	53.3055	13	2	520.251	1039.5	1.10402	30.7906	3305	3305	MS2	7/76	HRT18_Ac1010.raw
		High	LGIHEDSTNR	Unambiguous	1	1	P08238		CID	1	0	1	1	6.08175e+07	30.47	0.00358972	0	28.5145	23	2	571.283	1141.56	-0.0467683	19.7334	1531	1531	MS2	8/80	HRT18_Billes_140329221156.raw
		High	FENLcK	Unambiguous	5	2	P07900;P08238	C5(Carbamidomethyl)	CID	1	0	1	1	1.07889e+08	30.4	0.00378484	0	2.51043	3	2	405.694	810.381	-0.186431	25.5673	2309	2309	MS2	5/46	HRT18_Billes_140329193821.raw
		High	RAPFDLFENK	Unambiguous	2	1	P08238		CID	1	0	1	1	1.16603e+08	30.4	0.00433205	1	17.6696	38	2	618.822	1236.64	-0.458519	91.16	9661	9661	MS2	6/96	HRT18_Billes_140329221156.raw
		High	LGIHEDSTNR	Unambiguous	1	1	P08238		CID	1	0	1	1	6.59091e+07	30.38	0.00403137	0	28.9917	35	2	571.283	1141.56	-1.65076	19.6607	1555	1555	MS2	8/80	HRT18_Billes.raw
	High		FENLcK	Unambiguous	5	2	P07900;P08238	C5(Carbamidomethyl)	CID	1	0	1	1	2.42311e+08	30.29	0.00388193	0	5.74321	2	2	405.694	810.381	-0.186431	25.5186	2536	2536	MS2	5/46	HRT18_Ac1010.raw
		High	VILHLK	Unambiguous	5	3	P07900;P08238;Q58FF6		CID	1	0	1	1	1.93306e+08	30.19	0.000954927	0	19.3308	3	2	361.75	722.493	0.261559	30.0723	2893	2893	MS2	5/42	HRT18_Billes.raw
	High		KHLEINPDHPIVETLR	Unambiguous	1	1	P08238		CID	1	0	1	1	6.61616e+07	30.14	0.00169449	1	9.4356	17	4	478.516	1911.04	-1.11356	62.6569	7434	7434	MS2	13/170	HRT18_Ac1010_140330065123.raw
	High		FENLcK	Unambiguous	5	2	P07900;P08238	C5(Carbamidomethyl)	CID	1	0	1	1	1.9554e+08	30.09	0.00406488	0	5.40917	4	2	405.694	810.381	-0.337064	25.7043	2519	2519	MS2	5/46	HRT18_Ac1010_140330092455.raw
		High	RAPFDLFENK	Unambiguous	2	1	P08238		CID	1	0	1	1	16423879	30.01	0.00473908	1	11.4459	36	3	412.884	1236.64	-0.469393	89.7689	10013	10013	MS2	5/96	HRT18_Billes.raw
	High		SLTNDWEDHLAVK	Unambiguous	2	2	P07900;P08238		CID	1	0	1	1	4.53829e+08	30	0.0042	0	1.05333	1	3	509.919	1527.74	-0.434029	88.9735	11002	11002	MS2	14/128	HRT18_Ac1010_140330092455.raw
		High	HLEINPDHPIVETLR	Unambiguous	1	1	P08238		CID	1	0	1	1	3.92318e+07	29.92	0.00315763	0	19.5926	8	4	446.493	1782.95	-0.0300417	80.0019	8445	8445	MS2	13/152	HRT18_Billes_140329221156.raw
		High	EGLELPEDEEEK	Unambiguous	5	3	P07900;P08238;Q58FF6		CID	1	0	1	1	153862406	29.54	0.00227905	0	6.81743	20	2	708.823	1416.64	0.345813	68.9313	7596	7596	MS2	8/108	HRT18_Billes.raw
		High	RAPFDLFENK	Unambiguous	2	1	P08238		CID	1	0	1	1	1.16603e+08	29.45	0.00476705	1	20.8588	9	2	618.822	1236.64	-0.359808	90.5121	9590	9590	MS2	6/96	HRT18_Billes_140329221156.raw
	High		FYEAFSK	Unambiguous	1	1	P08238		CID	1	0	1	1	9.71981e+07	29.43	0.00433295	0	40.9455	9	2	446.216	891.425	-0.126937	52.7032	6262	6262	MS2	6/54	HRT18_Ac1010_140330092455.raw
	High		VFImDScDELIPEYLNFIR	Unambiguous	1	1	P08238	M4(Oxidation); C7(Carbamidomethyl)	CID	1	0	1	1	18176243	29.43	0.00290764	0	0	16	3	797.386	2390.14	0.711216	122.223	15397	15397	MS2	18/166	HRT18_Ac1010_140330092455.raw
	High		EGLELPEDEEEK	Unambiguous	5	3	P07900;P08238;Q58FF6		CID	1	0	1	1	2.58607e+08	29.27	0.00218863	0	16.3752	13	2	708.823	1416.64	0.0873064	68.7541	8621	8621	MS2	17/108	HRT18_Ac1010.raw
		High	NPDDITQEEYGEFYK	Unambiguous	1	1	P08238		CID	1	0	1	1	7.44331e+06	29.22	0.00149593	0	33.2599	49	3	616.604	1847.8	0.506811	97.2681	10544	10544	MS2	8/158	HRT18_Billes_140329193821.raw
	High		SLTNDWEDHLAVK	Unambiguous	2	2	P07900;P08238		CID	1	0	1	1	4.53829e+08	29.03	0.0053136	0	3.84682	13	3	509.919	1527.74	-0.0744685	88.4344	10935	10935	MS2	15/128	HRT18_Ac1010_140330092455.raw
	High		VFImDScDELIPEYLNFIR	Unambiguous	1	1	P08238	M4(Oxidation); C7(Carbamidomethyl)	CID	1	0	1	1	1.93115e+07	28.74	0.00367564	0	4.39591	14	3	797.387	2390.15	1.93695	122.241	15141	15141	MS2	15/166	HRT18_Ac1010_140330065123.raw
	High		VILHLK	Unambiguous	5	3	P07900;P08238;Q58FF6		CID	1	0	1	1	3.28418e+08	28.62	0.00137079	0	12.1466	1	2	361.75	722.492	0.092602	30.0812	3144	3144	MS2	5/42	HRT18_Ac1010_140330092455.raw
		High	VFIMDScDELIPEYLNFIR	Unambiguous	1	1	P08238	C7(Carbamidomethyl)	CID	1	0	1	1	5.9743e+07	28.58	0.00360557	0	0	46	3	792.053	2374.14	-0.551735	124.632	14311	14311	MS2	17/166	HRT18_Billes.raw
	High		ALLFIPR	Unambiguous	1	1	P08238		CID	1	0	1	1	2.6373e+08	28.5	0.00331946	0	3.20296	6	2	415.268	829.529	-0.0913664	100.045	12184	12184	MS2	5/50	HRT18_Ac1010_140330065123.raw
		High	KHLEINPDHPIVETLR	Unambiguous	1	1	P08238		CID	1	0	1	1	6.7843e+07	28.49	0.00247764	1	0	30	4	478.516	1911.04	-0.921928	63.4145	6603	6603	MS2	9/170	HRT18_Billes_140329221156.raw
	High		VILHLK	Unambiguous	5	3	P07900;P08238;Q58FF6		CID	1	0	1	1	2.96271e+08	28.46	0.00142223	0	13.8378	1	2	361.75	722.492	0.177081	29.9548	3182	3182	MS2	5/42	HRT18_Ac1010.raw
		High	ALLFIPR	Unambiguous	1	1	P08238		CID	1	0	1	1	1.62071e+08	28.28	0.00349195	0	4.67829	17	2	415.268	829.529	-0.0177883	100.453	10685	10685	MS2	5/50	HRT18_Billes_140329221156.raw
	High		KHLEINPDHPIVETLR	Unambiguous	1	1	P08238		CID	1	0	1	1	8.81652e+07	28.25	0.00306728	1	20.6478	5	4	478.516	1911.04	-0.347041	63.5381	7691	7691	MS2	14/170	HRT18_Ac1010_140330092455.raw
	High		VFIMDScDELIPEYLNFIR	Unambiguous	1	1	P08238	C7(Carbamidomethyl)	CID	1	0	1	1	8.18753e+07	28.06	0.00390787	0	1.64237	11	3	792.054	2374.15	0.682262	124.803	15428	15428	MS2	17/166	HRT18_Ac1010_140330065123.raw
		High	YESLTDPSK	Unambiguous	5	3	P07900;P08238;Q58FF6		CID	1	0	1	1	2.43891e+08	28.06	0.00484576	0	47.6255	20	2	520.252	1039.5	1.69118	31.0303	2970	2970	MS2	7/76	HRT18_Billes_140329193821.raw
	High		VILHLK	Unambiguous	5	3	P07900;P08238;Q58FF6		CID	1	0	1	1	2.78095e+08	27.7	0.00169422	0	19.5696	1	2	361.75	722.492	0.00812336	30.1639	3066	3066	MS2	5/42	HRT18_Ac1010_140330065123.raw
	High		EGLELPEDEEEK	Unambiguous	5	3	P07900;P08238;Q58FF6		CID	1	0	1	1	2.04672e+08	27.66	0.00351361	0	47.7676	26	2	708.823	1416.64	0.518151	67.9145	8266	8266	MS2	9/108	HRT18_Ac1010_140330092455.raw
	High		KHLEINPDHPIVETLR	Unambiguous	1	1	P08238		CID	1	0	1	1	6.61616e+07	27.11	0.00340438	1	22.1852	7	4	478.516	1911.04	-0.921928	63.2308	7510	7510	MS2	12/170	HRT18_Ac1010_140330065123.raw
	High		KHLEINPDHPIVETLR	Unambiguous	1	1	P08238		CID	1	0	1	1	2.62298e+07	26.8	0.00365627	1	20.7296	50	3	637.687	1911.05	0.618138	63.4465	7537	7537	MS2	11/170	HRT18_Ac1010_140330065123.raw
		High	VILHLK	Unambiguous	5	3	P07900;P08238;Q58FF6		CID	1	0	1	1	1.5245e+08	25.39	0.00288383	0	20.9	14	2	361.75	722.492	0.092602	29.8747	2784	2784	MS2	4/42	HRT18_Billes_140329221156.raw
		High	VILHLK	Unambiguous	5	3	P07900;P08238;Q58FF6		CID	1	0	1	1	1.56473e+08	24.91	0.00322085	0	18.4886	12	2	361.75	722.492	-0.160834	29.7434	2815	2815	MS2	5/42	HRT18_Billes_140329193821.raw
	High		HNDDEQYAWESSAGGSFTVR	Unambiguous	3	2	P07900;P08238		CID	1	0	1	1		24.58	0.00347512	0	38.572	46	3	752.658	2255.96	0.345137	96.9033	11795	11795	MS2	11/218	HRT18_Ac1010_140330065123.raw
	High		HNDDEQYAWESSAGGSFTVR	Unambiguous	3	2	P07900;P08238		CID	1	0	1	1		24.46	0.00357248	0	35.8299	33	3	752.658	2255.96	0.426302	96.7585	12011	12011	MS2	20/218	HRT18_Ac1010_140330092455.raw
		High	HNDDEQYAWESSAGGSFTVR	Unambiguous	3	2	P07900;P08238		CID	1	0	1	1		23.56	0.00439511	0	35.8941	69	3	752.658	2255.96	0.0204756	96.552	10467	10467	MS2	11/218	HRT18_Billes_140329193821.raw
	High		VILHLK	Unambiguous	5	3	P07900;P08238;Q58FF6		CID	1	0	1	1	2.96271e+08	21.84	0.00653085	0	55.0633	20	2	361.75	722.493	0.430516	29.4687	3112	3112	MS2	4/42	HRT18_Ac1010.raw
		High	DNSTMGYmMAK	Unconsidered	2	1	P08238	M8(Oxidation)	CID		0.3871	2	2	1.90931e+06	19.47	0.0112712	0	64.8719	81	2	632.755	1264.5	1.10438	42.6829	4354	4354	MS2	11/104	HRT18_Billes_140329193821.raw
		High	DNSTMGYMmAK	Unconsidered	2	1	P08238	M9(Oxidation)	CID		0.3871	2	3	1.90931e+06	19.34	0.0116137	0	64.8719	81	2	632.755	1264.5	1.10438	42.6829	4354	4354	MS2	11/104	HRT18_Billes_140329193821.raw
P07437	Tubulin beta chain OS=Homo sapiens GN=TUBB PE=1 SV=2 - [TBB5_HUMAN]	1.39542e+09	4.92722e+08	11012.6	70.72	22	247	8634.57	72.3	21	206	444	49.639	4.89404
	A2	B2	Sequence	PSM Ambiguity	# Proteins	# Protein Groups	Protein Group Accessions	Modifications	Activation Type	ΔScore	ΔCn	Rank	Search Engine Rank	Precursor Area	IonScore	Exp Value	# Missed Cleavages	Isolation Interference [%]	Ion Inject Time [ms]	Charge	m/z [Da]	MH+ [Da]	ΔM [ppm]	RT [min]	First Scan	Last Scan	MS Order	Ions Matched	Spectrum File
	High		LTTPTYGDLNHLVSATMSGVTTcLR	Unambiguous	5	2	P07437;P68371	C23(Carbamidomethyl)	CID	1	0	1	1	7.62102e+07	123.85	1.42174e-12	0	4.53443	8	2	1354.68	2708.35	4.36796	117.587	14554	14554	MS2	14/262	HRT18_Ac1010_140330065123.raw
	High		LTTPTYGDLNHLVSATMSGVTTcLR	Unambiguous	5	2	P07437;P68371	C23(Carbamidomethyl)	CID	1	0	1	1	7.79225e+07	123.64	1.6003e-12	0	12.0052	6	2	1354.67	2708.34	1.48336	117.658	14818	14818	MS2	14/262	HRT18_Ac1010_140330092455.raw
		High	GHYTEGAELVDSVLDVVR	Unambiguous	5	3	P07437;P68371;Q13509		CID	1	0	1	1	1.4206e+08	118.45	5.28691e-12	0	16.6646	10	2	979.995	1958.98	0.861062	113.968	12667	12667	MS2	14/158	HRT18_Billes_140329193821.raw
	High		GHYTEGAELVDSVLDVVR	Unambiguous	5	3	P07437;P68371;Q13509		CID	1	0	1	1	418652099	116.07	8.89821e-12	0	5.92298	2	2	979.996	1958.98	1.11031	114.069	14340	14340	MS2	12/158	HRT18_Ac1010_140330092455.raw
	High		GHYTEGAELVDSVLDVVR	Unambiguous	5	3	P07437;P68371;Q13509		CID	1	0	1	1	486212073	116.06	9.66195e-12	0	9.26315	2	2	979.995	1958.98	-0.0736342	114.012	14706	14706	MS2	12/158	HRT18_Ac1010.raw
		High	mAVTFIGNSTAIQELFK	Unambiguous	1	1	P07437	M1(Oxidation)	CID	1	0	1	1	2.97026e+07	109.42	4.28579e-11	0	31.3377	27	2	943.488	1885.97	-2.37274	116.592	12769	12769	MS2	15/166	HRT18_Billes_140329221156.raw
		High	LTTPTYGDLNHLVSATMSGVTTcLR	Unambiguous	5	2	P07437;P68371	C23(Carbamidomethyl)	CID	1	0	1	1	2.03675e+07	106.34	8.24572e-11	0	0	14	2	1354.68	2708.35	3.28624	117.684	13141	13141	MS2	13/262	HRT18_Billes_140329193821.raw
	High		LTTPTYGDLNHLVSATMSGVTTcLR	Unambiguous	5	2	P07437;P68371	C23(Carbamidomethyl)	CID	1	0	1	1	9.39097e+07	105.93	9.44499e-11	0	8.48145	3	2	1354.67	2708.34	1.12279	117.665	15199	15199	MS2	13/262	HRT18_Ac1010.raw
		High	GHYTEGAELVDSVLDVVR	Unambiguous	5	3	P07437;P68371;Q13509		CID	1	0	1	1	1.39761e+08	105.53	1.00763e-10	0	24.9226	8	2	979.996	1958.98	1.11031	113.95	13037	13037	MS2	13/158	HRT18_Billes.raw
		High	GHYTEGAELVDSVLDVVR	Unambiguous	5	3	P07437;P68371;Q13509		CID	1	0	1	1	1.04104e+08	104.64	1.23681e-10	0	22.9291	10	2	979.996	1958.98	1.17263	113.967	12440	12440	MS2	26/158	HRT18_Billes_140329221156.raw
		High	SGPFGQIFRPDNFVFGQSGAGNNWAK	Unambiguous	5	2	P07437;P68371		CID	1	0	1	1	457675064	101.22	1.92549e-10	0	5.37905	2	3	933.451	2798.34	-1.49471	114.025	13047	13047	MS2	30/274	HRT18_Billes.raw
	High		GHYTEGAELVDSVLDVVR	Unambiguous	5	3	P07437;P68371;Q13509		CID	1	0	1	1	407917205	99.96	3.63331e-10	0	7.11469	2	2	979.996	1958.98	1.048	113.989	14076	14076	MS2	13/158	HRT18_Ac1010_140330065123.raw
	High		MAVTFIGNSTAIQELFK	Unambiguous	1	1	P07437		CID	1	0	1	1	318669936	99.41	4.4675e-10	0	1.35119	2	2	935.494	1869.98	1.28503	118.601	14943	14943	MS2	13/166	HRT18_Ac1010_140330092455.raw
	High		mAVTFIGNSTAIQELFK	Unambiguous	1	1	P07437	M1(Oxidation)	CID	1	0	1	1	7.34025e+07	98.37	5.53074e-10	0	30.9755	6	2	943.49	1885.97	-0.172071	116.485	14665	14665	MS2	14/166	HRT18_Ac1010_140330092455.raw
	High		EAEScDcLQGFQLTHSLGGGTGSGmGTLLISK	Unambiguous	5	2	P07437;P68371	C5(Carbamidomethyl); C7(Carbamidomethyl); M25(Oxidation)	CID	1	0	1	1	80309117	97.69	2.97878e-10	0	0	5	3	1109.85	3327.54	2.8565	108.827	13620	13620	MS2	31/354	HRT18_Ac1010_140330092455.raw
	High		MAVTFIGNSTAIQELFK	Unambiguous	1	1	P07437		CID	1	0	1	1	321571519	97.43	6.95762e-10	0	1.84727	1	2	935.493	1869.98	0.436403	118.538	15317	15317	MS2	13/166	HRT18_Ac1010.raw
	High		mAVTFIGNSTAIQELFK	Unambiguous	1	1	P07437	M1(Oxidation)	CID	1	0	1	1	64998128	96.35	7.99501e-10	0	21.1692	7	2	943.49	1885.97	-0.107346	116.549	14419	14419	MS2	13/166	HRT18_Ac1010_140330065123.raw
	High		EAEScDcLQGFQLTHSLGGGTGSGMGTLLISK	Unambiguous	5	2	P68371;P07437	C5(Carbamidomethyl); C7(Carbamidomethyl)	CID	1	0	1	1	343009540	96.13	4.02239e-10	0	0	4	3	1104.52	3311.53	-0.692659	111.727	14392	14392	MS2	29/354	HRT18_Ac1010.raw
	High		SGPFGQIFRPDNFVFGQSGAGNNWAK	Unambiguous	5	2	P07437;P68371		CID	1	0	1	1	1386054442	95.71	7.92177e-10	0	1.43726	1	3	933.454	2798.35	1.12263	114.636	14791	14791	MS2	29/274	HRT18_Ac1010.raw
	High		IMNTFSVVPSPK	Unambiguous	4	3	P07437;P68371;Q13509		CID	1	0	1	1	4.3539e+08	94.7	2.05001e-09	0	6.21439	10	2	660.355	1319.7	-0.311527	93.6528	11607	11607	MS2	10/118	HRT18_Ac1010_140330092455.raw
	High		MAVTFIGNSTAIQELFK	Unambiguous	1	1	P07437		CID	1	0	1	1	331898184	92.88	1.95787e-09	0	3.05659	1	2	935.493	1869.98	0.893355	118.512	14676	14676	MS2	13/166	HRT18_Ac1010_140330065123.raw
	High		EAEScDcLQGFQLTHSLGGGTGSGmGTLLISK	Unambiguous	5	2	P07437;P68371	C5(Carbamidomethyl); C7(Carbamidomethyl); M25(Oxidation)	CID	1	0	1	1	66082394	92.47	9.90919e-10	0	0	5	3	1109.85	3327.54	3.18666	108.745	13358	13358	MS2	26/354	HRT18_Ac1010_140330065123.raw
		High	mAVTFIGNSTAIQELFK	Unambiguous	1	1	P07437	M1(Oxidation)	CID	1	0	1	1	4.11201e+07	90.28	3.46898e-09	0	20.4973	7	2	943.487	1885.97	-3.02	116.423	13357	13357	MS2	13/166	HRT18_Billes.raw
		High	SGPFGQIFRPDNFVFGQSGAGNNWAK	Unambiguous	5	2	P07437;P68371		CID	1	0	1	1	494227221	89.87	3.03964e-09	0	2.95862	1	3	933.453	2798.34	0.468295	114.478	12734	12734	MS2	27/274	HRT18_Billes_140329193821.raw
		High	SGPFGQIFRPDNFVFGQSGAGNNWAK	Unambiguous	5	2	P07437;P68371		CID	1	0	1	1	3.61648e+08	89.76	3.11761e-09	0	4.77633	3	3	933.453	2798.34	0.402861	114.553	12515	12515	MS2	35/274	HRT18_Billes_140329221156.raw
		High	EAEScDcLQGFQLTHSLGGGTGSGMGTLLISK	Unambiguous	5	2	P68371;P07437	C5(Carbamidomethyl); C7(Carbamidomethyl)	CID	1	0	1	1	1.08893e+08	89.21	1.9192e-09	0	2.86988	5	3	1104.52	3311.53	-0.0291392	111.739	12373	12373	MS2	32/354	HRT18_Billes_140329193821.raw
		High	SGPFGQIFRPDNFVFGQSGAGNNWAK	Unambiguous	5	2	P07437;P68371		CID	1	0	1	1	3.61648e+08	89.12	3.24523e-09	0	6.0685	3	3	933.452	2798.34	-0.971244	114.042	12450	12450	MS2	27/274	HRT18_Billes_140329221156.raw
	High		SGPFGQIFRPDNFVFGQSGAGNNWAK	Unambiguous	5	2	P07437;P68371		CID	1	0	1	1	1296776760	89.05	3.79577e-09	0	0.971126	0	3	933.453	2798.34	0.141127	114.466	14141	14141	MS2	26/274	HRT18_Ac1010_140330065123.raw
		High	mAVTFIGNSTAIQELFK	Unambiguous	1	1	P07437	M1(Oxidation)	CID	1	0	1	1	4.52688e+07	88.53	5.33069e-09	0	15.9813	9	2	943.489	1885.97	-0.7546	116.359	12978	12978	MS2	12/166	HRT18_Billes_140329193821.raw
	High		EAEScDcLQGFQLTHSLGGGTGSGMGTLLISK	Unambiguous	5	2	P68371;P07437	C5(Carbamidomethyl); C7(Carbamidomethyl)	CID	1	0	1	1	299954019	88.49	2.0529e-09	0	0	2	3	1104.52	3311.54	0.855552	111.825	14032	14032	MS2	33/354	HRT18_Ac1010_140330092455.raw
	High		IMNTFSVVPSPK	Unambiguous	4	3	P07437;P68371;Q13509		CID	1	0	1	1	384636679	87.05	1.19332e-08	0	12.5728	2	2	660.355	1319.7	-0.311527	92.9625	11293	11293	MS2	10/118	HRT18_Ac1010_140330065123.raw
	High		SGPFGQIFRPDNFVFGQSGAGNNWAK	Unambiguous	5	2	P07437;P68371		CID	1	0	1	1	1300166256	86.67	6.35071e-09	0	3.19768	1	3	933.454	2798.35	1.12263	114.63	14416	14416	MS2	34/274	HRT18_Ac1010_140330092455.raw
	High		EAEScDcLQGFQLTHSLGGGTGSGMGTLLISK	Unambiguous	5	2	P68371;P07437	C5(Carbamidomethyl); C7(Carbamidomethyl)	CID	1	0	1	1	298967007	85.86	4.4101e-09	0	0	11	3	1104.52	3311.55	4.06254	111.627	13754	13754	MS2	29/354	HRT18_Ac1010_140330065123.raw
	High		EAEScDcLQGFQLTHSLGGGTGSGMGTLLISK	Unambiguous	5	2	P68371;P07437	C5(Carbamidomethyl); C7(Carbamidomethyl)	CID	1	0	1	1	298967007	85.55	4.73641e-09	0	4.27171	4	3	1104.51	3311.53	-2.46205	112.159	13827	13827	MS2	27/354	HRT18_Ac1010_140330065123.raw
	High		IMNTFSVVPSPK	Unambiguous	4	3	P07437;P68371;Q13509		CID	1	0	1	1	4.54089e+08	85.22	1.81868e-08	0	14.44	2	2	660.355	1319.7	-0.12653	93.0777	11877	11877	MS2	10/118	HRT18_Ac1010.raw
	High		LTTPTYGDLNHLVSATMSGVTTcLR	Unambiguous	5	2	P07437;P68371	C23(Carbamidomethyl)	CID	1	0	1	1	8.13157e+08	84.93	1.17299e-08	0	2.17882	1	3	903.452	2708.34	0.644567	117.492	15176	15176	MS2	13/262	HRT18_Ac1010.raw
	High		EIVHIQAGQcGNQIGAK	Unambiguous	6	3	P07437;Q13509;P68371	C10(Carbamidomethyl)	CID	1	0	1	1	2.45211e+08	84.03	1.42332e-08	0	0	16	2	911.966	1822.93	1.45887	52.7042	6415	6415	MS2	24/150	HRT18_Ac1010.raw
		High	EAEScDcLQGFQLTHSLGGGTGSGMGTLLISK	Unambiguous	5	2	P68371;P07437	C5(Carbamidomethyl); C7(Carbamidomethyl)	CID	1	0	1	1	121230651	83.78	7.11949e-09	0	0	4	3	1104.52	3311.54	2.18259	111.773	12747	12747	MS2	32/354	HRT18_Billes.raw
	High		LTTPTYGDLNHLVSATMSGVTTcLR	Unambiguous	5	2	P07437;P68371	C23(Carbamidomethyl)	CID	1	0	1	1	6.68898e+08	83.75	1.53919e-08	0	4.94692	3	3	903.45	2708.34	-0.707594	117.486	14796	14796	MS2	14/262	HRT18_Ac1010_140330092455.raw
		High	EIVHIQAGQcGNQIGAK	Unambiguous	6	3	P07437;Q13509;P68371	C10(Carbamidomethyl)	CID	1	0	1	1	4.67275e+07	83.42	1.9337e-08	0	0	23	2	911.967	1822.93	1.72672	53.6616	5541	5541	MS2	22/150	HRT18_Billes_140329221156.raw
		High	IMNTFSVVPSPK	Unambiguous	4	3	P07437;P68371;Q13509		CID	1	0	1	1	146134322	83.23	2.32914e-08	0	25.5271	7	2	660.355	1319.7	0.428459	93.1307	10066	10066	MS2	10/118	HRT18_Billes_140329193821.raw
		High	IMNTFSVVPSPK	Unambiguous	4	3	P07437;P68371;Q13509		CID	1	0	1	1	131917851	83.18	2.66866e-08	0	22.5777	8	2	660.355	1319.7	0.335961	93.3601	9897	9897	MS2	10/118	HRT18_Billes_140329221156.raw
	High		IMNTFSVVPSPK	Unambiguous	4	3	P07437;P68371;Q13509		CID	1	0	1	1	4.3539e+08	83.15	3.19554e-08	0	12.0116	2	2	660.355	1319.7	0.150965	93.1355	11540	11540	MS2	10/118	HRT18_Ac1010_140330092455.raw
	High		SGPFGQIFRPDNFVFGQSGAGNNWAK	Unambiguous	5	2	P07437;P68371		CID	1	0	1	1	1386054442	81.8	1.81691e-08	0	4.62011	1	3	933.452	2798.34	-0.382341	114.079	14715	14715	MS2	26/274	HRT18_Ac1010.raw
		High	EIVHIQAGQcGNQIGAK	Unambiguous	6	3	P07437;Q13509;P68371	C10(Carbamidomethyl)	CID	1	0	1	1	5.4996e+07	81.57	2.50786e-08	0	0	23	2	911.966	1822.93	1.45887	53.5779	5623	5623	MS2	14/150	HRT18_Billes_140329193821.raw
		High	SGPFGQIFRPDNFVFGQSGAGNNWAK	Unambiguous	5	2	P07437;P68371		CID	1	0	1	1	457675064	81.47	2.20984e-08	0	7.35683	4	3	933.454	2798.35	1.8424	114.625	13126	13126	MS2	39/274	HRT18_Billes.raw
	High		EIVHIQAGQcGNQIGAK	Unambiguous	6	3	P07437;Q13509;P68371	C10(Carbamidomethyl)	CID	1	0	1	1	2.45211e+08	81.4	2.60797e-08	0	0	19	2	911.966	1822.92	0.521373	53.8189	6565	6565	MS2	12/150	HRT18_Ac1010.raw
	High		EIVHIQAGQcGNQIGAK	Unambiguous	6	3	P07437;Q13509;P68371	C10(Carbamidomethyl)	CID	1	0	1	1	2.50907e+08	80.93	2.90605e-08	0	0	5	2	911.966	1822.93	1.19101	53.2792	6337	6337	MS2	12/150	HRT18_Ac1010_140330092455.raw
	High		IMNTFSVVPSPK	Unambiguous	4	3	P07437;P68371;Q13509		CID	1	0	1	1	384636679	80.9	4.91762e-08	0	20.5668	10	2	660.355	1319.7	-0.311527	93.4906	11361	11361	MS2	10/118	HRT18_Ac1010_140330065123.raw
		High	IMNTFSVVPSPK	Unambiguous	4	3	P07437;P68371;Q13509		CID	1	0	1	1	1.6525e+08	80.87	4.01048e-08	0	30.2422	10	2	660.355	1319.7	0.428459	93.4242	10435	10435	MS2	10/118	HRT18_Billes.raw
	High		EIVHIQAGQcGNQIGAK	Unambiguous	6	3	P07437;Q13509;P68371	C10(Carbamidomethyl)	CID	1	0	1	1	183863562	80.86	3.48649e-08	0	0	6	2	911.967	1822.93	1.86065	53.0622	6192	6192	MS2	12/150	HRT18_Ac1010_140330065123.raw
		High	EIVHIQAGQcGNQIGAK	Unambiguous	6	3	P07437;Q13509;P68371	C10(Carbamidomethyl)	CID	1	0	1	1	6.26715e+07	80.75	3.23937e-08	0	0	19	2	911.967	1822.93	2.12851	53.5591	5783	5783	MS2	22/150	HRT18_Billes.raw
		High	IMNTFSVVPSPK	Unambiguous	4	3	P07437;P68371;Q13509		CID	1	0	1	1	131917851	80.37	6.061e-08	0	30.1397	8	2	660.355	1319.7	0.243463	92.7659	9831	9831	MS2	9/118	HRT18_Billes_140329221156.raw
	High		ALTVPELTQQVFDAK	Unambiguous	1	1	P07437		CID	1	0	1	1	1.32902e+08	79.99	3.30761e-08	0	23.1465	5	3	553.97	1659.89	-0.290233	112.133	14448	14448	MS2	10/144	HRT18_Ac1010.raw
	High		EIVHIQAGQcGNQIGAK	Unambiguous	6	3	P07437;Q13509;P68371	C10(Carbamidomethyl)	CID	1	0	1	1	2.50907e+08	79.7	4.28608e-08	0	0	18	2	911.968	1822.93	2.73118	52.7149	6264	6264	MS2	12/150	HRT18_Ac1010_140330092455.raw
		High	EAEScDcLQGFQLTHSLGGGTGSGMGTLLISK	Unambiguous	5	2	P68371;P07437	C5(Carbamidomethyl); C7(Carbamidomethyl)	CID	1	0	1	1	8.76489e+07	79.55	1.77468e-08	0	2.2136	5	3	1104.52	3311.53	0.0814473	111.797	12156	12156	MS2	30/354	HRT18_Billes_140329221156.raw
	High		EIVHIQAGQcGNQIGAK	Unambiguous	6	3	P07437;Q13509;P68371	C10(Carbamidomethyl)	CID	1	0	1	1	183863562	79.35	4.18122e-08	0	0	11	2	911.966	1822.92	0.521373	53.6081	6262	6262	MS2	24/150	HRT18_Ac1010_140330065123.raw
	High		IMNTFSVVPSPK	Unambiguous	4	3	P07437;P68371;Q13509		CID	1	0	1	1	4.54089e+08	78.81	7.95711e-08	0	30.0848	2	2	660.355	1319.7	-0.12653	92.4874	11800	11800	MS2	10/118	HRT18_Ac1010.raw
	High		IMNTFSVVPSPK	Unambiguous	4	3	P07437;P68371;Q13509		CID	1	0	1	1	4.3539e+08	78.77	8.7608e-08	0	31.0785	3	2	660.355	1319.7	0.150965	92.6209	11474	11474	MS2	10/118	HRT18_Ac1010_140330092455.raw
		High	ALTVPELTQQVFDAK	Unambiguous	1	1	P07437		CID	1	0	1	1	3.54937e+08	78.68	5.62404e-08	0	3.36285	2	2	830.452	1659.9	1.0416	112.43	12465	12465	MS2	19/144	HRT18_Billes_140329193821.raw
		High	IMNTFSVVPSPK	Unambiguous	4	3	P07437;P68371;Q13509		CID	1	0	1	1	146134322	78.27	7.29787e-08	0	22.6937	7	2	660.355	1319.7	0.520958	92.5454	9999	9999	MS2	10/118	HRT18_Billes_140329193821.raw
	High		EIVHIQAGQcGNQIGAK	Unambiguous	6	3	P07437;Q13509;P68371	C10(Carbamidomethyl)	CID	1	0	1	1	2.50907e+08	77.5	6.40181e-08	0	0	16	2	911.966	1822.92	0.923157	53.8061	6406	6406	MS2	25/150	HRT18_Ac1010_140330092455.raw
	High		SGPFGQIFRPDNFVFGQSGAGNNWAK	Unambiguous	5	2	P07437;P68371		CID	1	0	1	1	1296776760	77.06	4.91972e-08	0	36.38	7	3	933.451	2798.34	-1.95275	113.929	14068	14068	MS2	28/274	HRT18_Ac1010_140330065123.raw
		High	EAEScDcLQGFQLTHSLGGGTGSGmGTLLISK	Unambiguous	5	2	P07437;P68371	C5(Carbamidomethyl); C7(Carbamidomethyl); M25(Oxidation)	CID	1	0	1	1	3.9856e+07	76.71	3.73283e-08	0	0	8	3	1109.85	3327.53	-0.775307	108.925	11778	11778	MS2	28/354	HRT18_Billes_140329221156.raw
		High	IMNTFSVVPSPK	Unambiguous	4	3	P07437;P68371;Q13509		CID	1	0	1	1	1.6525e+08	76.21	1.57959e-07	0	21.9833	5	2	660.355	1319.7	0.243463	92.7525	10356	10356	MS2	10/118	HRT18_Billes.raw
	High		EIVHIQAGQcGNQIGAK	Unambiguous	6	3	P07437;Q13509;P68371	C10(Carbamidomethyl)	CID	1	0	1	1	183863562	75.72	1.01808e-07	0	0	33	2	911.968	1822.93	3.60171	52.5201	6121	6121	MS2	23/150	HRT18_Ac1010_140330065123.raw
		High	ImNTFSVVPSPK	Unambiguous	4	3	P07437;P68371;Q13509	M2(Oxidation)	CID	1	0	1	1	6.38671e+07	75.61	1.62126e-07	0	3.06663	10	2	668.353	1335.7	0.026357	78.1328	8674	8674	MS2	9/118	HRT18_Billes.raw
		High	SGPFGQIFRPDNFVFGQSGAGNNWAK	Unambiguous	5	2	P07437;P68371		CID	1	0	1	1	494227221	75.59	6.48736e-08	0	26.9954	9	3	933.449	2798.33	-3.91577	113.975	12668	12668	MS2	40/274	HRT18_Billes_140329193821.raw
	High		ISVYYNEATGGK	Unambiguous	1	1	P07437		CID	1	0	1	1	6.02755e+08	75.21	1.23533e-07	0	1.16582	1	2	651.322	1301.64	-0.364888	54.9679	6557	6557	MS2	9/114	HRT18_Ac1010_140330092455.raw
		High	FWEVISDEHGIDPTGTYHGDSDLQLDR	Unambiguous	1	1	P07437		CID	0.2667	0	1	1	2.32218e+08	75.21	4.06756e-08	0	2.86326	6	3	1034.81	3102.4	-0.978305	108.282	11910	11910	MS2	30/260	HRT18_Billes_140329193821.raw
		High	EIVHIQAGQcGNQIGAK	Unambiguous	6	3	P07437;Q13509;P68371	C10(Carbamidomethyl)	CID	1	0	1	1	5.4996e+07	74.91	1.16226e-07	0	6.08256	70	2	911.966	1822.93	1.19101	54.1376	5685	5685	MS2	24/150	HRT18_Billes_140329193821.raw
		High	FWEVISDEHGIDPTGTYHGDSDLQLDR	Unambiguous	1	1	P07437		CID	0.48	0	1	1	1.72177e+08	74.56	5.0742e-08	0	0	3	3	1034.81	3102.41	-0.624181	108.477	11718	11718	MS2	12/260	HRT18_Billes_140329221156.raw
	High		FWEVISDEHGIDPTGTYHGDSDLQLDR	Unambiguous	1	1	P07437		CID	0.5676	0	1	1	5.19839e+08	74.14	5.97491e-08	0	0	5	3	1034.81	3102.41	1.97271	108.976	13640	13640	MS2	28/260	HRT18_Ac1010_140330092455.raw
	High		EIVHIQAGQcGNQIGAK	Unambiguous	6	3	P07437;Q13509;P68371	C10(Carbamidomethyl)	CID	1	0	1	1	2.45211e+08	73.78	1.50766e-07	0	0	4	2	911.966	1822.93	1.45887	53.241	6487	6487	MS2	24/150	HRT18_Ac1010.raw
	High		FWEVISDEHGIDPTGTYHGDSDLQLDR	Unambiguous	1	1	P07437		CID	0.589	0	1	1	518532442	72.92	7.91283e-08	0	0	1	3	1034.81	3102.41	0.674268	108.375	13306	13306	MS2	31/260	HRT18_Ac1010_140330065123.raw
		High	ImNTFSVVPSPK	Unambiguous	4	3	P07437;P68371;Q13509	M2(Oxidation)	CID	1	0	1	1	4.99752e+07	72.72	3.15393e-07	0	0	23	2	668.353	1335.7	0.117748	78.6465	8293	8293	MS2	9/118	HRT18_Billes_140329221156.raw
	High		ImNTFSVVPSPK	Unambiguous	4	3	P07437;P68371;Q13509	M2(Oxidation)	CID	1	0	1	1	115983683	72.24	3.19414e-07	0	0.863668	6	2	668.352	1335.7	-0.247815	77.9954	9584	9584	MS2	10/118	HRT18_Ac1010_140330092455.raw
	High		IMNTFSVVPSPK	Unambiguous	4	3	P07437;P68371;Q13509		CID	1	0	1	1	384636679	72.22	3.95862e-07	0	36.84	4	2	660.355	1319.7	0.0584663	92.4234	11227	11227	MS2	10/118	HRT18_Ac1010_140330065123.raw
	High		ISVYYNEATGGK	Unambiguous	1	1	P07437		CID	1	0	1	1	593376872	72.07	2.63869e-07	0	6.5118	8	2	651.322	1301.64	-0.271106	55.4505	6508	6508	MS2	9/114	HRT18_Ac1010_140330065123.raw
		High	ISVYYNEATGGK	Unambiguous	1	1	P07437		CID	1	0	1	1	1.82494e+08	71.67	2.89327e-07	0	2.12427	3	2	651.322	1301.64	0.0102409	55.4243	5728	5728	MS2	9/114	HRT18_Billes_140329221156.raw
		High	ImNTFSVVPSPK	Unambiguous	4	3	P07437;P68371;Q13509	M2(Oxidation)	CID	1	0	1	1	55022970	71.53	4.14813e-07	0	2.14761	13	2	668.353	1335.7	0.026357	77.976	8371	8371	MS2	10/118	HRT18_Billes_140329193821.raw
	High		FWEVISDEHGIDPTGTYHGDSDLQLDR	Unambiguous	1	1	P07437		CID	0.5634	0	1	1	583587195	71.45	1.18164e-07	0	1.51641	2	3	1034.81	3102.41	1.50055	108.82	13989	13989	MS2	31/260	HRT18_Ac1010.raw
		High	EIVHIQAGQcGNQIGAK	Unambiguous	6	3	P07437;Q13509;P68371	C10(Carbamidomethyl)	CID	1	0	1	1	5.4996e+07	71.16	2.75615e-07	0	0	26	2	911.966	1822.93	1.3919	53.0343	5563	5563	MS2	24/150	HRT18_Billes_140329193821.raw
		High	EVDEQMLNVQNK	Unambiguous	4	2	P07437;P68371		CID	1	0	1	1	2.13325e+08	70.86	3.48649e-07	0	3.47615	15	2	723.849	1446.69	0.244395	61.6561	6726	6726	MS2	8/108	HRT18_Billes.raw
	High		SGPFGQIFRPDNFVFGQSGAGNNWAK	Unambiguous	5	2	P07437;P68371		CID	1	0	1	1	2.00545e+08	70.71	2.42016e-07	0	0	6	2	1399.68	2798.34	-0.0721793	114.677	14797	14797	MS2	16/274	HRT18_Ac1010.raw
	High		AILVDLEPGTMDSVR	Unambiguous	4	2	P07437;Q13509		CID	1	0	1	1	605768634	70.6	4.52901e-07	0	0	5	2	808.423	1615.84	1.1492	108.036	13880	13880	MS2	23/128	HRT18_Ac1010.raw
		High	EVDEQmLNVQNK	Unambiguous	4	2	P07437;P68371	M6(Oxidation)	CID	1	0	1	1	58832393	70.52	2.88326e-07	0	2.72842	17	2	731.846	1462.68	0.129584	38.0643	3756	3756	MS2	8/108	HRT18_Billes_140329221156.raw
	High		EVDEQmLNVQNK	Unambiguous	4	2	P07437;P68371	M6(Oxidation)	CID	1	0	1	1		70.3	3.03308e-07	0	3.73072	8	2	731.846	1462.68	0.213041	38.046	4265	4265	MS2	8/108	HRT18_Ac1010_140330092455.raw
	High		SGPFGQIFRPDNFVFGQSGAGNNWAK	Unambiguous	5	2	P07437;P68371		CID	1	0	1	1	1300166256	70.27	2.34931e-07	0	10.1565	2	3	933.451	2798.34	-1.88732	114.076	14341	14341	MS2	26/274	HRT18_Ac1010_140330092455.raw
		High	ISEQFTAMFR	Unambiguous	6	3	P07437;P68371;Q13509		CID	1	0	1	1	2.42376e+08	70.05	4.30021e-07	0	12.9814	10	2	615.302	1229.6	-0.749507	103.842	11313	11313	MS2	8/92	HRT18_Billes_140329193821.raw
	High		EVDEQmLNVQNK	Unambiguous	4	2	P07437;P68371	M6(Oxidation)	CID	1	0	1	1	108142168	70.03	3.22763e-07	0	0	8	2	731.846	1462.68	0.213041	38.4933	4219	4219	MS2	8/108	HRT18_Ac1010_140330065123.raw
		High	ISVYYNEATGGK	Unambiguous	1	1	P07437		CID	1	0	1	1	1.82494e+08	70.01	4.24023e-07	0	0	20	2	651.322	1301.64	-0.0835412	54.8982	5674	5674	MS2	9/114	HRT18_Billes_140329221156.raw
	High		ISEQFTAMFR	Unambiguous	6	3	P07437;P68371;Q13509		CID	1	0	1	1	578341128	69.97	4.48085e-07	0	10.2343	9	2	615.303	1229.6	0.342536	103.933	12940	12940	MS2	8/92	HRT18_Ac1010_140330092455.raw
	High		ISEQFTAMFR	Unambiguous	6	3	P07437;P68371;Q13509		CID	1	0	1	1	677839392	69.96	4.39025e-07	0	8.56057	3	2	615.303	1229.6	-0.3524	103.879	13299	13299	MS2	8/92	HRT18_Ac1010.raw
		High	ISEQFTAMFR	Unambiguous	6	3	P07437;P68371;Q13509		CID	1	0	1	1	254193721	69.96	4.5921e-07	0	3.92934	8	2	615.303	1229.6	0.739642	103.94	11691	11691	MS2	8/92	HRT18_Billes.raw
	High		ISEQFTAmFR	Unambiguous	6	3	P07437;P68371;Q13509	M8(Oxidation)	CID	1	0	1	1	151202978	69.93	3.30281e-07	0	6.64505	4	2	623.3	1245.59	-0.479558	80.1636	10161	10161	MS2	8/92	HRT18_Ac1010.raw
	High		ISEQFTAmFR	Unambiguous	6	3	P07437;P68371;Q13509	M8(Oxidation)	CID	1	0	1	1	1.17809e+08	69.93	3.252e-07	0	5.10101	4	2	623.3	1245.59	-0.381556	80.2676	9879	9879	MS2	8/92	HRT18_Ac1010_140330092455.raw
		High	TAVcDIPPR	Unambiguous	7	2	P07437;P68371	C4(Carbamidomethyl)	CID	1	0	1	1		69.93	3.45525e-07	0	22.307	17	2	514.763	1028.52	-0.65234	38.7706	3834	3834	MS2	7/72	HRT18_Billes_140329221156.raw
		High	ISEQFTAmFR	Unambiguous	6	3	P07437;P68371;Q13509	M8(Oxidation)	CID	1	0	1	1	7.09804e+07	69.92	3.31042e-07	0	5.29372	6	2	623.3	1245.59	-0.675562	80.1404	8614	8614	MS2	8/92	HRT18_Billes_140329193821.raw
		High	EVDEQmLNVQNK	Unambiguous	4	2	P07437;P68371	M6(Oxidation)	CID	1	0	1	1		69.92	3.31042e-07	0	0	12	2	731.846	1462.68	0.379953	38.7603	3975	3975	MS2	8/108	HRT18_Billes.raw
	High		ISEQFTAmFR	Unambiguous	6	3	P07437;P68371;Q13509	M8(Oxidation)	CID	1	0	1	1	1.02155e+08	69.91	3.42015e-07	0	6.02299	5	2	623.3	1245.59	-0.283554	80.0099	9654	9654	MS2	8/92	HRT18_Ac1010_140330065123.raw
		High	ISEQFTAmFR	Unambiguous	6	3	P07437;P68371;Q13509	M8(Oxidation)	CID	1	0	1	1	8.11861e+07	69.91	3.42015e-07	0	6.00206	8	2	623.3	1245.59	0.108453	80.4125	8937	8937	MS2	8/92	HRT18_Billes.raw
	High		ISEQFTAMFR	Unambiguous	6	3	P07437;P68371;Q13509		CID	1	0	1	1	537995390	69.88	4.47187e-07	0	8.25662	3	2	615.303	1229.6	-0.3524	103.915	12690	12690	MS2	8/92	HRT18_Ac1010_140330065123.raw
		High	ISEQFTAmFR	Unambiguous	6	3	P07437;P68371;Q13509	M8(Oxidation)	CID	1	0	1	1	6.20508e+07	69.86	3.30484e-07	0	6.07469	8	2	623.3	1245.59	-0.381556	80.414	8489	8489	MS2	8/92	HRT18_Billes_140329221156.raw
		High	ISEQFTAMFR	Unambiguous	6	3	P07437;P68371;Q13509		CID	1	0	1	1	216535785	69.85	4.50287e-07	0	3.57795	10	2	615.303	1229.6	-0.3524	103.961	11116	11116	MS2	8/92	HRT18_Billes_140329221156.raw
		High	TAVcDIPPR	Unambiguous	7	2	P07437;P68371	C4(Carbamidomethyl)	CID	1	0	1	1		69.81	3.55205e-07	0	15.5203	13	2	514.763	1028.52	-1.0084	38.8635	3986	3986	MS2	7/72	HRT18_Billes.raw
		High	TAVcDIPPR	Unambiguous	7	2	P07437;P68371	C4(Carbamidomethyl)	CID	1	0	1	1	1.47418e+07	69.69	3.86636e-07	0	35.9015	95	2	514.764	1028.52	0.890571	44.0192	4509	4509	MS2	7/72	HRT18_Billes_140329193821.raw
	High		ImNTFSVVPSPK	Unambiguous	4	3	P07437;P68371;Q13509	M2(Oxidation)	CID	1	0	1	1	100352519	69.6	6.46922e-07	0	1.94555	11	2	668.352	1335.7	-0.156424	78.1213	9413	9413	MS2	10/118	HRT18_Ac1010_140330065123.raw
	High		EIVHIQAGQcGNQIGAK	Unambiguous	6	3	P07437;Q13509;P68371	C10(Carbamidomethyl)	CID	1	0	1	1	1.01679e+09	69.59	3.95642e-07	0	1.61242	1	3	608.313	1822.93	1.21712	52.9612	6178	6178	MS2	10/150	HRT18_Ac1010_140330065123.raw
	High		ISEQFTAmFR	Unambiguous	6	3	P07437;P68371;Q13509	M8(Oxidation)	CID	1	0	1	1	151202978	69.51	3.63817e-07	0	26.2181	15	2	623.3	1245.59	-0.57756	79.5868	10085	10085	MS2	8/92	HRT18_Ac1010.raw
		High	ISEQFTAmFR	Unambiguous	6	3	P07437;P68371;Q13509	M8(Oxidation)	CID	1	0	1	1	8.11861e+07	69.51	3.86206e-07	0	27.469	24	2	623.3	1245.59	0.0104508	79.8615	8874	8874	MS2	8/92	HRT18_Billes.raw
	High		ISEQFTAMFR	Unambiguous	6	3	P07437;P68371;Q13509		CID	1	0	1	1	578341128	69.33	5.65903e-07	0	29.0653	1	2	615.303	1229.6	-0.153847	104.44	13011	13011	MS2	8/92	HRT18_Ac1010_140330092455.raw
	High		ALTVPELTQQVFDAK	Unambiguous	1	1	P07437		CID	1	0	1	1	1006946180	69.19	3.97662e-07	0	16.3797	3	2	830.451	1659.9	-0.0615097	111.925	14419	14419	MS2	18/144	HRT18_Ac1010.raw
		High	FWEVISDEHGIDPTGTYHGDSDLQLDR	Unambiguous	1	1	P07437		CID	0.5652	0	1	1	216843642	69.1	1.90692e-07	0	0	6	3	1034.81	3102.41	0.674268	108.32	12284	12284	MS2	30/260	HRT18_Billes.raw
		High	ImNTFSVVPSPK	Unambiguous	4	3	P07437;P68371;Q13509	M2(Oxidation)	CID	1	0	1	1	55022970	69.09	6.59711e-07	0	6.20667	39	2	668.352	1335.7	-0.247815	78.6003	8441	8441	MS2	10/118	HRT18_Billes_140329193821.raw
		High	TAVcDIPPR	Unambiguous	7	2	P07437;P68371	C4(Carbamidomethyl)	CID	1	0	1	1	1.18284e+07	69.05	4.48025e-07	0	51.5625	66	2	514.764	1028.52	1.00926	44.1522	4632	4632	MS2	7/72	HRT18_Billes.raw
	High		ISEQFTAMFR	Unambiguous	6	3	P07437;P68371;Q13509		CID	1	0	1	1	677839392	68.84	5.94308e-07	0	33.8773	2	2	615.303	1229.6	0.739642	104.426	13376	13376	MS2	8/92	HRT18_Ac1010.raw
	High		ImNTFSVVPSPK	Unambiguous	4	3	P07437;P68371;Q13509	M2(Oxidation)	CID	1	0	1	1	100352519	68.79	7.39926e-07	0	25.2271	30	2	668.353	1335.7	0.39192	77.0978	9286	9286	MS2	10/118	HRT18_Ac1010_140330065123.raw
	High		MAVTFIGNSTAIQELFK	Unambiguous	1	1	P07437		CID	1	0	1	1	7.47644e+07	68.39	5.65021e-07	0	0	7	3	623.997	1869.98	-0.419415	118.566	14939	14939	MS2	12/166	HRT18_Ac1010_140330092455.raw
		High	ISEQFTAMFR	Unambiguous	6	3	P07437;P68371;Q13509		CID	1	0	1	1	2.42376e+08	68.34	6.37513e-07	0	28.5204	4	2	615.303	1229.6	-0.451677	104.375	11385	11385	MS2	8/92	HRT18_Billes_140329193821.raw
	High		ALTVPELTQQVFDAK	Unambiguous	1	1	P07437		CID	1	0	1	1	9.08504e+08	68.33	6.09604e-07	0	0	1	2	830.452	1659.9	0.74744	112.441	13866	13866	MS2	18/144	HRT18_Ac1010_140330065123.raw
	High		EIVHIQAGQcGNQIGAK	Unambiguous	6	3	P07437;Q13509;P68371	C10(Carbamidomethyl)	CID	1	0	1	1	1.01679e+09	68.27	5.3617e-07	0	8.19628	2	3	608.313	1822.92	0.112213	53.5722	6256	6256	MS2	12/150	HRT18_Ac1010_140330065123.raw
		High	MAVTFIGNSTAIQELFK	Unambiguous	1	1	P07437		CID	1	0	1	1	3.66265e+07	68.11	6.02649e-07	0	6.16293	12	3	623.998	1869.98	0.168096	118.472	13613	13613	MS2	13/166	HRT18_Billes.raw
	High		ALTVPELTQQVFDAK	Unambiguous	1	1	P07437		CID	1	0	1	1	1.02947e+08	68.02	5.04836e-07	0	10.7194	3	3	553.97	1659.9	0.040701	112.247	14091	14091	MS2	9/144	HRT18_Ac1010_140330092455.raw
	High		FPGQLNADLR	Unambiguous	11	3	P07437;P68371;Q13509		CID	1	0	1	1	555039808	68.01	8.06437e-07	0	3.91375	1	2	565.801	1130.59	-0.393659	77.6948	9831	9831	MS2	9/84	HRT18_Ac1010.raw
	High		EVDEQmLNVQNK	Unambiguous	4	2	P07437;P68371	M6(Oxidation)	CID	1	0	1	1	151208622	68.01	4.82281e-07	0	2.72425	7	2	731.846	1462.68	-0.204241	37.8451	4322	4322	MS2	13/108	HRT18_Ac1010.raw
	High		ImNTFSVVPSPK	Unambiguous	4	3	P07437;P68371;Q13509	M2(Oxidation)	CID	1	0	1	1	100352519	67.84	9.70179e-07	0	1.10699	8	2	668.352	1335.7	-0.0650337	77.5842	9346	9346	MS2	10/118	HRT18_Ac1010_140330065123.raw
		High	ISVYYNEATGGK	Unambiguous	1	1	P07437		CID	1	0	1	1	238092463	67.66	5.91315e-07	0	8.86265	58	2	651.322	1301.64	-0.646234	54.6909	5914	5914	MS2	9/114	HRT18_Billes.raw
		High	ISVYYNEATGGK	Unambiguous	1	1	P07437		CID	1	0	1	1	1.97656e+08	67.63	7.33481e-07	0	1.79982	2	2	651.322	1301.64	-0.0835412	55.3205	5808	5808	MS2	9/114	HRT18_Billes_140329193821.raw
	High		ISVYYNEATGGK	Unambiguous	1	1	P07437		CID	1	0	1	1	7.68252e+08	67.59	7.40268e-07	0	0.965771	1	2	651.322	1301.64	-0.271106	55.019	6729	6729	MS2	9/114	HRT18_Ac1010.raw
		High	ImNTFSVVPSPK	Unambiguous	4	3	P07437;P68371;Q13509	M2(Oxidation)	CID	1	0	1	1	4.99752e+07	67.47	1.05646e-06	0	1.87293	15	2	668.353	1335.7	0.209138	78.1098	8236	8236	MS2	10/118	HRT18_Billes_140329221156.raw
	High		ImNTFSVVPSPK	Unambiguous	4	3	P07437;P68371;Q13509	M2(Oxidation)	CID	1	0	1	1	115983683	67.08	1.15572e-06	0	14.6832	24	2	668.353	1335.7	0.117748	77.4966	9520	9520	MS2	10/118	HRT18_Ac1010_140330092455.raw
		High	EVDEQmLNVQNK	Unambiguous	4	2	P07437;P68371	M6(Oxidation)	CID	1	0	1	1	52503670	66.82	6.75901e-07	0	0	13	2	731.846	1462.68	0.0461279	38.6027	3875	3875	MS2	8/108	HRT18_Billes_140329193821.raw
	High		AILVDLEPGTMDSVR	Unambiguous	4	2	P07437;Q13509		CID	1	0	1	1	4.79992e+08	66.81	9.48443e-07	0	0	4	2	808.422	1615.84	0.695925	108.057	13262	13262	MS2	12/128	HRT18_Ac1010_140330065123.raw
		High	AILVDLEPGTMDSVR	Unambiguous	4	2	P07437;Q13509		CID	1	0	1	1	204215467	66.8	9.5063e-07	0	10.919	9	2	808.422	1615.84	0.771471	108.071	11882	11882	MS2	12/128	HRT18_Billes_140329193821.raw
		High	AILVDLEPGTMDSVR	Unambiguous	4	2	P07437;Q13509		CID	1	0	1	1	2.26472e+08	66.78	1.11244e-06	0	0	3	2	808.421	1615.83	-1.04164	108.143	12260	12260	MS2	12/128	HRT18_Billes.raw
		High	FPGQLNADLR	Unambiguous	11	3	P07437;P68371;Q13509		CID	1	0	1	1	296975408	66.75	1.07788e-06	0	1.08999	3	2	565.801	1130.6	-0.177719	77.8347	8204	8204	MS2	9/84	HRT18_Billes_140329221156.raw
		High	ImNTFSVVPSPK	Unambiguous	4	3	P07437;P68371;Q13509	M2(Oxidation)	CID	1	0	1	1	4.99752e+07	66.61	1.22233e-06	0	31.014	87	2	668.353	1335.7	0.39192	77.6631	8188	8188	MS2	10/118	HRT18_Billes_140329221156.raw
		High	EVDEQMLNVQNK	Unambiguous	4	2	P07437;P68371		CID	1	0	1	1	1.86451e+08	66.46	9.26369e-07	0	0	96	2	723.848	1446.69	-0.430637	60.7028	6410	6410	MS2	8/108	HRT18_Billes_140329193821.raw
	High		ImNTFSVVPSPK	Unambiguous	4	3	P07437;P68371;Q13509	M2(Oxidation)	CID	1	0	1	1	1.43764e+08	66.33	1.37357e-06	0	0	9	2	668.352	1335.7	-0.0650337	78.2777	9910	9910	MS2	10/118	HRT18_Ac1010.raw
		High	EIVHIQAGQcGNQIGAK	Unambiguous	6	3	P07437;Q13509;P68371	C10(Carbamidomethyl)	CID	1	0	1	1	281680623	66.28	8.47818e-07	0	0.365896	2	3	608.313	1822.93	1.41801	53.4886	5521	5521	MS2	10/150	HRT18_Billes_140329221156.raw
		High	ALTVPELTQQVFDAK	Unambiguous	1	1	P07437		CID	1	0	1	1	381902821	66.18	1.03626e-06	0	14.817	5	2	830.453	1659.9	1.77701	111.928	12768	12768	MS2	10/144	HRT18_Billes.raw
		High	EIVHIQAGQcGNQIGAK	Unambiguous	6	3	P07437;Q13509;P68371	C10(Carbamidomethyl)	CID	1	0	1	1	6.26715e+07	66.11	1.01636e-06	0	0	23	2	911.967	1822.93	1.92761	52.9864	5717	5717	MS2	12/150	HRT18_Billes.raw
	High		ALTVPELTQQVFDAK	Unambiguous	1	1	P07437		CID	1	0	1	1	9.08504e+08	66.04	1.03288e-06	0	15.6561	3	2	830.452	1659.9	0.894522	111.91	13792	13792	MS2	17/144	HRT18_Ac1010_140330065123.raw
	High		EVDEQMLNVQNK	Unambiguous	4	2	P07437;P68371		CID	1	0	1	1	4.2228e+08	65.82	1.07346e-06	0	3.33874	1	2	723.848	1446.69	-0.346258	60.8302	7201	7201	MS2	9/108	HRT18_Ac1010_140330065123.raw
		High	LTTPTYGDLNHLVSATMSGVTTcLR	Unambiguous	5	2	P07437;P68371	C23(Carbamidomethyl)	CID	1	0	1	1	2.83571e+08	65.79	9.62261e-07	0	14.0884	7	3	903.451	2708.34	0.509351	117.41	13478	13478	MS2	13/262	HRT18_Billes.raw
	High		SGPFGQIFRPDNFVFGQSGAGNNWAK	Unambiguous	5	2	P07437;P68371		CID	1	0	1	1	2.00545e+08	65.6	8.4004e-07	0	0	7	2	1399.68	2798.34	0.189555	114.1	14718	14718	MS2	14/274	HRT18_Ac1010.raw
	High		ImNTFSVVPSPK	Unambiguous	4	3	P07437;P68371;Q13509	M2(Oxidation)	CID	1	0	1	1	1.43764e+08	65.52	1.65521e-06	0	0.777934	5	2	668.352	1335.7	-0.0650337	77.7002	9832	9832	MS2	10/118	HRT18_Ac1010.raw
	High		ALTVPELTQQVFDAK	Unambiguous	1	1	P07437		CID	1	0	1	1	9.25708e+08	65.33	1.21632e-06	0	16.8517	3	2	830.452	1659.9	1.11514	112.004	14057	14057	MS2	22/144	HRT18_Ac1010_140330092455.raw
	High		FPGQLNADLR	Unambiguous	11	3	P07437;P68371;Q13509		CID	1	0	1	1	8.57398e+08	65.26	1.51904e-06	0	1.36651	2	2	565.801	1130.6	-0.177719	77.5023	9335	9335	MS2	9/84	HRT18_Ac1010_140330065123.raw
	High		AILVDLEPGTMDSVR	Unambiguous	4	2	P07437;Q13509		CID	1	0	1	1	519375099	65.1	1.40608e-06	0	3.70424	4	2	808.422	1615.84	0.695925	108.11	13520	13520	MS2	24/128	HRT18_Ac1010_140330092455.raw
	High		LTTPTYGDLNHLVSATmSGVTTcLR	Unambiguous	5	2	P07437;P68371	M17(Oxidation); C23(Carbamidomethyl)	CID	1	0	1	1	1.38733e+08	65.08	8.22708e-07	0	14.1641	4	3	908.783	2724.34	0.804613	111.28	14331	14331	MS2	21/262	HRT18_Ac1010.raw
	High		ImNTFSVVPSPK	Unambiguous	4	3	P07437;P68371;Q13509	M2(Oxidation)	CID	1	0	1	1	1.43764e+08	65.05	1.28169e-06	0	16.2057	22	2	668.353	1335.7	1.12304	77.17	9762	9762	MS2	10/118	HRT18_Ac1010.raw
		High	EIVHIQAGQcGNQIGAK	Unambiguous	6	3	P07437;Q13509;P68371	C10(Carbamidomethyl)	CID	1	0	1	1	4.67275e+07	64.91	1.16226e-06	0	0	32	2	911.969	1822.93	4.20438	53.112	5482	5482	MS2	12/150	HRT18_Billes_140329221156.raw
		High	ISVYYNEATGGK	Unambiguous	1	1	P07437		CID	1	0	1	1	238092463	64.73	1.43017e-06	0	1.20942	2	2	651.322	1301.64	0.0102409	55.1918	5967	5967	MS2	9/114	HRT18_Billes.raw
		High	ALTVPELTQQVFDAK	Unambiguous	1	1	P07437		CID	1	0	1	1	5.22129e+07	64.59	1.21638e-06	0	0	9	3	553.969	1659.89	-0.952103	112.162	12430	12430	MS2	9/144	HRT18_Billes_140329193821.raw
	High		AILVDLEPGTmDSVR	Unambiguous	4	2	P07437;Q13509	M11(Oxidation)	CID	1	0	1	1	1.5948e+08	64.56	1.83721e-06	0	0	9	2	816.419	1631.83	0.214561	102.747	12777	12777	MS2	11/128	HRT18_Ac1010_140330092455.raw
	High		EVDEQmLNVQNK	Unambiguous	4	2	P07437;P68371	M6(Oxidation)	CID	1	0	1	1	108142168	64.53	1.14521e-06	0	2.87632	10	2	731.846	1462.68	0.296497	37.9175	4142	4142	MS2	8/108	HRT18_Ac1010_140330065123.raw
	High		ALTVPELTQQVFDAK	Unambiguous	1	1	P07437		CID	1	0	1	1	9.25708e+08	64.48	1.14064e-06	0	2.99468	1	2	830.452	1659.9	0.526818	112.54	14131	14131	MS2	17/144	HRT18_Ac1010_140330092455.raw
		High	ImNTFSVVPSPK	Unambiguous	4	3	P07437;P68371;Q13509	M2(Oxidation)	CID	1	0	1	1	6.38671e+07	64.24	2.22255e-06	0	24.9245	53	2	668.353	1335.7	0.300529	77.5504	8608	8608	MS2	10/118	HRT18_Billes.raw
	High		EVDEQmLNVQNK	Unambiguous	4	2	P07437;P68371	M6(Oxidation)	CID	1	0	1	1	151208622	64.19	1.23846e-06	0	0.840529	5	2	731.846	1462.68	0.296497	38.3644	4396	4396	MS2	8/108	HRT18_Ac1010.raw
	High		TAVcDIPPR	Unambiguous	7	2	P07437;P68371	C4(Carbamidomethyl)	CID	1	0	1	1		64.16	1.3046e-06	0	12.8268	5	2	514.763	1028.52	-0.533654	38.852	4374	4374	MS2	7/72	HRT18_Ac1010_140330092455.raw
		High	EVDEQmLNVQNK	Unambiguous	4	2	P07437;P68371	M6(Oxidation)	CID	1	0	1	1	52503670	64.11	1.26149e-06	0	2.54658	14	2	731.846	1462.68	0.296497	38.019	3808	3808	MS2	8/108	HRT18_Billes_140329193821.raw
	High		TAVcDIPPR	Unambiguous	7	2	P07437;P68371	C4(Carbamidomethyl)	CID	1	0	1	1		64.09	1.3258e-06	0	11.3571	5	2	514.763	1028.52	-0.414968	38.7304	4252	4252	MS2	7/72	HRT18_Ac1010_140330065123.raw
	High		TAVcDIPPR	Unambiguous	7	2	P07437;P68371	C4(Carbamidomethyl)	CID	1	0	1	1		64.07	1.33192e-06	0	8.63547	3	2	514.763	1028.52	-0.533654	38.6766	4442	4442	MS2	7/72	HRT18_Ac1010.raw
	High		FPGQLNADLR	Unambiguous	11	3	P07437;P68371;Q13509		CID	1	0	1	1	7.58039e+08	63.97	2.04442e-06	0	1.43879	1	2	565.801	1130.6	-0.285689	77.8189	9560	9560	MS2	9/84	HRT18_Ac1010_140330092455.raw
	High		ISVYYNEATGGK	Unambiguous	1	1	P07437		CID	1	0	1	1	593376872	63.95	1.65114e-06	0	1.59195	1	2	651.322	1301.64	-0.364888	54.8778	6431	6431	MS2	9/114	HRT18_Ac1010_140330065123.raw
		High	AILVDLEPGTmDSVR	Unambiguous	4	2	P07437;Q13509	M11(Oxidation)	CID	1	0	1	1	8.75233e+07	63.89	2.53158e-06	0	32.2046	6	2	816.42	1631.83	0.962617	102.058	11079	11079	MS2	12/128	HRT18_Billes_140329193821.raw
		High	EIVHIQAGQcGNQIGAK	Unambiguous	6	3	P07437;Q13509;P68371	C10(Carbamidomethyl)	CID	1	0	1	1	3.60321e+08	63.83	1.4904e-06	0	1.07792	2	3	608.313	1822.93	1.41801	53.3107	5754	5754	MS2	11/150	HRT18_Billes.raw
	High		EIVHIQAGQcGNQIGAK	Unambiguous	6	3	P07437;Q13509;P68371	C10(Carbamidomethyl)	CID	1	0	1	1	1303176926	63.57	1.58235e-06	0	1.11154	0	3	608.313	1822.93	1.31756	53.1509	6476	6476	MS2	9/150	HRT18_Ac1010.raw
	High		LTTPTYGDLNHLVSATmSGVTTcLR	Unambiguous	5	2	P07437;P68371	M17(Oxidation); C23(Carbamidomethyl)	CID	1	0	1	1	1.18904e+08	63.45	1.17483e-06	0	10.3266	4	3	908.783	2724.33	0.199714	111.438	13980	13980	MS2	16/262	HRT18_Ac1010_140330092455.raw
	High		ImNTFSVVPSPK	Unambiguous	4	3	P07437;P68371;Q13509	M2(Oxidation)	CID	1	0	1	1	115983683	63.34	2.73434e-06	0	0	12	2	668.352	1335.7	-0.156424	78.5035	9649	9649	MS2	10/118	HRT18_Ac1010_140330092455.raw
	High		EVDEQMLNVQNK	Unambiguous	4	2	P07437;P68371		CID	1	0	1	1	4.2228e+08	63.33	1.97419e-06	0	7.44317	7	2	723.848	1446.69	-0.00874173	61.3444	7267	7267	MS2	7/108	HRT18_Ac1010_140330065123.raw
		High	EVDEQMLNVQNK	Unambiguous	4	2	P07437;P68371		CID	1	0	1	1	2.13325e+08	63.29	1.92213e-06	0	2.60465	3	2	723.848	1446.69	-0.0931208	61.0935	6660	6660	MS2	7/108	HRT18_Billes.raw
	High		FPGQLNADLR	Unambiguous	11	3	P07437;P68371;Q13509		CID	1	0	1	1	555039808	63.09	2.60181e-06	0	4.56229	1	2	565.801	1130.59	-0.825539	77.1165	9754	9754	MS2	9/84	HRT18_Ac1010.raw
		High	FPGQLNADLR	Unambiguous	11	3	P07437;P68371;Q13509		CID	1	0	1	1	2.18292e+08	63.09	2.50363e-06	0	4.13256	3	2	565.801	1130.6	-0.0697487	78.1273	8673	8673	MS2	9/84	HRT18_Billes.raw
	High		FPGQLNADLR	Unambiguous	11	3	P07437;P68371;Q13509		CID	1	0	1	1	8.57398e+08	63.06	2.52098e-06	0	7.31144	1	2	565.801	1130.6	-0.0697487	76.9663	9269	9269	MS2	9/84	HRT18_Ac1010_140330065123.raw
		High	FPGQLNADLR	Unambiguous	11	3	P07437;P68371;Q13509		CID	1	0	1	1	2.18292e+08	63.03	2.53846e-06	0	3.21728	2	2	565.801	1130.6	-0.177719	77.5449	8607	8607	MS2	9/84	HRT18_Billes.raw
		High	FPGQLNADLR	Unambiguous	11	3	P07437;P68371;Q13509		CID	1	0	1	1	3.39791e+08	62.98	2.56785e-06	0	6.56265	5	2	565.801	1130.6	-0.285689	78.0884	8382	8382	MS2	9/84	HRT18_Billes_140329193821.raw
		High	EVDEQmLNVQNK	Unambiguous	4	2	P07437;P68371	M6(Oxidation)	CID	1	0	1	1		62.92	1.65914e-06	0	0	14	2	731.846	1462.68	0.129584	38.1937	3908	3908	MS2	7/108	HRT18_Billes.raw
	High		FPGQLNADLR	Unambiguous	11	3	P07437;P68371;Q13509		CID	1	0	1	1	555039808	62.78	2.55706e-06	0	19.6568	2	2	565.801	1130.6	0.254161	76.0028	9600	9600	MS2	9/84	HRT18_Ac1010.raw
		High	EIVHIQAGQcGNQIGAK	Unambiguous	6	3	P07437;Q13509;P68371	C10(Carbamidomethyl)	CID	1	0	1	1	3.60321e+08	62.42	2.06207e-06	0	12.8428	3	3	608.313	1822.92	0.212659	53.8369	5814	5814	MS2	12/150	HRT18_Billes.raw
		High	ALTVPELTQQVFDAK	Unambiguous	1	1	P07437		CID	1	0	1	1	2.94672e+08	62.17	1.94156e-06	0	2.43198	5	2	830.452	1659.9	0.600359	112.027	12186	12186	MS2	19/144	HRT18_Billes_140329221156.raw
		High	SGPFGQIFRPDNFVFGQSGAGNNWAK	Unambiguous	5	2	P07437;P68371		CID	1	0	1	1	2.80917e+07	62.04	1.96929e-06	0	0	13	2	1399.68	2798.35	2.02169	114.216	12472	12472	MS2	26/274	HRT18_Billes_140329221156.raw
		High	EVDEQMLNVQNK	Unambiguous	4	2	P07437;P68371		CID	1	0	1	1	2.13325e+08	61.98	2.59887e-06	0	0	77	2	723.848	1446.69	-0.1775	60.6132	6601	6601	MS2	8/108	HRT18_Billes.raw
	High		EVDEQmLNVQNK	Unambiguous	4	2	P07437;P68371	M6(Oxidation)	CID	1	0	1	1		61.89	1.97378e-06	0	0.831373	6	2	731.846	1462.68	-0.120785	38.6189	4342	4342	MS2	8/108	HRT18_Ac1010_140330092455.raw
	High		FWEVISDEHGIDPTGTYHGDSDLQLDR	Unambiguous	1	1	P07437		CID	0.5484	0	1	1	5.19839e+08	61.69	1.11811e-06	0	0	3	3	1034.81	3102.41	1.50055	108.33	13550	13550	MS2	27/260	HRT18_Ac1010_140330092455.raw
		High	GHYTEGAELVDSVLDVVR	Unambiguous	5	3	P07437;P68371;Q13509		CID	1	0	1	1	5.68958e+08	61.5	2.6194e-06	0	2.43008	4	3	653.666	1958.98	0.729572	113.875	13027	13027	MS2	9/158	HRT18_Billes.raw
		High	ImNTFSVVPSPK	Unambiguous	4	3	P07437;P68371;Q13509	M2(Oxidation)	CID	1	0	1	1	55022970	61.2	3.11017e-06	0	27.5433	71	2	668.353	1335.7	0.940263	77.403	8309	8309	MS2	9/118	HRT18_Billes_140329193821.raw
	High		NSSYFVEWIPNNVK	Unambiguous	7	3	P07437;P68371;Q13509		CID	1	0	1	1	993696907	61.11	3.36891e-06	0	11.9255	1	2	848.921	1696.83	0.89517	110.653	14244	14244	MS2	11/140	HRT18_Ac1010.raw
		High	ISVYYNEATGGK	Unambiguous	1	1	P07437		CID	1	0	1	1	1.97656e+08	61.1	3.29905e-06	0	8.26764	70	2	651.322	1301.64	-0.0835412	54.8388	5758	5758	MS2	9/114	HRT18_Billes_140329193821.raw
	High		SGPFGQIFRPDNFVFGQSGAGNNWAK	Unambiguous	5	2	P07437;P68371		CID	1	0	1	1	1.83982e+08	61.04	2.40049e-06	0	0	6	2	1399.68	2798.34	0.276799	114.071	14087	14087	MS2	18/274	HRT18_Ac1010_140330065123.raw
	High		ISVYYNEATGGK	Unambiguous	1	1	P07437		CID	1	0	1	1	593376872	60.94	3.58393e-06	0	34.3459	100	2	651.322	1301.64	0.197805	54.3743	6363	6363	MS2	9/114	HRT18_Ac1010_140330065123.raw
	High		FPGQLNADLR	Unambiguous	11	3	P07437;P68371;Q13509		CID	1	0	1	1	7.58039e+08	60.91	4.1359e-06	0	5.68307	1	2	565.801	1130.6	-0.177719	77.2982	9494	9494	MS2	9/84	HRT18_Ac1010_140330092455.raw
		High	FPGQLNADLR	Unambiguous	11	3	P07437;P68371;Q13509		CID	1	0	1	1	3.39791e+08	60.89	4.15499e-06	0	1.48753	3	2	565.801	1130.6	-0.285689	77.478	8316	8316	MS2	9/84	HRT18_Billes_140329193821.raw
	High		FWEVISDEHGIDPTGTYHGDSDLQLDR	Unambiguous	1	1	P07437		CID	0.4918	0	1	1	583587195	60.86	1.23053e-06	0	0	7	3	1034.81	3102.41	-0.388099	108.323	13920	13920	MS2	29/260	HRT18_Ac1010.raw
		High	ALTVPELTQQVFDAK	Unambiguous	1	1	P07437		CID	1	0	1	1	3.54937e+08	60.83	2.64332e-06	0	12.2289	8	2	830.451	1659.9	0.232654	111.868	12390	12390	MS2	16/144	HRT18_Billes_140329193821.raw
	High		ALTVPELTQQVFDAK	Unambiguous	1	1	P07437		CID	1	0	1	1	1006946180	60.79	3.45978e-06	0	1.43921	1	2	830.452	1659.9	0.968063	112.473	14495	14495	MS2	18/144	HRT18_Ac1010.raw
	High		ISVYYNEATGGK	Unambiguous	1	1	P07437		CID	1	0	1	1	6.02755e+08	60.46	3.82286e-06	0	6.15247	5	2	651.322	1301.64	-0.0835412	55.5274	6634	6634	MS2	9/114	HRT18_Ac1010_140330092455.raw
	High		AILVDLEPGTmDSVR	Unambiguous	4	2	P07437;Q13509	M11(Oxidation)	CID	1	0	1	1	1.46948e+08	60.46	4.67739e-06	0	5.48967	11	2	816.419	1631.83	0.438978	102.682	12523	12523	MS2	21/128	HRT18_Ac1010_140330065123.raw
		High	EVDEQmLNVQNK	Unambiguous	4	2	P07437;P68371	M6(Oxidation)	CID	1	0	1	1	58832393	59.96	3.28007e-06	0	0	14	2	731.846	1462.68	0.0461279	38.653	3821	3821	MS2	8/108	HRT18_Billes_140329221156.raw
		High	SGPFGQIFRPDNFVFGQSGAGNNWAK	Unambiguous	5	2	P07437;P68371		CID	1	0	1	1	4.61428e+07	59.72	2.87981e-06	0	0	13	2	1399.67	2798.34	-2.07881	114.188	12696	12696	MS2	21/274	HRT18_Billes_140329193821.raw
	High		EVDEQMLNVQNK	Unambiguous	4	2	P07437;P68371		CID	1	0	1	1	6.6907e+08	59.63	4.62795e-06	0	5.03579	21	2	723.848	1446.69	0.0756373	60.4314	7479	7479	MS2	8/108	HRT18_Ac1010.raw
	High		ISVYYNEATGGK	Unambiguous	1	1	P07437		CID	1	0	1	1	6.02755e+08	59.59	3.79157e-06	0	6.88491	64	2	651.321	1301.64	-1.49028	54.5255	6500	6500	MS2	9/114	HRT18_Ac1010_140330092455.raw
	High		ISVYYNEATGGK	Unambiguous	1	1	P07437		CID	1	0	1	1	7.68252e+08	59.34	4.01623e-06	0	0	31	2	651.322	1301.64	-1.02136	54.46	6653	6653	MS2	9/114	HRT18_Ac1010.raw
		High	EVDEQMLNVQNK	Unambiguous	4	2	P07437;P68371		CID	1	0	1	1	1.86451e+08	59.26	5.03952e-06	0	2.58195	3	2	723.848	1446.69	0.160016	61.2221	6468	6468	MS2	7/108	HRT18_Billes_140329193821.raw
		High	AILVDLEPGTMDSVR	Unambiguous	4	2	P07437;Q13509		CID	1	0	1	1	1.72741e+08	59.25	6.47734e-06	0	3.56472	8	2	808.422	1615.84	-0.210629	108.161	11676	11676	MS2	22/128	HRT18_Billes_140329221156.raw
		High	EVDEQMLNVQNK	Unambiguous	4	2	P07437;P68371		CID	1	0	1	1	1.76462e+08	59.18	5.13321e-06	0	2.40335	3	2	723.848	1446.69	-0.00874173	61.2798	6366	6366	MS2	7/108	HRT18_Billes_140329221156.raw
	High		MAVTFIGNSTAIQELFK	Unambiguous	1	1	P07437		CID	1	0	1	1	93901547	59.11	4.78701e-06	0	4.45475	5	3	623.998	1869.98	0.070178	118.498	15312	15312	MS2	12/166	HRT18_Ac1010.raw
	High		EVDEQMLNVQNK	Unambiguous	4	2	P07437;P68371		CID	1	0	1	1	6.6907e+08	59.09	5.05573e-06	0	3.31881	1	2	723.848	1446.69	-0.430637	60.9753	7554	7554	MS2	7/108	HRT18_Ac1010.raw
	High		AILVDLEPGTmDSVR	Unambiguous	4	2	P07437;Q13509	M11(Oxidation)	CID	1	0	1	1	1.46948e+08	59.01	6.53136e-06	0	39.1288	8	2	816.42	1631.83	0.663395	102.07	12440	12440	MS2	11/128	HRT18_Ac1010_140330065123.raw
		High	SGPFGQIFRPDNFVFGQSGAGNNWAK	Unambiguous	5	2	P07437;P68371		CID	1	0	1	1	44986742	58.92	3.78288e-06	0	0	15	2	1399.68	2798.34	0.451289	114.158	13065	13065	MS2	24/274	HRT18_Billes.raw
		High	FWEVISDEHGIDPTGTYHGDSDLQLDR	Unambiguous	1	1	P07437		CID	0.4915	0	1	1	2.32218e+08	58.84	2.02456e-06	0	0	8	3	1034.81	3102.41	0.91035	108.879	11991	11991	MS2	27/260	HRT18_Billes_140329193821.raw
	High		EVDEQMLNVQNK	Unambiguous	4	2	P07437;P68371		CID	1	0	1	1	5.20948e+08	58.67	5.56909e-06	0	3.79458	1	2	723.848	1446.69	-0.430637	61.2121	7382	7382	MS2	7/108	HRT18_Ac1010_140330092455.raw
	High		ISVYYNEATGGK	Unambiguous	1	1	P07437		CID	1	0	1	1	7.68252e+08	58.53	5.96196e-06	0	5.49661	6	2	651.322	1301.64	-0.271106	55.5614	6806	6806	MS2	9/114	HRT18_Ac1010.raw
		High	ALTVPELTQQVFDAK	Unambiguous	1	1	P07437		CID	1	0	1	1	381902821	58.47	6.11601e-06	0	8.97922	6	2	830.453	1659.9	1.62993	112.58	12855	12855	MS2	16/144	HRT18_Billes.raw
	High		LTTPTYGDLNHLVSATmSGVTTcLR	Unambiguous	5	2	P07437;P68371	M17(Oxidation); C23(Carbamidomethyl)	CID	1	0	1	1		58.32	3.82801e-06	0	10.6552	4	3	908.783	2724.33	-0.00191962	111.366	13719	13719	MS2	27/262	HRT18_Ac1010_140330065123.raw
	High		FPGQLNADLR	Unambiguous	11	3	P07437;P68371;Q13509		CID	1	0	1	1	8.57398e+08	58.12	7.86267e-06	0	26.8509	4	2	565.802	1130.6	0.68604	75.8132	9115	9115	MS2	9/84	HRT18_Ac1010_140330065123.raw
	High		FPGQLNADLR	Unambiguous	11	3	P07437;P68371;Q13509		CID	1	0	1	1	7.58039e+08	57.97	7.74001e-06	0	27.1999	4	2	565.802	1130.6	0.362131	76.1495	9340	9340	MS2	9/84	HRT18_Ac1010_140330092455.raw
		High	GHYTEGAELVDSVLDVVR	Unambiguous	5	3	P07437;P68371;Q13509		CID	1	0	1	1	445746297	57.97	5.90475e-06	0	0.504543	1	3	653.666	1958.98	0.729572	114.309	12484	12484	MS2	9/158	HRT18_Billes_140329221156.raw
	High		NMMAAcDPR	Unambiguous	9	3	P07437;P68371;Q13509	C6(Carbamidomethyl)	CID	1	0	1	1	2.22827e+08	57.89	1.6217e-06	0	1.46774	2	2	533.217	1065.43	-0.0840387	30.5578	3270	3270	MS2	6/80	HRT18_Ac1010.raw
	High		TAVcDIPPR	Unambiguous	7	2	P07437;P68371	C4(Carbamidomethyl)	CID	1	0	1	1	129660096	57.54	5.81452e-06	0	8.65647	7	2	514.763	1028.52	-0.296283	35.9676	3869	3869	MS2	6/72	HRT18_Ac1010_140330065123.raw
	High		TAVcDIPPR	Unambiguous	7	2	P07437;P68371	C4(Carbamidomethyl)	CID	1	0	1	1		57.52	6.01837e-06	0	9.56079	4	2	514.763	1028.52	-0.65234	36.7016	4154	4154	MS2	6/72	HRT18_Ac1010.raw
	High		TAVcDIPPR	Unambiguous	7	2	P07437;P68371	C4(Carbamidomethyl)	CID	1	0	1	1		57.5	5.86832e-06	0	3.11399	6	2	514.763	1028.52	-0.296283	39.4831	4462	4462	MS2	6/72	HRT18_Ac1010_140330092455.raw
	High		TAVcDIPPR	Unambiguous	7	2	P07437;P68371	C4(Carbamidomethyl)	CID	1	0	1	1		57.49	6.06009e-06	0	5.65452	6	2	514.763	1028.52	-0.533654	39.2925	4330	4330	MS2	6/72	HRT18_Ac1010_140330065123.raw
	High		TAVcDIPPR	Unambiguous	7	2	P07437;P68371	C4(Carbamidomethyl)	CID	1	0	1	1		57.47	6.08806e-06	0	5.1564	5	2	514.763	1028.52	-0.414968	39.2068	4518	4518	MS2	6/72	HRT18_Ac1010.raw
	High		TAVcDIPPR	Unambiguous	7	2	P07437;P68371	C4(Carbamidomethyl)	CID	1	0	1	1		57.46	5.92262e-06	0	6.74184	6	2	514.763	1028.52	-0.296283	35.9716	3968	3968	MS2	6/72	HRT18_Ac1010_140330092455.raw
	High		TAVcDIPPR	Unambiguous	7	2	P07437;P68371	C4(Carbamidomethyl)	CID	1	0	1	1		57.46	5.92262e-06	0	6.39688	6	2	514.763	1028.52	-0.296283	35.6498	4002	4002	MS2	6/72	HRT18_Ac1010.raw
	High		TAVcDIPPR	Unambiguous	7	2	P07437;P68371	C4(Carbamidomethyl)	CID	1	0	1	1	94866792	57.44	6.13026e-06	0	6.93363	5	2	514.763	1028.52	-0.889711	37.033	4121	4121	MS2	6/72	HRT18_Ac1010_140330092455.raw
	High		TAVcDIPPR	Unambiguous	7	2	P07437;P68371	C4(Carbamidomethyl)	CID	1	0	1	1	129660096	57.44	6.13026e-06	0	7.2499	5	2	514.763	1028.52	-0.65234	36.5063	3946	3946	MS2	6/72	HRT18_Ac1010_140330065123.raw
	High		TAVcDIPPR	Unambiguous	7	2	P07437;P68371	C4(Carbamidomethyl)	CID	1	0	1	1		57.43	6.14439e-06	0	1.20429	4	2	514.763	1028.52	-0.414968	36.1921	4079	4079	MS2	6/72	HRT18_Ac1010.raw
	High		TAVcDIPPR	Unambiguous	7	2	P07437;P68371	C4(Carbamidomethyl)	CID	1	0	1	1	94866792	57.37	6.04664e-06	0	6.02218	5	2	514.763	1028.52	-0.296283	36.5056	4045	4045	MS2	6/72	HRT18_Ac1010_140330092455.raw
		High	TAVcDIPPR	Unambiguous	7	2	P07437;P68371	C4(Carbamidomethyl)	CID	1	0	1	1	17357005	57.37	6.22987e-06	0	2.57461	24	2	514.763	1028.52	-0.65234	39.5212	3986	3986	MS2	6/72	HRT18_Billes_140329193821.raw
		High	TAVcDIPPR	Unambiguous	7	2	P07437;P68371	C4(Carbamidomethyl)	CID	1	0	1	1		57.37	6.04664e-06	0	2.93749	21	2	514.763	1028.52	-0.0589118	36.28	3600	3600	MS2	6/72	HRT18_Billes_140329193821.raw
		High	TAVcDIPPR	Unambiguous	7	2	P07437;P68371	C4(Carbamidomethyl)	CID	1	0	1	1		57.36	6.06058e-06	0	12.0551	17	2	514.763	1028.52	-0.296283	36.8292	3666	3666	MS2	6/72	HRT18_Billes_140329193821.raw
		High	TAVcDIPPR	Unambiguous	7	2	P07437;P68371	C4(Carbamidomethyl)	CID	1	0	1	1	1.57664e+07	57.35	6.25862e-06	0	14.7331	22	2	514.763	1028.52	-0.414968	36.7549	3602	3602	MS2	6/72	HRT18_Billes_140329221156.raw
	High		TAVcDIPPR	Unambiguous	7	2	P07437;P68371	C4(Carbamidomethyl)	CID	1	0	1	1	129660096	57.33	6.10259e-06	0	11.2899	8	2	514.763	1028.52	-0.296283	35.4006	3790	3790	MS2	6/72	HRT18_Ac1010_140330065123.raw
		High	TAVcDIPPR	Unambiguous	7	2	P07437;P68371	C4(Carbamidomethyl)	CID	1	0	1	1		57.3	6.3311e-06	0	11.3225	22	2	514.763	1028.52	-0.414968	35.7418	3534	3534	MS2	6/72	HRT18_Billes_140329193821.raw
		High	TAVcDIPPR	Unambiguous	7	2	P07437;P68371	C4(Carbamidomethyl)	CID	1	0	1	1		57.3	6.14489e-06	0	14.5316	21	2	514.763	1028.52	-0.296283	36.2186	3538	3538	MS2	6/72	HRT18_Billes_140329221156.raw
	High		TAVcDIPPR	Unambiguous	7	2	P07437;P68371	C4(Carbamidomethyl)	CID	1	0	1	1		57.29	6.34569e-06	0	4.7959	5	2	514.763	1028.52	-0.65234	40.293	4671	4671	MS2	6/72	HRT18_Ac1010.raw
		High	TAVcDIPPR	Unambiguous	7	2	P07437;P68371	C4(Carbamidomethyl)	CID	1	0	1	1		57.28	6.36032e-06	0	5.07767	18	2	514.763	1028.52	-0.414968	36.4262	3689	3689	MS2	6/72	HRT18_Billes.raw
	High		TAVcDIPPR	Unambiguous	7	2	P07437;P68371	C4(Carbamidomethyl)	CID	1	0	1	1		57.27	6.37498e-06	0	5.1546	7	2	514.763	1028.52	-0.771025	40.6395	4618	4618	MS2	6/72	HRT18_Ac1010_140330092455.raw
		High	TAVcDIPPR	Unambiguous	7	2	P07437;P68371	C4(Carbamidomethyl)	CID	1	0	1	1		57.25	6.21604e-06	0	16.2256	28	2	514.763	1028.52	-0.0589118	35.6445	3472	3472	MS2	6/72	HRT18_Billes_140329221156.raw
	High		TAVcDIPPR	Unambiguous	7	2	P07437;P68371	C4(Carbamidomethyl)	CID	1	0	1	1		57.24	6.23037e-06	0	14.4865	8	2	514.763	1028.52	-0.296283	35.4208	3891	3891	MS2	6/72	HRT18_Ac1010_140330092455.raw
	High		TAVcDIPPR	Unambiguous	7	2	P07437;P68371	C4(Carbamidomethyl)	CID	1	0	1	1		57.22	6.4488e-06	0	9.14922	8	2	514.763	1028.52	-0.771025	40.4421	4483	4483	MS2	6/72	HRT18_Ac1010_140330065123.raw
		High	TAVcDIPPR	Unambiguous	7	2	P07437;P68371	C4(Carbamidomethyl)	CID	1	0	1	1		57.22	6.25913e-06	0	19.1707	15	2	514.763	1028.52	-0.296283	36.9436	3755	3755	MS2	6/72	HRT18_Billes.raw
	High		TAVcDIPPR	Unambiguous	7	2	P07437;P68371	C4(Carbamidomethyl)	CID	1	0	1	1	129660096	57.21	8.4598e-06	0	6.76314	6	2	514.762	1028.52	-1.72051	37.0589	4022	4022	MS2	6/72	HRT18_Ac1010_140330065123.raw
	High		SGPFGQIFRPDNFVFGQSGAGNNWAK	Unambiguous	5	2	P07437;P68371		CID	1	0	1	1	180871234	57.19	5.44308e-06	0	0	5	2	1399.68	2798.35	1.23649	114.142	14350	14350	MS2	20/274	HRT18_Ac1010_140330092455.raw
		High	TAVcDIPPR	Unambiguous	7	2	P07437;P68371	C4(Carbamidomethyl)	CID	1	0	1	1		57.19	6.30252e-06	0	14.3169	18	2	514.763	1028.52	-0.296283	35.9183	3624	3624	MS2	6/72	HRT18_Billes.raw
		High	TAVcDIPPR	Unambiguous	7	2	P07437;P68371	C4(Carbamidomethyl)	CID	1	0	1	1		57.16	6.53851e-06	0	19.4298	23	2	514.763	1028.52	-0.533654	39.318	3898	3898	MS2	6/72	HRT18_Billes_140329221156.raw
	High		TAVcDIPPR	Unambiguous	7	2	P07437;P68371	C4(Carbamidomethyl)	CID	1	0	1	1		57.13	6.39019e-06	0	15.8116	7	2	514.763	1028.52	-0.0589118	35.0967	3924	3924	MS2	6/72	HRT18_Ac1010.raw
	High		ISEQFTAmFR	Unambiguous	6	3	P07437;P68371;Q13509	M8(Oxidation)	CID	1	0	1	1	1.17809e+08	57.13	6.68066e-06	0	39.7087	38	2	623.3	1245.59	0.0104508	79.8027	9820	9820	MS2	7/92	HRT18_Ac1010_140330092455.raw
		High	TAVcDIPPR	Unambiguous	7	2	P07437;P68371	C4(Carbamidomethyl)	CID	1	0	1	1		57.1	6.62947e-06	0	6.44345	27	2	514.763	1028.52	-0.533654	40.5239	4031	4031	MS2	6/72	HRT18_Billes_140329221156.raw
	High		EIVHIQAGQcGNQIGAK	Unambiguous	6	3	P07437;Q13509;P68371	C10(Carbamidomethyl)	CID	1	0	1	1	959990030	57.09	7.03562e-06	0	2.55922	1	3	608.313	1822.93	1.41801	53.2	6327	6327	MS2	10/150	HRT18_Ac1010_140330092455.raw
		High	TAVcDIPPR	Unambiguous	7	2	P07437;P68371	C4(Carbamidomethyl)	CID	1	0	1	1		57.06	6.69081e-06	0	15.4102	23	2	514.763	1028.52	-0.533654	39.9318	3965	3965	MS2	6/72	HRT18_Billes_140329221156.raw
	High		TAVcDIPPR	Unambiguous	7	2	P07437;P68371	C4(Carbamidomethyl)	CID	1	0	1	1		57	6.78389e-06	0	20.6907	4	2	514.763	1028.52	-0.65234	37.9735	4341	4341	MS2	6/72	HRT18_Ac1010.raw
		High	TAVcDIPPR	Unambiguous	7	2	P07437;P68371	C4(Carbamidomethyl)	CID	1	0	1	1		56.96	6.84666e-06	0	8.05089	16	2	514.763	1028.52	-0.414968	39.9568	4118	4118	MS2	6/72	HRT18_Billes.raw
		High	EIVHIQAGQcGNQIGAK	Unambiguous	6	3	P07437;Q13509;P68371	C10(Carbamidomethyl)	CID	1	0	1	1	2.89961e+08	56.96	7.24941e-06	0	0.775545	2	3	608.313	1822.93	1.41801	53.3826	5600	5600	MS2	23/150	HRT18_Billes_140329193821.raw
		High	TAVcDIPPR	Unambiguous	7	2	P07437;P68371	C4(Carbamidomethyl)	CID	1	0	1	1		56.94	6.87827e-06	0	14.7507	16	2	514.763	1028.52	-0.65234	39.4087	4051	4051	MS2	6/72	HRT18_Billes.raw
		High	LTTPTYGDLNHLVSATMSGVTTcLR	Unambiguous	5	2	P07437;P68371	C23(Carbamidomethyl)	CID	1	0	1	1	267264042	56.94	7.18172e-06	0	4.19163	2	3	903.451	2708.34	0.306528	117.557	13124	13124	MS2	12/262	HRT18_Billes_140329193821.raw
		High	TAVcDIPPR	Unambiguous	7	2	P07437;P68371	C4(Carbamidomethyl)	CID	1	0	1	1	1.33613e+07	56.91	6.72224e-06	0	15.22	21	2	514.763	1028.52	-0.177597	40.5393	4185	4185	MS2	6/72	HRT18_Billes.raw
	High		TAVcDIPPR	Unambiguous	7	2	P07437;P68371	C4(Carbamidomethyl)	CID	1	0	1	1		56.89	9.10668e-06	0	24.934	5	2	514.762	1028.52	-1.8392	37.6042	4098	4098	MS2	6/72	HRT18_Ac1010_140330065123.raw
		High	TAVcDIPPR	Unambiguous	7	2	P07437;P68371	C4(Carbamidomethyl)	CID	1	0	1	1	17357005	56.84	6.83147e-06	0	27.1052	24	2	514.763	1028.52	0.0597737	40.1275	4053	4053	MS2	6/72	HRT18_Billes_140329193821.raw
	High		TAVcDIPPR	Unambiguous	7	2	P07437;P68371	C4(Carbamidomethyl)	CID	1	0	1	1		56.83	7.05471e-06	0	26.2911	4	2	514.763	1028.52	-0.414968	38.196	4286	4286	MS2	6/72	HRT18_Ac1010_140330092455.raw
	High		AILVDLEPGTmDSVR	Unambiguous	4	2	P07437;Q13509	M11(Oxidation)	CID	1	0	1	1	1.83947e+08	56.82	1.08144e-05	0	0	11	2	816.419	1631.83	0.289366	102.703	13137	13137	MS2	11/128	HRT18_Ac1010.raw
	High		TAVcDIPPR	Unambiguous	7	2	P07437;P68371	C4(Carbamidomethyl)	CID	1	0	1	1		56.79	6.91057e-06	0	28.0106	5	2	514.763	1028.52	-0.296283	39.7489	4594	4594	MS2	6/72	HRT18_Ac1010.raw
	High		TAVcDIPPR	Unambiguous	7	2	P07437;P68371	C4(Carbamidomethyl)	CID	1	0	1	1		56.76	7.16934e-06	0	24.3004	5	2	514.763	1028.52	-0.414968	38.1531	4175	4175	MS2	6/72	HRT18_Ac1010_140330065123.raw
	High		TAVcDIPPR	Unambiguous	7	2	P07437;P68371	C4(Carbamidomethyl)	CID	1	0	1	1		56.75	7.18586e-06	0	26.5461	7	2	514.763	1028.52	-0.533654	39.8901	4406	4406	MS2	6/72	HRT18_Ac1010_140330065123.raw
		High	TAVcDIPPR	Unambiguous	7	2	P07437;P68371	C4(Carbamidomethyl)	CID	1	0	1	1		56.74	7.20243e-06	0	16.6141	17	2	514.763	1028.52	-0.771025	38.9739	3920	3920	MS2	6/72	HRT18_Billes_140329193821.raw
	High		TAVcDIPPR	Unambiguous	7	2	P07437;P68371	C4(Carbamidomethyl)	CID	1	0	1	1		56.72	8.19334e-06	0	19.9453	4	2	514.762	1028.52	-2.55131	37.2291	4233	4233	MS2	6/72	HRT18_Ac1010.raw
	High		AILVDLEPGTmDSVR	Unambiguous	4	2	P07437;Q13509	M11(Oxidation)	CID	1	0	1	1	1.83947e+08	56.69	1.32859e-05	0	29.2494	4	2	816.42	1631.83	0.962617	102.098	13054	13054	MS2	17/128	HRT18_Ac1010.raw
	High		TAVcDIPPR	Unambiguous	7	2	P07437;P68371	C4(Carbamidomethyl)	CID	1	0	1	1		56.66	7.12056e-06	0	25.9851	23	2	514.763	1028.52	-0.0589118	43.5616	5142	5142	MS2	6/72	HRT18_Ac1010.raw
		High	TAVcDIPPR	Unambiguous	7	2	P07437;P68371	C4(Carbamidomethyl)	CID	1	0	1	1		56.66	7.33633e-06	0	27.2568	18	2	514.763	1028.52	-0.65234	38.3845	3853	3853	MS2	6/72	HRT18_Billes_140329193821.raw
	High		TAVcDIPPR	Unambiguous	7	2	P07437;P68371	C4(Carbamidomethyl)	CID	1	0	1	1		56.65	7.35324e-06	0	39.9861	12	2	514.763	1028.52	-1.0084	41.8603	4793	4793	MS2	6/72	HRT18_Ac1010_140330092455.raw
	High		TAVcDIPPR	Unambiguous	7	2	P07437;P68371	C4(Carbamidomethyl)	CID	1	0	1	1		56.59	7.8941e-06	0	17.3481	32	2	514.764	1028.52	0.653201	43.9203	4960	4960	MS2	6/72	HRT18_Ac1010_140330065123.raw
		High	LAVNMVPFPR	Unambiguous	11	3	P07437;P68371;Q13509		CID	1	0	1	1	1.82817e+08	56.5	1.24249e-05	0	1.84035	4	2	572.321	1143.63	-0.156018	105.24	11288	11288	MS2	9/86	HRT18_Billes_140329221156.raw
	High		TAVcDIPPR	Unambiguous	7	2	P07437;P68371	C4(Carbamidomethyl)	CID	1	0	1	1		56.49	7.6292e-06	0	11.3439	9	2	514.763	1028.52	-0.533654	34.5201	3848	3848	MS2	6/72	HRT18_Ac1010.raw
	High		TAVcDIPPR	Unambiguous	7	2	P07437;P68371	C4(Carbamidomethyl)	CID	1	0	1	1	33553303	56.42	7.52513e-06	0	39.6238	25	2	514.763	1028.52	-0.177597	43.5344	5023	5023	MS2	6/72	HRT18_Ac1010_140330092455.raw
	High		TAVcDIPPR	Unambiguous	7	2	P07437;P68371	C4(Carbamidomethyl)	CID	1	0	1	1		56.34	7.89731e-06	0	40.6674	14	2	514.763	1028.52	-0.533654	41.797	4672	4672	MS2	6/72	HRT18_Ac1010_140330065123.raw
	High		TAVcDIPPR	Unambiguous	7	2	P07437;P68371	C4(Carbamidomethyl)	CID	1	0	1	1	33553303	56.33	7.6827e-06	0	13.8565	13	2	514.763	1028.52	-0.177597	42.4552	4873	4873	MS2	6/72	HRT18_Ac1010_140330092455.raw
	High		TAVcDIPPR	Unambiguous	7	2	P07437;P68371	C4(Carbamidomethyl)	CID	1	0	1	1		56.29	1.04559e-05	0	14.5323	13	2	514.763	1028.52	-1.36445	42.9558	5056	5056	MS2	6/72	HRT18_Ac1010.raw
		High	TAVcDIPPR	Unambiguous	7	2	P07437;P68371	C4(Carbamidomethyl)	CID	1	0	1	1		56.26	1.05283e-05	0	38.7728	20	2	514.762	1028.52	-1.95788	37.8891	3735	3735	MS2	6/72	HRT18_Billes_140329221156.raw
	High		TAVcDIPPR	Unambiguous	7	2	P07437;P68371	C4(Carbamidomethyl)	CID	1	0	1	1		56.25	7.82553e-06	0	45.2139	11	2	514.763	1028.52	-0.296283	41.8413	4896	4896	MS2	6/72	HRT18_Ac1010.raw
		High	GHYTEGAELVDSVLDVVR	Unambiguous	5	3	P07437;P68371;Q13509		CID	1	0	1	1	587876587	56.12	9.52938e-06	0	2.44921	1	3	653.666	1958.98	0.355694	114.401	12724	12724	MS2	9/158	HRT18_Billes_140329193821.raw
	High		TAVcDIPPR	Unambiguous	7	2	P07437;P68371	C4(Carbamidomethyl)	CID	1	0	1	1	2.89686e+07	56.05	8.44265e-06	0	16.8878	12	2	514.763	1028.52	-0.533654	42.3706	4749	4749	MS2	6/72	HRT18_Ac1010_140330065123.raw
	High		FPGQLNADLR	Unambiguous	11	3	P07437;P68371;Q13509		CID	1	0	1	1	8.57398e+08	55.82	1.33527e-05	0	9.88461	2	2	565.801	1130.6	0.0382213	76.3752	9192	9192	MS2	9/84	HRT18_Ac1010_140330065123.raw
	High		EIVHIQAGQcGNQIGAK	Unambiguous	6	3	P07437;Q13509;P68371	C10(Carbamidomethyl)	CID	1	0	1	1	959990030	55.53	1.00763e-05	0	20.0323	7	3	608.313	1822.92	1.11667	52.623	6250	6250	MS2	14/150	HRT18_Ac1010_140330092455.raw
	High		YLTVAAVFR	Unambiguous	3	2	P07437;P68371		CID	1	0	1	1	8.94706e+08	55.4	8.50789e-06	0	14.0574	5	2	520.3	1039.59	-0.330949	103.984	12947	12947	MS2	8/64	HRT18_Ac1010_140330092455.raw
	High		YLTVAAVFR	Unambiguous	3	2	P07437;P68371		CID	1	0	1	1	8.32898e+08	55.38	8.54716e-06	0	13.1294	8	2	520.3	1039.59	-0.330949	103.948	12695	12695	MS2	8/64	HRT18_Ac1010_140330065123.raw
		High	TAVcDIPPR	Unambiguous	7	2	P07437;P68371	C4(Carbamidomethyl)	CID	1	0	1	1		55.37	9.43807e-06	0	58.0559	52	2	514.763	1028.52	0.178459	42.4488	4254	4254	MS2	6/72	HRT18_Billes_140329221156.raw
	High		YLTVAAVFR	Unambiguous	3	2	P07437;P68371		CID	1	0	1	1	8.32898e+08	55.35	8.75228e-06	0	2.29642	1	2	520.3	1039.59	-0.918056	104.475	12768	12768	MS2	8/64	HRT18_Ac1010_140330065123.raw
	High		YLTVAAVFR	Unambiguous	3	2	P07437;P68371		CID	1	0	1	1	8.94706e+08	55.35	8.46054e-06	0	4.29641	1	2	520.301	1039.59	0.373578	104.524	13023	13023	MS2	8/64	HRT18_Ac1010_140330092455.raw
	High		MAVTFIGNSTAIQELFK	Unambiguous	1	1	P07437		CID	1	0	1	1	8.32471e+07	55.27	1.14409e-05	0	22.3286	24	3	623.998	1869.98	0.55977	118.398	14662	14662	MS2	13/166	HRT18_Ac1010_140330065123.raw
		High	EVDEQMLNVQNK	Unambiguous	4	2	P07437;P68371		CID	1	0	1	1	1.76462e+08	54.86	1.30635e-05	0	10.6815	100	2	723.849	1446.69	1.34132	60.8349	6318	6318	MS2	7/108	HRT18_Billes_140329221156.raw
	High		FPGQLNADLR	Unambiguous	11	3	P07437;P68371;Q13509		CID	1	0	1	1	7.58039e+08	54.12	1.97501e-05	0	7.66426	1	2	565.801	1130.6	0.0382213	76.7224	9417	9417	MS2	9/84	HRT18_Ac1010_140330092455.raw
	High		EVDEQMLNVQNK	Unambiguous	4	2	P07437;P68371		CID	1	0	1	1	4.2228e+08	54.05	1.67259e-05	0	6.87777	34	2	723.848	1446.69	0.160016	60.3083	7135	7135	MS2	15/108	HRT18_Ac1010_140330065123.raw
	High		EVDEQMLNVQNK	Unambiguous	4	2	P07437;P68371		CID	1	0	1	1	5.20948e+08	54.02	1.68418e-05	0	9.62435	33	2	723.848	1446.69	-0.00874173	60.653	7309	7309	MS2	15/108	HRT18_Ac1010_140330092455.raw
	High		EIVHIQAGQcGNQIGAK	Unambiguous	6	3	P07437;Q13509;P68371	C10(Carbamidomethyl)	CID	1	0	1	1	1303176926	53.97	1.44312e-05	0	8.52869	1	3	608.313	1822.92	0.212659	53.732	6553	6553	MS2	19/150	HRT18_Ac1010.raw
	High		GHYTEGAELVDSVLDVVR	Unambiguous	5	3	P07437;P68371;Q13509		CID	1	0	1	1	1.32192e+09	53.85	1.60718e-05	0	8.49375	1	3	653.666	1958.98	0.262224	114.551	14405	14405	MS2	10/158	HRT18_Ac1010_140330092455.raw
	High		YLTVAAVFR	Unambiguous	3	2	P07437;P68371		CID	1	0	1	1	1.04971e+09	53.76	1.26218e-05	0	5.75935	1	2	520.3	1039.59	-0.800635	104.484	13384	13384	MS2	8/64	HRT18_Ac1010.raw
	High		AILVDLEPGTmDSVR	Unambiguous	4	2	P07437;Q13509	M11(Oxidation)	CID	1	0	1	1	1.5948e+08	53.62	2.25945e-05	0	32.6213	7	2	816.42	1631.83	0.663395	102.161	12696	12696	MS2	20/128	HRT18_Ac1010_140330092455.raw
		High	ALTVPELTQQVFDAK	Unambiguous	1	1	P07437		CID	1	0	1	1	6.08698e+07	53.59	1.4657e-05	0	7.57503	10	3	553.969	1659.89	-1.61397	112.057	12785	12785	MS2	8/144	HRT18_Billes.raw
		High	EIVHIQAGQcGNQIGAK	Unambiguous	6	3	P07437;Q13509;P68371	C10(Carbamidomethyl)	CID	1	0	1	1	281680623	53.31	1.9833e-05	0	10.9127	13	3	608.314	1822.93	1.71935	52.976	5466	5466	MS2	19/150	HRT18_Billes_140329221156.raw
	High		LAVNmVPFPR	Unambiguous	11	3	P07437;P68371;Q13509	M5(Oxidation)	CID	1	0	1	1	4.73355e+07	52.95	3.44754e-05	0	3.15554	9	2	580.318	1159.63	0.231022	90.9918	11051	11051	MS2	9/86	HRT18_Ac1010_140330065123.raw
		High	ISEQFTAmFR	Unambiguous	6	3	P07437;P68371;Q13509	M8(Oxidation)	CID	1	0	1	1	6.20508e+07	52.95	1.74912e-05	0	32.3015	41	2	623.3	1245.59	0.0104508	79.9222	8437	8437	MS2	8/92	HRT18_Billes_140329221156.raw
	High		NSSYFVEWIPNNVK	Unambiguous	7	3	P07437;P68371;Q13509		CID	1	0	1	1	8.6753e+08	52.89	2.05617e-05	0	12.7977	1	2	848.92	1696.83	-0.399751	110.602	13614	13614	MS2	12/140	HRT18_Ac1010_140330065123.raw
		High	ISEQFTAmFR	Unambiguous	6	3	P07437;P68371;Q13509	M8(Oxidation)	CID	1	0	1	1	7.09804e+07	52.89	1.85056e-05	0	36.2613	76	2	623.301	1245.59	0.402458	79.6766	8565	8565	MS2	7/92	HRT18_Billes_140329193821.raw
		High	TAVcDIPPR	Unambiguous	7	2	P07437;P68371	C4(Carbamidomethyl)	CID	1	0	1	1	9.66798e+06	52.82	1.90675e-05	0	33.287	33	2	514.763	1028.52	-1.24577	42.0929	4383	4383	MS2	7/72	HRT18_Billes.raw
	High		ISEQFTAmFR	Unambiguous	6	3	P07437;P68371;Q13509	M8(Oxidation)	CID	1	0	1	1	1.02155e+08	52.71	1.71455e-05	0	37.3723	31	2	623.3	1245.59	-0.381556	79.4807	9589	9589	MS2	7/92	HRT18_Ac1010_140330065123.raw
		High	AILVDLEPGTmDSVR	Unambiguous	4	2	P07437;Q13509	M11(Oxidation)	CID	1	0	1	1	8.2406e+07	52.11	3.8141e-05	0	31.1905	7	2	816.42	1631.83	1.18703	102.27	10896	10896	MS2	18/128	HRT18_Billes_140329221156.raw
	High		EIVHIQAGQcGNQIGAK	Unambiguous	6	3	P07437;Q13509;P68371	C10(Carbamidomethyl)	CID	1	0	1	1	959990030	52.08	2.19902e-05	0	8.52149	2	3	608.313	1822.92	0.313105	53.7202	6393	6393	MS2	10/150	HRT18_Ac1010_140330092455.raw
		High	YLTVAAVFR	Unambiguous	3	2	P07437;P68371		CID	1	0	1	1	390080044	51.97	1.87423e-05	0	10.9822	2	2	520.3	1039.59	-0.448371	104.442	11394	11394	MS2	8/64	HRT18_Billes_140329193821.raw
	High		TAVcDIPPR	Unambiguous	7	2	P07437;P68371	C4(Carbamidomethyl)	CID	1	0	1	1	2.89686e+07	51.81	2.24119e-05	0	32.1292	25	2	514.763	1028.52	-0.889711	43.3432	4881	4881	MS2	6/72	HRT18_Ac1010_140330065123.raw
		High	YLTVAAVFR	Unambiguous	3	2	P07437;P68371		CID	1	0	1	1	390080044	51.81	1.9116e-05	0	24.4588	10	2	520.3	1039.59	0.0213142	103.923	11324	11324	MS2	8/64	HRT18_Billes_140329193821.raw
		High	ALTVPELTQQVFDAK	Unambiguous	1	1	P07437		CID	1	0	1	1	4.33983e+07	51.79	2.21843e-05	0	5.68836	7	3	553.97	1659.89	-0.400545	112.224	12213	12213	MS2	8/144	HRT18_Billes_140329221156.raw
		High	TAVcDIPPR	Unambiguous	7	2	P07437;P68371	C4(Carbamidomethyl)	CID	1	0	1	1	1.23192e+07	51.64	2.84478e-05	0	58.0996	44	2	514.762	1028.52	-2.19526	41.7979	4255	4255	MS2	6/72	HRT18_Billes_140329193821.raw
	High		TAVcDIPPR	Unambiguous	7	2	P07437;P68371	C4(Carbamidomethyl)	CID	1	0	1	1	9914322	51.42	2.59599e-05	0	18.8836	29	2	514.764	1028.52	0.890571	44.0929	5217	5217	MS2	6/72	HRT18_Ac1010.raw
	High		LTTPTYGDLNHLVSATMSGVTTcLR	Unambiguous	5	2	P07437;P68371	C23(Carbamidomethyl)	CID	1	0	1	1	688754751	51.41	2.56583e-05	0	5.17925	4	3	903.451	2708.34	0.441744	117.381	14527	14527	MS2	13/262	HRT18_Ac1010_140330065123.raw
	High		ALTVPELTQQVFDAK	Unambiguous	1	1	P07437		CID	1	0	1	1	1.11624e+08	51.38	2.43806e-05	0	13.7465	7	3	553.969	1659.89	-1.61397	112.564	13883	13883	MS2	9/144	HRT18_Ac1010_140330065123.raw
		High	TAVcDIPPR	Unambiguous	7	2	P07437;P68371	C4(Carbamidomethyl)	CID	1	0	1	1		51.19	2.58511e-05	0	15.4816	100	2	514.763	1028.52	-0.414968	44.417	4477	4477	MS2	6/72	HRT18_Billes_140329221156.raw
		High	ISVYYNEATGGK	Unambiguous	1	1	P07437		CID	1	0	1	1	238092463	51.04	3.50235e-05	0	13.2037	17	2	651.322	1301.64	0.291587	55.7811	6035	6035	MS2	9/114	HRT18_Billes.raw
		High	FPGQLNADLR	Unambiguous	11	3	P07437;P68371;Q13509		CID	1	0	1	1	3.39791e+08	50.96	3.88814e-05	0	18.4627	8	2	565.801	1130.6	0.254161	76.1712	8163	8163	MS2	9/84	HRT18_Billes_140329193821.raw
		High	TAVcDIPPR	Unambiguous	7	2	P07437;P68371	C4(Carbamidomethyl)	CID	1	0	1	1		50.95	2.73199e-05	0	34.4933	33	2	514.763	1028.52	-1.12708	34.8096	3498	3498	MS2	6/72	HRT18_Billes.raw
	High		ALTVPELTQQVFDAK	Unambiguous	1	1	P07437		CID	1	0	1	1	1.11624e+08	50.87	2.86463e-05	0	27.9112	8	3	553.969	1659.89	-1.06241	112.029	13809	13809	MS2	9/144	HRT18_Ac1010_140330065123.raw
		High	AILVDLEPGTmDSVR	Unambiguous	4	2	P07437;Q13509	M11(Oxidation)	CID	1	0	1	1	9.67952e+07	50.85	4.27566e-05	0	31.7789	6	2	816.419	1631.83	0.438978	102.182	11458	11458	MS2	18/128	HRT18_Billes.raw
		High	MAVTFIGNSTAIQELFK	Unambiguous	1	1	P07437		CID	1	0	1	1	2.24881e+07	50.58	3.36869e-05	0	17.8226	18	3	623.998	1869.98	0.461852	118.47	12997	12997	MS2	17/166	HRT18_Billes_140329221156.raw
		High	LAVNmVPFPR	Unambiguous	11	3	P07437;P68371;Q13509	M5(Oxidation)	CID	1	0	1	1	3.22237e+07	50.52	6.03266e-05	0	9.71438	19	2	580.318	1159.63	0.231022	91.135	9846	9846	MS2	6/86	HRT18_Billes_140329193821.raw
	High		TAVcDIPPR	Unambiguous	7	2	P07437;P68371	C4(Carbamidomethyl)	CID	1	0	1	1		50.47	3.05126e-05	0	26.0255	6	2	514.763	1028.52	-0.533654	40.0637	4539	4539	MS2	7/72	HRT18_Ac1010_140330092455.raw
	High		TAVcDIPPR	Unambiguous	7	2	P07437;P68371	C4(Carbamidomethyl)	CID	1	0	1	1		50.39	3.79357e-05	0	28.4219	5	2	514.762	1028.52	-2.31394	37.5817	4199	4199	MS2	7/72	HRT18_Ac1010_140330092455.raw
		High	TAVcDIPPR	Unambiguous	7	2	P07437;P68371	C4(Carbamidomethyl)	CID	1	0	1	1		50.23	3.22462e-05	0	26.3253	100	2	514.763	1028.52	-0.65234	44.6747	4695	4695	MS2	6/72	HRT18_Billes.raw
	High		LAVNMVPFPR	Unambiguous	11	3	P07437;P68371;Q13509		CID	1	0	1	1	5.79432e+08	50.19	5.21671e-05	0	13.8316	5	2	572.321	1143.63	-0.369496	105.192	13116	13116	MS2	8/86	HRT18_Ac1010_140330092455.raw
		High	TAVcDIPPR	Unambiguous	7	2	P07437;P68371	C4(Carbamidomethyl)	CID	1	0	1	1	1.57664e+07	50.18	3.8376e-05	0	29.5546	22	2	514.761	1028.52	-3.85686	37.3624	3671	3671	MS2	7/72	HRT18_Billes_140329221156.raw
	High		TAVcDIPPR	Unambiguous	7	2	P07437;P68371	C4(Carbamidomethyl)	CID	1	0	1	1		49.97	4.02773e-05	0	22.7752	32	2	514.764	1028.52	1.484	44.2212	5116	5116	MS2	7/72	HRT18_Ac1010_140330092455.raw
	High		TAVcDIPPR	Unambiguous	7	2	P07437;P68371	C4(Carbamidomethyl)	CID	1	0	1	1	33553303	49.78	4.68123e-05	0	7.75505	12	2	514.763	1028.52	-1.60183	42.994	4947	4947	MS2	7/72	HRT18_Ac1010_140330092455.raw
	High		TAVcDIPPR	Unambiguous	7	2	P07437;P68371	C4(Carbamidomethyl)	CID	1	0	1	1		49.62	3.7109e-05	0	20.0846	8	2	514.763	1028.52	-0.533654	42.4404	4982	4982	MS2	7/72	HRT18_Ac1010.raw
		High	EVDEQMLNVQNK	Unambiguous	4	2	P07437;P68371		CID	1	0	1	1	1.76462e+08	49.61	4.70401e-05	0	4.85736	27	2	723.849	1446.69	0.497532	61.9154	6435	6435	MS2	14/108	HRT18_Billes_140329221156.raw
	High		LAVNmVPFPR	Unambiguous	11	3	P07437;P68371;Q13509	M5(Oxidation)	CID	1	0	1	1	6.03316e+07	49.6	6.68852e-05	0	5.00657	8	2	580.318	1159.63	0.020489	91.1416	11287	11287	MS2	7/86	HRT18_Ac1010_140330092455.raw
		High	YLTVAAVFR	Unambiguous	3	2	P07437;P68371		CID	1	0	1	1	359980154	49.5	3.25385e-05	0	21.6615	12	2	520.301	1039.59	0.256157	104.049	11128	11128	MS2	8/64	HRT18_Billes_140329221156.raw
		High	FPGQLNADLR	Unambiguous	11	3	P07437;P68371;Q13509		CID	1	0	1	1	296975408	49.45	5.78856e-05	0	45.3891	43	2	565.801	1130.6	0.0382213	75.969	7999	7999	MS2	9/84	HRT18_Billes_140329221156.raw
	High		LAVNMVPFPR	Unambiguous	11	3	P07437;P68371;Q13509		CID	1	0	1	1	5.20042e+08	49.44	7.67898e-05	0	9.43643	2	2	572.32	1143.63	-0.582974	105.658	12931	12931	MS2	8/86	HRT18_Ac1010_140330065123.raw
		High	LAVNmVPFPR	Unambiguous	11	3	P07437;P68371;Q13509	M5(Oxidation)	CID	1	0	1	1	2.5993e+07	49.26	8.06323e-05	0	26.2045	33	2	580.318	1159.63	0.231022	90.8293	9626	9626	MS2	7/86	HRT18_Billes_140329221156.raw
	High		LAVNmVPFPR	Unambiguous	11	3	P07437;P68371;Q13509	M5(Oxidation)	CID	1	0	1	1	4.68562e+07	49.14	8.28913e-05	0	18.0592	10	2	580.318	1159.63	0.231022	89.3827	10844	10844	MS2	7/86	HRT18_Ac1010_140330065123.raw
		High	FPGQLNADLR	Unambiguous	11	3	P07437;P68371;Q13509		CID	1	0	1	1	2.18292e+08	49.13	5.92573e-05	0	17.1121	6	2	565.801	1130.6	0.254161	76.3929	8464	8464	MS2	9/84	HRT18_Billes.raw
	High		FPGQLNADLR	Unambiguous	11	3	P07437;P68371;Q13509		CID	1	0	1	1	8.57398e+08	49.08	6.55052e-05	0	25.4291	3	2	565.801	1130.59	-0.717569	78.0259	9401	9401	MS2	9/84	HRT18_Ac1010_140330065123.raw
		High	YLTVAAVFR	Unambiguous	3	2	P07437;P68371		CID	1	0	1	1	3.84786e+08	48.9	3.73592e-05	0	4.98246	3	2	520.3	1039.59	-0.213528	104.078	11710	11710	MS2	8/64	HRT18_Billes.raw
	High		IMNTFSVVPSPK	Unambiguous	4	3	P07437;P68371;Q13509		CID	1	0	1	1		48.57	7.85323e-05	0	48.217	19	2	660.354	1319.7	-1.14401	93.702	11960	11960	MS2	10/118	HRT18_Ac1010.raw
		High	FPGQLNADLR	Unambiguous	11	3	P07437;P68371;Q13509		CID	1	0	1	1	296975408	48.36	7.07525e-05	0	12.9474	7	2	565.801	1130.6	0.254161	76.5376	8061	8061	MS2	9/84	HRT18_Billes_140329221156.raw
		High	NSSYFVEWIPNNVK	Unambiguous	7	3	P07437;P68371;Q13509		CID	1	0	1	1	279184104	48.34	6.37513e-05	0	5.89326	2	2	848.921	1696.83	0.60741	110.783	12024	12024	MS2	19/140	HRT18_Billes_140329221156.raw
		High	FPGQLNADLR	Unambiguous	11	3	P07437;P68371;Q13509		CID	1	0	1	1	296975408	48.23	7.96665e-05	0	18.2173	6	2	565.801	1130.59	-0.501629	78.4267	8269	8269	MS2	9/84	HRT18_Billes_140329221156.raw
	High		YLTVAAVFR	Unambiguous	3	2	P07437;P68371		CID	1	0	1	1	1.04971e+09	47.64	5.16561e-05	0	1.46851	2	2	520.3	1039.59	-0.800635	103.936	13307	13307	MS2	8/64	HRT18_Ac1010.raw
		High	MAVTFIGNSTAIQELFK	Unambiguous	1	1	P07437		CID	1	0	1	1	35222611	47.63	6.73077e-05	0	0	29	3	623.997	1869.98	-0.909008	118.409	13233	13233	MS2	20/166	HRT18_Billes_140329193821.raw
		High	LAVNmVPFPR	Unambiguous	11	3	P07437;P68371;Q13509	M5(Oxidation)	CID	1	0	1	1	2.61557e+07	47.52	0.000107977	0	15.9031	18	2	580.318	1159.63	0.020489	89.6985	9502	9502	MS2	9/86	HRT18_Billes_140329221156.raw
		High	LAVNmVPFPR	Unambiguous	11	3	P07437;P68371;Q13509	M5(Oxidation)	CID	1	0	1	1	36440245	47.42	0.000123171	0	23.6051	13	2	580.318	1159.63	0.231022	89.6198	9995	9995	MS2	9/86	HRT18_Billes.raw
		High	LAVNMVPFPR	Unambiguous	11	3	P07437;P68371;Q13509		CID	1	0	1	1	2.04456e+08	47.35	0.000102163	0	1.82669	2	2	572.321	1143.63	-0.262757	105.155	11490	11490	MS2	9/86	HRT18_Billes_140329193821.raw
	High		FPGQLNADLR	Unambiguous	11	3	P07437;P68371;Q13509		CID	1	0	1	1	555039808	47.33	9.43127e-05	0	10.03	1	2	565.801	1130.6	-0.177719	76.5521	9677	9677	MS2	9/84	HRT18_Ac1010.raw
		High	LAVNmVPFPR	Unambiguous	11	3	P07437;P68371;Q13509	M5(Oxidation)	CID	1	0	1	1	38059324	47.33	0.000112805	0	27.213	27	2	580.318	1159.63	-0.190044	90.7481	10128	10128	MS2	7/86	HRT18_Billes.raw
	High		TAVcDIPPR	Unambiguous	7	2	P07437;P68371	C4(Carbamidomethyl)	CID	1	0	1	1	129660096	47.29	6.34569e-05	0	14.7145	11	2	514.763	1028.52	-0.414968	34.8969	3725	3725	MS2	7/72	HRT18_Ac1010_140330065123.raw
		High	YLTVAAVFR	Unambiguous	3	2	P07437;P68371		CID	1	0	1	1	359980154	47.15	5.78257e-05	0	10.0468	2	2	520.3	1039.59	-0.683213	104.616	11204	11204	MS2	8/64	HRT18_Billes_140329221156.raw
	High		LAVNmVPFPR	Unambiguous	11	3	P07437;P68371;Q13509	M5(Oxidation)	CID	1	0	1	1	4.73355e+07	47.14	0.000131374	0	23.8923	22	2	580.318	1159.63	0.336289	90.4988	10989	10989	MS2	7/86	HRT18_Ac1010_140330065123.raw
		High	TAVcDIPPR	Unambiguous	7	2	P07437;P68371	C4(Carbamidomethyl)	CID	1	0	1	1		47.13	7.84251e-05	0	37.3285	17	2	514.761	1028.52	-4.21292	37.4662	3821	3821	MS2	7/72	HRT18_Billes.raw
		High	EVDEQMLNVQNK	Unambiguous	4	2	P07437;P68371		CID	1	0	1	1	1.86451e+08	47.08	8.32509e-05	0	10.6644	37	2	723.849	1446.69	0.244395	61.8261	6535	6535	MS2	12/108	HRT18_Billes_140329193821.raw
		High	TAVcDIPPR	Unambiguous	7	2	P07437;P68371	C4(Carbamidomethyl)	CID	1	0	1	1		47	9.27797e-05	0	43.2762	24	2	514.76	1028.51	-5.51847	37.3973	3735	3735	MS2	7/72	HRT18_Billes_140329193821.raw
		High	FPGQLNADLR	Unambiguous	11	3	P07437;P68371;Q13509		CID	1	0	1	1	296975408	46.77	0.000107293	0	21.6454	3	2	565.801	1130.6	0.0382213	77.2175	8137	8137	MS2	9/84	HRT18_Billes_140329221156.raw
	High		LAVNmVPFPR	Unambiguous	11	3	P07437;P68371;Q13509	M5(Oxidation)	CID	1	0	1	1	7.03877e+07	46.71	0.000145047	0	17.0577	6	2	580.319	1159.63	0.441556	89.4374	11397	11397	MS2	7/86	HRT18_Ac1010.raw
	High		LAVNmVPFPR	Unambiguous	11	3	P07437;P68371;Q13509	M5(Oxidation)	CID	1	0	1	1	5.71993e+07	46.53	0.000135622	0	17.3458	9	2	580.318	1159.63	0.020489	89.5738	11082	11082	MS2	7/86	HRT18_Ac1010_140330092455.raw
	High		LHFFmPGFAPLTSR	Unambiguous	9	2	P07437;P68371	M5(Oxidation)	CID	1	0	1	1	7.86458e+07	46.5	0.000117533	0	37.2634	8	2	818.919	1636.83	-0.319304	107.133	13755	13755	MS2	10/106	HRT18_Ac1010.raw
	High		LAVNmVPFPR	Unambiguous	11	3	P07437;P68371;Q13509	M5(Oxidation)	CID	1	0	1	1	69594190	46.44	0.000154351	0	7.98845	12	2	580.319	1159.63	0.652089	90.5636	11550	11550	MS2	8/86	HRT18_Ac1010.raw
		High	EIVHIQAGQcGNQIGAK	Unambiguous	6	3	P07437;Q13509;P68371	C10(Carbamidomethyl)	CID	1	0	1	1	2.89961e+08	46.38	8.28519e-05	0	21.4717	27	3	608.313	1822.92	0.513997	52.8536	5542	5542	MS2	9/150	HRT18_Billes_140329193821.raw
		High	LAVNMVPFPR	Unambiguous	11	3	P07437;P68371;Q13509		CID	1	0	1	1	2.13136e+08	46.21	0.000132829	0	4.03	4	2	572.321	1143.63	0.0574596	105.218	11865	11865	MS2	9/86	HRT18_Billes.raw
	High		LHFFMPGFAPLTSR	Unambiguous	9	2	P07437;P68371		CID	1	0	1	1	3.47059e+08	45.73	0.000128304	0	3.35275	2	2	810.922	1620.84	0.833126	111.992	14055	14055	MS2	10/106	HRT18_Ac1010_140330092455.raw
		High	LAVNmVPFPR	Unambiguous	11	3	P07437;P68371;Q13509	M5(Oxidation)	CID	1	0	1	1	3.22237e+07	45.38	0.000176738	0	19.2383	28	2	580.318	1159.63	-0.0847776	90.5745	9782	9782	MS2	9/86	HRT18_Billes_140329193821.raw
	High		EVDEQMLNVQNK	Unambiguous	4	2	P07437;P68371		CID	1	0	1	1	6.6907e+08	45.34	0.000125739	0	11.701	7	2	723.849	1446.69	0.581911	61.5416	7633	7633	MS2	9/108	HRT18_Ac1010.raw
	High		GHYTEGAELVDSVLDVVR	Unambiguous	5	3	P07437;P68371;Q13509		CID	1	0	1	1	1.49702e+09	45.07	0.000115134	0	21.6396	7	3	653.666	1958.98	0.729572	113.869	14686	14686	MS2	17/158	HRT18_Ac1010.raw
	High		LHFFMPGFAPLTSR	Unambiguous	9	2	P07437;P68371		CID	1	0	1	1	3.66067e+08	44.82	0.000163157	0	0.985953	1	2	810.922	1620.84	0.45656	112.003	14430	14430	MS2	6/106	HRT18_Ac1010.raw
	High		NMMAAcDPR	Unambiguous	9	3	P07437;P68371;Q13509	C6(Carbamidomethyl)	CID	1	0	1	1	2.22827e+08	44.81	3.29587e-05	0	22.3213	22	2	533.217	1065.43	0.0305353	30.0793	3201	3201	MS2	8/80	HRT18_Ac1010.raw
		High	LAVNmVPFPR	Unambiguous	11	3	P07437;P68371;Q13509	M5(Oxidation)	CID	1	0	1	1	2.97319e+07	44.78	0.000202922	0	7.70635	13	2	580.318	1159.63	-0.190044	89.5037	9661	9661	MS2	8/86	HRT18_Billes_140329193821.raw
	High		LAVNMVPFPR	Unambiguous	11	3	P07437;P68371;Q13509		CID	1	0	1	1	6.49608e+08	44.75	0.000185906	0	6.57818	2	2	572.321	1143.63	-0.156018	105.114	13472	13472	MS2	7/86	HRT18_Ac1010.raw
	High		NMMAAcDPR	Unambiguous	9	3	P07437;P68371;Q13509	C6(Carbamidomethyl)	CID	1	0	1	1	1.9008e+08	44.72	3.36488e-05	0	23.8035	13	2	533.217	1065.43	-0.198613	30.3454	3179	3179	MS2	8/80	HRT18_Ac1010_140330092455.raw
	High		LHFFMPGFAPLTSR	Unambiguous	9	2	P07437;P68371		CID	1	0	1	1	3.31241e+08	44.68	0.000168502	0	5.6552	2	2	810.922	1620.84	0.45656	111.897	13790	13790	MS2	6/106	HRT18_Ac1010_140330065123.raw
		High	YLTVAAVFR	Unambiguous	3	2	P07437;P68371		CID	1	0	1	1	3.84786e+08	44.59	0.000104261	0	23.8048	3	2	520.3	1039.59	-1.03548	104.652	11788	11788	MS2	8/64	HRT18_Billes.raw
		High	FPGQLNADLR	Unambiguous	11	3	P07437;P68371;Q13509		CID	1	0	1	1	3.39791e+08	44.18	0.000194792	0	26.6259	3	2	565.801	1130.6	-0.177719	76.907	8250	8250	MS2	9/84	HRT18_Billes_140329193821.raw
	High		LAVNMVPFPR	Unambiguous	11	3	P07437;P68371;Q13509		CID	1	0	1	1	5.20042e+08	44.14	0.000225505	0	21.7701	7	2	572.321	1143.63	0.377676	105.146	12861	12861	MS2	13/86	HRT18_Ac1010_140330065123.raw
		High	NSSYFVEWIPNNVK	Unambiguous	7	3	P07437;P68371;Q13509		CID	1	0	1	1	331609421	43.94	0.000173568	0	25.4177	2	2	848.921	1696.83	0.46353	110.633	12595	12595	MS2	12/140	HRT18_Billes.raw
	High		EIVHIQAGQcGNQIGAK	Unambiguous	6	3	P07437;Q13509;P68371	C10(Carbamidomethyl)	CID	1	0	1	1	1303176926	43.77	0.000151113	0	18.5538	4	3	608.313	1822.93	1.51846	52.6106	6401	6401	MS2	9/150	HRT18_Ac1010.raw
	High		LAVNmVPFPR	Unambiguous	11	3	P07437;P68371;Q13509	M5(Oxidation)	CID	1	0	1	1	6.03316e+07	43.47	0.000312597	0	21.984	24	2	580.319	1159.63	0.967888	90.6763	11227	11227	MS2	9/86	HRT18_Ac1010_140330092455.raw
	High		LAVNmVPFPR	Unambiguous	11	3	P07437;P68371;Q13509	M5(Oxidation)	CID	1	0	1	1	69594190	43.33	0.000285677	0	2.06193	9	2	580.318	1159.63	0.125756	91.1529	11626	11626	MS2	8/86	HRT18_Ac1010.raw
		High	EIVHIQAGQcGNQIGAK	Unambiguous	6	3	P07437;Q13509;P68371	C10(Carbamidomethyl)	CID	1	0	1	1	281680623	42.95	0.000182517	0	17.5552	5	3	608.312	1822.92	0.0117668	54.0024	5577	5577	MS2	10/150	HRT18_Billes_140329221156.raw
		High	LTTPTYGDLNHLVSATMSGVTTcLR	Unambiguous	5	2	P07437;P68371	C23(Carbamidomethyl)	CID	1	0	1	1	1.94844e+08	42.95	0.000179982	0	8.42191	6	3	903.451	2708.34	-0.369553	117.469	12873	12873	MS2	10/262	HRT18_Billes_140329221156.raw
		High	EIVHIQAGQcGNQIGAK	Unambiguous	6	3	P07437;Q13509;P68371	C10(Carbamidomethyl)	CID	1	0	1	1	3.60321e+08	42.8	0.000202051	0	8.79312	25	3	608.314	1822.93	2.32202	52.7852	5692	5692	MS2	17/150	HRT18_Billes.raw
		High	LAVNmVPFPR	Unambiguous	11	3	P07437;P68371;Q13509	M5(Oxidation)	CID	1	0	1	1	38059324	42.79	0.000320871	0	8.85105	15	2	580.318	1159.63	-0.190044	91.298	10192	10192	MS2	6/86	HRT18_Billes.raw
		High	GHYTEGAELVDSVLDVVR	Unambiguous	5	3	P07437;P68371;Q13509		CID	1	0	1	1	5.68958e+08	42.68	0.000194224	0	8.06032	2	3	653.666	1958.98	1.10345	114.441	13102	13102	MS2	16/158	HRT18_Billes.raw
	High		NSSYFVEWIPNNVK	Unambiguous	7	3	P07437;P68371;Q13509		CID	1	0	1	1	9.2067e+08	42.63	0.000212846	0	25.306	2	2	848.921	1696.84	1.54263	110.613	13867	13867	MS2	10/140	HRT18_Ac1010_140330092455.raw
		High	LAVNmVPFPR	Unambiguous	11	3	P07437;P68371;Q13509	M5(Oxidation)	CID	1	0	1	1	2.5993e+07	42.63	0.000332912	0	4.99724	20	2	580.318	1159.63	0.020489	91.4228	9690	9690	MS2	6/86	HRT18_Billes_140329221156.raw
	High		FPGQLNADLR	Unambiguous	11	3	P07437;P68371;Q13509		CID	1	0	1	1		42.48	0.000288118	0	36.8785	11	2	565.801	1130.6	-0.177719	75.4442	9524	9524	MS2	9/84	HRT18_Ac1010.raw
		High	FPGQLNADLR	Unambiguous	11	3	P07437;P68371;Q13509		CID	1	0	1	1	2.18292e+08	42.37	0.000295509	0	28.5826	2	2	565.801	1130.6	-0.0697487	77.0071	8541	8541	MS2	9/84	HRT18_Billes.raw
	High		GHYTEGAELVDSVLDVVR	Unambiguous	5	3	P07437;P68371;Q13509		CID	1	0	1	1	1311158987	42.03	0.000225581	0	7.78079	5	3	653.666	1958.98	1.38386	113.842	14056	14056	MS2	16/158	HRT18_Ac1010_140330065123.raw
		High	LHFFmPGFAPLTSR	Unambiguous	9	2	P07437;P68371	M5(Oxidation)	CID	1	0	1	1	2.94327e+07	41.83	0.000344476	0	30.9492	17	2	818.919	1636.83	0.575623	107.262	11557	11557	MS2	12/106	HRT18_Billes_140329221156.raw
	High		NMMAAcDPR	Unambiguous	9	3	P07437;P68371;Q13509	C6(Carbamidomethyl)	CID	1	0	1	1	1.9008e+08	41.7	6.74481e-05	0	3.67253	2	2	533.217	1065.43	-0.542335	30.8784	3255	3255	MS2	5/80	HRT18_Ac1010_140330092455.raw
	High		NMMAAcDPR	Unambiguous	9	3	P07437;P68371;Q13509	C6(Carbamidomethyl)	CID	1	0	1	1	1.6679e+08	41.37	7.2773e-05	0	3.46004	3	2	533.217	1065.43	-0.0840387	30.8619	3165	3165	MS2	5/80	HRT18_Ac1010_140330065123.raw
		High	LHFFMPGFAPLTSR	Unambiguous	9	2	P07437;P68371		CID	1	0	1	1	95325911	41.3	0.000366949	0	6.74948	8	2	810.922	1620.84	0.531874	111.941	12175	12175	MS2	6/106	HRT18_Billes_140329221156.raw
	High		TAVcDIPPR	Unambiguous	7	2	P07437;P68371	C4(Carbamidomethyl)	CID	1	0	1	1		41.28	0.0003463	0	69.8885	10	2	514.76	1028.51	-5.75585	41.2493	4706	4706	MS2	9/72	HRT18_Ac1010_140330092455.raw
	High		LHFFmPGFAPLTSR	Unambiguous	9	2	P07437;P68371	M5(Oxidation)	CID	1	0	1	1	7.28121e+07	41.05	0.000404396	0	15.8117	7	2	818.919	1636.83	0.6502	107.225	13399	13399	MS2	6/106	HRT18_Ac1010_140330092455.raw
		High	LHFFmPGFAPLTSR	Unambiguous	9	2	P07437;P68371	M5(Oxidation)	CID	1	0	1	1	39797131	41.05	0.000396544	0	43.0698	14	2	818.918	1636.83	-0.841345	107.217	12136	12136	MS2	6/106	HRT18_Billes.raw
		High	NMMAAcDPR	Unambiguous	9	3	P07437;P68371;Q13509	C6(Carbamidomethyl)	CID	1	0	1	1	5.6304e+07	40.93	8.05323e-05	0	2.76876	9	2	533.217	1065.43	-0.198613	30.8428	2947	2947	MS2	7/80	HRT18_Billes_140329193821.raw
		High	LHFFmPGFAPLTSR	Unambiguous	9	2	P07437;P68371	M5(Oxidation)	CID	1	0	1	1	3.82044e+07	40.9	0.000426736	0	22.0919	10	2	818.919	1636.83	0.351891	107.235	11770	11770	MS2	6/106	HRT18_Billes_140329193821.raw
	High		LHFFmPGFAPLTSR	Unambiguous	9	2	P07437;P68371	M5(Oxidation)	CID	1	0	1	1	6.31578e+07	40.27	0.00044167	0	39.9637	16	2	818.92	1636.83	1.76886	107.144	13137	13137	MS2	6/106	HRT18_Ac1010_140330065123.raw
	High		FPGQLNADLR	Unambiguous	11	3	P07437;P68371;Q13509		CID	1	0	1	1		40.16	0.000491553	0	42.05	31	2	565.801	1130.59	-0.393659	75.3294	9054	9054	MS2	8/84	HRT18_Ac1010_140330065123.raw
	High		GHYTEGAELVDSVLDVVR	Unambiguous	5	3	P07437;P68371;Q13509		CID	1	0	1	1	1.49702e+09	40.04	0.000386424	0	2.39807	0	3	653.666	1958.98	0.0752846	114.4	14759	14759	MS2	20/158	HRT18_Ac1010.raw
		High	FPGQLNADLR	Unambiguous	11	3	P07437;P68371;Q13509		CID	1	0	1	1		39.83	0.000504361	0	42.3051	61	2	565.802	1130.6	0.470101	75.6729	8105	8105	MS2	8/84	HRT18_Billes_140329193821.raw
	High		EVDEQMLNVQNK	Unambiguous	4	2	P07437;P68371		CID	1	0	1	1	5.20948e+08	39.81	0.00044923	0	14.1822	15	2	723.849	1446.69	0.413153	61.8181	7461	7461	MS2	6/108	HRT18_Ac1010_140330092455.raw
	High		LAVNMVPFPR	Unambiguous	11	3	P07437;P68371;Q13509		CID	1	0	1	1	6.49608e+08	39.22	0.000652224	0	13.7281	2	2	572.321	1143.63	-0.369496	105.674	13549	13549	MS2	7/86	HRT18_Ac1010.raw
	High		EIVHIQAGQcGNQIGAK	Unambiguous	6	3	P07437;Q13509;P68371	C10(Carbamidomethyl)	CID	1	0	1	1	1.01679e+09	38.97	0.000456355	0	43.1181	8	3	608.313	1822.92	0.513997	52.4157	6106	6106	MS2	10/150	HRT18_Ac1010_140330065123.raw
	High		TAVcDIPPR	Unambiguous	7	2	P07437;P68371	C4(Carbamidomethyl)	CID	1	0	1	1		38.85	0.00046914	0	28.7438	16	2	514.764	1028.52	1.00926	34.3652	3751	3751	MS2	7/72	HRT18_Ac1010_140330092455.raw
		High	TAVcDIPPR	Unambiguous	7	2	P07437;P68371	C4(Carbamidomethyl)	CID	1	0	1	1		38.76	0.000485616	0	55.2287	40	2	514.763	1028.52	-1.24577	34.5955	3408	3408	MS2	7/72	HRT18_Billes_140329193821.raw
		High	TAVcDIPPR	Unambiguous	7	2	P07437;P68371	C4(Carbamidomethyl)	CID	1	0	1	1		38.71	0.000632554	0	30.7221	38	2	514.764	1028.52	1.84005	34.5752	3356	3356	MS2	7/72	HRT18_Billes_140329221156.raw
		High	NMMAAcDPR	Unambiguous	9	3	P07437;P68371;Q13509	C6(Carbamidomethyl)	CID	1	0	1	1	6.01095e+07	38.23	0.000149958	0	5.33764	7	2	533.217	1065.43	-0.542335	31.0056	3011	3011	MS2	5/80	HRT18_Billes.raw
		High	NMMAAcDPR	Unambiguous	9	3	P07437;P68371;Q13509	C6(Carbamidomethyl)	CID	1	0	1	1	5.39185e+07	38.21	0.00015065	0	5.97304	9	2	533.217	1065.43	-0.313187	30.9935	2917	2917	MS2	5/80	HRT18_Billes_140329221156.raw
		High	TAVcDIPPR	Unambiguous	7	2	P07437;P68371	C4(Carbamidomethyl)	CID	1	0	1	1		38.07	0.000514652	0	17.1419	34	2	514.763	1028.52	-0.0589118	35.1293	3417	3417	MS2	7/72	HRT18_Billes_140329221156.raw
		High	NMMAAcDPR	Unambiguous	9	3	P07437;P68371;Q13509	C6(Carbamidomethyl)	CID	1	0	1	1	5.6304e+07	38.01	0.000158125	0	24.5266	34	2	533.217	1065.43	0.145109	30.3312	2887	2887	MS2	5/80	HRT18_Billes_140329193821.raw
	High		NMMAAcDPR	Unambiguous	9	3	P07437;P68371;Q13509	C6(Carbamidomethyl)	CID	1	0	1	1	1.6679e+08	37.79	0.000165947	0	14.3362	13	2	533.217	1065.43	-0.198613	30.3292	3089	3089	MS2	5/80	HRT18_Ac1010_140330065123.raw
		High	NMMAAcDPR	Unambiguous	9	3	P07437;P68371;Q13509	C6(Carbamidomethyl)	CID	1	0	1	1	6.01095e+07	37.78	0.00016633	0	19.1466	27	2	533.217	1065.43	-0.656909	30.5041	2949	2949	MS2	7/80	HRT18_Billes.raw
	High		LAVNMVPFPR	Unambiguous	11	3	P07437;P68371;Q13509		CID	1	0	1	1	5.79432e+08	37.72	0.000938195	0	6.51475	2	2	572.321	1143.63	-0.262757	105.699	13186	13186	MS2	7/86	HRT18_Ac1010_140330092455.raw
	High		FPGQLNADLR	Unambiguous	11	3	P07437;P68371;Q13509		CID	1	0	1	1		37.69	0.000868101	0	54.2866	30	2	565.801	1130.6	-0.285689	75.6552	9277	9277	MS2	8/84	HRT18_Ac1010_140330092455.raw
	High		GHYTEGAELVDSVLDVVR	Unambiguous	5	3	P07437;P68371;Q13509		CID	1	0	1	1	1.32192e+09	37.22	0.000768166	0	4.08748	1	3	653.666	1958.98	0.168754	113.981	14328	14328	MS2	14/158	HRT18_Ac1010_140330092455.raw
		High	FPGQLNADLR	Unambiguous	11	3	P07437;P68371;Q13509		CID	1	0	1	1		36.88	0.00104609	0	60.8386	55	2	565.801	1130.6	-0.285689	75.8998	8406	8406	MS2	9/84	HRT18_Billes.raw
		High	EIVHIQAGQcGNQIGAK	Unambiguous	6	3	P07437;Q13509;P68371	C10(Carbamidomethyl)	CID	1	0	1	1	2.89961e+08	36.84	0.000745251	0	19.9183	6	3	608.313	1822.92	0.112213	54.0044	5667	5667	MS2	10/150	HRT18_Billes_140329193821.raw
	High		TAVcDIPPR	Unambiguous	7	2	P07437;P68371	C4(Carbamidomethyl)	CID	1	0	1	1		36.79	0.000711998	0	17.2027	12	2	514.763	1028.52	-0.889711	34.9064	3825	3825	MS2	6/72	HRT18_Ac1010_140330092455.raw
	High		GHYTEGAELVDSVLDVVR	Unambiguous	5	3	P07437;P68371;Q13509		CID	1	0	1	1	1311158987	36.69	0.000739297	0	3.26212	1	3	653.665	1958.98	-1.32676	114.391	14131	14131	MS2	10/158	HRT18_Ac1010_140330065123.raw
	High		TAVcDIPPR	Unambiguous	7	2	P07437;P68371	C4(Carbamidomethyl)	CID	1	0	1	1	129660096	36.42	0.000752513	0	33.5945	16	2	514.763	1028.52	0.0597737	34.3282	3650	3650	MS2	6/72	HRT18_Ac1010_140330065123.raw
		High	GHYTEGAELVDSVLDVVR	Unambiguous	5	3	P07437;P68371;Q13509		CID	1	0	1	1	587876587	36.42	0.000889333	0	15.6679	10	3	653.666	1958.98	0.542633	113.862	12654	12654	MS2	14/158	HRT18_Billes_140329193821.raw
	High		TAVcDIPPR	Unambiguous	7	2	P07437;P68371	C4(Carbamidomethyl)	CID	1	0	1	1		36.4	0.000824712	0	36.7453	14	2	514.764	1028.52	1.00926	33.9777	3774	3774	MS2	7/72	HRT18_Ac1010.raw
		High	TAVcDIPPR	Unambiguous	7	2	P07437;P68371	C4(Carbamidomethyl)	CID	1	0	1	1		35.79	0.000869989	0	26.3703	25	2	514.763	1028.52	-0.296283	35.3482	3559	3559	MS2	5/72	HRT18_Billes.raw
		High	GHYTEGAELVDSVLDVVR	Unambiguous	5	3	P07437;P68371;Q13509		CID	1	0	1	1	445746297	35.78	0.00103054	0	0	46	3	653.665	1958.98	-0.0181851	113.845	12425	12425	MS2	17/158	HRT18_Billes_140329221156.raw
	High		LHFFmPGFAPLTSR	Unambiguous	9	2	P07437;P68371	M5(Oxidation)	CID	1	0	1	1	1.12367e+08	35.31	0.00151638	0	2.99756	3	3	546.281	1636.83	-0.924138	107.213	13397	13397	MS2	11/106	HRT18_Ac1010_140330092455.raw
		High	LAVNMVPFPR	Unambiguous	11	3	P07437;P68371;Q13509		CID	1	0	1	1	2.13136e+08	34.55	0.00194667	0	16.5896	10	2	572.321	1143.63	0.0574596	105.803	11943	11943	MS2	6/86	HRT18_Billes.raw
		High	mAVTFIGNSTAIQELFK	Unambiguous	1	1	P07437	M1(Oxidation)	CID	1	0	1	1	3.72321e+06	34.55	0.00136793	0	31.6246	54	3	629.326	1885.96	-4.35401	116.442	12752	12752	MS2	19/166	HRT18_Billes_140329221156.raw
		High	NMMAAcDPR	Unambiguous	9	3	P07437;P68371;Q13509	C6(Carbamidomethyl)	CID	1	0	1	1	5.39185e+07	33.94	0.000402689	0	15.2502	27	2	533.217	1065.43	-0.0840387	30.4541	2853	2853	MS2	7/80	HRT18_Billes_140329221156.raw
	High		LHFFMPGFAPLTSR	Unambiguous	9	2	P07437;P68371		CID	1	0	1	1	487515430	33.12	0.00243764	0	7.87957	1	3	540.95	1620.84	-0.0789278	111.997	14429	14429	MS2	14/106	HRT18_Ac1010.raw
		High	TAVcDIPPR	Unambiguous	7	2	P07437;P68371	C4(Carbamidomethyl)	CID	1	0	1	1	1.18284e+07	32.81	0.00191114	0	23.3858	30	2	514.763	1028.52	-1.24577	43.0208	4496	4496	MS2	6/72	HRT18_Billes.raw
		High	TAVcDIPPR	Unambiguous	7	2	P07437;P68371	C4(Carbamidomethyl)	CID	1	0	1	1		32.53	0.00248519	0	8.64823	29	2	514.762	1028.52	-1.72051	42.9899	4317	4317	MS2	6/72	HRT18_Billes_140329221156.raw
	High		FPGQLNADLR	Unambiguous	11	3	P07437;P68371;Q13509		CID	1	0	1	1		32.29	0.00286248	0	42.0795	11	2	565.802	1130.6	0.470101	79.3548	10054	10054	MS2	9/84	HRT18_Ac1010.raw
		High	LAVNMVPFPR	Unambiguous	11	3	P07437;P68371;Q13509		CID	1	0	1	1	1.82817e+08	32.29	0.00345268	0	6.0282	17	2	572.321	1143.63	0.377676	105.871	11371	11371	MS2	6/86	HRT18_Billes_140329221156.raw
	High		LHFFmPGFAPLTSR	Unambiguous	9	2	P07437;P68371	M5(Oxidation)	CID	1	0	1	1	1.21536e+08	32.12	0.00340638	0	3.98681	3	3	546.281	1636.83	-1.3716	107.093	13749	13749	MS2	10/106	HRT18_Ac1010.raw
		High	LHFFmPGFAPLTSR	Unambiguous	9	2	P07437;P68371	M5(Oxidation)	CID	1	0	1	1	7.06381e+07	32.03	0.00354037	0	20.9391	11	3	546.28	1636.82	-3.83266	107.086	11750	11750	MS2	6/106	HRT18_Billes_140329193821.raw
		High	NSSYFVEWIPNNVK	Unambiguous	7	3	P07437;P68371;Q13509		CID	1	0	1	1	338744795	31.93	0.00278926	0	23.588	1	2	848.921	1696.83	0.60741	110.644	12227	12227	MS2	10/140	HRT18_Billes_140329193821.raw
		High	TAVcDIPPR	Unambiguous	7	2	P07437;P68371	C4(Carbamidomethyl)	CID	1	0	1	1		31.73	0.00221572	0	26.8137	34	2	514.763	1028.52	0.0597737	35.1569	3469	3469	MS2	7/72	HRT18_Billes_140329193821.raw
		High	IREEYPDR	Unambiguous	8	2	P07437;P68371		CID	1	0	1	1	107788404	31.47	0.00392069	1	14.8214	42	2	539.27	1077.53	0.571011	19.5901	1511	1511	MS2	5/76	HRT18_Billes_140329221156.raw
		High	LTTPTYGDLNHLVSATMSGVTTcLR	Unambiguous	5	2	P07437;P68371	C23(Carbamidomethyl)	CID	1	0	1	1	2.67106e+07	30.43	0.00330592	0	0	9	4	677.84	2708.34	0.617067	117.661	13138	13138	MS2	12/262	HRT18_Billes_140329193821.raw
	High		KLAVNMVPFPR	Unambiguous	11	3	P07437;P68371;Q13509		CID	1	0	1	1	2.77921e+07	29.42	0.00308577	1	4.41014	14	3	424.582	1271.73	0.641574	89.4717	11402	11402	MS2	4/102	HRT18_Ac1010.raw
	High		FPGQLNADLRK	Unambiguous	11	3	P07437;P68371;Q13509		CID	1	0	1	1	37190575	29.33	0.00402549	1	18.9354	19	3	420.235	1258.69	0.800063	56.4621	6759	6759	MS2	9/94	HRT18_Ac1010_140330092455.raw
		High	FWEVISDEHGIDPTGTYHGDSDLQLDR	Unambiguous	1	1	P07437		CID	1	0	1	1	396063181	28.24	0.00232451	0	2.46733	1	4	776.357	3102.41	0.0600566	108.433	11930	11930	MS2	23/260	HRT18_Billes_140329193821.raw
	High		FWEVISDEHGIDPTGTYHGDSDLQLDR	Unambiguous	1	1	P07437		CID	1	0	1	1	1001489456	25.86	0.00389127	0	2.87889	1	4	776.357	3102.41	-0.333413	108.902	14000	14000	MS2	20/260	HRT18_Ac1010.raw
		High	FWEVISDEHGIDPTGTYHGDSDLQLDR	Unambiguous	1	1	P07437		CID	1	0	1	1	304161864	24.56	0.00489923	0	14.7487	3	4	776.357	3102.41	-0.805577	108.389	11706	11706	MS2	15/260	HRT18_Billes_140329221156.raw
P68371	Tubulin beta-4B chain OS=Homo sapiens GN=TUBB4B PE=1 SV=1 - [TBB4B_HUMAN]	1.39542e+09	4.90728e+08	10867.1	70.56	22	245	8630.95	72.13	21	208	445	49.799	4.89404
	A2	B2	Sequence	PSM Ambiguity	# Proteins	# Protein Groups	Protein Group Accessions	Modifications	Activation Type	ΔScore	ΔCn	Rank	Search Engine Rank	Precursor Area	IonScore	Exp Value	# Missed Cleavages	Isolation Interference [%]	Ion Inject Time [ms]	Charge	m/z [Da]	MH+ [Da]	ΔM [ppm]	RT [min]	First Scan	Last Scan	MS Order	Ions Matched	Spectrum File
	High		LTTPTYGDLNHLVSATMSGVTTcLR	Unambiguous	5	2	P07437;P68371	C23(Carbamidomethyl)	CID	1	0	1	1	7.62102e+07	123.85	1.42174e-12	0	4.53443	8	2	1354.68	2708.35	4.36796	117.587	14554	14554	MS2	14/262	HRT18_Ac1010_140330065123.raw
	High		LTTPTYGDLNHLVSATMSGVTTcLR	Unambiguous	5	2	P07437;P68371	C23(Carbamidomethyl)	CID	1	0	1	1	7.79225e+07	123.64	1.6003e-12	0	12.0052	6	2	1354.67	2708.34	1.48336	117.658	14818	14818	MS2	14/262	HRT18_Ac1010_140330092455.raw
	High		mSATFIGNSTAIQELFK	Rejected	3	1	P68371	M1(Oxidation)	CID		0	2	2	35588320	118.9	5.34624e-12	0	0	15	2	937.474	1873.94	1.72288	114.45	14392	14392	MS2	12/170	HRT18_Ac1010_140330092455.raw
		High	mSATFIGNSTAIQELFK	Rejected	3	1	P68371	M1(Oxidation)	CID		0	2	2	2.17986e+07	118.58	5.89371e-12	0	11.5154	21	2	937.474	1873.94	1.9183	114.414	13099	13099	MS2	12/170	HRT18_Billes.raw
		High	GHYTEGAELVDSVLDVVR	Unambiguous	5	3	P07437;P68371;Q13509		CID	1	0	1	1	1.4206e+08	118.45	5.28691e-12	0	16.6646	10	2	979.995	1958.98	0.861062	113.968	12667	12667	MS2	14/158	HRT18_Billes_140329193821.raw
	High		mSATFIGNSTAIQELFK	Rejected	3	1	P68371	M1(Oxidation)	CID		0	2	2	4.17356e+07	118.36	6.05408e-12	0	5.62586	8	2	937.473	1873.94	1.00632	114.435	14764	14764	MS2	12/170	HRT18_Ac1010.raw
		High	mSATFIGNSTAIQELFK	Rejected	3	1	P68371	M1(Oxidation)	CID		0	2	2	20914097	118.11	6.56733e-12	0	5.1453	11	2	937.472	1873.94	0.354915	114.452	12731	12731	MS2	12/170	HRT18_Billes_140329193821.raw
	High		GHYTEGAELVDSVLDVVR	Unambiguous	5	3	P07437;P68371;Q13509		CID	1	0	1	1	418652099	116.07	8.89821e-12	0	5.92298	2	2	979.996	1958.98	1.11031	114.069	14340	14340	MS2	12/158	HRT18_Ac1010_140330092455.raw
	High		GHYTEGAELVDSVLDVVR	Unambiguous	5	3	P07437;P68371;Q13509		CID	1	0	1	1	486212073	116.06	9.66195e-12	0	9.26315	2	2	979.995	1958.98	-0.0736342	114.012	14706	14706	MS2	12/158	HRT18_Ac1010.raw
		High	LTTPTYGDLNHLVSATMSGVTTcLR	Unambiguous	5	2	P07437;P68371	C23(Carbamidomethyl)	CID	1	0	1	1	2.03675e+07	106.34	8.24572e-11	0	0	14	2	1354.68	2708.35	3.28624	117.684	13141	13141	MS2	13/262	HRT18_Billes_140329193821.raw
	High		LTTPTYGDLNHLVSATMSGVTTcLR	Unambiguous	5	2	P07437;P68371	C23(Carbamidomethyl)	CID	1	0	1	1	9.39097e+07	105.93	9.44499e-11	0	8.48145	3	2	1354.67	2708.34	1.12279	117.665	15199	15199	MS2	13/262	HRT18_Ac1010.raw
		High	GHYTEGAELVDSVLDVVR	Unambiguous	5	3	P07437;P68371;Q13509		CID	1	0	1	1	1.39761e+08	105.53	1.00763e-10	0	24.9226	8	2	979.996	1958.98	1.11031	113.95	13037	13037	MS2	13/158	HRT18_Billes.raw
		High	GHYTEGAELVDSVLDVVR	Unambiguous	5	3	P07437;P68371;Q13509		CID	1	0	1	1	1.04104e+08	104.64	1.23681e-10	0	22.9291	10	2	979.996	1958.98	1.17263	113.967	12440	12440	MS2	26/158	HRT18_Billes_140329221156.raw
		High	SGPFGQIFRPDNFVFGQSGAGNNWAK	Unambiguous	5	2	P07437;P68371		CID	1	0	1	1	457675064	101.22	1.92549e-10	0	5.37905	2	3	933.451	2798.34	-1.49471	114.025	13047	13047	MS2	30/274	HRT18_Billes.raw
		High	MSATFIGNSTAIQELFK	Selected	3	1	P68371		CID		0	2	2	1.14312e+08	100.44	3.52423e-10	0	7.4639	8	2	929.477	1857.95	2.2202	116.245	13335	13335	MS2	14/170	HRT18_Billes.raw
	High		GHYTEGAELVDSVLDVVR	Unambiguous	5	3	P07437;P68371;Q13509		CID	1	0	1	1	407917205	99.96	3.63331e-10	0	7.11469	2	2	979.996	1958.98	1.048	113.989	14076	14076	MS2	13/158	HRT18_Ac1010_140330065123.raw
	High		EAEScDcLQGFQLTHSLGGGTGSGmGTLLISK	Unambiguous	5	2	P07437;P68371	C5(Carbamidomethyl); C7(Carbamidomethyl); M25(Oxidation)	CID	1	0	1	1	80309117	97.69	2.97878e-10	0	0	5	3	1109.85	3327.54	2.8565	108.827	13620	13620	MS2	31/354	HRT18_Ac1010_140330092455.raw
	High		EAEScDcLQGFQLTHSLGGGTGSGMGTLLISK	Unambiguous	5	2	P68371;P07437	C5(Carbamidomethyl); C7(Carbamidomethyl)	CID	1	0	1	1	343009540	96.13	4.02239e-10	0	0	4	3	1104.52	3311.53	-0.692659	111.727	14392	14392	MS2	29/354	HRT18_Ac1010.raw
	High		SGPFGQIFRPDNFVFGQSGAGNNWAK	Unambiguous	5	2	P07437;P68371		CID	1	0	1	1	1386054442	95.71	7.92177e-10	0	1.43726	1	3	933.454	2798.35	1.12263	114.636	14791	14791	MS2	29/274	HRT18_Ac1010.raw
	High		IMNTFSVVPSPK	Unambiguous	4	3	P07437;P68371;Q13509		CID	1	0	1	1	4.3539e+08	94.7	2.05001e-09	0	6.21439	10	2	660.355	1319.7	-0.311527	93.6528	11607	11607	MS2	10/118	HRT18_Ac1010_140330092455.raw
	High		EAEScDcLQGFQLTHSLGGGTGSGmGTLLISK	Unambiguous	5	2	P07437;P68371	C5(Carbamidomethyl); C7(Carbamidomethyl); M25(Oxidation)	CID	1	0	1	1	66082394	92.47	9.90919e-10	0	0	5	3	1109.85	3327.54	3.18666	108.745	13358	13358	MS2	26/354	HRT18_Ac1010_140330065123.raw
	High		mSATFIGNSTAIQELFK	Rejected	3	1	P68371	M1(Oxidation)	CID		0	2	2	3.60396e+07	92.39	2.13404e-09	0	0	12	2	937.471	1873.93	-1.01305	114.425	14136	14136	MS2	13/170	HRT18_Ac1010_140330065123.raw
	High		MSATFIGNSTAIQELFK	Selected	3	1	P68371		CID		0	3	3	275856252	92.14	2.38267e-09	0	9.47261	7	2	929.475	1857.94	0.314849	116.196	15004	15004	MS2	10/170	HRT18_Ac1010.raw
		High	SGPFGQIFRPDNFVFGQSGAGNNWAK	Unambiguous	5	2	P07437;P68371		CID	1	0	1	1	494227221	89.87	3.03964e-09	0	2.95862	1	3	933.453	2798.34	0.468295	114.478	12734	12734	MS2	27/274	HRT18_Billes_140329193821.raw
		High	SGPFGQIFRPDNFVFGQSGAGNNWAK	Unambiguous	5	2	P07437;P68371		CID	1	0	1	1	3.61648e+08	89.76	3.11761e-09	0	4.77633	3	3	933.453	2798.34	0.402861	114.553	12515	12515	MS2	35/274	HRT18_Billes_140329221156.raw
		High	EAEScDcLQGFQLTHSLGGGTGSGMGTLLISK	Unambiguous	5	2	P68371;P07437	C5(Carbamidomethyl); C7(Carbamidomethyl)	CID	1	0	1	1	1.08893e+08	89.21	1.9192e-09	0	2.86988	5	3	1104.52	3311.53	-0.0291392	111.739	12373	12373	MS2	32/354	HRT18_Billes_140329193821.raw
		High	SGPFGQIFRPDNFVFGQSGAGNNWAK	Unambiguous	5	2	P07437;P68371		CID	1	0	1	1	3.61648e+08	89.12	3.24523e-09	0	6.0685	3	3	933.452	2798.34	-0.971244	114.042	12450	12450	MS2	27/274	HRT18_Billes_140329221156.raw
	High		SGPFGQIFRPDNFVFGQSGAGNNWAK	Unambiguous	5	2	P07437;P68371		CID	1	0	1	1	1296776760	89.05	3.79577e-09	0	0.971126	0	3	933.453	2798.34	0.141127	114.466	14141	14141	MS2	26/274	HRT18_Ac1010_140330065123.raw
	High		EAEScDcLQGFQLTHSLGGGTGSGMGTLLISK	Unambiguous	5	2	P68371;P07437	C5(Carbamidomethyl); C7(Carbamidomethyl)	CID	1	0	1	1	299954019	88.49	2.0529e-09	0	0	2	3	1104.52	3311.54	0.855552	111.825	14032	14032	MS2	33/354	HRT18_Ac1010_140330092455.raw
		High	ALTVPELTQQMFDAK	Unambiguous	3	2	P68371;Q13509		CID	1	0	1	1	1.11747e+08	88.3	6.43412e-09	0	15.6249	12	2	846.438	1691.87	0.568857	112.723	12278	12278	MS2	18/144	HRT18_Billes_140329221156.raw
	High		MSATFIGNSTAIQELFK	Selected	3	1	P68371		CID		0	3	3	2.52003e+08	88.08	5.91267e-09	0	5.10132	4	2	929.476	1857.94	1.23467	116.246	14633	14633	MS2	13/170	HRT18_Ac1010_140330092455.raw
	High		ALTVPELTQQMFDAK	Unambiguous	3	2	P68371;Q13509		CID	1	0	1	1	342577480	87.68	8.01859e-09	0	24.0856	7	2	846.437	1691.87	-0.224806	112.734	14158	14158	MS2	20/144	HRT18_Ac1010_140330092455.raw
	High		IMNTFSVVPSPK	Unambiguous	4	3	P07437;P68371;Q13509		CID	1	0	1	1	384636679	87.05	1.19332e-08	0	12.5728	2	2	660.355	1319.7	-0.311527	92.9625	11293	11293	MS2	10/118	HRT18_Ac1010_140330065123.raw
	High		SGPFGQIFRPDNFVFGQSGAGNNWAK	Unambiguous	5	2	P07437;P68371		CID	1	0	1	1	1300166256	86.67	6.35071e-09	0	3.19768	1	3	933.454	2798.35	1.12263	114.63	14416	14416	MS2	34/274	HRT18_Ac1010_140330092455.raw
	High		MSATFIGNSTAIQELFK	Selected	3	1	P68371		CID		0	3	3	2.59236e+08	86.51	8.04086e-09	0	30.498	10	2	929.476	1857.95	2.02309	116.712	14440	14440	MS2	13/170	HRT18_Ac1010_140330065123.raw
	High		EAEScDcLQGFQLTHSLGGGTGSGMGTLLISK	Unambiguous	5	2	P68371;P07437	C5(Carbamidomethyl); C7(Carbamidomethyl)	CID	1	0	1	1	298967007	85.86	4.4101e-09	0	0	11	3	1104.52	3311.55	4.06254	111.627	13754	13754	MS2	29/354	HRT18_Ac1010_140330065123.raw
	High		EAEScDcLQGFQLTHSLGGGTGSGMGTLLISK	Unambiguous	5	2	P68371;P07437	C5(Carbamidomethyl); C7(Carbamidomethyl)	CID	1	0	1	1	298967007	85.55	4.73641e-09	0	4.27171	4	3	1104.51	3311.53	-2.46205	112.159	13827	13827	MS2	27/354	HRT18_Ac1010_140330065123.raw
	High		IMNTFSVVPSPK	Unambiguous	4	3	P07437;P68371;Q13509		CID	1	0	1	1	4.54089e+08	85.22	1.81868e-08	0	14.44	2	2	660.355	1319.7	-0.12653	93.0777	11877	11877	MS2	10/118	HRT18_Ac1010.raw
	High		LTTPTYGDLNHLVSATMSGVTTcLR	Unambiguous	5	2	P07437;P68371	C23(Carbamidomethyl)	CID	1	0	1	1	8.13157e+08	84.93	1.17299e-08	0	2.17882	1	3	903.452	2708.34	0.644567	117.492	15176	15176	MS2	13/262	HRT18_Ac1010.raw
	High		EIVHLQAGQcGNQIGAK	Unambiguous	6	3	P07437;Q13509;P68371	C10(Carbamidomethyl)	CID	1	0	1	2	2.45211e+08	84.03	1.42332e-08	0	0	16	2	911.966	1822.93	1.45887	52.7042	6415	6415	MS2	24/150	HRT18_Ac1010.raw
	High		ALTVPELTQQMFDAK	Unambiguous	3	2	P68371;Q13509		CID	1	0	1	1	3.84384e+08	83.96	2.00895e-08	0	4.76792	2	2	846.438	1691.87	0.641008	113.198	14595	14595	MS2	20/144	HRT18_Ac1010.raw
		High	EAEScDcLQGFQLTHSLGGGTGSGMGTLLISK	Unambiguous	5	2	P68371;P07437	C5(Carbamidomethyl); C7(Carbamidomethyl)	CID	1	0	1	1	121230651	83.78	7.11949e-09	0	0	4	3	1104.52	3311.54	2.18259	111.773	12747	12747	MS2	32/354	HRT18_Billes.raw
	High		LTTPTYGDLNHLVSATMSGVTTcLR	Unambiguous	5	2	P07437;P68371	C23(Carbamidomethyl)	CID	1	0	1	1	6.68898e+08	83.75	1.53919e-08	0	4.94692	3	3	903.45	2708.34	-0.707594	117.486	14796	14796	MS2	14/262	HRT18_Ac1010_140330092455.raw
		High	MSATFIGNSTAIQELFK	Selected	3	1	P68371		CID		0	3	3	75927034	83.74	1.73294e-08	0	6.58916	21	2	929.475	1857.94	0.117743	116.146	12716	12716	MS2	12/170	HRT18_Billes_140329221156.raw
		High	MSATFIGNSTAIQELFK	Selected	3	1	P68371		CID		0	3	3	75927034	83.5	1.67506e-08	0	11.1389	16	2	929.476	1857.94	1.30038	116.639	12774	12774	MS2	12/170	HRT18_Billes_140329221156.raw
		High	EIVHLQAGQcGNQIGAK	Unambiguous	6	3	P07437;Q13509;P68371	C10(Carbamidomethyl)	CID	1	0	1	2	4.67275e+07	83.42	1.9337e-08	0	0	23	2	911.967	1822.93	1.72672	53.6616	5541	5541	MS2	22/150	HRT18_Billes_140329221156.raw
		High	IMNTFSVVPSPK	Unambiguous	4	3	P07437;P68371;Q13509		CID	1	0	1	1	146134322	83.23	2.32914e-08	0	25.5271	7	2	660.355	1319.7	0.428459	93.1307	10066	10066	MS2	10/118	HRT18_Billes_140329193821.raw
		High	IMNTFSVVPSPK	Unambiguous	4	3	P07437;P68371;Q13509		CID	1	0	1	1	131917851	83.18	2.66866e-08	0	22.5777	8	2	660.355	1319.7	0.335961	93.3601	9897	9897	MS2	10/118	HRT18_Billes_140329221156.raw
	High		IMNTFSVVPSPK	Unambiguous	4	3	P07437;P68371;Q13509		CID	1	0	1	1	4.3539e+08	83.15	3.19554e-08	0	12.0116	2	2	660.355	1319.7	0.150965	93.1355	11540	11540	MS2	10/118	HRT18_Ac1010_140330092455.raw
	High		ALTVPELTQQMFDAK	Unambiguous	3	2	P68371;Q13509		CID	1	0	1	1	340619330	81.97	2.76369e-08	0	5.35594	3	2	846.438	1691.87	0.424555	113.169	13965	13965	MS2	20/144	HRT18_Ac1010_140330065123.raw
	High		SGPFGQIFRPDNFVFGQSGAGNNWAK	Unambiguous	5	2	P07437;P68371		CID	1	0	1	1	1386054442	81.8	1.81691e-08	0	4.62011	1	3	933.452	2798.34	-0.382341	114.079	14715	14715	MS2	26/274	HRT18_Ac1010.raw
	High		MSATFIGNSTAIQELFK	Selected	3	1	P68371		CID		0	3	3	2.59236e+08	81.57	2.71684e-08	0	14.3682	8	2	929.475	1857.94	0.511954	116.125	14363	14363	MS2	12/170	HRT18_Ac1010_140330065123.raw
		High	EIVHLQAGQcGNQIGAK	Unambiguous	6	3	P07437;Q13509;P68371	C10(Carbamidomethyl)	CID	1	0	1	2	5.4996e+07	81.57	2.50786e-08	0	0	23	2	911.966	1822.93	1.45887	53.5779	5623	5623	MS2	14/150	HRT18_Billes_140329193821.raw
		High	SGPFGQIFRPDNFVFGQSGAGNNWAK	Unambiguous	5	2	P07437;P68371		CID	1	0	1	1	457675064	81.47	2.20984e-08	0	7.35683	4	3	933.454	2798.35	1.8424	114.625	13126	13126	MS2	39/274	HRT18_Billes.raw
	High		EIVHLQAGQcGNQIGAK	Unambiguous	6	3	P07437;Q13509;P68371	C10(Carbamidomethyl)	CID	1	0	1	2	2.45211e+08	81.4	2.60797e-08	0	0	19	2	911.966	1822.92	0.521373	53.8189	6565	6565	MS2	12/150	HRT18_Ac1010.raw
		High	MSATFIGNSTAIQELFK	Selected	3	1	P68371		CID		0	3	3	1.17053e+08	80.96	3.4873e-08	0	27.1037	19	2	929.473	1857.94	-1.65621	116.117	12947	12947	MS2	12/170	HRT18_Billes_140329193821.raw
	High		EIVHLQAGQcGNQIGAK	Unambiguous	6	3	P07437;Q13509;P68371	C10(Carbamidomethyl)	CID	1	0	1	2	2.50907e+08	80.93	2.90605e-08	0	0	5	2	911.966	1822.93	1.19101	53.2792	6337	6337	MS2	12/150	HRT18_Ac1010_140330092455.raw
	High		IMNTFSVVPSPK	Unambiguous	4	3	P07437;P68371;Q13509		CID	1	0	1	1	384636679	80.9	4.91762e-08	0	20.5668	10	2	660.355	1319.7	-0.311527	93.4906	11361	11361	MS2	10/118	HRT18_Ac1010_140330065123.raw
	High		ALTVPELTQQMFDAK	Unambiguous	3	2	P68371;Q13509		CID	1	0	1	1	342577480	80.89	4.07352e-08	0	5.41129	3	2	846.438	1691.87	0.785311	113.265	14231	14231	MS2	19/144	HRT18_Ac1010_140330092455.raw
		High	IMNTFSVVPSPK	Unambiguous	4	3	P07437;P68371;Q13509		CID	1	0	1	1	1.6525e+08	80.87	4.01048e-08	0	30.2422	10	2	660.355	1319.7	0.428459	93.4242	10435	10435	MS2	10/118	HRT18_Billes.raw
	High		EIVHLQAGQcGNQIGAK	Unambiguous	6	3	P07437;Q13509;P68371	C10(Carbamidomethyl)	CID	1	0	1	2	183863562	80.86	3.48649e-08	0	0	6	2	911.967	1822.93	1.86065	53.0622	6192	6192	MS2	12/150	HRT18_Ac1010_140330065123.raw
		High	EIVHLQAGQcGNQIGAK	Unambiguous	6	3	P07437;Q13509;P68371	C10(Carbamidomethyl)	CID	1	0	1	2	6.26715e+07	80.75	3.23937e-08	0	0	19	2	911.967	1822.93	2.12851	53.5591	5783	5783	MS2	22/150	HRT18_Billes.raw
		High	IMNTFSVVPSPK	Unambiguous	4	3	P07437;P68371;Q13509		CID	1	0	1	1	131917851	80.37	6.061e-08	0	30.1397	8	2	660.355	1319.7	0.243463	92.7659	9831	9831	MS2	9/118	HRT18_Billes_140329221156.raw
	High		EIVHLQAGQcGNQIGAK	Unambiguous	6	3	P07437;Q13509;P68371	C10(Carbamidomethyl)	CID	1	0	1	2	2.50907e+08	79.7	4.28608e-08	0	0	18	2	911.968	1822.93	2.73118	52.7149	6264	6264	MS2	12/150	HRT18_Ac1010_140330092455.raw
		High	ALTVPELTQQMFDAK	Unambiguous	3	2	P68371;Q13509		CID	1	0	1	1	1.49554e+08	79.57	5.29958e-08	0	19.4308	10	2	846.437	1691.87	-0.44126	112.719	12503	12503	MS2	11/144	HRT18_Billes_140329193821.raw
		High	EAEScDcLQGFQLTHSLGGGTGSGMGTLLISK	Unambiguous	5	2	P68371;P07437	C5(Carbamidomethyl); C7(Carbamidomethyl)	CID	1	0	1	1	8.76489e+07	79.55	1.77468e-08	0	2.2136	5	3	1104.52	3311.53	0.0814473	111.797	12156	12156	MS2	30/354	HRT18_Billes_140329221156.raw
	High		EIVHLQAGQcGNQIGAK	Unambiguous	6	3	P07437;Q13509;P68371	C10(Carbamidomethyl)	CID	1	0	1	2	183863562	79.35	4.18122e-08	0	0	11	2	911.966	1822.92	0.521373	53.6081	6262	6262	MS2	24/150	HRT18_Ac1010_140330065123.raw
	High		IMNTFSVVPSPK	Unambiguous	4	3	P07437;P68371;Q13509		CID	1	0	1	1	4.54089e+08	78.81	7.95711e-08	0	30.0848	2	2	660.355	1319.7	-0.12653	92.4874	11800	11800	MS2	10/118	HRT18_Ac1010.raw
	High		IMNTFSVVPSPK	Unambiguous	4	3	P07437;P68371;Q13509		CID	1	0	1	1	4.3539e+08	78.77	8.7608e-08	0	31.0785	3	2	660.355	1319.7	0.150965	92.6209	11474	11474	MS2	10/118	HRT18_Ac1010_140330092455.raw
		High	IMNTFSVVPSPK	Unambiguous	4	3	P07437;P68371;Q13509		CID	1	0	1	1	146134322	78.27	7.29787e-08	0	22.6937	7	2	660.355	1319.7	0.520958	92.5454	9999	9999	MS2	10/118	HRT18_Billes_140329193821.raw
	High		EIVHLQAGQcGNQIGAK	Unambiguous	6	3	P07437;Q13509;P68371	C10(Carbamidomethyl)	CID	1	0	1	2	2.50907e+08	77.5	6.40181e-08	0	0	16	2	911.966	1822.92	0.923157	53.8061	6406	6406	MS2	25/150	HRT18_Ac1010_140330092455.raw
	High		SGPFGQIFRPDNFVFGQSGAGNNWAK	Unambiguous	5	2	P07437;P68371		CID	1	0	1	1	1296776760	77.06	4.91972e-08	0	36.38	7	3	933.451	2798.34	-1.95275	113.929	14068	14068	MS2	28/274	HRT18_Ac1010_140330065123.raw
		High	EAEScDcLQGFQLTHSLGGGTGSGmGTLLISK	Unambiguous	5	2	P07437;P68371	C5(Carbamidomethyl); C7(Carbamidomethyl); M25(Oxidation)	CID	1	0	1	1	3.9856e+07	76.71	3.73283e-08	0	0	8	3	1109.85	3327.53	-0.775307	108.925	11778	11778	MS2	28/354	HRT18_Billes_140329221156.raw
	High		ALTVPELTQQMFDAK	Unambiguous	3	2	P68371;Q13509		CID	1	0	1	1	340619330	76.26	1.10015e-07	0	20.9028	8	2	846.437	1691.87	0.063799	112.63	13892	13892	MS2	13/144	HRT18_Ac1010_140330065123.raw
		High	IMNTFSVVPSPK	Unambiguous	4	3	P07437;P68371;Q13509		CID	1	0	1	1	1.6525e+08	76.21	1.57959e-07	0	21.9833	5	2	660.355	1319.7	0.243463	92.7525	10356	10356	MS2	10/118	HRT18_Billes.raw
	High		EIVHLQAGQcGNQIGAK	Unambiguous	6	3	P07437;Q13509;P68371	C10(Carbamidomethyl)	CID	1	0	1	2	183863562	75.72	1.01808e-07	0	0	33	2	911.968	1822.93	3.60171	52.5201	6121	6121	MS2	23/150	HRT18_Ac1010_140330065123.raw
		High	ImNTFSVVPSPK	Unambiguous	4	3	P07437;P68371;Q13509	M2(Oxidation)	CID	1	0	1	1	6.38671e+07	75.61	1.62126e-07	0	3.06663	10	2	668.353	1335.7	0.026357	78.1328	8674	8674	MS2	9/118	HRT18_Billes.raw
		High	SGPFGQIFRPDNFVFGQSGAGNNWAK	Unambiguous	5	2	P07437;P68371		CID	1	0	1	1	494227221	75.59	6.48736e-08	0	26.9954	9	3	933.449	2798.33	-3.91577	113.975	12668	12668	MS2	40/274	HRT18_Billes_140329193821.raw
		High	EIVHLQAGQcGNQIGAK	Unambiguous	6	3	P07437;Q13509;P68371	C10(Carbamidomethyl)	CID	1	0	1	2	5.4996e+07	74.91	1.16226e-07	0	6.08256	70	2	911.966	1822.93	1.19101	54.1376	5685	5685	MS2	24/150	HRT18_Billes_140329193821.raw
	High		ALTVPELTQQMFDAK	Unambiguous	3	2	P68371;Q13509		CID	1	0	1	1	3.84384e+08	73.96	1.74779e-07	0	35.2678	7	2	846.438	1691.87	0.280253	112.681	14524	14524	MS2	11/144	HRT18_Ac1010.raw
	High		EIVHLQAGQcGNQIGAK	Unambiguous	6	3	P07437;Q13509;P68371	C10(Carbamidomethyl)	CID	1	0	1	2	2.45211e+08	73.78	1.50766e-07	0	0	4	2	911.966	1822.93	1.45887	53.241	6487	6487	MS2	24/150	HRT18_Ac1010.raw
		High	INVYYNEATGGK	Unambiguous	1	1	P68371		CID	1	0	1	1	1.58135e+08	73.61	1.98158e-07	0	1.24625	4	2	664.828	1328.65	-0.292495	55.4803	6000	6000	MS2	18/112	HRT18_Billes.raw
		High	ImNTFSVVPSPK	Unambiguous	4	3	P07437;P68371;Q13509	M2(Oxidation)	CID	1	0	1	1	4.99752e+07	72.72	3.15393e-07	0	0	23	2	668.353	1335.7	0.117748	78.6465	8293	8293	MS2	9/118	HRT18_Billes_140329221156.raw
	High		ImNTFSVVPSPK	Unambiguous	4	3	P07437;P68371;Q13509	M2(Oxidation)	CID	1	0	1	1	115983683	72.24	3.19414e-07	0	0.863668	6	2	668.352	1335.7	-0.247815	77.9954	9584	9584	MS2	10/118	HRT18_Ac1010_140330092455.raw
	High		IMNTFSVVPSPK	Unambiguous	4	3	P07437;P68371;Q13509		CID	1	0	1	1	384636679	72.22	3.95862e-07	0	36.84	4	2	660.355	1319.7	0.0584663	92.4234	11227	11227	MS2	10/118	HRT18_Ac1010_140330065123.raw
		High	ImNTFSVVPSPK	Unambiguous	4	3	P07437;P68371;Q13509	M2(Oxidation)	CID	1	0	1	1	55022970	71.53	4.14813e-07	0	2.14761	13	2	668.353	1335.7	0.026357	77.976	8371	8371	MS2	10/118	HRT18_Billes_140329193821.raw
		High	EIVHLQAGQcGNQIGAK	Unambiguous	6	3	P07437;Q13509;P68371	C10(Carbamidomethyl)	CID	1	0	1	2	5.4996e+07	71.16	2.75615e-07	0	0	26	2	911.966	1822.93	1.3919	53.0343	5563	5563	MS2	24/150	HRT18_Billes_140329193821.raw
		High	EVDEQMLNVQNK	Unambiguous	4	2	P07437;P68371		CID	1	0	1	1	2.13325e+08	70.86	3.48649e-07	0	3.47615	15	2	723.849	1446.69	0.244395	61.6561	6726	6726	MS2	8/108	HRT18_Billes.raw
	High		SGPFGQIFRPDNFVFGQSGAGNNWAK	Unambiguous	5	2	P07437;P68371		CID	1	0	1	1	2.00545e+08	70.71	2.42016e-07	0	0	6	2	1399.68	2798.34	-0.0721793	114.677	14797	14797	MS2	16/274	HRT18_Ac1010.raw
		High	EVDEQmLNVQNK	Unambiguous	4	2	P07437;P68371	M6(Oxidation)	CID	1	0	1	1	58832393	70.52	2.88326e-07	0	2.72842	17	2	731.846	1462.68	0.129584	38.0643	3756	3756	MS2	8/108	HRT18_Billes_140329221156.raw
	High		EVDEQmLNVQNK	Unambiguous	4	2	P07437;P68371	M6(Oxidation)	CID	1	0	1	1		70.3	3.03308e-07	0	3.73072	8	2	731.846	1462.68	0.213041	38.046	4265	4265	MS2	8/108	HRT18_Ac1010_140330092455.raw
	High		SGPFGQIFRPDNFVFGQSGAGNNWAK	Unambiguous	5	2	P07437;P68371		CID	1	0	1	1	1300166256	70.27	2.34931e-07	0	10.1565	2	3	933.451	2798.34	-1.88732	114.076	14341	14341	MS2	26/274	HRT18_Ac1010_140330092455.raw
		High	ISEQFTAMFR	Unambiguous	6	3	P07437;P68371;Q13509		CID	1	0	1	1	2.42376e+08	70.05	4.30021e-07	0	12.9814	10	2	615.302	1229.6	-0.749507	103.842	11313	11313	MS2	8/92	HRT18_Billes_140329193821.raw
	High		EVDEQmLNVQNK	Unambiguous	4	2	P07437;P68371	M6(Oxidation)	CID	1	0	1	1	108142168	70.03	3.22763e-07	0	0	8	2	731.846	1462.68	0.213041	38.4933	4219	4219	MS2	8/108	HRT18_Ac1010_140330065123.raw
	High		ISEQFTAMFR	Unambiguous	6	3	P07437;P68371;Q13509		CID	1	0	1	1	578341128	69.97	4.48085e-07	0	10.2343	9	2	615.303	1229.6	0.342536	103.933	12940	12940	MS2	8/92	HRT18_Ac1010_140330092455.raw
	High		ISEQFTAMFR	Unambiguous	6	3	P07437;P68371;Q13509		CID	1	0	1	1	677839392	69.96	4.39025e-07	0	8.56057	3	2	615.303	1229.6	-0.3524	103.879	13299	13299	MS2	8/92	HRT18_Ac1010.raw
		High	ISEQFTAMFR	Unambiguous	6	3	P07437;P68371;Q13509		CID	1	0	1	1	254193721	69.96	4.5921e-07	0	3.92934	8	2	615.303	1229.6	0.739642	103.94	11691	11691	MS2	8/92	HRT18_Billes.raw
	High		ISEQFTAmFR	Unambiguous	6	3	P07437;P68371;Q13509	M8(Oxidation)	CID	1	0	1	1	151202978	69.93	3.30281e-07	0	6.64505	4	2	623.3	1245.59	-0.479558	80.1636	10161	10161	MS2	8/92	HRT18_Ac1010.raw
	High		ISEQFTAmFR	Unambiguous	6	3	P07437;P68371;Q13509	M8(Oxidation)	CID	1	0	1	1	1.17809e+08	69.93	3.252e-07	0	5.10101	4	2	623.3	1245.59	-0.381556	80.2676	9879	9879	MS2	8/92	HRT18_Ac1010_140330092455.raw
		High	TAVcDIPPR	Unambiguous	7	2	P07437;P68371	C4(Carbamidomethyl)	CID	1	0	1	1		69.93	3.45525e-07	0	22.307	17	2	514.763	1028.52	-0.65234	38.7706	3834	3834	MS2	7/72	HRT18_Billes_140329221156.raw
		High	ISEQFTAmFR	Unambiguous	6	3	P07437;P68371;Q13509	M8(Oxidation)	CID	1	0	1	1	7.09804e+07	69.92	3.31042e-07	0	5.29372	6	2	623.3	1245.59	-0.675562	80.1404	8614	8614	MS2	8/92	HRT18_Billes_140329193821.raw
		High	EVDEQmLNVQNK	Unambiguous	4	2	P07437;P68371	M6(Oxidation)	CID	1	0	1	1		69.92	3.31042e-07	0	0	12	2	731.846	1462.68	0.379953	38.7603	3975	3975	MS2	8/108	HRT18_Billes.raw
	High		ISEQFTAmFR	Unambiguous	6	3	P07437;P68371;Q13509	M8(Oxidation)	CID	1	0	1	1	1.02155e+08	69.91	3.42015e-07	0	6.02299	5	2	623.3	1245.59	-0.283554	80.0099	9654	9654	MS2	8/92	HRT18_Ac1010_140330065123.raw
		High	ISEQFTAmFR	Unambiguous	6	3	P07437;P68371;Q13509	M8(Oxidation)	CID	1	0	1	1	8.11861e+07	69.91	3.42015e-07	0	6.00206	8	2	623.3	1245.59	0.108453	80.4125	8937	8937	MS2	8/92	HRT18_Billes.raw
	High		ISEQFTAMFR	Unambiguous	6	3	P07437;P68371;Q13509		CID	1	0	1	1	537995390	69.88	4.47187e-07	0	8.25662	3	2	615.303	1229.6	-0.3524	103.915	12690	12690	MS2	8/92	HRT18_Ac1010_140330065123.raw
		High	ISEQFTAmFR	Unambiguous	6	3	P07437;P68371;Q13509	M8(Oxidation)	CID	1	0	1	1	6.20508e+07	69.86	3.30484e-07	0	6.07469	8	2	623.3	1245.59	-0.381556	80.414	8489	8489	MS2	8/92	HRT18_Billes_140329221156.raw
		High	ISEQFTAMFR	Unambiguous	6	3	P07437;P68371;Q13509		CID	1	0	1	1	216535785	69.85	4.50287e-07	0	3.57795	10	2	615.303	1229.6	-0.3524	103.961	11116	11116	MS2	8/92	HRT18_Billes_140329221156.raw
		High	TAVcDIPPR	Unambiguous	7	2	P07437;P68371	C4(Carbamidomethyl)	CID	1	0	1	1		69.81	3.55205e-07	0	15.5203	13	2	514.763	1028.52	-1.0084	38.8635	3986	3986	MS2	7/72	HRT18_Billes.raw
	High		FWEVISDEHGIDPTGTYHGDSDLQLER	Unambiguous	2	1	P68371		CID	1	0	1	1	408786181	69.76	1.84943e-07	0	0	4	3	1039.48	3116.43	2.30835	108.761	13981	13981	MS2	13/260	HRT18_Ac1010.raw
	High		AVLVDLEPGTMDSVR	Unambiguous	3	1	P68371		CID	1	0	1	1	3.04398e+08	69.7	5.25044e-07	0	20.2713	3	2	801.414	1601.82	0.412793	105.936	12969	12969	MS2	22/128	HRT18_Ac1010_140330065123.raw
		High	TAVcDIPPR	Unambiguous	7	2	P07437;P68371	C4(Carbamidomethyl)	CID	1	0	1	1	1.47418e+07	69.69	3.86636e-07	0	35.9015	95	2	514.764	1028.52	0.890571	44.0192	4509	4509	MS2	7/72	HRT18_Billes_140329193821.raw
	High		ImNTFSVVPSPK	Unambiguous	4	3	P07437;P68371;Q13509	M2(Oxidation)	CID	1	0	1	1	100352519	69.6	6.46922e-07	0	1.94555	11	2	668.352	1335.7	-0.156424	78.1213	9413	9413	MS2	10/118	HRT18_Ac1010_140330065123.raw
	High		EIVHLQAGQcGNQIGAK	Unambiguous	6	3	P07437;Q13509;P68371	C10(Carbamidomethyl)	CID	1	0	1	2	1.01679e+09	69.59	3.95642e-07	0	1.61242	1	3	608.313	1822.93	1.21712	52.9612	6178	6178	MS2	10/150	HRT18_Ac1010_140330065123.raw
	High		ISEQFTAmFR	Unambiguous	6	3	P07437;P68371;Q13509	M8(Oxidation)	CID	1	0	1	1	151202978	69.51	3.63817e-07	0	26.2181	15	2	623.3	1245.59	-0.57756	79.5868	10085	10085	MS2	8/92	HRT18_Ac1010.raw
		High	ISEQFTAmFR	Unambiguous	6	3	P07437;P68371;Q13509	M8(Oxidation)	CID	1	0	1	1	8.11861e+07	69.51	3.86206e-07	0	27.469	24	2	623.3	1245.59	0.0104508	79.8615	8874	8874	MS2	8/92	HRT18_Billes.raw
	High		ISEQFTAMFR	Unambiguous	6	3	P07437;P68371;Q13509		CID	1	0	1	1	578341128	69.33	5.65903e-07	0	29.0653	1	2	615.303	1229.6	-0.153847	104.44	13011	13011	MS2	8/92	HRT18_Ac1010_140330092455.raw
	High		FWEVISDEHGIDPTGTYHGDSDLQLER	Unambiguous	2	1	P68371		CID	1	0	1	1	353851641	69.31	1.69968e-07	0	1.67278	1	3	1039.48	3116.43	1.13325	108.316	13548	13548	MS2	26/260	HRT18_Ac1010_140330092455.raw
		High	ImNTFSVVPSPK	Unambiguous	4	3	P07437;P68371;Q13509	M2(Oxidation)	CID	1	0	1	1	55022970	69.09	6.59711e-07	0	6.20667	39	2	668.352	1335.7	-0.247815	78.6003	8441	8441	MS2	10/118	HRT18_Billes_140329193821.raw
		High	TAVcDIPPR	Unambiguous	7	2	P07437;P68371	C4(Carbamidomethyl)	CID	1	0	1	1	1.18284e+07	69.05	4.48025e-07	0	51.5625	66	2	514.764	1028.52	1.00926	44.1522	4632	4632	MS2	7/72	HRT18_Billes.raw
	High		ISEQFTAMFR	Unambiguous	6	3	P07437;P68371;Q13509		CID	1	0	1	1	677839392	68.84	5.94308e-07	0	33.8773	2	2	615.303	1229.6	0.739642	104.426	13376	13376	MS2	8/92	HRT18_Ac1010.raw
	High		ImNTFSVVPSPK	Unambiguous	4	3	P07437;P68371;Q13509	M2(Oxidation)	CID	1	0	1	1	100352519	68.79	7.39926e-07	0	25.2271	30	2	668.353	1335.7	0.39192	77.0978	9286	9286	MS2	10/118	HRT18_Ac1010_140330065123.raw
		High	ISEQFTAMFR	Unambiguous	6	3	P07437;P68371;Q13509		CID	1	0	1	1	2.42376e+08	68.34	6.37513e-07	0	28.5204	4	2	615.303	1229.6	-0.451677	104.375	11385	11385	MS2	8/92	HRT18_Billes_140329193821.raw
	High		EIVHLQAGQcGNQIGAK	Unambiguous	6	3	P07437;Q13509;P68371	C10(Carbamidomethyl)	CID	1	0	1	2	1.01679e+09	68.27	5.3617e-07	0	8.19628	2	3	608.313	1822.92	0.112213	53.5722	6256	6256	MS2	12/150	HRT18_Ac1010_140330065123.raw
	High		FPGQLNADLR	Unambiguous	11	3	P07437;P68371;Q13509		CID	1	0	1	1	555039808	68.01	8.06437e-07	0	3.91375	1	2	565.801	1130.59	-0.393659	77.6948	9831	9831	MS2	9/84	HRT18_Ac1010.raw
	High		EVDEQmLNVQNK	Unambiguous	4	2	P07437;P68371	M6(Oxidation)	CID	1	0	1	1	151208622	68.01	4.82281e-07	0	2.72425	7	2	731.846	1462.68	-0.204241	37.8451	4322	4322	MS2	13/108	HRT18_Ac1010.raw
	High		ImNTFSVVPSPK	Unambiguous	4	3	P07437;P68371;Q13509	M2(Oxidation)	CID	1	0	1	1	100352519	67.84	9.70179e-07	0	1.10699	8	2	668.352	1335.7	-0.0650337	77.5842	9346	9346	MS2	10/118	HRT18_Ac1010_140330065123.raw
	High		INVYYNEATGGK	Unambiguous	1	1	P68371		CID	1	0	1	1	397162637	67.83	7.16951e-07	0	0.358441	3	2	664.827	1328.65	-0.568122	55.4491	6623	6623	MS2	9/112	HRT18_Ac1010_140330092455.raw
	High		INVYYNEATGGK	Unambiguous	1	1	P68371		CID	1	0	1	1	391813236	67.63	7.50739e-07	0	0.691245	3	2	664.827	1328.65	-0.568122	55.292	6486	6486	MS2	9/112	HRT18_Ac1010_140330065123.raw
		High	ImNTFSVVPSPK	Unambiguous	4	3	P07437;P68371;Q13509	M2(Oxidation)	CID	1	0	1	1	4.99752e+07	67.47	1.05646e-06	0	1.87293	15	2	668.353	1335.7	0.209138	78.1098	8236	8236	MS2	10/118	HRT18_Billes_140329221156.raw
	High		ImNTFSVVPSPK	Unambiguous	4	3	P07437;P68371;Q13509	M2(Oxidation)	CID	1	0	1	1	115983683	67.08	1.15572e-06	0	14.6832	24	2	668.353	1335.7	0.117748	77.4966	9520	9520	MS2	10/118	HRT18_Ac1010_140330092455.raw
		High	AVLVDLEPGTmDSVR	Unambiguous	3	1	P68371	M11(Oxidation)	CID	1	0	1	1	5.32865e+07	66.95	8.2753e-07	0	11.0209	22	2	809.411	1617.82	-0.0699427	94.6651	10053	10053	MS2	23/128	HRT18_Billes_140329221156.raw
		High	EVDEQmLNVQNK	Unambiguous	4	2	P07437;P68371	M6(Oxidation)	CID	1	0	1	1	52503670	66.82	6.75901e-07	0	0	13	2	731.846	1462.68	0.0461279	38.6027	3875	3875	MS2	8/108	HRT18_Billes_140329193821.raw
		High	FPGQLNADLR	Unambiguous	11	3	P07437;P68371;Q13509		CID	1	0	1	1	296975408	66.75	1.07788e-06	0	1.08999	3	2	565.801	1130.6	-0.177719	77.8347	8204	8204	MS2	9/84	HRT18_Billes_140329221156.raw
		High	ImNTFSVVPSPK	Unambiguous	4	3	P07437;P68371;Q13509	M2(Oxidation)	CID	1	0	1	1	4.99752e+07	66.61	1.22233e-06	0	31.014	87	2	668.353	1335.7	0.39192	77.6631	8188	8188	MS2	10/118	HRT18_Billes_140329221156.raw
		High	EVDEQMLNVQNK	Unambiguous	4	2	P07437;P68371		CID	1	0	1	1	1.86451e+08	66.46	9.26369e-07	0	0	96	2	723.848	1446.69	-0.430637	60.7028	6410	6410	MS2	8/108	HRT18_Billes_140329193821.raw
	High		FWEVISDEHGIDPTGTYHGDSDLQLER	Unambiguous	2	1	P68371		CID	1	0	1	1	3.48852e+08	66.44	3.06432e-07	0	3.41664	2	3	1039.48	3116.42	0.0756642	108.218	13284	13284	MS2	13/260	HRT18_Ac1010_140330065123.raw
	High		ImNTFSVVPSPK	Unambiguous	4	3	P07437;P68371;Q13509	M2(Oxidation)	CID	1	0	1	1	1.43764e+08	66.33	1.37357e-06	0	0	9	2	668.352	1335.7	-0.0650337	78.2777	9910	9910	MS2	10/118	HRT18_Ac1010.raw
		High	EIVHLQAGQcGNQIGAK	Unambiguous	6	3	P07437;Q13509;P68371	C10(Carbamidomethyl)	CID	1	0	1	2	281680623	66.28	8.47818e-07	0	0.365896	2	3	608.313	1822.93	1.41801	53.4886	5521	5521	MS2	10/150	HRT18_Billes_140329221156.raw
		High	EIVHLQAGQcGNQIGAK	Unambiguous	6	3	P07437;Q13509;P68371	C10(Carbamidomethyl)	CID	1	0	1	2	6.26715e+07	66.11	1.01636e-06	0	0	23	2	911.967	1822.93	1.92761	52.9864	5717	5717	MS2	12/150	HRT18_Billes.raw
	High		EVDEQMLNVQNK	Unambiguous	4	2	P07437;P68371		CID	1	0	1	1	4.2228e+08	65.82	1.07346e-06	0	3.33874	1	2	723.848	1446.69	-0.346258	60.8302	7201	7201	MS2	9/108	HRT18_Ac1010_140330065123.raw
		High	LTTPTYGDLNHLVSATMSGVTTcLR	Unambiguous	5	2	P07437;P68371	C23(Carbamidomethyl)	CID	1	0	1	1	2.83571e+08	65.79	9.62261e-07	0	14.0884	7	3	903.451	2708.34	0.509351	117.41	13478	13478	MS2	13/262	HRT18_Billes.raw
	High		SGPFGQIFRPDNFVFGQSGAGNNWAK	Unambiguous	5	2	P07437;P68371		CID	1	0	1	1	2.00545e+08	65.6	8.4004e-07	0	0	7	2	1399.68	2798.34	0.189555	114.1	14718	14718	MS2	14/274	HRT18_Ac1010.raw
	High		INVYYNEATGGK	Unambiguous	1	1	P68371		CID	1	0	1	1	515483644	65.59	1.20085e-06	0	0.32585	2	2	664.827	1328.65	-0.568122	55.4029	6784	6784	MS2	9/112	HRT18_Ac1010.raw
	High		AVLVDLEPGTmDSVR	Unambiguous	3	1	P68371	M11(Oxidation)	CID	1	0	1	1	9.25365e+07	65.55	1.14231e-06	0	15.0118	11	2	809.412	1617.82	0.533687	94.0228	11430	11430	MS2	23/128	HRT18_Ac1010_140330065123.raw
	High		ImNTFSVVPSPK	Unambiguous	4	3	P07437;P68371;Q13509	M2(Oxidation)	CID	1	0	1	1	1.43764e+08	65.52	1.65521e-06	0	0.777934	5	2	668.352	1335.7	-0.0650337	77.7002	9832	9832	MS2	10/118	HRT18_Ac1010.raw
	High		FPGQLNADLR	Unambiguous	11	3	P07437;P68371;Q13509		CID	1	0	1	1	8.57398e+08	65.26	1.51904e-06	0	1.36651	2	2	565.801	1130.6	-0.177719	77.5023	9335	9335	MS2	9/84	HRT18_Ac1010_140330065123.raw
	High		LTTPTYGDLNHLVSATmSGVTTcLR	Unambiguous	5	2	P07437;P68371	M17(Oxidation); C23(Carbamidomethyl)	CID	1	0	1	1	1.38733e+08	65.08	8.22708e-07	0	14.1641	4	3	908.783	2724.34	0.804613	111.28	14331	14331	MS2	21/262	HRT18_Ac1010.raw
	High		ImNTFSVVPSPK	Unambiguous	4	3	P07437;P68371;Q13509	M2(Oxidation)	CID	1	0	1	1	1.43764e+08	65.05	1.28169e-06	0	16.2057	22	2	668.353	1335.7	1.12304	77.17	9762	9762	MS2	10/118	HRT18_Ac1010.raw
		High	EIVHLQAGQcGNQIGAK	Unambiguous	6	3	P07437;Q13509;P68371	C10(Carbamidomethyl)	CID	1	0	1	2	4.67275e+07	64.91	1.16226e-06	0	0	32	2	911.969	1822.93	4.20438	53.112	5482	5482	MS2	12/150	HRT18_Billes_140329221156.raw
		High	FWEVISDEHGIDPTGTYHGDSDLQLER	Unambiguous	2	1	P68371		CID	1	0	1	1	150817632	64.63	4.47655e-07	0	3.06244	4	3	1039.48	3116.42	-1.45197	108.208	11900	11900	MS2	25/260	HRT18_Billes_140329193821.raw
	High		EVDEQmLNVQNK	Unambiguous	4	2	P07437;P68371	M6(Oxidation)	CID	1	0	1	1	108142168	64.53	1.14521e-06	0	2.87632	10	2	731.846	1462.68	0.296497	37.9175	4142	4142	MS2	8/108	HRT18_Ac1010_140330065123.raw
		High	INVYYNEATGGK	Unambiguous	1	1	P68371		CID	1	0	1	1	1.324e+08	64.45	1.63309e-06	0	0.313888	4	2	664.827	1328.65	-0.384371	55.522	5830	5830	MS2	9/112	HRT18_Billes_140329193821.raw
	High		INVYYNEATGGK	Unambiguous	1	1	P68371		CID	1	0	1	1	391813236	64.4	1.52493e-06	0	0.337588	2	2	664.827	1328.65	-0.843749	54.7149	6409	6409	MS2	9/112	HRT18_Ac1010_140330065123.raw
		High	ImNTFSVVPSPK	Unambiguous	4	3	P07437;P68371;Q13509	M2(Oxidation)	CID	1	0	1	1	6.38671e+07	64.24	2.22255e-06	0	24.9245	53	2	668.353	1335.7	0.300529	77.5504	8608	8608	MS2	10/118	HRT18_Billes.raw
	High		EVDEQmLNVQNK	Unambiguous	4	2	P07437;P68371	M6(Oxidation)	CID	1	0	1	1	151208622	64.19	1.23846e-06	0	0.840529	5	2	731.846	1462.68	0.296497	38.3644	4396	4396	MS2	8/108	HRT18_Ac1010.raw
	High		TAVcDIPPR	Unambiguous	7	2	P07437;P68371	C4(Carbamidomethyl)	CID	1	0	1	1		64.16	1.3046e-06	0	12.8268	5	2	514.763	1028.52	-0.533654	38.852	4374	4374	MS2	7/72	HRT18_Ac1010_140330092455.raw
		High	EVDEQmLNVQNK	Unambiguous	4	2	P07437;P68371	M6(Oxidation)	CID	1	0	1	1	52503670	64.11	1.26149e-06	0	2.54658	14	2	731.846	1462.68	0.296497	38.019	3808	3808	MS2	8/108	HRT18_Billes_140329193821.raw
	High		TAVcDIPPR	Unambiguous	7	2	P07437;P68371	C4(Carbamidomethyl)	CID	1	0	1	1		64.09	1.3258e-06	0	11.3571	5	2	514.763	1028.52	-0.414968	38.7304	4252	4252	MS2	7/72	HRT18_Ac1010_140330065123.raw
	High		TAVcDIPPR	Unambiguous	7	2	P07437;P68371	C4(Carbamidomethyl)	CID	1	0	1	1		64.07	1.33192e-06	0	8.63547	3	2	514.763	1028.52	-0.533654	38.6766	4442	4442	MS2	7/72	HRT18_Ac1010.raw
		High	INVYYNEATGGK	Unambiguous	1	1	P68371		CID	1	0	1	1	1.24531e+08	63.98	1.81975e-06	0	0.295251	4	2	664.828	1328.65	-0.292495	55.537	5739	5739	MS2	9/112	HRT18_Billes_140329221156.raw
	High		FPGQLNADLR	Unambiguous	11	3	P07437;P68371;Q13509		CID	1	0	1	1	7.58039e+08	63.97	2.04442e-06	0	1.43879	1	2	565.801	1130.6	-0.285689	77.8189	9560	9560	MS2	9/84	HRT18_Ac1010_140330092455.raw
		High	EIVHLQAGQcGNQIGAK	Unambiguous	6	3	P07437;Q13509;P68371	C10(Carbamidomethyl)	CID	1	0	1	2	3.60321e+08	63.83	1.4904e-06	0	1.07792	2	3	608.313	1822.93	1.41801	53.3107	5754	5754	MS2	11/150	HRT18_Billes.raw
	High		EIVHLQAGQcGNQIGAK	Unambiguous	6	3	P07437;Q13509;P68371	C10(Carbamidomethyl)	CID	1	0	1	2	1303176926	63.57	1.58235e-06	0	1.11154	0	3	608.313	1822.93	1.31756	53.1509	6476	6476	MS2	9/150	HRT18_Ac1010.raw
	High		LTTPTYGDLNHLVSATmSGVTTcLR	Unambiguous	5	2	P07437;P68371	M17(Oxidation); C23(Carbamidomethyl)	CID	1	0	1	1	1.18904e+08	63.45	1.17483e-06	0	10.3266	4	3	908.783	2724.33	0.199714	111.438	13980	13980	MS2	16/262	HRT18_Ac1010_140330092455.raw
	High		ImNTFSVVPSPK	Unambiguous	4	3	P07437;P68371;Q13509	M2(Oxidation)	CID	1	0	1	1	115983683	63.34	2.73434e-06	0	0	12	2	668.352	1335.7	-0.156424	78.5035	9649	9649	MS2	10/118	HRT18_Ac1010_140330092455.raw
	High		EVDEQMLNVQNK	Unambiguous	4	2	P07437;P68371		CID	1	0	1	1	4.2228e+08	63.33	1.97419e-06	0	7.44317	7	2	723.848	1446.69	-0.00874173	61.3444	7267	7267	MS2	7/108	HRT18_Ac1010_140330065123.raw
		High	EVDEQMLNVQNK	Unambiguous	4	2	P07437;P68371		CID	1	0	1	1	2.13325e+08	63.29	1.92213e-06	0	2.60465	3	2	723.848	1446.69	-0.0931208	61.0935	6660	6660	MS2	7/108	HRT18_Billes.raw
	High		FPGQLNADLR	Unambiguous	11	3	P07437;P68371;Q13509		CID	1	0	1	1	555039808	63.09	2.60181e-06	0	4.56229	1	2	565.801	1130.59	-0.825539	77.1165	9754	9754	MS2	9/84	HRT18_Ac1010.raw
		High	FPGQLNADLR	Unambiguous	11	3	P07437;P68371;Q13509		CID	1	0	1	1	2.18292e+08	63.09	2.50363e-06	0	4.13256	3	2	565.801	1130.6	-0.0697487	78.1273	8673	8673	MS2	9/84	HRT18_Billes.raw
	High		FPGQLNADLR	Unambiguous	11	3	P07437;P68371;Q13509		CID	1	0	1	1	8.57398e+08	63.06	2.52098e-06	0	7.31144	1	2	565.801	1130.6	-0.0697487	76.9663	9269	9269	MS2	9/84	HRT18_Ac1010_140330065123.raw
		High	FPGQLNADLR	Unambiguous	11	3	P07437;P68371;Q13509		CID	1	0	1	1	2.18292e+08	63.03	2.53846e-06	0	3.21728	2	2	565.801	1130.6	-0.177719	77.5449	8607	8607	MS2	9/84	HRT18_Billes.raw
		High	FPGQLNADLR	Unambiguous	11	3	P07437;P68371;Q13509		CID	1	0	1	1	3.39791e+08	62.98	2.56785e-06	0	6.56265	5	2	565.801	1130.6	-0.285689	78.0884	8382	8382	MS2	9/84	HRT18_Billes_140329193821.raw
		High	EVDEQmLNVQNK	Unambiguous	4	2	P07437;P68371	M6(Oxidation)	CID	1	0	1	1		62.92	1.65914e-06	0	0	14	2	731.846	1462.68	0.129584	38.1937	3908	3908	MS2	7/108	HRT18_Billes.raw
	High		FPGQLNADLR	Unambiguous	11	3	P07437;P68371;Q13509		CID	1	0	1	1	555039808	62.78	2.55706e-06	0	19.6568	2	2	565.801	1130.6	0.254161	76.0028	9600	9600	MS2	9/84	HRT18_Ac1010.raw
		High	EIVHLQAGQcGNQIGAK	Unambiguous	6	3	P07437;Q13509;P68371	C10(Carbamidomethyl)	CID	1	0	1	2	3.60321e+08	62.42	2.06207e-06	0	12.8428	3	3	608.313	1822.92	0.212659	53.8369	5814	5814	MS2	12/150	HRT18_Billes.raw
	High		INVYYNEATGGK	Unambiguous	1	1	P68371		CID	1	0	1	1	397162637	62.13	2.57187e-06	0	0	2	2	664.827	1328.65	-0.659998	54.8838	6546	6546	MS2	9/112	HRT18_Ac1010_140330092455.raw
		High	SGPFGQIFRPDNFVFGQSGAGNNWAK	Unambiguous	5	2	P07437;P68371		CID	1	0	1	1	2.80917e+07	62.04	1.96929e-06	0	0	13	2	1399.68	2798.35	2.02169	114.216	12472	12472	MS2	26/274	HRT18_Billes_140329221156.raw
		High	EVDEQMLNVQNK	Unambiguous	4	2	P07437;P68371		CID	1	0	1	1	2.13325e+08	61.98	2.59887e-06	0	0	77	2	723.848	1446.69	-0.1775	60.6132	6601	6601	MS2	8/108	HRT18_Billes.raw
	High		EVDEQmLNVQNK	Unambiguous	4	2	P07437;P68371	M6(Oxidation)	CID	1	0	1	1		61.89	1.97378e-06	0	0.831373	6	2	731.846	1462.68	-0.120785	38.6189	4342	4342	MS2	8/108	HRT18_Ac1010_140330092455.raw
		High	AVLVDLEPGTmDSVR	Unambiguous	3	1	P68371	M11(Oxidation)	CID	1	0	1	1	6.82089e+07	61.68	3.1583e-06	0	16.4104	20	2	809.411	1617.81	-0.22085	94.0014	10504	10504	MS2	12/128	HRT18_Billes.raw
		High	GHYTEGAELVDSVLDVVR	Unambiguous	5	3	P07437;P68371;Q13509		CID	1	0	1	1	5.68958e+08	61.5	2.6194e-06	0	2.43008	4	3	653.666	1958.98	0.729572	113.875	13027	13027	MS2	9/158	HRT18_Billes.raw
		High	ImNTFSVVPSPK	Unambiguous	4	3	P07437;P68371;Q13509	M2(Oxidation)	CID	1	0	1	1	55022970	61.2	3.11017e-06	0	27.5433	71	2	668.353	1335.7	0.940263	77.403	8309	8309	MS2	9/118	HRT18_Billes_140329193821.raw
	High		NSSYFVEWIPNNVK	Unambiguous	7	3	P07437;P68371;Q13509		CID	1	0	1	1	993696907	61.11	3.36891e-06	0	11.9255	1	2	848.921	1696.83	0.89517	110.653	14244	14244	MS2	11/140	HRT18_Ac1010.raw
	High		SGPFGQIFRPDNFVFGQSGAGNNWAK	Unambiguous	5	2	P07437;P68371		CID	1	0	1	1	1.83982e+08	61.04	2.40049e-06	0	0	6	2	1399.68	2798.34	0.276799	114.071	14087	14087	MS2	18/274	HRT18_Ac1010_140330065123.raw
	High		FPGQLNADLR	Unambiguous	11	3	P07437;P68371;Q13509		CID	1	0	1	1	7.58039e+08	60.91	4.1359e-06	0	5.68307	1	2	565.801	1130.6	-0.177719	77.2982	9494	9494	MS2	9/84	HRT18_Ac1010_140330092455.raw
		High	FPGQLNADLR	Unambiguous	11	3	P07437;P68371;Q13509		CID	1	0	1	1	3.39791e+08	60.89	4.15499e-06	0	1.48753	3	2	565.801	1130.6	-0.285689	77.478	8316	8316	MS2	9/84	HRT18_Billes_140329193821.raw
	High		AVLVDLEPGTmDSVR	Unambiguous	3	1	P68371	M11(Oxidation)	CID	1	0	1	1	1.00483e+08	60.11	4.7287e-06	0	18.1623	15	2	809.412	1617.82	0.986409	94.0898	11665	11665	MS2	12/128	HRT18_Ac1010_140330092455.raw
		High	EVDEQmLNVQNK	Unambiguous	4	2	P07437;P68371	M6(Oxidation)	CID	1	0	1	1	58832393	59.96	3.28007e-06	0	0	14	2	731.846	1462.68	0.0461279	38.653	3821	3821	MS2	8/108	HRT18_Billes_140329221156.raw
		High	AVLVDLEPGTMDSVR	Unambiguous	3	1	P68371		CID	1	0	1	1	1.37856e+08	59.89	5.02569e-06	0	15.6332	4	2	801.414	1601.82	-0.120657	105.954	11964	11964	MS2	20/128	HRT18_Billes.raw
	High		INVYYNEATGGK	Unambiguous	1	1	P68371		CID	1	0	1	1	515483644	59.77	4.42842e-06	0	0.329251	1	2	664.827	1328.65	-0.659998	54.8573	6707	6707	MS2	9/112	HRT18_Ac1010.raw
		High	SGPFGQIFRPDNFVFGQSGAGNNWAK	Unambiguous	5	2	P07437;P68371		CID	1	0	1	1	4.61428e+07	59.72	2.87981e-06	0	0	13	2	1399.67	2798.34	-2.07881	114.188	12696	12696	MS2	21/274	HRT18_Billes_140329193821.raw
	High		EVDEQMLNVQNK	Unambiguous	4	2	P07437;P68371		CID	1	0	1	1	6.6907e+08	59.63	4.62795e-06	0	5.03579	21	2	723.848	1446.69	0.0756373	60.4314	7479	7479	MS2	8/108	HRT18_Ac1010.raw
		High	INVYYNEATGGK	Unambiguous	1	1	P68371		CID	1	0	1	1	1.24531e+08	59.57	4.63713e-06	0	0	23	2	664.827	1328.65	-0.751874	55.0157	5686	5686	MS2	18/112	HRT18_Billes_140329221156.raw
		High	FWEVISDEHGIDPTGTYHGDSDLQLER	Unambiguous	2	1	P68371		CID	1	0	1	1	1.13698e+08	59.5	1.45862e-06	0	3.50579	9	3	1039.48	3116.42	-0.864417	108.282	11692	11692	MS2	26/260	HRT18_Billes_140329221156.raw
		High	EVDEQMLNVQNK	Unambiguous	4	2	P07437;P68371		CID	1	0	1	1	1.86451e+08	59.26	5.03952e-06	0	2.58195	3	2	723.848	1446.69	0.160016	61.2221	6468	6468	MS2	7/108	HRT18_Billes_140329193821.raw
		High	EVDEQMLNVQNK	Unambiguous	4	2	P07437;P68371		CID	1	0	1	1	1.76462e+08	59.18	5.13321e-06	0	2.40335	3	2	723.848	1446.69	-0.00874173	61.2798	6366	6366	MS2	7/108	HRT18_Billes_140329221156.raw
	High		EVDEQMLNVQNK	Unambiguous	4	2	P07437;P68371		CID	1	0	1	1	6.6907e+08	59.09	5.05573e-06	0	3.31881	1	2	723.848	1446.69	-0.430637	60.9753	7554	7554	MS2	7/108	HRT18_Ac1010.raw
	High		AVLVDLEPGTMDSVR	Unambiguous	3	1	P68371		CID	1	0	1	1	335675290	58.94	6.25455e-06	0	9.93605	2	2	801.414	1601.82	0.489	106.019	13230	13230	MS2	12/128	HRT18_Ac1010_140330092455.raw
		High	SGPFGQIFRPDNFVFGQSGAGNNWAK	Unambiguous	5	2	P07437;P68371		CID	1	0	1	1	44986742	58.92	3.78288e-06	0	0	15	2	1399.68	2798.34	0.451289	114.158	13065	13065	MS2	24/274	HRT18_Billes.raw
	High		EVDEQMLNVQNK	Unambiguous	4	2	P07437;P68371		CID	1	0	1	1	5.20948e+08	58.67	5.56909e-06	0	3.79458	1	2	723.848	1446.69	-0.430637	61.2121	7382	7382	MS2	7/108	HRT18_Ac1010_140330092455.raw
		High	FWEVISDEHGIDPTGTYHGDSDLQLER	Unambiguous	2	1	P68371		CID	1	0	1	1	1.47933e+08	58.34	2.05177e-06	0	7.18261	4	3	1039.48	3116.42	-2.03952	108.239	12273	12273	MS2	27/260	HRT18_Billes.raw
	High		LTTPTYGDLNHLVSATmSGVTTcLR	Unambiguous	5	2	P07437;P68371	M17(Oxidation); C23(Carbamidomethyl)	CID	1	0	1	1		58.32	3.82801e-06	0	10.6552	4	3	908.783	2724.33	-0.00191962	111.366	13719	13719	MS2	27/262	HRT18_Ac1010_140330065123.raw
	High		FWEVISDEHGIDPTGTYHGDSDLQLER	Unambiguous	2	1	P68371		CID	1	0	1	1	408786181	58.18	2.28082e-06	0	1.8965	2	3	1039.48	3116.43	1.25076	108.206	13903	13903	MS2	26/260	HRT18_Ac1010.raw
	High		FPGQLNADLR	Unambiguous	11	3	P07437;P68371;Q13509		CID	1	0	1	1	8.57398e+08	58.12	7.86267e-06	0	26.8509	4	2	565.802	1130.6	0.68604	75.8132	9115	9115	MS2	9/84	HRT18_Ac1010_140330065123.raw
		High	ALTVPELTQQMFDAK	Unambiguous	3	2	P68371;Q13509		CID	1	0	1	1	1.49839e+08	58.02	7.88806e-06	0	0	5	2	846.438	1691.87	0.929613	112.736	12876	12876	MS2	18/144	HRT18_Billes.raw
	High		FPGQLNADLR	Unambiguous	11	3	P07437;P68371;Q13509		CID	1	0	1	1	7.58039e+08	57.97	7.74001e-06	0	27.1999	4	2	565.802	1130.6	0.362131	76.1495	9340	9340	MS2	9/84	HRT18_Ac1010_140330092455.raw
		High	GHYTEGAELVDSVLDVVR	Unambiguous	5	3	P07437;P68371;Q13509		CID	1	0	1	1	445746297	57.97	5.90475e-06	0	0.504543	1	3	653.666	1958.98	0.729572	114.309	12484	12484	MS2	9/158	HRT18_Billes_140329221156.raw
	High		NMMAAcDPR	Unambiguous	9	3	P07437;P68371;Q13509	C6(Carbamidomethyl)	CID	1	0	1	1	2.22827e+08	57.89	1.6217e-06	0	1.46774	2	2	533.217	1065.43	-0.0840387	30.5578	3270	3270	MS2	6/80	HRT18_Ac1010.raw
	High		TAVcDIPPR	Unambiguous	7	2	P07437;P68371	C4(Carbamidomethyl)	CID	1	0	1	1	129660096	57.54	5.81452e-06	0	8.65647	7	2	514.763	1028.52	-0.296283	35.9676	3869	3869	MS2	6/72	HRT18_Ac1010_140330065123.raw
	High		TAVcDIPPR	Unambiguous	7	2	P07437;P68371	C4(Carbamidomethyl)	CID	1	0	1	1		57.52	6.01837e-06	0	9.56079	4	2	514.763	1028.52	-0.65234	36.7016	4154	4154	MS2	6/72	HRT18_Ac1010.raw
	High		TAVcDIPPR	Unambiguous	7	2	P07437;P68371	C4(Carbamidomethyl)	CID	1	0	1	1		57.5	5.86832e-06	0	3.11399	6	2	514.763	1028.52	-0.296283	39.4831	4462	4462	MS2	6/72	HRT18_Ac1010_140330092455.raw
	High		TAVcDIPPR	Unambiguous	7	2	P07437;P68371	C4(Carbamidomethyl)	CID	1	0	1	1		57.49	6.06009e-06	0	5.65452	6	2	514.763	1028.52	-0.533654	39.2925	4330	4330	MS2	6/72	HRT18_Ac1010_140330065123.raw
	High		TAVcDIPPR	Unambiguous	7	2	P07437;P68371	C4(Carbamidomethyl)	CID	1	0	1	1		57.47	6.08806e-06	0	5.1564	5	2	514.763	1028.52	-0.414968	39.2068	4518	4518	MS2	6/72	HRT18_Ac1010.raw
	High		TAVcDIPPR	Unambiguous	7	2	P07437;P68371	C4(Carbamidomethyl)	CID	1	0	1	1		57.46	5.92262e-06	0	6.74184	6	2	514.763	1028.52	-0.296283	35.9716	3968	3968	MS2	6/72	HRT18_Ac1010_140330092455.raw
	High		TAVcDIPPR	Unambiguous	7	2	P07437;P68371	C4(Carbamidomethyl)	CID	1	0	1	1		57.46	5.92262e-06	0	6.39688	6	2	514.763	1028.52	-0.296283	35.6498	4002	4002	MS2	6/72	HRT18_Ac1010.raw
	High		TAVcDIPPR	Unambiguous	7	2	P07437;P68371	C4(Carbamidomethyl)	CID	1	0	1	1	94866792	57.44	6.13026e-06	0	6.93363	5	2	514.763	1028.52	-0.889711	37.033	4121	4121	MS2	6/72	HRT18_Ac1010_140330092455.raw
	High		TAVcDIPPR	Unambiguous	7	2	P07437;P68371	C4(Carbamidomethyl)	CID	1	0	1	1	129660096	57.44	6.13026e-06	0	7.2499	5	2	514.763	1028.52	-0.65234	36.5063	3946	3946	MS2	6/72	HRT18_Ac1010_140330065123.raw
	High		TAVcDIPPR	Unambiguous	7	2	P07437;P68371	C4(Carbamidomethyl)	CID	1	0	1	1		57.43	6.14439e-06	0	1.20429	4	2	514.763	1028.52	-0.414968	36.1921	4079	4079	MS2	6/72	HRT18_Ac1010.raw
	High		TAVcDIPPR	Unambiguous	7	2	P07437;P68371	C4(Carbamidomethyl)	CID	1	0	1	1	94866792	57.37	6.04664e-06	0	6.02218	5	2	514.763	1028.52	-0.296283	36.5056	4045	4045	MS2	6/72	HRT18_Ac1010_140330092455.raw
		High	TAVcDIPPR	Unambiguous	7	2	P07437;P68371	C4(Carbamidomethyl)	CID	1	0	1	1	17357005	57.37	6.22987e-06	0	2.57461	24	2	514.763	1028.52	-0.65234	39.5212	3986	3986	MS2	6/72	HRT18_Billes_140329193821.raw
		High	TAVcDIPPR	Unambiguous	7	2	P07437;P68371	C4(Carbamidomethyl)	CID	1	0	1	1		57.37	6.04664e-06	0	2.93749	21	2	514.763	1028.52	-0.0589118	36.28	3600	3600	MS2	6/72	HRT18_Billes_140329193821.raw
		High	TAVcDIPPR	Unambiguous	7	2	P07437;P68371	C4(Carbamidomethyl)	CID	1	0	1	1		57.36	6.06058e-06	0	12.0551	17	2	514.763	1028.52	-0.296283	36.8292	3666	3666	MS2	6/72	HRT18_Billes_140329193821.raw
		High	TAVcDIPPR	Unambiguous	7	2	P07437;P68371	C4(Carbamidomethyl)	CID	1	0	1	1	1.57664e+07	57.35	6.25862e-06	0	14.7331	22	2	514.763	1028.52	-0.414968	36.7549	3602	3602	MS2	6/72	HRT18_Billes_140329221156.raw
	High		TAVcDIPPR	Unambiguous	7	2	P07437;P68371	C4(Carbamidomethyl)	CID	1	0	1	1	129660096	57.33	6.10259e-06	0	11.2899	8	2	514.763	1028.52	-0.296283	35.4006	3790	3790	MS2	6/72	HRT18_Ac1010_140330065123.raw
		High	TAVcDIPPR	Unambiguous	7	2	P07437;P68371	C4(Carbamidomethyl)	CID	1	0	1	1		57.3	6.3311e-06	0	11.3225	22	2	514.763	1028.52	-0.414968	35.7418	3534	3534	MS2	6/72	HRT18_Billes_140329193821.raw
		High	TAVcDIPPR	Unambiguous	7	2	P07437;P68371	C4(Carbamidomethyl)	CID	1	0	1	1		57.3	6.14489e-06	0	14.5316	21	2	514.763	1028.52	-0.296283	36.2186	3538	3538	MS2	6/72	HRT18_Billes_140329221156.raw
	High		TAVcDIPPR	Unambiguous	7	2	P07437;P68371	C4(Carbamidomethyl)	CID	1	0	1	1		57.29	6.34569e-06	0	4.7959	5	2	514.763	1028.52	-0.65234	40.293	4671	4671	MS2	6/72	HRT18_Ac1010.raw
		High	TAVcDIPPR	Unambiguous	7	2	P07437;P68371	C4(Carbamidomethyl)	CID	1	0	1	1		57.28	6.36032e-06	0	5.07767	18	2	514.763	1028.52	-0.414968	36.4262	3689	3689	MS2	6/72	HRT18_Billes.raw
	High		TAVcDIPPR	Unambiguous	7	2	P07437;P68371	C4(Carbamidomethyl)	CID	1	0	1	1		57.27	6.37498e-06	0	5.1546	7	2	514.763	1028.52	-0.771025	40.6395	4618	4618	MS2	6/72	HRT18_Ac1010_140330092455.raw
		High	TAVcDIPPR	Unambiguous	7	2	P07437;P68371	C4(Carbamidomethyl)	CID	1	0	1	1		57.25	6.21604e-06	0	16.2256	28	2	514.763	1028.52	-0.0589118	35.6445	3472	3472	MS2	6/72	HRT18_Billes_140329221156.raw
	High		TAVcDIPPR	Unambiguous	7	2	P07437;P68371	C4(Carbamidomethyl)	CID	1	0	1	1		57.24	6.23037e-06	0	14.4865	8	2	514.763	1028.52	-0.296283	35.4208	3891	3891	MS2	6/72	HRT18_Ac1010_140330092455.raw
	High		TAVcDIPPR	Unambiguous	7	2	P07437;P68371	C4(Carbamidomethyl)	CID	1	0	1	1		57.22	6.4488e-06	0	9.14922	8	2	514.763	1028.52	-0.771025	40.4421	4483	4483	MS2	6/72	HRT18_Ac1010_140330065123.raw
		High	TAVcDIPPR	Unambiguous	7	2	P07437;P68371	C4(Carbamidomethyl)	CID	1	0	1	1		57.22	6.25913e-06	0	19.1707	15	2	514.763	1028.52	-0.296283	36.9436	3755	3755	MS2	6/72	HRT18_Billes.raw
	High		TAVcDIPPR	Unambiguous	7	2	P07437;P68371	C4(Carbamidomethyl)	CID	1	0	1	1	129660096	57.21	8.4598e-06	0	6.76314	6	2	514.762	1028.52	-1.72051	37.0589	4022	4022	MS2	6/72	HRT18_Ac1010_140330065123.raw
	High		SGPFGQIFRPDNFVFGQSGAGNNWAK	Unambiguous	5	2	P07437;P68371		CID	1	0	1	1	180871234	57.19	5.44308e-06	0	0	5	2	1399.68	2798.35	1.23649	114.142	14350	14350	MS2	20/274	HRT18_Ac1010_140330092455.raw
		High	TAVcDIPPR	Unambiguous	7	2	P07437;P68371	C4(Carbamidomethyl)	CID	1	0	1	1		57.19	6.30252e-06	0	14.3169	18	2	514.763	1028.52	-0.296283	35.9183	3624	3624	MS2	6/72	HRT18_Billes.raw
		High	TAVcDIPPR	Unambiguous	7	2	P07437;P68371	C4(Carbamidomethyl)	CID	1	0	1	1		57.16	6.53851e-06	0	19.4298	23	2	514.763	1028.52	-0.533654	39.318	3898	3898	MS2	6/72	HRT18_Billes_140329221156.raw
	High		TAVcDIPPR	Unambiguous	7	2	P07437;P68371	C4(Carbamidomethyl)	CID	1	0	1	1		57.13	6.39019e-06	0	15.8116	7	2	514.763	1028.52	-0.0589118	35.0967	3924	3924	MS2	6/72	HRT18_Ac1010.raw
	High		ISEQFTAmFR	Unambiguous	6	3	P07437;P68371;Q13509	M8(Oxidation)	CID	1	0	1	1	1.17809e+08	57.13	6.68066e-06	0	39.7087	38	2	623.3	1245.59	0.0104508	79.8027	9820	9820	MS2	7/92	HRT18_Ac1010_140330092455.raw
		High	TAVcDIPPR	Unambiguous	7	2	P07437;P68371	C4(Carbamidomethyl)	CID	1	0	1	1		57.1	6.62947e-06	0	6.44345	27	2	514.763	1028.52	-0.533654	40.5239	4031	4031	MS2	6/72	HRT18_Billes_140329221156.raw
	High		EIVHLQAGQcGNQIGAK	Unambiguous	6	3	P07437;Q13509;P68371	C10(Carbamidomethyl)	CID	1	0	1	2	959990030	57.09	7.03562e-06	0	2.55922	1	3	608.313	1822.93	1.41801	53.2	6327	6327	MS2	10/150	HRT18_Ac1010_140330092455.raw
		High	TAVcDIPPR	Unambiguous	7	2	P07437;P68371	C4(Carbamidomethyl)	CID	1	0	1	1		57.06	6.69081e-06	0	15.4102	23	2	514.763	1028.52	-0.533654	39.9318	3965	3965	MS2	6/72	HRT18_Billes_140329221156.raw
	High		TAVcDIPPR	Unambiguous	7	2	P07437;P68371	C4(Carbamidomethyl)	CID	1	0	1	1		57	6.78389e-06	0	20.6907	4	2	514.763	1028.52	-0.65234	37.9735	4341	4341	MS2	6/72	HRT18_Ac1010.raw
		High	TAVcDIPPR	Unambiguous	7	2	P07437;P68371	C4(Carbamidomethyl)	CID	1	0	1	1		56.96	6.84666e-06	0	8.05089	16	2	514.763	1028.52	-0.414968	39.9568	4118	4118	MS2	6/72	HRT18_Billes.raw
		High	EIVHLQAGQcGNQIGAK	Unambiguous	6	3	P07437;Q13509;P68371	C10(Carbamidomethyl)	CID	1	0	1	2	2.89961e+08	56.96	7.24941e-06	0	0.775545	2	3	608.313	1822.93	1.41801	53.3826	5600	5600	MS2	23/150	HRT18_Billes_140329193821.raw
		High	TAVcDIPPR	Unambiguous	7	2	P07437;P68371	C4(Carbamidomethyl)	CID	1	0	1	1		56.94	6.87827e-06	0	14.7507	16	2	514.763	1028.52	-0.65234	39.4087	4051	4051	MS2	6/72	HRT18_Billes.raw
		High	LTTPTYGDLNHLVSATMSGVTTcLR	Unambiguous	5	2	P07437;P68371	C23(Carbamidomethyl)	CID	1	0	1	1	267264042	56.94	7.18172e-06	0	4.19163	2	3	903.451	2708.34	0.306528	117.557	13124	13124	MS2	12/262	HRT18_Billes_140329193821.raw
		High	TAVcDIPPR	Unambiguous	7	2	P07437;P68371	C4(Carbamidomethyl)	CID	1	0	1	1	1.33613e+07	56.91	6.72224e-06	0	15.22	21	2	514.763	1028.52	-0.177597	40.5393	4185	4185	MS2	6/72	HRT18_Billes.raw
	High		TAVcDIPPR	Unambiguous	7	2	P07437;P68371	C4(Carbamidomethyl)	CID	1	0	1	1		56.89	9.10668e-06	0	24.934	5	2	514.762	1028.52	-1.8392	37.6042	4098	4098	MS2	6/72	HRT18_Ac1010_140330065123.raw
		High	TAVcDIPPR	Unambiguous	7	2	P07437;P68371	C4(Carbamidomethyl)	CID	1	0	1	1	17357005	56.84	6.83147e-06	0	27.1052	24	2	514.763	1028.52	0.0597737	40.1275	4053	4053	MS2	6/72	HRT18_Billes_140329193821.raw
	High		TAVcDIPPR	Unambiguous	7	2	P07437;P68371	C4(Carbamidomethyl)	CID	1	0	1	1		56.83	7.05471e-06	0	26.2911	4	2	514.763	1028.52	-0.414968	38.196	4286	4286	MS2	6/72	HRT18_Ac1010_140330092455.raw
	High		TAVcDIPPR	Unambiguous	7	2	P07437;P68371	C4(Carbamidomethyl)	CID	1	0	1	1		56.79	6.91057e-06	0	28.0106	5	2	514.763	1028.52	-0.296283	39.7489	4594	4594	MS2	6/72	HRT18_Ac1010.raw
	High		TAVcDIPPR	Unambiguous	7	2	P07437;P68371	C4(Carbamidomethyl)	CID	1	0	1	1		56.76	7.16934e-06	0	24.3004	5	2	514.763	1028.52	-0.414968	38.1531	4175	4175	MS2	6/72	HRT18_Ac1010_140330065123.raw
	High		TAVcDIPPR	Unambiguous	7	2	P07437;P68371	C4(Carbamidomethyl)	CID	1	0	1	1		56.75	7.18586e-06	0	26.5461	7	2	514.763	1028.52	-0.533654	39.8901	4406	4406	MS2	6/72	HRT18_Ac1010_140330065123.raw
		High	TAVcDIPPR	Unambiguous	7	2	P07437;P68371	C4(Carbamidomethyl)	CID	1	0	1	1		56.74	7.20243e-06	0	16.6141	17	2	514.763	1028.52	-0.771025	38.9739	3920	3920	MS2	6/72	HRT18_Billes_140329193821.raw
	High		TAVcDIPPR	Unambiguous	7	2	P07437;P68371	C4(Carbamidomethyl)	CID	1	0	1	1		56.72	8.19334e-06	0	19.9453	4	2	514.762	1028.52	-2.55131	37.2291	4233	4233	MS2	6/72	HRT18_Ac1010.raw
	High		TAVcDIPPR	Unambiguous	7	2	P07437;P68371	C4(Carbamidomethyl)	CID	1	0	1	1		56.66	7.12056e-06	0	25.9851	23	2	514.763	1028.52	-0.0589118	43.5616	5142	5142	MS2	6/72	HRT18_Ac1010.raw
		High	TAVcDIPPR	Unambiguous	7	2	P07437;P68371	C4(Carbamidomethyl)	CID	1	0	1	1		56.66	7.33633e-06	0	27.2568	18	2	514.763	1028.52	-0.65234	38.3845	3853	3853	MS2	6/72	HRT18_Billes_140329193821.raw
	High		TAVcDIPPR	Unambiguous	7	2	P07437;P68371	C4(Carbamidomethyl)	CID	1	0	1	1		56.65	7.35324e-06	0	39.9861	12	2	514.763	1028.52	-1.0084	41.8603	4793	4793	MS2	6/72	HRT18_Ac1010_140330092455.raw
	High		TAVcDIPPR	Unambiguous	7	2	P07437;P68371	C4(Carbamidomethyl)	CID	1	0	1	1		56.59	7.8941e-06	0	17.3481	32	2	514.764	1028.52	0.653201	43.9203	4960	4960	MS2	6/72	HRT18_Ac1010_140330065123.raw
		High	LAVNMVPFPR	Unambiguous	11	3	P07437;P68371;Q13509		CID	1	0	1	1	1.82817e+08	56.5	1.24249e-05	0	1.84035	4	2	572.321	1143.63	-0.156018	105.24	11288	11288	MS2	9/86	HRT18_Billes_140329221156.raw
	High		TAVcDIPPR	Unambiguous	7	2	P07437;P68371	C4(Carbamidomethyl)	CID	1	0	1	1		56.49	7.6292e-06	0	11.3439	9	2	514.763	1028.52	-0.533654	34.5201	3848	3848	MS2	6/72	HRT18_Ac1010.raw
	High		TAVcDIPPR	Unambiguous	7	2	P07437;P68371	C4(Carbamidomethyl)	CID	1	0	1	1	33553303	56.42	7.52513e-06	0	39.6238	25	2	514.763	1028.52	-0.177597	43.5344	5023	5023	MS2	6/72	HRT18_Ac1010_140330092455.raw
	High		TAVcDIPPR	Unambiguous	7	2	P07437;P68371	C4(Carbamidomethyl)	CID	1	0	1	1		56.34	7.89731e-06	0	40.6674	14	2	514.763	1028.52	-0.533654	41.797	4672	4672	MS2	6/72	HRT18_Ac1010_140330065123.raw
	High		TAVcDIPPR	Unambiguous	7	2	P07437;P68371	C4(Carbamidomethyl)	CID	1	0	1	1	33553303	56.33	7.6827e-06	0	13.8565	13	2	514.763	1028.52	-0.177597	42.4552	4873	4873	MS2	6/72	HRT18_Ac1010_140330092455.raw
	High		TAVcDIPPR	Unambiguous	7	2	P07437;P68371	C4(Carbamidomethyl)	CID	1	0	1	1		56.29	1.04559e-05	0	14.5323	13	2	514.763	1028.52	-1.36445	42.9558	5056	5056	MS2	6/72	HRT18_Ac1010.raw
		High	TAVcDIPPR	Unambiguous	7	2	P07437;P68371	C4(Carbamidomethyl)	CID	1	0	1	1		56.26	1.05283e-05	0	38.7728	20	2	514.762	1028.52	-1.95788	37.8891	3735	3735	MS2	6/72	HRT18_Billes_140329221156.raw
	High		TAVcDIPPR	Unambiguous	7	2	P07437;P68371	C4(Carbamidomethyl)	CID	1	0	1	1		56.25	7.82553e-06	0	45.2139	11	2	514.763	1028.52	-0.296283	41.8413	4896	4896	MS2	6/72	HRT18_Ac1010.raw
		High	GHYTEGAELVDSVLDVVR	Unambiguous	5	3	P07437;P68371;Q13509		CID	1	0	1	1	587876587	56.12	9.52938e-06	0	2.44921	1	3	653.666	1958.98	0.355694	114.401	12724	12724	MS2	9/158	HRT18_Billes_140329193821.raw
	High		AVLVDLEPGTmDSVR	Unambiguous	3	1	P68371	M11(Oxidation)	CID	1	0	1	1	109763358	56.06	1.01574e-05	0	20.1766	12	2	809.412	1617.82	0.38278	93.91	11987	11987	MS2	12/128	HRT18_Ac1010.raw
	High		TAVcDIPPR	Unambiguous	7	2	P07437;P68371	C4(Carbamidomethyl)	CID	1	0	1	1	2.89686e+07	56.05	8.44265e-06	0	16.8878	12	2	514.763	1028.52	-0.533654	42.3706	4749	4749	MS2	6/72	HRT18_Ac1010_140330065123.raw
	High		FPGQLNADLR	Unambiguous	11	3	P07437;P68371;Q13509		CID	1	0	1	1	8.57398e+08	55.82	1.33527e-05	0	9.88461	2	2	565.801	1130.6	0.0382213	76.3752	9192	9192	MS2	9/84	HRT18_Ac1010_140330065123.raw
	High		EIVHLQAGQcGNQIGAK	Unambiguous	6	3	P07437;Q13509;P68371	C10(Carbamidomethyl)	CID	1	0	1	2	959990030	55.53	1.00763e-05	0	20.0323	7	3	608.313	1822.92	1.11667	52.623	6250	6250	MS2	14/150	HRT18_Ac1010_140330092455.raw
		High	INVYYNEATGGK	Unambiguous	1	1	P68371		CID	1	0	1	1	1.58135e+08	55.53	1.17557e-05	0	0	19	2	664.827	1328.65	-0.843749	54.8984	5936	5936	MS2	9/112	HRT18_Billes.raw
	High		YLTVAAVFR	Unambiguous	3	2	P07437;P68371		CID	1	0	1	1	8.94706e+08	55.4	8.50789e-06	0	14.0574	5	2	520.3	1039.59	-0.330949	103.984	12947	12947	MS2	8/64	HRT18_Ac1010_140330092455.raw
	High		YLTVAAVFR	Unambiguous	3	2	P07437;P68371		CID	1	0	1	1	8.32898e+08	55.38	8.54716e-06	0	13.1294	8	2	520.3	1039.59	-0.330949	103.948	12695	12695	MS2	8/64	HRT18_Ac1010_140330065123.raw
		High	TAVcDIPPR	Unambiguous	7	2	P07437;P68371	C4(Carbamidomethyl)	CID	1	0	1	1		55.37	9.43807e-06	0	58.0559	52	2	514.763	1028.52	0.178459	42.4488	4254	4254	MS2	6/72	HRT18_Billes_140329221156.raw
	High		YLTVAAVFR	Unambiguous	3	2	P07437;P68371		CID	1	0	1	1	8.32898e+08	55.35	8.75228e-06	0	2.29642	1	2	520.3	1039.59	-0.918056	104.475	12768	12768	MS2	8/64	HRT18_Ac1010_140330065123.raw
	High		YLTVAAVFR	Unambiguous	3	2	P07437;P68371		CID	1	0	1	1	8.94706e+08	55.35	8.46054e-06	0	4.29641	1	2	520.301	1039.59	0.373578	104.524	13023	13023	MS2	8/64	HRT18_Ac1010_140330092455.raw
		High	EVDEQMLNVQNK	Unambiguous	4	2	P07437;P68371		CID	1	0	1	1	1.76462e+08	54.86	1.30635e-05	0	10.6815	100	2	723.849	1446.69	1.34132	60.8349	6318	6318	MS2	7/108	HRT18_Billes_140329221156.raw
		High	AVLVDLEPGTmDSVR	Unambiguous	3	1	P68371	M11(Oxidation)	CID	1	0	1	1	5.32865e+07	54.77	1.36705e-05	0	0	18	2	809.411	1617.82	-0.145397	94.0928	9982	9982	MS2	12/128	HRT18_Billes_140329221156.raw
		High	AVLVDLEPGTMDSVR	Unambiguous	3	1	P68371		CID	1	0	1	1	112118615	54.29	1.88058e-05	0	8.96905	5	2	801.414	1601.82	-0.425487	105.999	11388	11388	MS2	12/128	HRT18_Billes_140329221156.raw
	High		FPGQLNADLR	Unambiguous	11	3	P07437;P68371;Q13509		CID	1	0	1	1	7.58039e+08	54.12	1.97501e-05	0	7.66426	1	2	565.801	1130.6	0.0382213	76.7224	9417	9417	MS2	9/84	HRT18_Ac1010_140330092455.raw
		High	INVYYNEATGGK	Unambiguous	1	1	P68371		CID	1	0	1	1	1.324e+08	54.08	1.66107e-05	0	0	29	2	664.827	1328.65	-1.11938	54.9944	5775	5775	MS2	9/112	HRT18_Billes_140329193821.raw
	High		EVDEQMLNVQNK	Unambiguous	4	2	P07437;P68371		CID	1	0	1	1	4.2228e+08	54.05	1.67259e-05	0	6.87777	34	2	723.848	1446.69	0.160016	60.3083	7135	7135	MS2	15/108	HRT18_Ac1010_140330065123.raw
	High		EVDEQMLNVQNK	Unambiguous	4	2	P07437;P68371		CID	1	0	1	1	5.20948e+08	54.02	1.68418e-05	0	9.62435	33	2	723.848	1446.69	-0.00874173	60.653	7309	7309	MS2	15/108	HRT18_Ac1010_140330092455.raw
	High		EIVHLQAGQcGNQIGAK	Unambiguous	6	3	P07437;Q13509;P68371	C10(Carbamidomethyl)	CID	1	0	1	2	1303176926	53.97	1.44312e-05	0	8.52869	1	3	608.313	1822.92	0.212659	53.732	6553	6553	MS2	19/150	HRT18_Ac1010.raw
	High		GHYTEGAELVDSVLDVVR	Unambiguous	5	3	P07437;P68371;Q13509		CID	1	0	1	1	1.32192e+09	53.85	1.60718e-05	0	8.49375	1	3	653.666	1958.98	0.262224	114.551	14405	14405	MS2	10/158	HRT18_Ac1010_140330092455.raw
	High		YLTVAAVFR	Unambiguous	3	2	P07437;P68371		CID	1	0	1	1	1.04971e+09	53.76	1.26218e-05	0	5.75935	1	2	520.3	1039.59	-0.800635	104.484	13384	13384	MS2	8/64	HRT18_Ac1010.raw
		High	AVLVDLEPGTmDSVR	Unambiguous	3	1	P68371	M11(Oxidation)	CID	1	0	1	1	5.78079e+07	53.73	1.73694e-05	0	10.7948	17	2	809.412	1617.82	0.38278	93.8773	10154	10154	MS2	12/128	HRT18_Billes_140329193821.raw
		High	EIVHLQAGQcGNQIGAK	Unambiguous	6	3	P07437;Q13509;P68371	C10(Carbamidomethyl)	CID	1	0	1	2	281680623	53.31	1.9833e-05	0	10.9127	13	3	608.314	1822.93	1.71935	52.976	5466	5466	MS2	19/150	HRT18_Billes_140329221156.raw
	High		ALTVPELTQQMFDAK	Unambiguous	3	2	P68371;Q13509		CID	1	0	1	1	3.33473e+07	53.29	2.41439e-05	0	20.8837	7	3	564.628	1691.87	1.64318	112.991	14567	14567	MS2	10/144	HRT18_Ac1010.raw
	High		AVLVDLEPGTmDSVR	Unambiguous	3	1	P68371	M11(Oxidation)	CID	1	0	1	1	109763358	53.17	2.24106e-05	0	16.18	9	2	809.411	1617.81	-0.371758	94.5097	12067	12067	MS2	11/128	HRT18_Ac1010.raw
	High		LAVNmVPFPR	Unambiguous	11	3	P07437;P68371;Q13509	M5(Oxidation)	CID	1	0	1	1	4.73355e+07	52.95	3.44754e-05	0	3.15554	9	2	580.318	1159.63	0.231022	90.9918	11051	11051	MS2	9/86	HRT18_Ac1010_140330065123.raw
		High	ISEQFTAmFR	Unambiguous	6	3	P07437;P68371;Q13509	M8(Oxidation)	CID	1	0	1	1	6.20508e+07	52.95	1.74912e-05	0	32.3015	41	2	623.3	1245.59	0.0104508	79.9222	8437	8437	MS2	8/92	HRT18_Billes_140329221156.raw
	High		NSSYFVEWIPNNVK	Unambiguous	7	3	P07437;P68371;Q13509		CID	1	0	1	1	8.6753e+08	52.89	2.05617e-05	0	12.7977	1	2	848.92	1696.83	-0.399751	110.602	13614	13614	MS2	12/140	HRT18_Ac1010_140330065123.raw
		High	ISEQFTAmFR	Unambiguous	6	3	P07437;P68371;Q13509	M8(Oxidation)	CID	1	0	1	1	7.09804e+07	52.89	1.85056e-05	0	36.2613	76	2	623.301	1245.59	0.402458	79.6766	8565	8565	MS2	7/92	HRT18_Billes_140329193821.raw
		High	TAVcDIPPR	Unambiguous	7	2	P07437;P68371	C4(Carbamidomethyl)	CID	1	0	1	1	9.66798e+06	52.82	1.90675e-05	0	33.287	33	2	514.763	1028.52	-1.24577	42.0929	4383	4383	MS2	7/72	HRT18_Billes.raw
	High		ISEQFTAmFR	Unambiguous	6	3	P07437;P68371;Q13509	M8(Oxidation)	CID	1	0	1	1	1.02155e+08	52.71	1.71455e-05	0	37.3723	31	2	623.3	1245.59	-0.381556	79.4807	9589	9589	MS2	7/92	HRT18_Ac1010_140330065123.raw
	High		EIVHLQAGQcGNQIGAK	Unambiguous	6	3	P07437;Q13509;P68371	C10(Carbamidomethyl)	CID	1	0	1	2	959990030	52.08	2.19902e-05	0	8.52149	2	3	608.313	1822.92	0.313105	53.7202	6393	6393	MS2	10/150	HRT18_Ac1010_140330092455.raw
	High		AVLVDLEPGTmDSVR	Unambiguous	3	1	P68371	M11(Oxidation)	CID	1	0	1	1	1.00483e+08	51.97	2.60486e-05	0	14.0385	11	2	809.411	1617.82	0.0055111	94.673	11741	11741	MS2	12/128	HRT18_Ac1010_140330092455.raw
		High	YLTVAAVFR	Unambiguous	3	2	P07437;P68371		CID	1	0	1	1	390080044	51.97	1.87423e-05	0	10.9822	2	2	520.3	1039.59	-0.448371	104.442	11394	11394	MS2	8/64	HRT18_Billes_140329193821.raw
	High		TAVcDIPPR	Unambiguous	7	2	P07437;P68371	C4(Carbamidomethyl)	CID	1	0	1	1	2.89686e+07	51.81	2.24119e-05	0	32.1292	25	2	514.763	1028.52	-0.889711	43.3432	4881	4881	MS2	6/72	HRT18_Ac1010_140330065123.raw
		High	YLTVAAVFR	Unambiguous	3	2	P07437;P68371		CID	1	0	1	1	390080044	51.81	1.9116e-05	0	24.4588	10	2	520.3	1039.59	0.0213142	103.923	11324	11324	MS2	8/64	HRT18_Billes_140329193821.raw
		High	AVLVDLEPGTmDSVR	Unambiguous	3	1	P68371	M11(Oxidation)	CID	1	0	1	1	5.78079e+07	51.73	2.75286e-05	0	1.92401	18	2	809.412	1617.82	0.609141	94.4466	10225	10225	MS2	12/128	HRT18_Billes_140329193821.raw
		High	TAVcDIPPR	Unambiguous	7	2	P07437;P68371	C4(Carbamidomethyl)	CID	1	0	1	1	1.23192e+07	51.64	2.84478e-05	0	58.0996	44	2	514.762	1028.52	-2.19526	41.7979	4255	4255	MS2	6/72	HRT18_Billes_140329193821.raw
	High		AVLVDLEPGTMDSVR	Unambiguous	3	1	P68371		CID	1	0	1	1	385177773	51.43	3.5253e-05	0	4.43507	2	2	801.414	1601.82	-0.0444502	105.914	13583	13583	MS2	10/128	HRT18_Ac1010.raw
	High		TAVcDIPPR	Unambiguous	7	2	P07437;P68371	C4(Carbamidomethyl)	CID	1	0	1	1	9914322	51.42	2.59599e-05	0	18.8836	29	2	514.764	1028.52	0.890571	44.0929	5217	5217	MS2	6/72	HRT18_Ac1010.raw
	High		LTTPTYGDLNHLVSATMSGVTTcLR	Unambiguous	5	2	P07437;P68371	C23(Carbamidomethyl)	CID	1	0	1	1	688754751	51.41	2.56583e-05	0	5.17925	4	3	903.451	2708.34	0.441744	117.381	14527	14527	MS2	13/262	HRT18_Ac1010_140330065123.raw
	High		ALTVPELTQQmFDAK	Unambiguous	3	2	P68371;Q13509	M11(Oxidation)	CID	1	0	1	1	67074208	51.21	3.78416e-05	0	0	9	2	854.436	1707.86	0.896342	104.825	12817	12817	MS2	9/144	HRT18_Ac1010_140330065123.raw
		High	TAVcDIPPR	Unambiguous	7	2	P07437;P68371	C4(Carbamidomethyl)	CID	1	0	1	1		51.19	2.58511e-05	0	15.4816	100	2	514.763	1028.52	-0.414968	44.417	4477	4477	MS2	6/72	HRT18_Billes_140329221156.raw
		High	FPGQLNADLR	Unambiguous	11	3	P07437;P68371;Q13509		CID	1	0	1	1	3.39791e+08	50.96	3.88814e-05	0	18.4627	8	2	565.801	1130.6	0.254161	76.1712	8163	8163	MS2	9/84	HRT18_Billes_140329193821.raw
		High	TAVcDIPPR	Unambiguous	7	2	P07437;P68371	C4(Carbamidomethyl)	CID	1	0	1	1		50.95	2.73199e-05	0	34.4933	33	2	514.763	1028.52	-1.12708	34.8096	3498	3498	MS2	6/72	HRT18_Billes.raw
		High	AVLVDLEPGTmDSVR	Unambiguous	3	1	P68371	M11(Oxidation)	CID	1	0	1	1	6.82089e+07	50.64	3.53821e-05	0	13.6764	13	2	809.411	1617.82	-0.0699427	94.5197	10570	10570	MS2	12/128	HRT18_Billes.raw
		High	LAVNmVPFPR	Unambiguous	11	3	P07437;P68371;Q13509	M5(Oxidation)	CID	1	0	1	1	3.22237e+07	50.52	6.03266e-05	0	9.71438	19	2	580.318	1159.63	0.231022	91.135	9846	9846	MS2	6/86	HRT18_Billes_140329193821.raw
	High		TAVcDIPPR	Unambiguous	7	2	P07437;P68371	C4(Carbamidomethyl)	CID	1	0	1	1		50.47	3.05126e-05	0	26.0255	6	2	514.763	1028.52	-0.533654	40.0637	4539	4539	MS2	7/72	HRT18_Ac1010_140330092455.raw
	High		TAVcDIPPR	Unambiguous	7	2	P07437;P68371	C4(Carbamidomethyl)	CID	1	0	1	1		50.39	3.79357e-05	0	28.4219	5	2	514.762	1028.52	-2.31394	37.5817	4199	4199	MS2	7/72	HRT18_Ac1010_140330092455.raw
		High	TAVcDIPPR	Unambiguous	7	2	P07437;P68371	C4(Carbamidomethyl)	CID	1	0	1	1		50.23	3.22462e-05	0	26.3253	100	2	514.763	1028.52	-0.65234	44.6747	4695	4695	MS2	6/72	HRT18_Billes.raw
	High		LAVNMVPFPR	Unambiguous	11	3	P07437;P68371;Q13509		CID	1	0	1	1	5.79432e+08	50.19	5.21671e-05	0	13.8316	5	2	572.321	1143.63	-0.369496	105.192	13116	13116	MS2	8/86	HRT18_Ac1010_140330092455.raw
		High	TAVcDIPPR	Unambiguous	7	2	P07437;P68371	C4(Carbamidomethyl)	CID	1	0	1	1	1.57664e+07	50.18	3.8376e-05	0	29.5546	22	2	514.761	1028.52	-3.85686	37.3624	3671	3671	MS2	7/72	HRT18_Billes_140329221156.raw
	High		TAVcDIPPR	Unambiguous	7	2	P07437;P68371	C4(Carbamidomethyl)	CID	1	0	1	1		49.97	4.02773e-05	0	22.7752	32	2	514.764	1028.52	1.484	44.2212	5116	5116	MS2	7/72	HRT18_Ac1010_140330092455.raw
	High		TAVcDIPPR	Unambiguous	7	2	P07437;P68371	C4(Carbamidomethyl)	CID	1	0	1	1	33553303	49.78	4.68123e-05	0	7.75505	12	2	514.763	1028.52	-1.60183	42.994	4947	4947	MS2	7/72	HRT18_Ac1010_140330092455.raw
	High		TAVcDIPPR	Unambiguous	7	2	P07437;P68371	C4(Carbamidomethyl)	CID	1	0	1	1		49.62	3.7109e-05	0	20.0846	8	2	514.763	1028.52	-0.533654	42.4404	4982	4982	MS2	7/72	HRT18_Ac1010.raw
		High	EVDEQMLNVQNK	Unambiguous	4	2	P07437;P68371		CID	1	0	1	1	1.76462e+08	49.61	4.70401e-05	0	4.85736	27	2	723.849	1446.69	0.497532	61.9154	6435	6435	MS2	14/108	HRT18_Billes_140329221156.raw
	High		LAVNmVPFPR	Unambiguous	11	3	P07437;P68371;Q13509	M5(Oxidation)	CID	1	0	1	1	6.03316e+07	49.6	6.68852e-05	0	5.00657	8	2	580.318	1159.63	0.020489	91.1416	11287	11287	MS2	7/86	HRT18_Ac1010_140330092455.raw
	High		MSATFIGNSTAIQELFK	Selected	3	1	P68371		CID		0.0566	2	2	2.55118e+07	49.59	4.23117e-05	0	14.4499	9	3	619.986	1857.94	1.32599	116.394	15031	15031	MS2	12/170	HRT18_Ac1010.raw
		High	YLTVAAVFR	Unambiguous	3	2	P07437;P68371		CID	1	0	1	1	359980154	49.5	3.25385e-05	0	21.6615	12	2	520.301	1039.59	0.256157	104.049	11128	11128	MS2	8/64	HRT18_Billes_140329221156.raw
		High	FPGQLNADLR	Unambiguous	11	3	P07437;P68371;Q13509		CID	1	0	1	1	296975408	49.45	5.78856e-05	0	45.3891	43	2	565.801	1130.6	0.0382213	75.969	7999	7999	MS2	9/84	HRT18_Billes_140329221156.raw
	High		LAVNMVPFPR	Unambiguous	11	3	P07437;P68371;Q13509		CID	1	0	1	1	5.20042e+08	49.44	7.67898e-05	0	9.43643	2	2	572.32	1143.63	-0.582974	105.658	12931	12931	MS2	8/86	HRT18_Ac1010_140330065123.raw
		High	LAVNmVPFPR	Unambiguous	11	3	P07437;P68371;Q13509	M5(Oxidation)	CID	1	0	1	1	2.5993e+07	49.26	8.06323e-05	0	26.2045	33	2	580.318	1159.63	0.231022	90.8293	9626	9626	MS2	7/86	HRT18_Billes_140329221156.raw
	High		LAVNmVPFPR	Unambiguous	11	3	P07437;P68371;Q13509	M5(Oxidation)	CID	1	0	1	1	4.68562e+07	49.14	8.28913e-05	0	18.0592	10	2	580.318	1159.63	0.231022	89.3827	10844	10844	MS2	7/86	HRT18_Ac1010_140330065123.raw
		High	FPGQLNADLR	Unambiguous	11	3	P07437;P68371;Q13509		CID	1	0	1	1	2.18292e+08	49.13	5.92573e-05	0	17.1121	6	2	565.801	1130.6	0.254161	76.3929	8464	8464	MS2	9/84	HRT18_Billes.raw
	High		FPGQLNADLR	Unambiguous	11	3	P07437;P68371;Q13509		CID	1	0	1	1	8.57398e+08	49.08	6.55052e-05	0	25.4291	3	2	565.801	1130.59	-0.717569	78.0259	9401	9401	MS2	9/84	HRT18_Ac1010_140330065123.raw
		High	YLTVAAVFR	Unambiguous	3	2	P07437;P68371		CID	1	0	1	1	3.84786e+08	48.9	3.73592e-05	0	4.98246	3	2	520.3	1039.59	-0.213528	104.078	11710	11710	MS2	8/64	HRT18_Billes.raw
		High	ALTVPELTQQmFDAK	Unambiguous	3	2	P68371;Q13509	M11(Oxidation)	CID	1	0	1	1	38864742	48.73	6.76537e-05	0	0	12	2	854.436	1707.86	1.11077	104.746	11801	11801	MS2	12/144	HRT18_Billes.raw
	High		IMNTFSVVPSPK	Unambiguous	4	3	P07437;P68371;Q13509		CID	1	0	1	1		48.57	7.85323e-05	0	48.217	19	2	660.354	1319.7	-1.14401	93.702	11960	11960	MS2	10/118	HRT18_Ac1010.raw
		High	FPGQLNADLR	Unambiguous	11	3	P07437;P68371;Q13509		CID	1	0	1	1	296975408	48.36	7.07525e-05	0	12.9474	7	2	565.801	1130.6	0.254161	76.5376	8061	8061	MS2	9/84	HRT18_Billes_140329221156.raw
		High	NSSYFVEWIPNNVK	Unambiguous	7	3	P07437;P68371;Q13509		CID	1	0	1	1	279184104	48.34	6.37513e-05	0	5.89326	2	2	848.921	1696.83	0.60741	110.783	12024	12024	MS2	19/140	HRT18_Billes_140329221156.raw
	High		MSATFIGNSTAIQELFK	Selected	3	1	P68371		CID	0.0208	0	1	1	1.99957e+07	48.32	6.1101e-05	0	6.80331	12	3	619.984	1857.94	-1.8277	116.402	14400	14400	MS2	11/170	HRT18_Ac1010_140330065123.raw
		High	FPGQLNADLR	Unambiguous	11	3	P07437;P68371;Q13509		CID	1	0	1	1	296975408	48.23	7.96665e-05	0	18.2173	6	2	565.801	1130.59	-0.501629	78.4267	8269	8269	MS2	9/84	HRT18_Billes_140329221156.raw
	High		YLTVAAVFR	Unambiguous	3	2	P07437;P68371		CID	1	0	1	1	1.04971e+09	47.64	5.16561e-05	0	1.46851	2	2	520.3	1039.59	-0.800635	103.936	13307	13307	MS2	8/64	HRT18_Ac1010.raw
		High	LAVNmVPFPR	Unambiguous	11	3	P07437;P68371;Q13509	M5(Oxidation)	CID	1	0	1	1	2.61557e+07	47.52	0.000107977	0	15.9031	18	2	580.318	1159.63	0.020489	89.6985	9502	9502	MS2	9/86	HRT18_Billes_140329221156.raw
		High	LAVNmVPFPR	Unambiguous	11	3	P07437;P68371;Q13509	M5(Oxidation)	CID	1	0	1	1	36440245	47.42	0.000123171	0	23.6051	13	2	580.318	1159.63	0.231022	89.6198	9995	9995	MS2	9/86	HRT18_Billes.raw
		High	LAVNMVPFPR	Unambiguous	11	3	P07437;P68371;Q13509		CID	1	0	1	1	2.04456e+08	47.35	0.000102163	0	1.82669	2	2	572.321	1143.63	-0.262757	105.155	11490	11490	MS2	9/86	HRT18_Billes_140329193821.raw
	High		FPGQLNADLR	Unambiguous	11	3	P07437;P68371;Q13509		CID	1	0	1	1	555039808	47.33	9.43127e-05	0	10.03	1	2	565.801	1130.6	-0.177719	76.5521	9677	9677	MS2	9/84	HRT18_Ac1010.raw
		High	LAVNmVPFPR	Unambiguous	11	3	P07437;P68371;Q13509	M5(Oxidation)	CID	1	0	1	1	38059324	47.33	0.000112805	0	27.213	27	2	580.318	1159.63	-0.190044	90.7481	10128	10128	MS2	7/86	HRT18_Billes.raw
		High	ALTVPELTQQMFDAK	Unambiguous	3	2	P68371;Q13509		CID	1	0	1	1	1.49839e+08	47.32	9.54569e-05	0	34.042	14	2	846.438	1691.87	1.21822	113.328	12955	12955	MS2	17/144	HRT18_Billes.raw
	High		TAVcDIPPR	Unambiguous	7	2	P07437;P68371	C4(Carbamidomethyl)	CID	1	0	1	1	129660096	47.29	6.34569e-05	0	14.7145	11	2	514.763	1028.52	-0.414968	34.8969	3725	3725	MS2	7/72	HRT18_Ac1010_140330065123.raw
		High	YLTVAAVFR	Unambiguous	3	2	P07437;P68371		CID	1	0	1	1	359980154	47.15	5.78257e-05	0	10.0468	2	2	520.3	1039.59	-0.683213	104.616	11204	11204	MS2	8/64	HRT18_Billes_140329221156.raw
	High		LAVNmVPFPR	Unambiguous	11	3	P07437;P68371;Q13509	M5(Oxidation)	CID	1	0	1	1	4.73355e+07	47.14	0.000131374	0	23.8923	22	2	580.318	1159.63	0.336289	90.4988	10989	10989	MS2	7/86	HRT18_Ac1010_140330065123.raw
		High	TAVcDIPPR	Unambiguous	7	2	P07437;P68371	C4(Carbamidomethyl)	CID	1	0	1	1		47.13	7.84251e-05	0	37.3285	17	2	514.761	1028.52	-4.21292	37.4662	3821	3821	MS2	7/72	HRT18_Billes.raw
		High	EVDEQMLNVQNK	Unambiguous	4	2	P07437;P68371		CID	1	0	1	1	1.86451e+08	47.08	8.32509e-05	0	10.6644	37	2	723.849	1446.69	0.244395	61.8261	6535	6535	MS2	12/108	HRT18_Billes_140329193821.raw
		High	TAVcDIPPR	Unambiguous	7	2	P07437;P68371	C4(Carbamidomethyl)	CID	1	0	1	1		47	9.27797e-05	0	43.2762	24	2	514.76	1028.51	-5.51847	37.3973	3735	3735	MS2	7/72	HRT18_Billes_140329193821.raw
		High	FPGQLNADLR	Unambiguous	11	3	P07437;P68371;Q13509		CID	1	0	1	1	296975408	46.77	0.000107293	0	21.6454	3	2	565.801	1130.6	0.0382213	77.2175	8137	8137	MS2	9/84	HRT18_Billes_140329221156.raw
	High		LAVNmVPFPR	Unambiguous	11	3	P07437;P68371;Q13509	M5(Oxidation)	CID	1	0	1	1	7.03877e+07	46.71	0.000145047	0	17.0577	6	2	580.319	1159.63	0.441556	89.4374	11397	11397	MS2	7/86	HRT18_Ac1010.raw
	High		LAVNmVPFPR	Unambiguous	11	3	P07437;P68371;Q13509	M5(Oxidation)	CID	1	0	1	1	5.71993e+07	46.53	0.000135622	0	17.3458	9	2	580.318	1159.63	0.020489	89.5738	11082	11082	MS2	7/86	HRT18_Ac1010_140330092455.raw
	High		LHFFmPGFAPLTSR	Unambiguous	9	2	P07437;P68371	M5(Oxidation)	CID	1	0	1	1	7.86458e+07	46.5	0.000117533	0	37.2634	8	2	818.919	1636.83	-0.319304	107.133	13755	13755	MS2	10/106	HRT18_Ac1010.raw
	High		LAVNmVPFPR	Unambiguous	11	3	P07437;P68371;Q13509	M5(Oxidation)	CID	1	0	1	1	69594190	46.44	0.000154351	0	7.98845	12	2	580.319	1159.63	0.652089	90.5636	11550	11550	MS2	8/86	HRT18_Ac1010.raw
		High	EIVHLQAGQcGNQIGAK	Unambiguous	6	3	P07437;Q13509;P68371	C10(Carbamidomethyl)	CID	1	0	1	2	2.89961e+08	46.38	8.28519e-05	0	21.4717	27	3	608.313	1822.92	0.513997	52.8536	5542	5542	MS2	9/150	HRT18_Billes_140329193821.raw
		High	LAVNMVPFPR	Unambiguous	11	3	P07437;P68371;Q13509		CID	1	0	1	1	2.13136e+08	46.21	0.000132829	0	4.03	4	2	572.321	1143.63	0.0574596	105.218	11865	11865	MS2	9/86	HRT18_Billes.raw
	High		ALTVPELTQQMFDAK	Unambiguous	3	2	P68371;Q13509		CID	1	0	1	1	2.35083e+07	46.15	0.00012497	0	17.2394	11	3	564.628	1691.87	1.3185	113.069	14205	14205	MS2	9/144	HRT18_Ac1010_140330092455.raw
		High	AVLVDLEPGTMDSVR	Unambiguous	3	1	P68371		CID	1	0	1	1	135027664	45.99	0.000123366	0	28.0114	8	2	801.414	1601.82	0.565207	105.844	11583	11583	MS2	11/128	HRT18_Billes_140329193821.raw
	High		LHFFMPGFAPLTSR	Unambiguous	9	2	P07437;P68371		CID	1	0	1	1	3.47059e+08	45.73	0.000128304	0	3.35275	2	2	810.922	1620.84	0.833126	111.992	14055	14055	MS2	10/106	HRT18_Ac1010_140330092455.raw
	High		AVLVDLEPGTmDSVR	Unambiguous	3	1	P68371	M11(Oxidation)	CID	1	0	1	1	9.25365e+07	45.62	0.000127483	0	16.7309	16	2	809.411	1617.81	-0.22085	94.6434	11510	11510	MS2	12/128	HRT18_Ac1010_140330065123.raw
		High	LAVNmVPFPR	Unambiguous	11	3	P07437;P68371;Q13509	M5(Oxidation)	CID	1	0	1	1	3.22237e+07	45.38	0.000176738	0	19.2383	28	2	580.318	1159.63	-0.0847776	90.5745	9782	9782	MS2	9/86	HRT18_Billes_140329193821.raw
	High		EVDEQMLNVQNK	Unambiguous	4	2	P07437;P68371		CID	1	0	1	1	6.6907e+08	45.34	0.000125739	0	11.701	7	2	723.849	1446.69	0.581911	61.5416	7633	7633	MS2	9/108	HRT18_Ac1010.raw
	High		GHYTEGAELVDSVLDVVR	Unambiguous	5	3	P07437;P68371;Q13509		CID	1	0	1	1	1.49702e+09	45.07	0.000115134	0	21.6396	7	3	653.666	1958.98	0.729572	113.869	14686	14686	MS2	17/158	HRT18_Ac1010.raw
	High		LHFFMPGFAPLTSR	Unambiguous	9	2	P07437;P68371		CID	1	0	1	1	3.66067e+08	44.82	0.000163157	0	0.985953	1	2	810.922	1620.84	0.45656	112.003	14430	14430	MS2	6/106	HRT18_Ac1010.raw
	High		NMMAAcDPR	Unambiguous	9	3	P07437;P68371;Q13509	C6(Carbamidomethyl)	CID	1	0	1	1	2.22827e+08	44.81	3.29587e-05	0	22.3213	22	2	533.217	1065.43	0.0305353	30.0793	3201	3201	MS2	8/80	HRT18_Ac1010.raw
		High	LAVNmVPFPR	Unambiguous	11	3	P07437;P68371;Q13509	M5(Oxidation)	CID	1	0	1	1	2.97319e+07	44.78	0.000202922	0	7.70635	13	2	580.318	1159.63	-0.190044	89.5037	9661	9661	MS2	8/86	HRT18_Billes_140329193821.raw
	High		LAVNMVPFPR	Unambiguous	11	3	P07437;P68371;Q13509		CID	1	0	1	1	6.49608e+08	44.75	0.000185906	0	6.57818	2	2	572.321	1143.63	-0.156018	105.114	13472	13472	MS2	7/86	HRT18_Ac1010.raw
	High		NMMAAcDPR	Unambiguous	9	3	P07437;P68371;Q13509	C6(Carbamidomethyl)	CID	1	0	1	1	1.9008e+08	44.72	3.36488e-05	0	23.8035	13	2	533.217	1065.43	-0.198613	30.3454	3179	3179	MS2	8/80	HRT18_Ac1010_140330092455.raw
	High		LHFFMPGFAPLTSR	Unambiguous	9	2	P07437;P68371		CID	1	0	1	1	3.31241e+08	44.68	0.000168502	0	5.6552	2	2	810.922	1620.84	0.45656	111.897	13790	13790	MS2	6/106	HRT18_Ac1010_140330065123.raw
		High	YLTVAAVFR	Unambiguous	3	2	P07437;P68371		CID	1	0	1	1	3.84786e+08	44.59	0.000104261	0	23.8048	3	2	520.3	1039.59	-1.03548	104.652	11788	11788	MS2	8/64	HRT18_Billes.raw
		High	FPGQLNADLR	Unambiguous	11	3	P07437;P68371;Q13509		CID	1	0	1	1	3.39791e+08	44.18	0.000194792	0	26.6259	3	2	565.801	1130.6	-0.177719	76.907	8250	8250	MS2	9/84	HRT18_Billes_140329193821.raw
	High		LAVNMVPFPR	Unambiguous	11	3	P07437;P68371;Q13509		CID	1	0	1	1	5.20042e+08	44.14	0.000225505	0	21.7701	7	2	572.321	1143.63	0.377676	105.146	12861	12861	MS2	13/86	HRT18_Ac1010_140330065123.raw
		High	NSSYFVEWIPNNVK	Unambiguous	7	3	P07437;P68371;Q13509		CID	1	0	1	1	331609421	43.94	0.000173568	0	25.4177	2	2	848.921	1696.83	0.46353	110.633	12595	12595	MS2	12/140	HRT18_Billes.raw
	High		EIVHLQAGQcGNQIGAK	Unambiguous	6	3	P07437;Q13509;P68371	C10(Carbamidomethyl)	CID	1	0	1	2	1303176926	43.77	0.000151113	0	18.5538	4	3	608.313	1822.93	1.51846	52.6106	6401	6401	MS2	9/150	HRT18_Ac1010.raw
	High		LAVNmVPFPR	Unambiguous	11	3	P07437;P68371;Q13509	M5(Oxidation)	CID	1	0	1	1	6.03316e+07	43.47	0.000312597	0	21.984	24	2	580.319	1159.63	0.967888	90.6763	11227	11227	MS2	9/86	HRT18_Ac1010_140330092455.raw
	High		LAVNmVPFPR	Unambiguous	11	3	P07437;P68371;Q13509	M5(Oxidation)	CID	1	0	1	1	69594190	43.33	0.000285677	0	2.06193	9	2	580.318	1159.63	0.125756	91.1529	11626	11626	MS2	8/86	HRT18_Ac1010.raw
		High	EIVHLQAGQcGNQIGAK	Unambiguous	6	3	P07437;Q13509;P68371	C10(Carbamidomethyl)	CID	1	0	1	2	281680623	42.95	0.000182517	0	17.5552	5	3	608.312	1822.92	0.0117668	54.0024	5577	5577	MS2	10/150	HRT18_Billes_140329221156.raw
		High	LTTPTYGDLNHLVSATMSGVTTcLR	Unambiguous	5	2	P07437;P68371	C23(Carbamidomethyl)	CID	1	0	1	1	1.94844e+08	42.95	0.000179982	0	8.42191	6	3	903.451	2708.34	-0.369553	117.469	12873	12873	MS2	10/262	HRT18_Billes_140329221156.raw
		High	EIVHLQAGQcGNQIGAK	Unambiguous	6	3	P07437;Q13509;P68371	C10(Carbamidomethyl)	CID	1	0	1	2	3.60321e+08	42.8	0.000202051	0	8.79312	25	3	608.314	1822.93	2.32202	52.7852	5692	5692	MS2	17/150	HRT18_Billes.raw
		High	LAVNmVPFPR	Unambiguous	11	3	P07437;P68371;Q13509	M5(Oxidation)	CID	1	0	1	1	38059324	42.79	0.000320871	0	8.85105	15	2	580.318	1159.63	-0.190044	91.298	10192	10192	MS2	6/86	HRT18_Billes.raw
		High	GHYTEGAELVDSVLDVVR	Unambiguous	5	3	P07437;P68371;Q13509		CID	1	0	1	1	5.68958e+08	42.68	0.000194224	0	8.06032	2	3	653.666	1958.98	1.10345	114.441	13102	13102	MS2	16/158	HRT18_Billes.raw
	High		NSSYFVEWIPNNVK	Unambiguous	7	3	P07437;P68371;Q13509		CID	1	0	1	1	9.2067e+08	42.63	0.000212846	0	25.306	2	2	848.921	1696.84	1.54263	110.613	13867	13867	MS2	10/140	HRT18_Ac1010_140330092455.raw
		High	LAVNmVPFPR	Unambiguous	11	3	P07437;P68371;Q13509	M5(Oxidation)	CID	1	0	1	1	2.5993e+07	42.63	0.000332912	0	4.99724	20	2	580.318	1159.63	0.020489	91.4228	9690	9690	MS2	6/86	HRT18_Billes_140329221156.raw
	High		FPGQLNADLR	Unambiguous	11	3	P07437;P68371;Q13509		CID	1	0	1	1		42.48	0.000288118	0	36.8785	11	2	565.801	1130.6	-0.177719	75.4442	9524	9524	MS2	9/84	HRT18_Ac1010.raw
		High	FPGQLNADLR	Unambiguous	11	3	P07437;P68371;Q13509		CID	1	0	1	1	2.18292e+08	42.37	0.000295509	0	28.5826	2	2	565.801	1130.6	-0.0697487	77.0071	8541	8541	MS2	9/84	HRT18_Billes.raw
	High		GHYTEGAELVDSVLDVVR	Unambiguous	5	3	P07437;P68371;Q13509		CID	1	0	1	1	1311158987	42.03	0.000225581	0	7.78079	5	3	653.666	1958.98	1.38386	113.842	14056	14056	MS2	16/158	HRT18_Ac1010_140330065123.raw
		High	LHFFmPGFAPLTSR	Unambiguous	9	2	P07437;P68371	M5(Oxidation)	CID	1	0	1	1	2.94327e+07	41.83	0.000344476	0	30.9492	17	2	818.919	1636.83	0.575623	107.262	11557	11557	MS2	12/106	HRT18_Billes_140329221156.raw
	High		NMMAAcDPR	Unambiguous	9	3	P07437;P68371;Q13509	C6(Carbamidomethyl)	CID	1	0	1	1	1.9008e+08	41.7	6.74481e-05	0	3.67253	2	2	533.217	1065.43	-0.542335	30.8784	3255	3255	MS2	5/80	HRT18_Ac1010_140330092455.raw
		High	ALTVPELTQQMFDAK	Unambiguous	3	2	P68371;Q13509		CID	1	0	1	1	1.03475e+07	41.53	0.00034099	0	19.3767	23	3	564.627	1691.87	-0.737813	113.001	12315	12315	MS2	10/144	HRT18_Billes_140329221156.raw
	High		NMMAAcDPR	Unambiguous	9	3	P07437;P68371;Q13509	C6(Carbamidomethyl)	CID	1	0	1	1	1.6679e+08	41.37	7.2773e-05	0	3.46004	3	2	533.217	1065.43	-0.0840387	30.8619	3165	3165	MS2	5/80	HRT18_Ac1010_140330065123.raw
		High	LHFFMPGFAPLTSR	Unambiguous	9	2	P07437;P68371		CID	1	0	1	1	95325911	41.3	0.000366949	0	6.74948	8	2	810.922	1620.84	0.531874	111.941	12175	12175	MS2	6/106	HRT18_Billes_140329221156.raw
	High		TAVcDIPPR	Unambiguous	7	2	P07437;P68371	C4(Carbamidomethyl)	CID	1	0	1	1		41.28	0.0003463	0	69.8885	10	2	514.76	1028.51	-5.75585	41.2493	4706	4706	MS2	9/72	HRT18_Ac1010_140330092455.raw
	High		LHFFmPGFAPLTSR	Unambiguous	9	2	P07437;P68371	M5(Oxidation)	CID	1	0	1	1	7.28121e+07	41.05	0.000404396	0	15.8117	7	2	818.919	1636.83	0.6502	107.225	13399	13399	MS2	6/106	HRT18_Ac1010_140330092455.raw
		High	LHFFmPGFAPLTSR	Unambiguous	9	2	P07437;P68371	M5(Oxidation)	CID	1	0	1	1	39797131	41.05	0.000396544	0	43.0698	14	2	818.918	1636.83	-0.841345	107.217	12136	12136	MS2	6/106	HRT18_Billes.raw
		High	NMMAAcDPR	Unambiguous	9	3	P07437;P68371;Q13509	C6(Carbamidomethyl)	CID	1	0	1	1	5.6304e+07	40.93	8.05323e-05	0	2.76876	9	2	533.217	1065.43	-0.198613	30.8428	2947	2947	MS2	7/80	HRT18_Billes_140329193821.raw
		High	LHFFmPGFAPLTSR	Unambiguous	9	2	P07437;P68371	M5(Oxidation)	CID	1	0	1	1	3.82044e+07	40.9	0.000426736	0	22.0919	10	2	818.919	1636.83	0.351891	107.235	11770	11770	MS2	6/106	HRT18_Billes_140329193821.raw
	High		LHFFmPGFAPLTSR	Unambiguous	9	2	P07437;P68371	M5(Oxidation)	CID	1	0	1	1	6.31578e+07	40.27	0.00044167	0	39.9637	16	2	818.92	1636.83	1.76886	107.144	13137	13137	MS2	6/106	HRT18_Ac1010_140330065123.raw
	High		FPGQLNADLR	Unambiguous	11	3	P07437;P68371;Q13509		CID	1	0	1	1		40.16	0.000491553	0	42.05	31	2	565.801	1130.59	-0.393659	75.3294	9054	9054	MS2	8/84	HRT18_Ac1010_140330065123.raw
	High		GHYTEGAELVDSVLDVVR	Unambiguous	5	3	P07437;P68371;Q13509		CID	1	0	1	1	1.49702e+09	40.04	0.000386424	0	2.39807	0	3	653.666	1958.98	0.0752846	114.4	14759	14759	MS2	20/158	HRT18_Ac1010.raw
		High	FPGQLNADLR	Unambiguous	11	3	P07437;P68371;Q13509		CID	1	0	1	1		39.83	0.000504361	0	42.3051	61	2	565.802	1130.6	0.470101	75.6729	8105	8105	MS2	8/84	HRT18_Billes_140329193821.raw
	High		EVDEQMLNVQNK	Unambiguous	4	2	P07437;P68371		CID	1	0	1	1	5.20948e+08	39.81	0.00044923	0	14.1822	15	2	723.849	1446.69	0.413153	61.8181	7461	7461	MS2	6/108	HRT18_Ac1010_140330092455.raw
	High		LAVNMVPFPR	Unambiguous	11	3	P07437;P68371;Q13509		CID	1	0	1	1	6.49608e+08	39.22	0.000652224	0	13.7281	2	2	572.321	1143.63	-0.369496	105.674	13549	13549	MS2	7/86	HRT18_Ac1010.raw
	High		EIVHLQAGQcGNQIGAK	Unambiguous	6	3	P07437;Q13509;P68371	C10(Carbamidomethyl)	CID	1	0	1	2	1.01679e+09	38.97	0.000456355	0	43.1181	8	3	608.313	1822.92	0.513997	52.4157	6106	6106	MS2	10/150	HRT18_Ac1010_140330065123.raw
	High		TAVcDIPPR	Unambiguous	7	2	P07437;P68371	C4(Carbamidomethyl)	CID	1	0	1	1		38.85	0.00046914	0	28.7438	16	2	514.764	1028.52	1.00926	34.3652	3751	3751	MS2	7/72	HRT18_Ac1010_140330092455.raw
		High	TAVcDIPPR	Unambiguous	7	2	P07437;P68371	C4(Carbamidomethyl)	CID	1	0	1	1		38.76	0.000485616	0	55.2287	40	2	514.763	1028.52	-1.24577	34.5955	3408	3408	MS2	7/72	HRT18_Billes_140329193821.raw
		High	TAVcDIPPR	Unambiguous	7	2	P07437;P68371	C4(Carbamidomethyl)	CID	1	0	1	1		38.71	0.000632554	0	30.7221	38	2	514.764	1028.52	1.84005	34.5752	3356	3356	MS2	7/72	HRT18_Billes_140329221156.raw
		High	NMMAAcDPR	Unambiguous	9	3	P07437;P68371;Q13509	C6(Carbamidomethyl)	CID	1	0	1	1	6.01095e+07	38.23	0.000149958	0	5.33764	7	2	533.217	1065.43	-0.542335	31.0056	3011	3011	MS2	5/80	HRT18_Billes.raw
		High	NMMAAcDPR	Unambiguous	9	3	P07437;P68371;Q13509	C6(Carbamidomethyl)	CID	1	0	1	1	5.39185e+07	38.21	0.00015065	0	5.97304	9	2	533.217	1065.43	-0.313187	30.9935	2917	2917	MS2	5/80	HRT18_Billes_140329221156.raw
		High	TAVcDIPPR	Unambiguous	7	2	P07437;P68371	C4(Carbamidomethyl)	CID	1	0	1	1		38.07	0.000514652	0	17.1419	34	2	514.763	1028.52	-0.0589118	35.1293	3417	3417	MS2	7/72	HRT18_Billes_140329221156.raw
		High	NMMAAcDPR	Unambiguous	9	3	P07437;P68371;Q13509	C6(Carbamidomethyl)	CID	1	0	1	1	5.6304e+07	38.01	0.000158125	0	24.5266	34	2	533.217	1065.43	0.145109	30.3312	2887	2887	MS2	5/80	HRT18_Billes_140329193821.raw
	High		NMMAAcDPR	Unambiguous	9	3	P07437;P68371;Q13509	C6(Carbamidomethyl)	CID	1	0	1	1	1.6679e+08	37.79	0.000165947	0	14.3362	13	2	533.217	1065.43	-0.198613	30.3292	3089	3089	MS2	5/80	HRT18_Ac1010_140330065123.raw
		High	NMMAAcDPR	Unambiguous	9	3	P07437;P68371;Q13509	C6(Carbamidomethyl)	CID	1	0	1	1	6.01095e+07	37.78	0.00016633	0	19.1466	27	2	533.217	1065.43	-0.656909	30.5041	2949	2949	MS2	7/80	HRT18_Billes.raw
	High		LAVNMVPFPR	Unambiguous	11	3	P07437;P68371;Q13509		CID	1	0	1	1	5.79432e+08	37.72	0.000938195	0	6.51475	2	2	572.321	1143.63	-0.262757	105.699	13186	13186	MS2	7/86	HRT18_Ac1010_140330092455.raw
	High		FPGQLNADLR	Unambiguous	11	3	P07437;P68371;Q13509		CID	1	0	1	1		37.69	0.000868101	0	54.2866	30	2	565.801	1130.6	-0.285689	75.6552	9277	9277	MS2	8/84	HRT18_Ac1010_140330092455.raw
	High		GHYTEGAELVDSVLDVVR	Unambiguous	5	3	P07437;P68371;Q13509		CID	1	0	1	1	1.32192e+09	37.22	0.000768166	0	4.08748	1	3	653.666	1958.98	0.168754	113.981	14328	14328	MS2	14/158	HRT18_Ac1010_140330092455.raw
		High	FPGQLNADLR	Unambiguous	11	3	P07437;P68371;Q13509		CID	1	0	1	1		36.88	0.00104609	0	60.8386	55	2	565.801	1130.6	-0.285689	75.8998	8406	8406	MS2	9/84	HRT18_Billes.raw
		High	EIVHLQAGQcGNQIGAK	Unambiguous	6	3	P07437;Q13509;P68371	C10(Carbamidomethyl)	CID	1	0	1	2	2.89961e+08	36.84	0.000745251	0	19.9183	6	3	608.313	1822.92	0.112213	54.0044	5667	5667	MS2	10/150	HRT18_Billes_140329193821.raw
	High		TAVcDIPPR	Unambiguous	7	2	P07437;P68371	C4(Carbamidomethyl)	CID	1	0	1	1		36.79	0.000711998	0	17.2027	12	2	514.763	1028.52	-0.889711	34.9064	3825	3825	MS2	6/72	HRT18_Ac1010_140330092455.raw
	High		GHYTEGAELVDSVLDVVR	Unambiguous	5	3	P07437;P68371;Q13509		CID	1	0	1	1	1311158987	36.69	0.000739297	0	3.26212	1	3	653.665	1958.98	-1.32676	114.391	14131	14131	MS2	10/158	HRT18_Ac1010_140330065123.raw
	High		TAVcDIPPR	Unambiguous	7	2	P07437;P68371	C4(Carbamidomethyl)	CID	1	0	1	1	129660096	36.42	0.000752513	0	33.5945	16	2	514.763	1028.52	0.0597737	34.3282	3650	3650	MS2	6/72	HRT18_Ac1010_140330065123.raw
		High	GHYTEGAELVDSVLDVVR	Unambiguous	5	3	P07437;P68371;Q13509		CID	1	0	1	1	587876587	36.42	0.000889333	0	15.6679	10	3	653.666	1958.98	0.542633	113.862	12654	12654	MS2	14/158	HRT18_Billes_140329193821.raw
	High		TAVcDIPPR	Unambiguous	7	2	P07437;P68371	C4(Carbamidomethyl)	CID	1	0	1	1		36.4	0.000824712	0	36.7453	14	2	514.764	1028.52	1.00926	33.9777	3774	3774	MS2	7/72	HRT18_Ac1010.raw
		High	TAVcDIPPR	Unambiguous	7	2	P07437;P68371	C4(Carbamidomethyl)	CID	1	0	1	1		35.79	0.000869989	0	26.3703	25	2	514.763	1028.52	-0.296283	35.3482	3559	3559	MS2	5/72	HRT18_Billes.raw
		High	GHYTEGAELVDSVLDVVR	Unambiguous	5	3	P07437;P68371;Q13509		CID	1	0	1	1	445746297	35.78	0.00103054	0	0	46	3	653.665	1958.98	-0.0181851	113.845	12425	12425	MS2	17/158	HRT18_Billes_140329221156.raw
	High		LHFFmPGFAPLTSR	Unambiguous	9	2	P07437;P68371	M5(Oxidation)	CID	1	0	1	1	1.12367e+08	35.31	0.00151638	0	2.99756	3	3	546.281	1636.83	-0.924138	107.213	13397	13397	MS2	11/106	HRT18_Ac1010_140330092455.raw
		High	LAVNMVPFPR	Unambiguous	11	3	P07437;P68371;Q13509		CID	1	0	1	1	2.13136e+08	34.55	0.00194667	0	16.5896	10	2	572.321	1143.63	0.0574596	105.803	11943	11943	MS2	6/86	HRT18_Billes.raw
		High	MSATFIGNSTAIQELFK	Selected	3	1	P68371		CID	0	0	1	1	7.55362e+06	34.16	0.00145809	0	12.904	38	3	619.984	1857.94	-1.43349	116.563	13374	13374	MS2	9/170	HRT18_Billes.raw
		High	NMMAAcDPR	Unambiguous	9	3	P07437;P68371;Q13509	C6(Carbamidomethyl)	CID	1	0	1	1	5.39185e+07	33.94	0.000402689	0	15.2502	27	2	533.217	1065.43	-0.0840387	30.4541	2853	2853	MS2	7/80	HRT18_Billes_140329221156.raw
	High		AVLVDLEPGTMDSVR	Unambiguous	3	1	P68371		CID	1	0	1	1	385177773	33.49	0.0021938	0	7.69514	8	2	801.414	1601.82	0.031757	106.522	13668	13668	MS2	21/128	HRT18_Ac1010.raw
		High	ALTVPELTQQmFDAK	Unambiguous	3	2	P68371;Q13509	M11(Oxidation)	CID	1	0	1	1	3.5781e+07	33.49	0.00223857	0	0	12	2	854.433	1707.86	-2.60596	104.647	11209	11209	MS2	17/144	HRT18_Billes_140329221156.raw
	High		LHFFMPGFAPLTSR	Unambiguous	9	2	P07437;P68371		CID	1	0	1	1	487515430	33.12	0.00243764	0	7.87957	1	3	540.95	1620.84	-0.0789278	111.997	14429	14429	MS2	14/106	HRT18_Ac1010.raw
		High	TAVcDIPPR	Unambiguous	7	2	P07437;P68371	C4(Carbamidomethyl)	CID	1	0	1	1	1.18284e+07	32.81	0.00191114	0	23.3858	30	2	514.763	1028.52	-1.24577	43.0208	4496	4496	MS2	6/72	HRT18_Billes.raw
		High	TAVcDIPPR	Unambiguous	7	2	P07437;P68371	C4(Carbamidomethyl)	CID	1	0	1	1		32.53	0.00248519	0	8.64823	29	2	514.762	1028.52	-1.72051	42.9899	4317	4317	MS2	6/72	HRT18_Billes_140329221156.raw
		High	ALTVPELTQQmFDAK	Unambiguous	3	2	P68371;Q13509	M11(Oxidation)	CID	1	0	1	1	36142146	32.39	0.00273964	0	0	12	2	854.432	1707.86	-3.82105	104.535	11407	11407	MS2	20/144	HRT18_Billes_140329193821.raw
	High		FPGQLNADLR	Unambiguous	11	3	P07437;P68371;Q13509		CID	1	0	1	1		32.29	0.00286248	0	42.0795	11	2	565.802	1130.6	0.470101	79.3548	10054	10054	MS2	9/84	HRT18_Ac1010.raw
		High	LAVNMVPFPR	Unambiguous	11	3	P07437;P68371;Q13509		CID	1	0	1	1	1.82817e+08	32.29	0.00345268	0	6.0282	17	2	572.321	1143.63	0.377676	105.871	11371	11371	MS2	6/86	HRT18_Billes_140329221156.raw
	High		LHFFmPGFAPLTSR	Unambiguous	9	2	P07437;P68371	M5(Oxidation)	CID	1	0	1	1	1.21536e+08	32.12	0.00340638	0	3.98681	3	3	546.281	1636.83	-1.3716	107.093	13749	13749	MS2	10/106	HRT18_Ac1010.raw
		High	LHFFmPGFAPLTSR	Unambiguous	9	2	P07437;P68371	M5(Oxidation)	CID	1	0	1	1	7.06381e+07	32.03	0.00354037	0	20.9391	11	3	546.28	1636.82	-3.83266	107.086	11750	11750	MS2	6/106	HRT18_Billes_140329193821.raw
		High	NSSYFVEWIPNNVK	Unambiguous	7	3	P07437;P68371;Q13509		CID	1	0	1	1	338744795	31.93	0.00278926	0	23.588	1	2	848.921	1696.83	0.60741	110.644	12227	12227	MS2	10/140	HRT18_Billes_140329193821.raw
		High	MSATFIGNSTAIQELFK	Selected	3	1	P68371		CID	0.0312	0	1	1		31.91	0.0026733	0	0	49	3	619.984	1857.94	-1.92626	116.555	12765	12765	MS2	14/170	HRT18_Billes_140329221156.raw
		High	TAVcDIPPR	Unambiguous	7	2	P07437;P68371	C4(Carbamidomethyl)	CID	1	0	1	1		31.73	0.00221572	0	26.8137	34	2	514.763	1028.52	0.0597737	35.1569	3469	3469	MS2	7/72	HRT18_Billes_140329193821.raw
		High	IREEYPDR	Unambiguous	8	2	P07437;P68371		CID	1	0	1	1	107788404	31.47	0.00392069	1	14.8214	42	2	539.27	1077.53	0.571011	19.5901	1511	1511	MS2	5/76	HRT18_Billes_140329221156.raw
	High		AVLVDLEPGTMDSVR	Unambiguous	3	1	P68371		CID	1	0	1	1	3.04398e+08	31.04	0.00385652	0	4.46743	7	2	801.414	1601.82	0.793829	106.515	13049	13049	MS2	20/128	HRT18_Ac1010_140330065123.raw
		High	LTTPTYGDLNHLVSATMSGVTTcLR	Unambiguous	5	2	P07437;P68371	C23(Carbamidomethyl)	CID	1	0	1	1	2.67106e+07	30.43	0.00330592	0	0	9	4	677.84	2708.34	0.617067	117.661	13138	13138	MS2	12/262	HRT18_Billes_140329193821.raw
	High		KLAVNMVPFPR	Unambiguous	11	3	P07437;P68371;Q13509		CID	1	0	1	1	2.77921e+07	29.42	0.00308577	1	4.41014	14	3	424.582	1271.73	0.641574	89.4717	11402	11402	MS2	4/102	HRT18_Ac1010.raw
[truncated: 35,602 more rows]
