# Supplementary material for: Dual protein kinase and nucleoside kinase modulators for rationally designed polypharmacology
Source: Nat Commun. 2017 Nov 10;8:1420. doi: 10.1038/s41467-017-01582-5 (PMC5681654; doi:10.1038/s41467-017-01582-5)
Supplement: Supplementary file 7 — Supplementary Data 4 [file 41467_2017_1582_MOESM7_ESM.xlsx]

## Sheet: Quantification
HRT18				ABONDANCES
Accession	Description	Peptides	Score	Beads	IP	Anova (p)	Fold	Ratio	Fold	Log2(ratio)	Log10(pvalue)
OCLN_HUMAN	Occludin OS=Homo sapiens GN=OCLN PE=1 SV=1	2	124.13	4465.68	145000	0.000389	32.5	32.4699	32.5	5.02103	-3.41005
COX6C_HUMAN	Cytochrome c oxidase subunit 6C OS=Homo sapiens GN=COX6C PE=1 SV=2	2	78.83	13900	395000	1.31e-06	28.32	28.4173	28.32	4.8287	-5.88273
OCAD2_HUMAN	OCIA domain-containing protein 2 OS=Homo sapiens GN=OCIAD2 PE=1 SV=1	2	110.52	4551.78	84900	0.04	18.65	18.652	18.65	4.22126	-1.39794
YIPF5_HUMAN	Protein YIPF5 OS=Homo sapiens GN=YIPF5 PE=1 SV=1	2	75.28	7921.9	137000	1.53e-06	17.3	17.2938	17.3	4.11219	-5.81531
THIC_HUMAN	Acetyl-CoA acetyltransferase, cytosolic OS=Homo sapiens GN=ACAT2 PE=1 SV=2	14	946.54	709000	11800000	8.58e-07	16.61	16.6432	16.61	4.05686	-6.06651
COX2_HUMAN	Cytochrome c oxidase subunit 2 OS=Homo sapiens GN=MT-CO2 PE=1 SV=1	7	382.63	277000	4410000	6.65e-07	15.91	15.9206	15.91	3.99282	-6.17718
COX41_HUMAN	Cytochrome c oxidase subunit 4 isoform 1, mitochondrial OS=Homo sapiens GN=COX4I1 PE=1 SV=1	8	342.82	166000	2580000	1.62e-07	15.55	15.5422	15.55	3.95812	-6.79048
VDAC3_HUMAN	Voltage-dependent anion-selective channel protein 3 OS=Homo sapiens GN=VDAC3 PE=1 SV=1	6 (4)	358.3	114000	1470000	4.91e-08	12.89	12.8947	12.89	3.68871	-7.30892
VDAC1_HUMAN	Voltage-dependent anion-selective channel protein 1 OS=Homo sapiens GN=VDAC1 PE=1 SV=2	14 (12)	1135.83	1150000	14700000	1.35e-07	12.74	12.7826	12.74	3.67611	-6.86967
COX5B_HUMAN	Cytochrome c oxidase subunit 5B, mitochondrial OS=Homo sapiens GN=COX5B PE=1 SV=2	3	155.89	63000	778000	2.6e-06	12.36	12.3492	12.36	3.62635	-5.58503
SGMR1_HUMAN	Sigma non-opioid intracellular receptor 1 OS=Homo sapiens GN=SIGMAR1 PE=1 SV=1	5	363.38	111000	1350000	2.16e-06	12.22	12.1622	12.22	3.60433	-5.66555
AGK_HUMAN	Acylglycerol kinase, mitochondrial OS=Homo sapiens GN=AGK PE=1 SV=2	2	132.94	24100	292000	0.00406	12.12	12.1162	12.12	3.59886	-2.39147
TNPO3_HUMAN	Transportin-3 OS=Homo sapiens GN=TNPO3 PE=1 SV=3	9	458.62	44000	531000	1.21e-06	12.08	12.0682	12.08	3.59314	-5.91721
COG5_HUMAN	Conserved oligomeric Golgi complex subunit 5 OS=Homo sapiens GN=COG5 PE=1 SV=3	3 (2)	126.6	11600	139000	0.0017	12.06	11.9828	12.06	3.58289	-2.76955
COX5A_HUMAN	Cytochrome c oxidase subunit 5A, mitochondrial OS=Homo sapiens GN=COX5A PE=1 SV=2	3	125.82	30500	363000	2.29e-05	11.89	11.9016	11.89	3.57309	-4.64016
NQO2_HUMAN	Ribosyldihydronicotinamide dehydrogenase [quinone] OS=Homo sapiens GN=NQO2 PE=1 SV=5	15	1112.51	2180000	25700000	2.23e-07	11.76	11.789	11.76	3.55937	-6.6517
CYB5_HUMAN	Cytochrome b5 OS=Homo sapiens GN=CYB5A PE=1 SV=2	2	53.01	15300	174000	7.04e-07	11.39	11.3725	11.39	3.50748	-6.15243
PGTB2_HUMAN	Geranylgeranyl transferase type-2 subunit beta OS=Homo sapiens GN=RABGGTB PE=1 SV=2	3	136.56	27800	266000	7.61e-05	9.54	9.56835	9.54	3.25827	-4.11862
HEBP1_HUMAN	Heme-binding protein 1 OS=Homo sapiens GN=HEBP1 PE=1 SV=1	5	242.69	53300	502000	2.41e-05	9.43	9.41839	9.43	3.23548	-4.61798
2ABA_HUMAN	Serine/threonine-protein phosphatase 2A 55 kDa regulatory subunit B alpha isoform OS=Homo sapiens GN=PPP2R2A PE=1 SV=1	18 (11)	1169.71	1860000	16100000	4.54e-07	8.66	8.65591	8.66	3.11369	-6.34294
MTCH2_HUMAN	Mitochondrial carrier homolog 2 OS=Homo sapiens GN=MTCH2 PE=1 SV=1	7	441.23	161000	1380000	8.46e-06	8.55	8.57143	8.55	3.09954	-5.07263
MPU1_HUMAN	Mannose-P-dolichol utilization defect 1 protein OS=Homo sapiens GN=MPDU1 PE=1 SV=2	4	164.62	64300	546000	4.27e-06	8.48	8.49145	8.48	3.08601	-5.36957
MGST3_HUMAN	Microsomal glutathione S-transferase 3 OS=Homo sapiens GN=MGST3 PE=1 SV=1	2	183.59	39500	327000	2.61e-06	8.29	8.27848	8.29	3.04937	-5.58336
FAD1_HUMAN	FAD synthase OS=Homo sapiens GN=FLAD1 PE=1 SV=1	15	850.19	628000	5190000	1.61e-07	8.26	8.26433	8.26	3.0469	-6.79317
CCHL_HUMAN	Cytochrome c-type heme lyase OS=Homo sapiens GN=HCCS PE=1 SV=1	7	330.38	70200	554000	3.8e-06	7.89	7.89174	7.89	2.98034	-5.42022
S35B2_HUMAN	Adenosine 3'-phospho 5'-phosphosulfate transporter 1 OS=Homo sapiens GN=SLC35B2 PE=1 SV=1	2	96.63	13900	102000	0.000236	7.38	7.33813	7.38	2.87541	-3.62709
DCK_HUMAN	Deoxycytidine kinase OS=Homo sapiens GN=DCK PE=1 SV=1	11	705.94	1040000	7380000	6.86e-07	7.07	7.09615	7.07	2.82704	-6.16368
TM9S3_HUMAN	Transmembrane 9 superfamily member 3 OS=Homo sapiens GN=TM9SF3 PE=1 SV=2	4	304.78	90000	630000	3.45e-05	7	7	7	2.80735	-4.46218
SPTC2_HUMAN	Serine palmitoyltransferase 2 OS=Homo sapiens GN=SPTLC2 PE=1 SV=1	3	175.9	21400	147000	1.99e-05	6.84	6.86916	6.84	2.78013	-4.70115
AIFM2_HUMAN	Apoptosis-inducing factor 2 OS=Homo sapiens GN=AIFM2 PE=1 SV=1	3	143.47	20800	135000	3.63e-07	6.48	6.49038	6.48	2.6983	-6.44009
VDAC2_HUMAN	Voltage-dependent anion-selective channel protein 2 OS=Homo sapiens GN=VDAC2 PE=1 SV=2	11 (10)	878.56	1460000	9340000	4.96e-07	6.39	6.39726	6.39	2.67745	-6.30452
PHB2_HUMAN	Prohibitin-2 OS=Homo sapiens GN=PHB2 PE=1 SV=2	17	1024.6	2030000	12900000	2.53e-08	6.37	6.35468	6.37	2.66782	-7.59688
LYPA1_HUMAN	Acyl-protein thioesterase 1 OS=Homo sapiens GN=LYPLA1 PE=1 SV=1	5	232.27	201000	1240000	0.000153	6.2	6.16915	6.2	2.62507	-3.81531
TMX1_HUMAN	Thioredoxin-related transmembrane protein 1 OS=Homo sapiens GN=TMX1 PE=1 SV=1	8 (7)	406.9	344000	2130000	1.51e-05	6.19	6.19186	6.19	2.63037	-4.82102
VKORL_HUMAN	Vitamin K epoxide reductase complex subunit 1-like protein 1 OS=Homo sapiens GN=VKORC1L1 PE=1 SV=2	2	81.08	13800	85200	0.000273	6.16	6.17391	6.16	2.62619	-3.56384
BAX_HUMAN	Apoptosis regulator BAX OS=Homo sapiens GN=BAX PE=1 SV=1	2	141.71	15200	93100	0.00127	6.12	6.125	6.12	2.61471	-2.8962
ERD21_HUMAN	ER lumen protein retaining receptor 1 OS=Homo sapiens GN=KDELR1 PE=1 SV=1	4 (2)	166.64	44600	273000	9.1e-05	6.11	6.12108	6.11	2.61379	-4.04096
PHB_HUMAN	Prohibitin OS=Homo sapiens GN=PHB PE=1 SV=1	15	1129.94	2430000	14100000	2.3e-05	5.82	5.80247	5.82	2.53667	-4.63827
XPO4_HUMAN	Exportin-4 OS=Homo sapiens GN=XPO4 PE=1 SV=2	4	153.27	44800	257000	6.92e-05	5.74	5.73661	5.74	2.5202	-4.15989
S29A1_HUMAN	Equilibrative nucleoside transporter 1 OS=Homo sapiens GN=SLC29A1 PE=1 SV=3	2	84.25	12700	70800	0.00102	5.56	5.5748	5.56	2.47892	-2.9914
LYN_HUMAN	Tyrosine-protein kinase Lyn OS=Homo sapiens GN=LYN PE=1 SV=3	2	63.36	16200	89300	2.28e-06	5.51	5.51235	5.51	2.46267	-5.64207
CHCH3_HUMAN	Coiled-coil-helix-coiled-coil-helix domain-containing protein 3, mitochondrial OS=Homo sapiens GN=CHCHD3 PE=1 SV=1	2	93.51	25300	135000	0.000105	5.32	5.33597	5.32	2.41575	-3.97881
TMCO1_HUMAN	Transmembrane and coiled-coil domain-containing protein 1 OS=Homo sapiens GN=TMCO1 PE=1 SV=1	2	82.11	30900	159000	0.00135	5.15	5.14563	5.15	2.36335	-2.86967
DHCR7_HUMAN	7-dehydrocholesterol reductase OS=Homo sapiens GN=DHCR7 PE=1 SV=1	9	363.38	414000	2050000	3.65e-05	4.95	4.95169	4.95	2.30792	-4.43771
MBOA7_HUMAN	Lysophospholipid acyltransferase 7 OS=Homo sapiens GN=MBOAT7 PE=1 SV=2	4	231.04	96800	478000	1.57e-06	4.94	4.93802	4.94	2.30393	-5.8041
CREG1_HUMAN	Protein CREG1 OS=Homo sapiens GN=CREG1 PE=1 SV=1	2	77.53	189000	922000	6.29e-06	4.89	4.87831	4.89	2.28638	-5.20135
2AAA_HUMAN	Serine/threonine-protein phosphatase 2A 65 kDa regulatory subunit A alpha isoform OS=Homo sapiens GN=PPP2R1A PE=1 SV=4	20 (14)	1323.37	1300000	6240000	1.44e-07	4.81	4.8	4.81	2.26303	-6.84164
ATP6_HUMAN	ATP synthase subunit a OS=Homo sapiens GN=MT-ATP6 PE=1 SV=1	2	60.18	159000	733000	6.37e-06	4.62	4.61006	4.62	2.20479	-5.19586
IPO4_HUMAN	Importin-4 OS=Homo sapiens GN=IPO4 PE=1 SV=2	7 (6)	280.9	77000	353000	8.4e-05	4.59	4.58442	4.59	2.19674	-4.07572
MOT4_HUMAN	Monocarboxylate transporter 4 OS=Homo sapiens GN=SLC16A3 PE=1 SV=1	3	183.61	70700	323000	2.02e-06	4.57	4.5686	4.57	2.19175	-5.69465
IPO11_HUMAN	Importin-11 OS=Homo sapiens GN=IPO11 PE=1 SV=1	8	402.18	186000	834000	0.00133	4.48	4.48387	4.48	2.16474	-2.87615
PDXD1_HUMAN	Pyridoxal-dependent decarboxylase domain-containing protein 1 OS=Homo sapiens GN=PDXDC1 PE=1 SV=2	3	124.68	14500	64900	0.000577	4.47	4.47586	4.47	2.16217	-3.23882
TSPOA_HUMAN	Translocator protein OS=Homo sapiens GN=TSPO PE=1 SV=3	3	120.51	120000	528000	2.72e-05	4.39	4.4	4.39	2.1375	-4.56543
NCEH1_HUMAN	Neutral cholesterol ester hydrolase 1 OS=Homo sapiens GN=NCEH1 PE=1 SV=3	2	98.48	26100	111000	0.000713	4.25	4.25287	4.25	2.08844	-3.14691
TNPO1_HUMAN	Transportin-1 OS=Homo sapiens GN=TNPO1 PE=1 SV=2	25	1436.6	1650000	6920000	8.09e-08	4.2	4.19394	4.2	2.06831	-7.09205
FKBP9_HUMAN	Peptidyl-prolyl cis-trans isomerase FKBP9 OS=Homo sapiens GN=FKBP9 PE=1 SV=2	4	166.28	39900	167000	1.01e-05	4.18	4.18546	4.18	2.06539	-4.99568
SC61B_HUMAN	Protein transport protein Sec61 subunit beta OS=Homo sapiens GN=SEC61B PE=1 SV=2	3	139.4	69700	284000	3.44e-05	4.07	4.07461	4.07	2.02666	-4.46344
MMS19_HUMAN	MMS19 nucleotide excision repair protein homolog OS=Homo sapiens GN=MMS19 PE=1 SV=2	2	95.8	21400	85300	0.000311	3.99	3.98598	3.99	1.99493	-3.50724
XPO7_HUMAN	Exportin-7 OS=Homo sapiens GN=XPO7 PE=1 SV=3	12	563.98	257000	1020000	8.63e-06	3.98	3.96887	3.98	1.98873	-5.06399
SC22B_HUMAN	Vesicle-trafficking protein SEC22b OS=Homo sapiens GN=SEC22B PE=1 SV=4	4	282.33	148000	584000	1.37e-06	3.95	3.94595	3.95	1.98037	-5.86328
ECM29_HUMAN	Proteasome-associated protein ECM29 homolog OS=Homo sapiens GN=ECM29 PE=1 SV=2	4 (3)	221.94	21800	85600	5.09e-05	3.92	3.92661	3.92	1.97328	-4.29328
BLVRB_HUMAN	Flavin reductase (NADPH) OS=Homo sapiens GN=BLVRB PE=1 SV=3	3	184.62	85400	334000	4.8e-05	3.91	3.91101	3.91	1.96754	-4.31876
SCRB2_HUMAN	Lysosome membrane protein 2 OS=Homo sapiens GN=SCARB2 PE=1 SV=2	5 (3)	168.56	116000	448000	2.59e-05	3.88	3.86207	3.88	1.94937	-4.5867
TMM33_HUMAN	Transmembrane protein 33 OS=Homo sapiens GN=TMEM33 PE=1 SV=2	4	195.35	136000	526000	1.28e-06	3.87	3.86765	3.87	1.95146	-5.89279
RDH11_HUMAN	Retinol dehydrogenase 11 OS=Homo sapiens GN=RDH11 PE=1 SV=2	2	93.05	31200	120000	7.3e-06	3.86	3.84615	3.86	1.94342	-5.13668
FDFT_HUMAN	Squalene synthase OS=Homo sapiens GN=FDFT1 PE=1 SV=1	2	74.44	37100	141000	4.21e-06	3.79	3.80054	3.79	1.9262	-5.37572
GNAI2_HUMAN	Guanine nucleotide-binding protein G(i) subunit alpha-2 OS=Homo sapiens GN=GNAI2 PE=1 SV=3	6 (2)	261.8	15500	58000	0.00107	3.74	3.74194	3.74	1.90378	-2.97062
IMMT_HUMAN	Mitochondrial inner membrane protein OS=Homo sapiens GN=IMMT PE=1 SV=1	13	748.78	557000	2070000	6.93e-06	3.72	3.71634	3.72	1.89388	-5.15927
ADAS_HUMAN	Alkyldihydroxyacetonephosphate synthase, peroxisomal OS=Homo sapiens GN=AGPS PE=1 SV=1	12	724.98	567000	2100000	1.25e-05	3.71	3.7037	3.71	1.88897	-4.90309
STML2_HUMAN	Stomatin-like protein 2, mitochondrial OS=Homo sapiens GN=STOML2 PE=1 SV=1	8	619.32	424000	1550000	1.82e-06	3.66	3.65566	3.66	1.87013	-5.73993
TOM40_HUMAN	Mitochondrial import receptor subunit TOM40 homolog OS=Homo sapiens GN=TOMM40 PE=1 SV=1	2	72.3	49900	183000	1.66e-05	3.66	3.66733	3.66	1.87473	-4.77989
IPO9_HUMAN	Importin-9 OS=Homo sapiens GN=IPO9 PE=1 SV=3	4	356.93	144000	510000	0.00029	3.54	3.54167	3.54	1.82443	-3.5376
IPO5_HUMAN	Importin-5 OS=Homo sapiens GN=IPO5 PE=1 SV=4	42	2942.47	6810000	24100000	2.19e-06	3.53	3.53891	3.53	1.82331	-5.65956
CYB5B_HUMAN	Cytochrome b5 type B OS=Homo sapiens GN=CYB5B PE=1 SV=2	3	131.56	182000	639000	6.58e-06	3.51	3.51099	3.51	1.81188	-5.18177
MLEC_HUMAN	Malectin OS=Homo sapiens GN=MLEC PE=1 SV=1	2	83.16	37000	129000	6.42e-07	3.49	3.48649	3.49	1.80177	-6.19246
TM9S2_HUMAN	Transmembrane 9 superfamily member 2 OS=Homo sapiens GN=TM9SF2 PE=1 SV=1	5	221.18	170000	585000	0.000577	3.44	3.44118	3.44	1.7829	-3.23882
RAP2C_HUMAN	Ras-related protein Rap-2c OS=Homo sapiens GN=RAP2C PE=1 SV=1	2	57.04	15300	52400	1.08e-06	3.43	3.42484	3.43	1.77604	-5.96658
S61A1_HUMAN	Protein transport protein Sec61 subunit alpha isoform 1 OS=Homo sapiens GN=SEC61A1 PE=1 SV=2	7	442.05	534000	1810000	1.26e-06	3.39	3.38951	3.39	1.76108	-5.89963
SURF4_HUMAN	Surfeit locus protein 4 OS=Homo sapiens GN=SURF4 PE=1 SV=3	7	449.86	896000	3030000	4.57e-05	3.38	3.3817	3.38	1.75775	-4.34008
LMAN2_HUMAN	Vesicular integral-membrane protein VIP36 OS=Homo sapiens GN=LMAN2 PE=1 SV=1	5	208.8	110000	368000	2.12e-06	3.35	3.34545	3.35	1.7422	-5.67366
RAB2A_HUMAN	Ras-related protein Rab-2A OS=Homo sapiens GN=RAB2A PE=1 SV=1	6	339.23	321000	1070000	1.1e-06	3.34	3.33333	3.34	1.73697	-5.95861
QCR1_HUMAN	Cytochrome b-c1 complex subunit 1, mitochondrial OS=Homo sapiens GN=UQCRC1 PE=1 SV=3	6	349.76	340000	1130000	3.77e-05	3.33	3.32353	3.33	1.73272	-4.42366
CY1_HUMAN	Cytochrome c1, heme protein, mitochondrial OS=Homo sapiens GN=CYC1 PE=1 SV=3	3	242.64	138000	458000	3.02e-06	3.32	3.31884	3.32	1.73068	-5.51999
AT2A2_HUMAN	Sarcoplasmic/endoplasmic reticulum calcium ATPase 2 OS=Homo sapiens GN=ATP2A2 PE=1 SV=1	24 (17)	1375.8	1050000	3460000	6.55e-07	3.3	3.29524	3.3	1.72038	-6.18376
SFXN1_HUMAN	Sideroflexin-1 OS=Homo sapiens GN=SFXN1 PE=1 SV=4	4	234.17	137000	448000	3.26e-07	3.27	3.27007	3.27	1.70932	-6.48678
PTN1_HUMAN	Tyrosine-protein phosphatase non-receptor type 1 OS=Homo sapiens GN=PTPN1 PE=1 SV=1	4	167.07	53700	173000	5.49e-05	3.22	3.2216	3.22	1.68778	-4.26043
PP2AA_HUMAN	Serine/threonine-protein phosphatase 2A catalytic subunit alpha isoform OS=Homo sapiens GN=PPP2CA PE=1 SV=1	2	73.45	23800	76400	0.000648	3.21	3.21008	3.21	1.68261	-3.18842
2AAB_HUMAN	Serine/threonine-protein phosphatase 2A 65 kDa regulatory subunit A beta isoform OS=Homo sapiens GN=PPP2R1B PE=1 SV=3	13 (7)	767.15	151000	484000	0.000132	3.2	3.2053	3.2	1.68046	-3.87943
XPO2_HUMAN	Exportin-2 OS=Homo sapiens GN=CSE1L PE=1 SV=3	43 (42)	2937.01	4700000	14900000	2.6e-05	3.17	3.17021	3.17	1.66458	-4.58503
TECR_HUMAN	Very-long-chain enoyl-CoA reductase OS=Homo sapiens GN=TECR PE=1 SV=1	5	181.1	167000	526000	9.58e-06	3.15	3.1497	3.15	1.65521	-5.01863
IPO7_HUMAN	Importin-7 OS=Homo sapiens GN=IPO7 PE=1 SV=1	25	1517.68	2890000	9000000	3.31e-06	3.12	3.11419	3.12	1.63886	-5.48017
ATPK_HUMAN	ATP synthase subunit f, mitochondrial OS=Homo sapiens GN=ATP5J2 PE=1 SV=3	2	92.34	121000	377000	7.51e-05	3.12	3.1157	3.12	1.63956	-4.12436
MOT1_HUMAN	Monocarboxylate transporter 1 OS=Homo sapiens GN=SLC16A1 PE=1 SV=3	8	478	740000	2300000	1.92e-05	3.11	3.10811	3.11	1.63604	-4.7167
SCMC1_HUMAN	Calcium-binding mitochondrial carrier protein SCaMC-1 OS=Homo sapiens GN=SLC25A24 PE=1 SV=2	2	105.56	20200	61500	1.62e-05	3.04	3.04455	3.04	1.60623	-4.79048
MGST1_HUMAN	Microsomal glutathione S-transferase 1 OS=Homo sapiens GN=MGST1 PE=1 SV=1	3	185.41	210000	636000	1.42e-05	3.03	3.02857	3.03	1.59864	-4.84771
RAB5C_HUMAN	Ras-related protein Rab-5C OS=Homo sapiens GN=RAB5C PE=1 SV=2	8 (4)	396.67	247000	707000	5.4e-06	2.86	2.86235	2.86	1.5172	-5.26761
SAR1A_HUMAN	GTP-binding protein SAR1a OS=Homo sapiens GN=SAR1A PE=1 SV=1	5 (2)	241.15	183000	518000	2.75e-05	2.83	2.8306	2.83	1.50111	-4.56067
MARCS_HUMAN	Myristoylated alanine-rich C-kinase substrate OS=Homo sapiens GN=MARCKS PE=1 SV=4	5	424.11	280000	773000	2.67e-05	2.76	2.76071	2.76	1.46504	-4.57349
QCR2_HUMAN	Cytochrome b-c1 complex subunit 2, mitochondrial OS=Homo sapiens GN=UQCRC2 PE=1 SV=3	7	519.97	548000	1510000	3.23e-07	2.75	2.75547	2.75	1.4623	-6.4908
RAB14_HUMAN	Ras-related protein Rab-14 OS=Homo sapiens GN=RAB14 PE=1 SV=4	7 (6)	387.88	352000	965000	2.55e-06	2.74	2.74148	2.74	1.45495	-5.59346
RAP1B_HUMAN	Ras-related protein Rap-1b OS=Homo sapiens GN=RAP1B PE=1 SV=1	5	286.21	563000	1530000	6.59e-07	2.73	2.71758	2.73	1.44232	-6.18111
XPO1_HUMAN	Exportin-1 OS=Homo sapiens GN=XPO1 PE=1 SV=1	31	1734.77	2930000	7850000	1.38e-05	2.68	2.67918	2.68	1.42179	-4.86012
STT3A_HUMAN	Dolichyl-diphosphooligosaccharide--protein glycosyltransferase subunit STT3A OS=Homo sapiens GN=STT3A PE=1 SV=2	11 (9)	365.6	563000	1500000	9.16e-06	2.66	2.6643	2.66	1.41376	-5.0381
SNG2_HUMAN	Synaptogyrin-2 OS=Homo sapiens GN=SYNGR2 PE=1 SV=1	3	126.09	273000	694000	0.000126	2.54	2.54212	2.54	1.34603	-3.89963
PRKDC_HUMAN	DNA-dependent protein kinase catalytic subunit OS=Homo sapiens GN=PRKDC PE=1 SV=3	69 (68)	3616.94	3460000	8610000	2.76e-07	2.49	2.48844	2.49	1.31524	-6.55909
CDC42_HUMAN	Cell division control protein 42 homolog OS=Homo sapiens GN=CDC42 PE=1 SV=2	6	311.85	402000	1000000	6.1e-05	2.49	2.48756	2.49	1.31473	-4.21467
TIM50_HUMAN	Mitochondrial import inner membrane translocase subunit TIM50 OS=Homo sapiens GN=TIMM50 PE=1 SV=2	3	231.25	238000	593000	0.00736	2.49	2.4916	2.49	1.31707	-2.13312
RB11A_HUMAN	Ras-related protein Rab-11A OS=Homo sapiens GN=RAB11A PE=1 SV=3	7 (5)	401.91	867000	2140000	5.77e-06	2.47	2.46828	2.47	1.30351	-5.23882
RAB6A_HUMAN	Ras-related protein Rab-6A OS=Homo sapiens GN=RAB6A PE=1 SV=3	5 (4)	224.6	153000	376000	8.73e-05	2.46	2.45752	2.46	1.2972	-4.05899
ACSL5_HUMAN	Long-chain-fatty-acid--CoA ligase 5 OS=Homo sapiens GN=ACSL5 PE=1 SV=1	7 (5)	332.68	186000	456000	0.000339	2.45	2.45161	2.45	1.29373	-3.4698
RAB10_HUMAN	Ras-related protein Rab-10 OS=Homo sapiens GN=RAB10 PE=1 SV=1	10 (7)	549.37	471000	1150000	6.25e-07	2.44	2.44161	2.44	1.28783	-6.20412
LAT1_HUMAN	Large neutral amino acids transporter small subunit 1 OS=Homo sapiens GN=SLC7A5 PE=1 SV=2	3	305.92	416000	996000	0.000203	2.39	2.39423	2.39	1.25956	-3.6925
AL3A2_HUMAN	Fatty aldehyde dehydrogenase OS=Homo sapiens GN=ALDH3A2 PE=1 SV=1	4 (3)	218.64	69300	165000	6.65e-06	2.37	2.38095	2.37	1.25154	-5.17718
ARL1_HUMAN	ADP-ribosylation factor-like protein 1 OS=Homo sapiens GN=ARL1 PE=1 SV=1	3	142.52	97100	230000	0.00631	2.37	2.36869	2.37	1.24409	-2.19997
RAB18_HUMAN	Ras-related protein Rab-18 OS=Homo sapiens GN=RAB18 PE=1 SV=1	2	91.7	104000	247000	9.84e-05	2.36	2.375	2.36	1.24793	-4.007
GCN1L_HUMAN	Translational activator GCN1 OS=Homo sapiens GN=GCN1L1 PE=1 SV=6	28	1530.51	851000	2000000	0.000112	2.35	2.35018	2.35	1.23277	-3.95078
SYPL1_HUMAN	Synaptophysin-like protein 1 OS=Homo sapiens GN=SYPL1 PE=1 SV=1	3	71.87	229000	537000	7.53e-06	2.35	2.34498	2.35	1.22957	-5.12321
HACD3_HUMAN	Very-long-chain (3R)-3-hydroxyacyl-[acyl-carrier protein] dehydratase 3 OS=Homo sapiens GN=PTPLAD1 PE=1 SV=2	5	253.01	288000	664000	0.000147	2.31	2.30556	2.31	1.20511	-3.83268
RHOA_HUMAN	Transforming protein RhoA OS=Homo sapiens GN=RHOA PE=1 SV=1	5	337.25	471000	1080000	1.27e-05	2.3	2.29299	2.3	1.19723	-4.8962
VAPA_HUMAN	Vesicle-associated membrane protein-associated protein A OS=Homo sapiens GN=VAPA PE=1 SV=3	4 (2)	304.56	156000	357000	0.000112	2.29	2.28846	2.29	1.19438	-3.95078
DIC_HUMAN	Mitochondrial dicarboxylate carrier OS=Homo sapiens GN=SLC25A10 PE=1 SV=2	3	158.48	119000	272000	4.57e-05	2.29	2.28571	2.29	1.19265	-4.34008
SPTC1_HUMAN	Serine palmitoyltransferase 1 OS=Homo sapiens GN=SPTLC1 PE=1 SV=1	3 (2)	158.03	126000	289000	8.96e-06	2.29	2.29365	2.29	1.19765	-5.04769
RAB1A_HUMAN	Ras-related protein Rab-1A OS=Homo sapiens GN=RAB1A PE=1 SV=3	11 (3)	557.46	238000	544000	0.00941	2.28	2.28571	2.28	1.19265	-2.02641
RAB21_HUMAN	Ras-related protein Rab-21 OS=Homo sapiens GN=RAB21 PE=1 SV=3	6 (5)	260.88	171000	384000	3.73e-05	2.24	2.24561	2.24	1.16711	-4.42829
ATP5H_HUMAN	ATP synthase subunit d, mitochondrial OS=Homo sapiens GN=ATP5H PE=1 SV=3	3	112.4	96800	216000	2.12e-05	2.23	2.2314	2.23	1.15795	-4.67366
PPT1_HUMAN	Palmitoyl-protein thioesterase 1 OS=Homo sapiens GN=PPT1 PE=1 SV=1	2	123.35	81300	179000	0.000562	2.21	2.20172	2.21	1.13863	-3.25026
MPCP_HUMAN	Phosphate carrier protein, mitochondrial OS=Homo sapiens GN=SLC25A3 PE=1 SV=2	8	265.34	1280000	2770000	4.94e-06	2.17	2.16406	2.17	1.11374	-5.30627
FUBP1_HUMAN	Far upstream element-binding protein 1 OS=Homo sapiens GN=FUBP1 PE=1 SV=3	10 (8)	548.17	488000	1050000	3.48e-05	2.16	2.15164	2.16	1.10544	-4.45842
SAC1_HUMAN	Phosphatidylinositide phosphatase SAC1 OS=Homo sapiens GN=SACM1L PE=1 SV=2	4	177.16	88700	191000	6.05e-05	2.15	2.15333	2.15	1.10657	-4.21824
ALG5_HUMAN	Dolichyl-phosphate beta-glucosyltransferase OS=Homo sapiens GN=ALG5 PE=1 SV=1	2	46.32	30800	64900	0.000178	2.11	2.10714	2.11	1.07529	-3.74958
GBB1_HUMAN	Guanine nucleotide-binding protein G(I)/G(S)/G(T) subunit beta-1 OS=Homo sapiens GN=GNB1 PE=1 SV=3	7 (2)	358.46	92800	194000	0.000682	2.1	2.09052	2.1	1.06386	-3.16622
RAB7A_HUMAN	Ras-related protein Rab-7a OS=Homo sapiens GN=RAB7A PE=1 SV=1	7	402.37	905000	1870000	0.000608	2.07	2.0663	2.07	1.04705	-3.2161
TXTP_HUMAN	Tricarboxylate transport protein, mitochondrial OS=Homo sapiens GN=SLC25A1 PE=1 SV=2	2	68.28	40100	82800	0.000547	2.07	2.06484	2.07	1.04603	-3.26201
PDCD6_HUMAN	Programmed cell death protein 6 OS=Homo sapiens GN=PDCD6 PE=1 SV=1	4	249.56	366000	753000	9.11e-05	2.06	2.05738	2.06	1.04081	-4.04048
NB5R3_HUMAN	NADH-cytochrome b5 reductase 3 OS=Homo sapiens GN=CYB5R3 PE=1 SV=3	4	185.07	380000	772000	9.97e-06	2.03	2.03158	2.03	1.0226	-5.0013
ATX10_HUMAN	Ataxin-10 OS=Homo sapiens GN=ATXN10 PE=1 SV=1	4	163.93	65000	130000	0.00715	1.99	2	1.99	1	-2.14569
SSRA_HUMAN	Translocon-associated protein subunit alpha OS=Homo sapiens GN=SSR1 PE=1 SV=3	2	80.29	102000	202000	0.002	1.98	1.98039	1.98	0.985786	-2.69897
SERA_HUMAN	D-3-phosphoglycerate dehydrogenase OS=Homo sapiens GN=PHGDH PE=1 SV=4	17	1234.14	4050000	8000000	2.22e-05	1.97	1.97531	1.97	0.982078	-4.65365
COMT_HUMAN	Catechol O-methyltransferase OS=Homo sapiens GN=COMT PE=1 SV=2	3	129.13	198000	388000	0.0088	1.96	1.9596	1.96	0.970556	-2.05552
ACSL3_HUMAN	Long-chain-fatty-acid--CoA ligase 3 OS=Homo sapiens GN=ACSL3 PE=1 SV=3	2	110.45	120000	236000	0.000105	1.96	1.96667	1.96	0.975752	-3.97881
NCPR_HUMAN	NADPH--cytochrome P450 reductase OS=Homo sapiens GN=POR PE=1 SV=2	7	257.97	257000	500000	7.08e-06	1.95	1.94553	1.95	0.96016	-5.14997
FUBP2_HUMAN	Far upstream element-binding protein 2 OS=Homo sapiens GN=KHSRP PE=1 SV=4	11 (10)	515.82	1010000	1960000	7e-06	1.94	1.94059	1.94	0.956498	-5.1549
OST48_HUMAN	Dolichyl-diphosphooligosaccharide--protein glycosyltransferase 48 kDa subunit OS=Homo sapiens GN=DDOST PE=1 SV=4	10	568.23	1560000	2980000	8.69e-06	1.91	1.91026	1.91	0.933766	-5.06098
ACADV_HUMAN	Very long-chain specific acyl-CoA dehydrogenase, mitochondrial OS=Homo sapiens GN=ACADVL PE=1 SV=1	11	589.49	1020000	1930000	6.86e-06	1.9	1.89216	1.9	0.920032	-5.16368
GTR1_HUMAN	Solute carrier family 2, facilitated glucose transporter member 1 OS=Homo sapiens GN=SLC2A1 PE=1 SV=2	6	298.54	998000	1870000	7.55e-05	1.88	1.87375	1.88	0.905927	-4.12205
TMEDA_HUMAN	Transmembrane emp24 domain-containing protein 10 OS=Homo sapiens GN=TMED10 PE=1 SV=2	2	108.1	143000	269000	0.000711	1.88	1.88112	1.88	0.911591	-3.14813
SSRD_HUMAN	Translocon-associated protein subunit delta OS=Homo sapiens GN=SSR4 PE=1 SV=1	5	227.25	445000	819000	0.000318	1.84	1.84045	1.84	0.880058	-3.49757
XPO5_HUMAN	Exportin-5 OS=Homo sapiens GN=XPO5 PE=1 SV=1	6	336.47	454000	831000	0.00135	1.83	1.8304	1.83	0.872156	-2.86967
EPCAM_HUMAN	Epithelial cell adhesion molecule OS=Homo sapiens GN=EPCAM PE=1 SV=2	5	301.18	704000	1280000	0.000432	1.82	1.81818	1.82	0.862496	-3.36452
INF2_HUMAN	Inverted formin-2 OS=Homo sapiens GN=INF2 PE=1 SV=2	2	95.17	79200	143000	0.00249	1.81	1.80556	1.81	0.852443	-2.6038
VATA_HUMAN	V-type proton ATPase catalytic subunit A OS=Homo sapiens GN=ATP6V1A PE=1 SV=2	2	74.28	41400	74900	0.01	1.81	1.80918	1.81	0.855335	-2
BZW2_HUMAN	Basic leucine zipper and W2 domain-containing protein 2 OS=Homo sapiens GN=BZW2 PE=1 SV=1	5 (2)	174.35	28000	50100	0.00234	1.79	1.78929	1.79	0.839384	-2.63078
RPN1_HUMAN	Dolichyl-diphosphooligosaccharide--protein glycosyltransferase subunit 1 OS=Homo sapiens GN=RPN1 PE=1 SV=1	20	909.53	2740000	4820000	3.81e-06	1.76	1.75912	1.76	0.814857	-5.41908
TADBP_HUMAN	TAR DNA-binding protein 43 OS=Homo sapiens GN=TARDBP PE=1 SV=1	4	259.56	307000	535000	0.00131	1.74	1.74267	1.74	0.8013	-2.88273
SDHA_HUMAN	Succinate dehydrogenase [ubiquinone] flavoprotein subunit, mitochondrial OS=Homo sapiens GN=SDHA PE=1 SV=2	4	231.95	160000	275000	0.000957	1.72	1.71875	1.72	0.78136	-3.01909
SRPRB_HUMAN	Signal recognition particle receptor subunit beta OS=Homo sapiens GN=SRPRB PE=1 SV=3	3 (2)	138.68	101000	174000	0.00043	1.72	1.72277	1.72	0.784732	-3.36653
RTN3_HUMAN	Reticulon-3 OS=Homo sapiens GN=RTN3 PE=1 SV=2	2	67.34	61200	106000	0.00826	1.72	1.73203	1.72	0.792461	-2.08302
STMN1_HUMAN	Stathmin OS=Homo sapiens GN=STMN1 PE=1 SV=3	3 (2)	98.04	57300	98200	5.39e-05	1.71	1.71379	1.71	0.777188	-4.26841
ATPO_HUMAN	ATP synthase subunit O, mitochondrial OS=Homo sapiens GN=ATP5O PE=1 SV=1	2	94.5	146000	250000	2.54e-05	1.71	1.71233	1.71	0.77596	-4.59517
TOM70_HUMAN	Mitochondrial import receptor subunit TOM70 OS=Homo sapiens GN=TOMM70A PE=1 SV=1	2	109.64	47000	79500	0.00668	1.69	1.69149	1.69	0.758294	-2.17522
RPN2_HUMAN	Dolichyl-diphosphooligosaccharide--protein glycosyltransferase subunit 2 OS=Homo sapiens GN=RPN2 PE=1 SV=3	10	638.78	1710000	2880000	2.05e-05	1.68	1.68421	1.68	0.752072	-4.68825
GNAI3_HUMAN	Guanine nucleotide-binding protein G(k) subunit alpha OS=Homo sapiens GN=GNAI3 PE=1 SV=3	6 (2)	279.8	135000	227000	9.96e-05	1.68	1.68148	1.68	0.749733	-4.00174
SYMC_HUMAN	Methionine--tRNA ligase, cytoplasmic OS=Homo sapiens GN=MARS PE=1 SV=2	9	476.86	669000	1120000	0.00134	1.67	1.67414	1.67	0.743421	-2.8729
HNRPF_HUMAN	Heterogeneous nuclear ribonucleoprotein F OS=Homo sapiens GN=HNRNPF PE=1 SV=3	6 (4)	423.67	232000	384000	0.00716	1.65	1.65517	1.65	0.726982	-2.14509
HYEP_HUMAN	Epoxide hydrolase 1 OS=Homo sapiens GN=EPHX1 PE=1 SV=1	8 (5)	275.66	524000	865000	0.000212	1.65	1.65076	1.65	0.723133	-3.67366
CPNS1_HUMAN	Calpain small subunit 1 OS=Homo sapiens GN=CAPNS1 PE=1 SV=1	3	144.5	94300	154000	0.000198	1.64	1.63309	1.64	0.707601	-3.70333
AT5F1_HUMAN	ATP synthase F(0) complex subunit B1, mitochondrial OS=Homo sapiens GN=ATP5F1 PE=1 SV=2	7	444.76	601000	979000	2.52e-05	1.63	1.62895	1.63	0.703944	-4.5986
DHB12_HUMAN	Estradiol 17-beta-dehydrogenase 12 OS=Homo sapiens GN=HSD17B12 PE=1 SV=2	4	177.38	374000	606000	0.000612	1.62	1.62032	1.62	0.69628	-3.21325
COPB_HUMAN	Coatomer subunit beta OS=Homo sapiens GN=COPB1 PE=1 SV=3	19 (18)	954.78	1090000	1760000	0.000133	1.61	1.61468	1.61	0.691247	-3.87615
HEM6_HUMAN	Coproporphyrinogen-III oxidase, mitochondrial OS=Homo sapiens GN=CPOX PE=1 SV=3	4	144.81	124000	200000	0.000216	1.61	1.6129	1.61	0.68966	-3.66555
DNJA2_HUMAN	DnaJ homolog subfamily A member 2 OS=Homo sapiens GN=DNAJA2 PE=1 SV=1	2	139.09	55900	90000	0.14	1.61	1.61002	1.61	0.687077	-0.853872
GLSK_HUMAN	Glutaminase kidney isoform, mitochondrial OS=Homo sapiens GN=GLS PE=1 SV=1	3	100.88	70100	112000	0.06	1.6	1.59772	1.6	0.676012	-1.22185
ANXA4_HUMAN	Annexin A4 OS=Homo sapiens GN=ANXA4 PE=1 SV=4	5	300.1	203000	320000	0.00212	1.58	1.57635	1.58	0.656592	-2.67366
BASI_HUMAN	Basigin OS=Homo sapiens GN=BSG PE=1 SV=2	7	528.26	928000	1460000	0.000355	1.57	1.57328	1.57	0.653772	-3.44977
ADT2_HUMAN	ADP/ATP translocase 2 OS=Homo sapiens GN=SLC25A5 PE=1 SV=7	12 (2)	512.49	341000	534000	4.18e-06	1.56	1.56598	1.56	0.647068	-5.37882
APMAP_HUMAN	Adipocyte plasma membrane-associated protein OS=Homo sapiens GN=APMAP PE=1 SV=2	3	123.71	269000	421000	0.00126	1.56	1.56506	1.56	0.646214	-2.89963
LRC59_HUMAN	Leucine-rich repeat-containing protein 59 OS=Homo sapiens GN=LRRC59 PE=1 SV=1	7	335.23	723000	1120000	0.000211	1.55	1.5491	1.55	0.631431	-3.67572
UCHL5_HUMAN	Ubiquitin carboxyl-terminal hydrolase isozyme L5 OS=Homo sapiens GN=UCHL5 PE=1 SV=3	3	162.61	82300	127000	0.000596	1.55	1.54313	1.55	0.625864	-3.22475
RAB25_HUMAN	Ras-related protein Rab-25 OS=Homo sapiens GN=RAB25 PE=1 SV=2	3 (2)	98.82	87200	135000	2.03e-05	1.55	1.54817	1.55	0.630559	-4.6925
4F2_HUMAN	4F2 cell-surface antigen heavy chain OS=Homo sapiens GN=SLC3A2 PE=1 SV=3	15	866.24	1970000	2940000	6.55e-05	1.5	1.49239	1.5	0.577621	-4.18376
LEG3_HUMAN	Galectin-3 OS=Homo sapiens GN=LGALS3 PE=1 SV=5	8 (7)	490.56	1100000	1650000	1.64e-05	1.5	1.5	1.5	0.584963	-4.78516
ARF4_HUMAN	ADP-ribosylation factor 4 OS=Homo sapiens GN=ARF4 PE=1 SV=3	7 (3)	345.58	624000	939000	0.000854	1.5	1.50481	1.5	0.589579	-3.06854
IMB1_HUMAN	Importin subunit beta-1 OS=Homo sapiens GN=KPNB1 PE=1 SV=2	21 (20)	1157.31	2550000	3790000	0.000441	1.49	1.48627	1.49	0.571701	-3.35556
TBA4A_HUMAN	Tubulin alpha-4A chain OS=Homo sapiens GN=TUBA4A PE=1 SV=1	27 (4)	2025.94	815000	1210000	0.00261	1.48	1.48466	1.48	0.570135	-2.58336
RTN4_HUMAN	Reticulon-4 OS=Homo sapiens GN=RTN4 PE=1 SV=2	5	245.84	335000	496000	0.00152	1.48	1.4806	1.48	0.566179	-2.81816
UBE2N_HUMAN	Ubiquitin-conjugating enzyme E2 N OS=Homo sapiens GN=UBE2N PE=1 SV=1	4	151.2	212000	314000	0.00315	1.48	1.48113	1.48	0.5667	-2.50169
K6PP_HUMAN	6-phosphofructokinase type C OS=Homo sapiens GN=PFKP PE=1 SV=2	3 (2)	168.4	28000	41200	0.00147	1.47	1.47143	1.47	0.557218	-2.83268
ECHA_HUMAN	Trifunctional enzyme subunit alpha, mitochondrial OS=Homo sapiens GN=HADHA PE=1 SV=2	14	717.43	1040000	1510000	9.67e-05	1.46	1.45192	1.46	0.537965	-4.01457
ETFB_HUMAN	Electron transfer flavoprotein subunit beta OS=Homo sapiens GN=ETFB PE=1 SV=3	2	118.03	75200	109000	0.00729	1.45	1.44947	1.45	0.535524	-2.13727
APT_HUMAN	Adenine phosphoribosyltransferase OS=Homo sapiens GN=APRT PE=1 SV=2	2	113.06	48700	70200	0.02	1.44	1.44148	1.44	0.527549	-1.69897
PSMD8_HUMAN	26S proteasome non-ATPase regulatory subunit 8 OS=Homo sapiens GN=PSMD8 PE=1 SV=2	2	51.99	78000	112000	0.01	1.44	1.4359	1.44	0.521953	-2
COPG1_HUMAN	Coatomer subunit gamma-1 OS=Homo sapiens GN=COPG1 PE=1 SV=1	9	511.62	492000	705000	0.00289	1.43	1.43293	1.43	0.518965	-2.5391
LMAN1_HUMAN	Protein ERGIC-53 OS=Homo sapiens GN=LMAN1 PE=1 SV=2	8	305.28	598000	854000	5.17e-05	1.43	1.42809	1.43	0.514091	-4.28651
ATPG_HUMAN	ATP synthase subunit gamma, mitochondrial OS=Homo sapiens GN=ATP5C1 PE=1 SV=1	7	408.85	974000	1380000	0.000355	1.42	1.41684	1.42	0.502675	-3.44977
ECHB_HUMAN	Trifunctional enzyme subunit beta, mitochondrial OS=Homo sapiens GN=HADHB PE=1 SV=3	5	303.35	345000	485000	0.000521	1.41	1.4058	1.41	0.491388	-3.28316
SODC_HUMAN	Superoxide dismutase [Cu-Zn] OS=Homo sapiens GN=SOD1 PE=1 SV=2	3	174.13	810000	1140000	1.79e-05	1.41	1.40741	1.41	0.49304	-4.74715
UBR4_HUMAN	E3 ubiquitin-protein ligase UBR4 OS=Homo sapiens GN=UBR4 PE=1 SV=1	2	114.01	56800	79700	1e-05	1.4	1.40317	1.4	0.488689	-5
CYC_HUMAN	Cytochrome c OS=Homo sapiens GN=CYCS PE=1 SV=2	2	70.94	49600	69200	0.00198	1.4	1.39516	1.4	0.480432	-2.70333
LAMP1_HUMAN	Lysosome-associated membrane glycoprotein 1 OS=Homo sapiens GN=LAMP1 PE=1 SV=3	2	58.14	79700	112000	0.00699	1.4	1.40527	1.4	0.490847	-2.15552
RCN1_HUMAN	Reticulocalbin-1 OS=Homo sapiens GN=RCN1 PE=1 SV=1	3	163.97	311000	430000	0.000698	1.39	1.38264	1.39	0.467422	-3.15614
TFR1_HUMAN	Transferrin receptor protein 1 OS=Homo sapiens GN=TFRC PE=1 SV=2	16	896.14	1440000	2000000	8.22e-05	1.38	1.38889	1.38	0.473931	-4.08513
PEBP1_HUMAN	Phosphatidylethanolamine-binding protein 1 OS=Homo sapiens GN=PEBP1 PE=1 SV=3	6	331.6	700000	965000	0.000758	1.38	1.37857	1.38	0.463174	-3.12033
IF4G2_HUMAN	Eukaryotic translation initiation factor 4 gamma 2 OS=Homo sapiens GN=EIF4G2 PE=1 SV=1	2	81.14	105000	143000	6.62e-05	1.36	1.3619	1.36	0.445626	-4.17914
LAP2A_HUMAN	Lamina-associated polypeptide 2, isoform alpha OS=Homo sapiens GN=TMPO PE=1 SV=2	4	287.48	599000	808000	0.00261	1.35	1.34891	1.35	0.431799	-2.58336
CLIC4_HUMAN	Chloride intracellular channel protein 4 OS=Homo sapiens GN=CLIC4 PE=1 SV=4	2	90.91	55500	74700	0.08	1.35	1.34595	1.35	0.42862	-1.09691
ASPH_HUMAN	Aspartyl/asparaginyl beta-hydroxylase OS=Homo sapiens GN=ASPH PE=1 SV=3	2	130.46	416000	557000	0.0071	1.34	1.33894	1.34	0.421094	-2.14874
RANG_HUMAN	Ran-specific GTPase-activating protein OS=Homo sapiens GN=RANBP1 PE=1 SV=1	2	65.64	210000	281000	0.00779	1.34	1.3381	1.34	0.420181	-2.10846
FABP5_HUMAN	Fatty acid-binding protein, epidermal OS=Homo sapiens GN=FABP5 PE=1 SV=3	5	291.81	775000	1030000	0.000399	1.33	1.32903	1.33	0.410376	-3.39903
F10A1_HUMAN	Hsc70-interacting protein OS=Homo sapiens GN=ST13 PE=1 SV=2	5	269.93	784000	1040000	0.000112	1.32	1.32653	1.32	0.407658	-3.95078
RBBP7_HUMAN	Histone-binding protein RBBP7 OS=Homo sapiens GN=RBBP7 PE=1 SV=1	4 (3)	141.53	154000	202000	0.00362	1.31	1.31169	1.31	0.391425	-2.44129
RS27_HUMAN	40S ribosomal protein S27 OS=Homo sapiens GN=RPS27 PE=1 SV=3	3	123.6	476000	622000	0.00069	1.31	1.30672	1.31	0.385953	-3.16115
ADRM1_HUMAN	Proteasomal ubiquitin receptor ADRM1 OS=Homo sapiens GN=ADRM1 PE=1 SV=2	2	84.2	93200	122000	0.11	1.31	1.30901	1.31	0.388479	-0.958607
UBP5_HUMAN	Ubiquitin carboxyl-terminal hydrolase 5 OS=Homo sapiens GN=USP5 PE=1 SV=2	4	244.56	175000	227000	0.00906	1.3	1.29714	1.3	0.375337	-2.04287
TMM43_HUMAN	Transmembrane protein 43 OS=Homo sapiens GN=TMEM43 PE=1 SV=1	4	210.4	214000	277000	0.1	1.3	1.29439	1.3	0.372275	-1
LETM1_HUMAN	LETM1 and EF-hand domain-containing protein 1, mitochondrial OS=Homo sapiens GN=LETM1 PE=1 SV=1	3	185.81	140000	181000	0.000302	1.29	1.29286	1.29	0.370563	-3.51999
RD23B_HUMAN	UV excision repair protein RAD23 homolog B OS=Homo sapiens GN=RAD23B PE=1 SV=1	3	114.99	207000	267000	0.00565	1.29	1.28986	1.29	0.367209	-2.24795
IDH3A_HUMAN	Isocitrate dehydrogenase [NAD] subunit alpha, mitochondrial OS=Homo sapiens GN=IDH3A PE=1 SV=1	2	73.9	73600	95100	0.02	1.29	1.29212	1.29	0.36974	-1.69897
1433T_HUMAN	14-3-3 protein theta OS=Homo sapiens GN=YWHAQ PE=1 SV=1	9 (3)	465.09	674000	859000	0.00278	1.28	1.27448	1.28	0.34991	-2.55596
GLU2B_HUMAN	Glucosidase 2 subunit beta OS=Homo sapiens GN=PRKCSH PE=1 SV=2	7	427.81	1330000	1690000	0.000855	1.27	1.27068	1.27	0.345597	-3.06803
SSBP_HUMAN	Single-stranded DNA-binding protein, mitochondrial OS=Homo sapiens GN=SSBP1 PE=1 SV=1	4	159.03	165000	209000	0.00294	1.27	1.26667	1.27	0.341037	-2.53165
CPNE3_HUMAN	Copine-3 OS=Homo sapiens GN=CPNE3 PE=1 SV=1	4	148.91	119000	152000	0.03	1.27	1.27731	1.27	0.35311	-1.52288
SUGT1_HUMAN	Suppressor of G2 allele of SKP1 homolog OS=Homo sapiens GN=SUGT1 PE=1 SV=3	4	142.3	217000	276000	0.04	1.27	1.27189	1.27	0.346973	-1.39794
GANAB_HUMAN	Neutral alpha-glucosidase AB OS=Homo sapiens GN=GANAB PE=1 SV=3	33	1934.41	5240000	6590000	6.66e-05	1.26	1.25763	1.26	0.330712	-4.17653
AAAT_HUMAN	Neutral amino acid transporter B(0) OS=Homo sapiens GN=SLC1A5 PE=1 SV=2	8	575.6	2110000	2590000	0.00319	1.23	1.22749	1.23	0.295709	-2.49621
FSCN1_HUMAN	Fascin OS=Homo sapiens GN=FSCN1 PE=1 SV=3	4	224.66	247000	303000	0.00125	1.23	1.22672	1.23	0.294807	-2.90309
PRS4_HUMAN	26S protease regulatory subunit 4 OS=Homo sapiens GN=PSMC1 PE=1 SV=1	4	222.16	297000	361000	0.03	1.22	1.21549	1.22	0.281536	-1.52288
SUCA_HUMAN	Succinyl-CoA ligase [ADP/GDP-forming] subunit alpha, mitochondrial OS=Homo sapiens GN=SUCLG1 PE=1 SV=4	3 (2)	132.01	115000	141000	0.00468	1.22	1.22609	1.22	0.294061	-2.32975
SRP68_HUMAN	Signal recognition particle subunit SRP68 OS=Homo sapiens GN=SRP68 PE=1 SV=2	3 (2)	125.36	46400	56900	0.09	1.22	1.22629	1.22	0.294304	-1.04576
AIFM1_HUMAN	Apoptosis-inducing factor 1, mitochondrial OS=Homo sapiens GN=AIFM1 PE=1 SV=1	2	116.71	101000	124000	0.05	1.22	1.22772	1.22	0.295985	-1.30103
TAGL2_HUMAN	Transgelin-2 OS=Homo sapiens GN=TAGLN2 PE=1 SV=3	3	108.7	215000	262000	0.01	1.22	1.2186	1.22	0.28523	-2
ANX11_HUMAN	Annexin A11 OS=Homo sapiens GN=ANXA11 PE=1 SV=1	5	286.58	316000	382000	0.02	1.21	1.20886	1.21	0.273648	-1.69897
KAD2_HUMAN	Adenylate kinase 2, mitochondrial OS=Homo sapiens GN=AK2 PE=1 SV=2	5	271.45	382000	462000	0.04	1.21	1.20942	1.21	0.27432	-1.39794
LC7L2_HUMAN	Putative RNA-binding protein Luc7-like 2 OS=Homo sapiens GN=LUC7L2 PE=1 SV=2	2	118.99	171000	206000	0.0038	1.21	1.20468	1.21	0.268648	-2.42022
TBB5_HUMAN	Tubulin beta chain OS=Homo sapiens GN=TUBB PE=1 SV=2	30 (4)	2453.58	12000000	14400000	0.01	1.2	1.2	1.2	0.263034	-2
AN32B_HUMAN	Acidic leucine-rich nuclear phosphoprotein 32 family member B OS=Homo sapiens GN=ANP32B PE=1 SV=1	7 (2)	306.73	191000	230000	0.00527	1.2	1.20419	1.2	0.268061	-2.27819
DC1L1_HUMAN	Cytoplasmic dynein 1 light intermediate chain 1 OS=Homo sapiens GN=DYNC1LI1 PE=1 SV=3	2	100.66	44400	53300	0.00854	1.2	1.20045	1.2	0.263576	-2.06854
AT1B1_HUMAN	Sodium/potassium-transporting ATPase subunit beta-1 OS=Homo sapiens GN=ATP1B1 PE=1 SV=1	2	70.15	191000	229000	0.01	1.2	1.19895	1.2	0.261775	-2
HMGB1_HUMAN	High mobility group protein B1 OS=Homo sapiens GN=HMGB1 PE=1 SV=3	7 (6)	521.77	1290000	1530000	0.01	1.19	1.18605	1.19	0.246161	-2
ARF1_HUMAN	ADP-ribosylation factor 1 OS=Homo sapiens GN=ARF1 PE=1 SV=2	8 (2)	486.52	277000	330000	0.02	1.19	1.19134	1.19	0.25258	-1.69897
MOGS_HUMAN	Mannosyl-oligosaccharide glucosidase OS=Homo sapiens GN=MOGS PE=1 SV=5	3	173.89	287000	341000	0.02	1.19	1.18815	1.19	0.248721	-1.69897
IF1AY_HUMAN	Eukaryotic translation initiation factor 1A, Y-chromosomal OS=Homo sapiens GN=EIF1AY PE=1 SV=4	2	85.82	88900	106000	0.00326	1.19	1.19235	1.19	0.253809	-2.48678
ATPA_HUMAN	ATP synthase subunit alpha, mitochondrial OS=Homo sapiens GN=ATP5A1 PE=1 SV=1	23	1673.91	11500000	13500000	0.00808	1.18	1.17391	1.18	0.231326	-2.09259
GDIB_HUMAN	Rab GDP dissociation inhibitor beta OS=Homo sapiens GN=GDI2 PE=1 SV=2	15	1028.28	2420000	2840000	0.00214	1.18	1.17355	1.18	0.230884	-2.66959
GSTP1_HUMAN	Glutathione S-transferase P OS=Homo sapiens GN=GSTP1 PE=1 SV=2	10	846.57	7510000	8860000	0.00394	1.18	1.17976	1.18	0.238494	-2.4045
RAN_HUMAN	GTP-binding nuclear protein Ran OS=Homo sapiens GN=RAN PE=1 SV=3	8	380.16	3340000	3930000	0.000738	1.18	1.17665	1.18	0.234681	-3.13194
SC24C_HUMAN	Protein transport protein Sec24C OS=Homo sapiens GN=SEC24C PE=1 SV=3	5	215.83	218000	258000	0.02	1.18	1.18349	1.18	0.243043	-1.69897
TEBP_HUMAN	Prostaglandin E synthase 3 OS=Homo sapiens GN=PTGES3 PE=1 SV=1	4	174.39	1240000	1470000	0.00481	1.18	1.18548	1.18	0.245476	-2.31785
NP1L4_HUMAN	Nucleosome assembly protein 1-like 4 OS=Homo sapiens GN=NAP1L4 PE=1 SV=1	3 (2)	174.28	75100	88500	0.14	1.18	1.17843	1.18	0.236865	-0.853872
NUDT5_HUMAN	ADP-sugar pyrophosphatase OS=Homo sapiens GN=NUDT5 PE=1 SV=1	3	98.82	93000	110000	0.00057	1.18	1.1828	1.18	0.242201	-3.24413
AT1A1_HUMAN	Sodium/potassium-transporting ATPase subunit alpha-1 OS=Homo sapiens GN=ATP1A1 PE=1 SV=1	18 (10)	1067.27	1100000	1290000	0.01	1.17	1.17273	1.17	0.229868	-2
RS12_HUMAN	40S ribosomal protein S12 OS=Homo sapiens GN=RPS12 PE=1 SV=3	4	235.61	677000	792000	0.00499	1.17	1.16987	1.17	0.226345	-2.3019
IF4A3_HUMAN	Eukaryotic initiation factor 4A-III OS=Homo sapiens GN=EIF4A3 PE=1 SV=4	4 (2)	235.49	44500	51900	0.06	1.17	1.16629	1.17	0.221929	-1.22185
TBA1C_HUMAN	Tubulin alpha-1C chain OS=Homo sapiens GN=TUBA1C PE=1 SV=1	27 (3)	2087.38	1690000	1960000	0.07	1.16	1.15976	1.16	0.21383	-1.1549
ATPB_HUMAN	ATP synthase subunit beta, mitochondrial OS=Homo sapiens GN=ATP5B PE=1 SV=3	26 (25)	1872.73	15400000	17800000	0.02	1.16	1.15584	1.16	0.208947	-1.69897
NAMPT_HUMAN	Nicotinamide phosphoribosyltransferase OS=Homo sapiens GN=NAMPT PE=1 SV=1	11 (10)	464.2	1660000	1920000	0.08	1.16	1.15663	1.16	0.209923	-1.09691
PPIB_HUMAN	Peptidyl-prolyl cis-trans isomerase B OS=Homo sapiens GN=PPIB PE=1 SV=2	9 (8)	459.62	2080000	2420000	0.00918	1.16	1.16346	1.16	0.218424	-2.03716
PSA_HUMAN	Puromycin-sensitive aminopeptidase OS=Homo sapiens GN=NPEPPS PE=1 SV=2	3	160.05	145000	168000	0.02	1.16	1.15862	1.16	0.212408	-1.69897
SUCB1_HUMAN	Succinyl-CoA ligase [ADP-forming] subunit beta, mitochondrial OS=Homo sapiens GN=SUCLA2 PE=1 SV=3	3	157.24	171000	199000	0.000203	1.16	1.16374	1.16	0.218772	-3.6925
PCBP2_HUMAN	Poly(rC)-binding protein 2 OS=Homo sapiens GN=PCBP2 PE=1 SV=1	6 (2)	352.31	600000	688000	0.16	1.15	1.14667	1.15	0.197446	-0.79588
PPAC_HUMAN	Low molecular weight phosphotyrosine protein phosphatase OS=Homo sapiens GN=ACP1 PE=1 SV=3	3	179.94	189000	217000	0.00157	1.15	1.14815	1.15	0.199309	-2.8041
UBC12_HUMAN	NEDD8-conjugating enzyme Ubc12 OS=Homo sapiens GN=UBE2M PE=1 SV=1	2	82.34	103000	118000	0.08	1.15	1.14563	1.15	0.196143	-1.09691
IF5_HUMAN	Eukaryotic translation initiation factor 5 OS=Homo sapiens GN=EIF5 PE=1 SV=2	2	66.43	125000	144000	0.01	1.15	1.152	1.15	0.204141	-2
1433F_HUMAN	14-3-3 protein eta OS=Homo sapiens GN=YWHAH PE=1 SV=4	8 (4)	413.03	345000	390000	0.04	1.13	1.13043	1.13	0.176878	-1.39794
DLDH_HUMAN	Dihydrolipoyl dehydrogenase, mitochondrial OS=Homo sapiens GN=DLD PE=1 SV=2	6	358.18	406000	460000	0.18	1.13	1.133	1.13	0.180154	-0.744727
IF2B_HUMAN	Eukaryotic translation initiation factor 2 subunit 2 OS=Homo sapiens GN=EIF2S2 PE=1 SV=2	2	94.07	229000	258000	0.13	1.13	1.12664	1.13	0.172023	-0.886057
IDHC_HUMAN	Isocitrate dehydrogenase [NADP] cytoplasmic OS=Homo sapiens GN=IDH1 PE=1 SV=2	10 (9)	470.97	920000	1030000	0.02	1.12	1.11957	1.12	0.162939	-1.69897
SET_HUMAN	Protein SET OS=Homo sapiens GN=SET PE=1 SV=3	6	415.57	1970000	2210000	0.03	1.12	1.12183	1.12	0.165851	-1.52288
MDHC_HUMAN	Malate dehydrogenase, cytoplasmic OS=Homo sapiens GN=MDH1 PE=1 SV=4	7	410.54	1110000	1230000	0.06	1.11	1.10811	1.11	0.148099	-1.22185
SYRC_HUMAN	Arginine--tRNA ligase, cytoplasmic OS=Homo sapiens GN=RARS PE=1 SV=2	9	384.06	658000	732000	0.02	1.11	1.11246	1.11	0.153756	-1.69897
ESYT1_HUMAN	Extended synaptotagmin-1 OS=Homo sapiens GN=ESYT1 PE=1 SV=1	5	226.49	303000	336000	0.11	1.11	1.10891	1.11	0.149143	-0.958607
MIF_HUMAN	Macrophage migration inhibitory factor OS=Homo sapiens GN=MIF PE=1 SV=4	3	207.55	1020000	1140000	0.02	1.11	1.11765	1.11	0.160465	-1.69897
CTND1_HUMAN	Catenin delta-1 OS=Homo sapiens GN=CTNND1 PE=1 SV=1	2	95.86	48100	53600	0.06	1.11	1.11435	1.11	0.156196	-1.22185
SYIC_HUMAN	Isoleucine--tRNA ligase, cytoplasmic OS=Homo sapiens GN=IARS PE=1 SV=2	19 (18)	888.07	1380000	1520000	0.00682	1.1	1.10145	1.1	0.139403	-2.16622
SYYC_HUMAN	Tyrosine--tRNA ligase, cytoplasmic OS=Homo sapiens GN=YARS PE=1 SV=4	17 (16)	744.3	1520000	1670000	0.00208	1.1	1.09868	1.1	0.135777	-2.68194
GSTO1_HUMAN	Glutathione S-transferase omega-1 OS=Homo sapiens GN=GSTO1 PE=1 SV=2	3	127.74	316000	347000	0.02	1.1	1.0981	1.1	0.135011	-1.69897
TPM3_HUMAN	Tropomyosin alpha-3 chain OS=Homo sapiens GN=TPM3 PE=1 SV=2	3 (2)	102.42	94000	104000	0.03	1.1	1.10638	1.1	0.145851	-1.52288
ACON_HUMAN	Aconitate hydratase, mitochondrial OS=Homo sapiens GN=ACO2 PE=1 SV=2	3	101.88	149000	164000	0.2	1.1	1.10067	1.1	0.138383	-0.69897
SYFA_HUMAN	Phenylalanine--tRNA ligase alpha subunit OS=Homo sapiens GN=FARSA PE=1 SV=3	3 (2)	98.64	99600	110000	0.1	1.1	1.10442	1.1	0.143286	-1
DNJB1_HUMAN	DnaJ homolog subfamily B member 1 OS=Homo sapiens GN=DNAJB1 PE=1 SV=4	2	53.85	89900	99000	0.32	1.1	1.10122	1.1	0.139107	-0.49485
PSMD2_HUMAN	26S proteasome non-ATPase regulatory subunit 2 OS=Homo sapiens GN=PSMD2 PE=1 SV=3	14	893.63	944000	1030000	0.03	1.09	1.0911	1.09	0.125786	-1.52288
GBLP_HUMAN	Guanine nucleotide-binding protein subunit beta-2-like 1 OS=Homo sapiens GN=GNB2L1 PE=1 SV=3	13	810.42	4000000	4360000	0.00267	1.09	1.09	1.09	0.124328	-2.57349
1433G_HUMAN	14-3-3 protein gamma OS=Homo sapiens GN=YWHAG PE=1 SV=2	10 (5)	531.11	729000	797000	0.13	1.09	1.09328	1.09	0.128661	-0.886057
HCD2_HUMAN	3-hydroxyacyl-CoA dehydrogenase type-2 OS=Homo sapiens GN=HSD17B10 PE=1 SV=3	3	203.36	269000	294000	0.04	1.09	1.09294	1.09	0.12821	-1.39794
FUS_HUMAN	RNA-binding protein FUS OS=Homo sapiens GN=FUS PE=1 SV=1	3 (2)	190.53	288000	315000	0.17	1.09	1.09375	1.09	0.129283	-0.769551
H15_HUMAN	Histone H1.5 OS=Homo sapiens GN=HIST1H1B PE=1 SV=3	2	114.73	187000	204000	0.24	1.09	1.09091	1.09	0.125531	-0.619789
PGAM1_HUMAN	Phosphoglycerate mutase 1 OS=Homo sapiens GN=PGAM1 PE=1 SV=2	10	717.38	3560000	3840000	0.02	1.08	1.07865	1.08	0.109229	-1.69897
TCTP_HUMAN	Translationally-controlled tumor protein OS=Homo sapiens GN=TPT1 PE=1 SV=1	4	260.79	632000	681000	0.1	1.08	1.07753	1.08	0.10773	-1
NQO1_HUMAN	NAD(P)H dehydrogenase [quinone] 1 OS=Homo sapiens GN=NQO1 PE=1 SV=1	5	195.98	467000	502000	0.05	1.08	1.07495	1.08	0.104265	-1.30103
APEX1_HUMAN	DNA-(apurinic or apyrimidinic site) lyase OS=Homo sapiens GN=APEX1 PE=1 SV=2	5 (4)	191.94	335000	362000	0.04	1.08	1.0806	1.08	0.111829	-1.39794
PCKGM_HUMAN	Phosphoenolpyruvate carboxykinase [GTP], mitochondrial OS=Homo sapiens GN=PCK2 PE=1 SV=3	4	174.07	299000	322000	0.16	1.08	1.07692	1.08	0.106915	-0.79588
SND1_HUMAN	Staphylococcal nuclease domain-containing protein 1 OS=Homo sapiens GN=SND1 PE=1 SV=1	3	153.26	125000	135000	0.33	1.08	1.08	1.08	0.111031	-0.481486
AL1B1_HUMAN	Aldehyde dehydrogenase X, mitochondrial OS=Homo sapiens GN=ALDH1B1 PE=1 SV=3	3	131.91	93400	101000	0.12	1.08	1.08137	1.08	0.112861	-0.920819
AIMP1_HUMAN	Aminoacyl tRNA synthase complex-interacting multifunctional protein 1 OS=Homo sapiens GN=AIMP1 PE=1 SV=2	3	95.06	147000	159000	0.23	1.08	1.08163	1.08	0.113211	-0.638272
USO1_HUMAN	General vesicular transport factor p115 OS=Homo sapiens GN=USO1 PE=1 SV=2	7 (6)	372.72	329000	352000	0.12	1.07	1.06991	1.07	0.0974878	-0.920819
BZW1_HUMAN	Basic leucine zipper and W2 domain-containing protein 1 OS=Homo sapiens GN=BZW1 PE=1 SV=1	9 (6)	364.34	486000	520000	0.26	1.07	1.06996	1.07	0.0975553	-0.585027
CAN1_HUMAN	Calpain-1 catalytic subunit OS=Homo sapiens GN=CAPN1 PE=1 SV=1	7	361.97	556000	594000	0.52	1.07	1.06835	1.07	0.095378	-0.283997
RINI_HUMAN	Ribonuclease inhibitor OS=Homo sapiens GN=RNH1 PE=1 SV=2	6	340.55	294000	315000	0.03	1.07	1.07143	1.07	0.0995357	-1.52288
CATD_HUMAN	Cathepsin D OS=Homo sapiens GN=CTSD PE=1 SV=1	7	313.46	787000	840000	0.06	1.07	1.06734	1.07	0.0940257	-1.22185
ARP2_HUMAN	Actin-related protein 2 OS=Homo sapiens GN=ACTR2 PE=1 SV=1	7 (4)	288.46	474000	508000	0.07	1.07	1.07173	1.07	0.0999414	-1.1549
HDGF_HUMAN	Hepatoma-derived growth factor OS=Homo sapiens GN=HDGF PE=1 SV=1	2	106.94	442000	472000	0.28	1.07	1.06787	1.07	0.0947405	-0.552842
AHSA1_HUMAN	Activator of 90 kDa heat shock protein ATPase homolog 1 OS=Homo sapiens GN=AHSA1 PE=1 SV=1	2	87.89	222000	239000	0.19	1.07	1.07658	1.07	0.106451	-0.721246
SRP54_HUMAN	Signal recognition particle 54 kDa protein OS=Homo sapiens GN=SRP54 PE=1 SV=1	2	72.86	41400	44200	0.48	1.07	1.06763	1.07	0.0944156	-0.318759
PSMD1_HUMAN	26S proteasome non-ATPase regulatory subunit 1 OS=Homo sapiens GN=PSMD1 PE=1 SV=2	8	402.52	498000	527000	0.63	1.06	1.05823	1.06	0.0816572	-0.200659
SPTB2_HUMAN	Spectrin beta chain, non-erythrocytic 1 OS=Homo sapiens GN=SPTBN1 PE=1 SV=2	7 (6)	326.63	180000	191000	0.46	1.06	1.06111	1.06	0.0855757	-0.337242
K6PL_HUMAN	6-phosphofructokinase, liver type OS=Homo sapiens GN=PFKL PE=1 SV=6	4 (3)	220.54	192000	202000	0.32	1.06	1.05208	1.06	0.073249	-0.49485
ETFA_HUMAN	Electron transfer flavoprotein subunit alpha, mitochondrial OS=Homo sapiens GN=ETFA PE=1 SV=1	4	164.71	226000	240000	0.34	1.06	1.06195	1.06	0.0867116	-0.468521
EIF3J_HUMAN	Eukaryotic translation initiation factor 3 subunit J OS=Homo sapiens GN=EIF3J PE=1 SV=2	2	116.38	111000	117000	0.15	1.06	1.05405	1.06	0.0759489	-0.823909
PPIA_HUMAN	Peptidyl-prolyl cis-trans isomerase A OS=Homo sapiens GN=PPIA PE=1 SV=2	11 (10)	650.61	7510000	7900000	0.07	1.05	1.05193	1.05	0.0730397	-1.1549
CTNA1_HUMAN	Catenin alpha-1 OS=Homo sapiens GN=CTNNA1 PE=1 SV=1	12	643.48	985000	1030000	0.3	1.05	1.04569	1.05	0.0644487	-0.522879
HNRH1_HUMAN	Heterogeneous nuclear ribonucleoprotein H OS=Homo sapiens GN=HNRNPH1 PE=1 SV=4	8 (6)	600.1	1150000	1200000	0.22	1.05	1.04348	1.05	0.0614005	-0.657577
MCM7_HUMAN	DNA replication licensing factor MCM7 OS=Homo sapiens GN=MCM7 PE=1 SV=4	7 (6)	279.03	456000	480000	0.59	1.05	1.05263	1.05	0.0740006	-0.229148
DC1I2_HUMAN	Cytoplasmic dynein 1 intermediate chain 2 OS=Homo sapiens GN=DYNC1I2 PE=1 SV=3	4	261.64	400000	421000	0.29	1.05	1.0525	1.05	0.0738202	-0.537602
THIL_HUMAN	Acetyl-CoA acetyltransferase, mitochondrial OS=Homo sapiens GN=ACAT1 PE=1 SV=1	4	234.08	260000	273000	0.55	1.05	1.05	1.05	0.0703893	-0.259637
ARP3_HUMAN	Actin-related protein 3 OS=Homo sapiens GN=ACTR3 PE=1 SV=3	5	231.73	420000	439000	0.3	1.05	1.04524	1.05	0.0638316	-0.522879
CYTB_HUMAN	Cystatin-B OS=Homo sapiens GN=CSTB PE=1 SV=2	3	215.35	1120000	1180000	0.41	1.05	1.05357	1.05	0.0752881	-0.387216
PRS10_HUMAN	26S protease regulatory subunit 10B OS=Homo sapiens GN=PSMC6 PE=1 SV=1	4	172.69	408000	428000	0.26	1.05	1.04902	1.05	0.0690416	-0.585027
DYHC1_HUMAN	Cytoplasmic dynein 1 heavy chain 1 OS=Homo sapiens GN=DYNC1H1 PE=1 SV=5	52 (51)	2380.7	3550000	3710000	0.1	1.04	1.04507	1.04	0.0636002	-1
PROF1_HUMAN	Profilin-1 OS=Homo sapiens GN=PFN1 PE=1 SV=2	11 (10)	669.67	8760000	9080000	0.37	1.04	1.03653	1.04	0.0517614	-0.431798
CLIC1_HUMAN	Chloride intracellular channel protein 1 OS=Homo sapiens GN=CLIC1 PE=1 SV=4	11	571.22	3290000	3420000	0.43	1.04	1.03951	1.04	0.0559087	-0.366532
RS27A_HUMAN	Ubiquitin-40S ribosomal protein S27a OS=Homo sapiens GN=RPS27A PE=1 SV=2	7	312.79	5960000	6180000	0.06	1.04	1.03691	1.04	0.0522945	-1.22185
AP2B1_HUMAN	AP-2 complex subunit beta OS=Homo sapiens GN=AP2B1 PE=1 SV=1	7 (2)	310.54	306000	319000	0.69	1.04	1.04248	1.04	0.0600248	-0.161151
CYBP_HUMAN	Calcyclin-binding protein OS=Homo sapiens GN=CACYBP PE=1 SV=2	6	229.86	437000	454000	0.05	1.04	1.0389	1.04	0.055059	-1.30103
ROAA_HUMAN	Heterogeneous nuclear ribonucleoprotein A/B OS=Homo sapiens GN=HNRNPAB PE=1 SV=2	4 (3)	190.75	106000	111000	0.69	1.04	1.04717	1.04	0.0664954	-0.161151
ALDH2_HUMAN	Aldehyde dehydrogenase, mitochondrial OS=Homo sapiens GN=ALDH2 PE=1 SV=2	2	109.19	109000	113000	0.45	1.04	1.0367	1.04	0.0519946	-0.346787
COR1C_HUMAN	Coronin-1C OS=Homo sapiens GN=CORO1C PE=1 SV=1	2	69.72	84100	87500	0.51	1.04	1.04043	1.04	0.0571772	-0.29243
TPIS_HUMAN	Triosephosphate isomerase OS=Homo sapiens GN=TPI1 PE=1 SV=3	13	985.77	9670000	9940000	0.37	1.03	1.02792	1.03	0.03973	-0.431798
S12A2_HUMAN	Solute carrier family 12 member 2 OS=Homo sapiens GN=SLC12A2 PE=1 SV=1	10 (9)	682.59	1260000	1310000	0.14	1.03	1.03968	1.03	0.0561431	-0.853872
FKBP4_HUMAN	Peptidyl-prolyl cis-trans isomerase FKBP4 OS=Homo sapiens GN=FKBP4 PE=1 SV=3	9	525.52	1120000	1150000	0.3	1.03	1.02679	1.03	0.0381351	-0.522879
SC23B_HUMAN	Protein transport protein Sec23B OS=Homo sapiens GN=SEC23B PE=1 SV=2	8	414.58	724000	747000	0.28	1.03	1.03177	1.03	0.0451185	-0.552842
C1QBP_HUMAN	Complement component 1 Q subcomponent-binding protein, mitochondrial OS=Homo sapiens GN=C1QBP PE=1 SV=1	5	271.19	1950000	2010000	0.51	1.03	1.03077	1.03	0.0437214	-0.29243
PRS8_HUMAN	26S protease regulatory subunit 8 OS=Homo sapiens GN=PSMC5 PE=1 SV=1	3	204.69	187000	192000	0.52	1.03	1.02674	1.03	0.038068	-0.283997
FEN1_HUMAN	Flap endonuclease 1 OS=Homo sapiens GN=FEN1 PE=1 SV=1	3	188.71	193000	198000	0.57	1.03	1.02591	1.03	0.0368996	-0.244125
H13_HUMAN	Histone H1.3 OS=Homo sapiens GN=HIST1H1D PE=1 SV=2	3	131.18	679000	703000	0.49	1.03	1.03535	1.03	0.0501131	-0.309804
API5_HUMAN	Apoptosis inhibitor 5 OS=Homo sapiens GN=API5 PE=1 SV=3	2	130.29	89500	92400	0.38	1.03	1.0324	1.03	0.0460052	-0.420216
BUB3_HUMAN	Mitotic checkpoint protein BUB3 OS=Homo sapiens GN=BUB3 PE=1 SV=1	3	114.71	171000	177000	0.51	1.03	1.03509	1.03	0.049753	-0.29243
BTF3_HUMAN	Transcription factor BTF3 OS=Homo sapiens GN=BTF3 PE=1 SV=1	2	65.51	170000	176000	0.67	1.03	1.03529	1.03	0.0500407	-0.173925
NDKA_HUMAN	Nucleoside diphosphate kinase A OS=Homo sapiens GN=NME1 PE=1 SV=1	10 (5)	730.99	562000	575000	0.53	1.02	1.02313	1.02	0.0329918	-0.275724
PRDX6_HUMAN	Peroxiredoxin-6 OS=Homo sapiens GN=PRDX6 PE=1 SV=3	13 (12)	728.61	3390000	3470000	0.32	1.02	1.0236	1.02	0.0336504	-0.49485
DHB4_HUMAN	Peroxisomal multifunctional enzyme type 2 OS=Homo sapiens GN=HSD17B4 PE=1 SV=3	9	508.82	1040000	1060000	0.28	1.02	1.01923	1.02	0.0274807	-0.552842
ANXA3_HUMAN	Annexin A3 OS=Homo sapiens GN=ANXA3 PE=1 SV=3	9 (8)	413.88	810000	822000	0.26	1.02	1.01481	1.02	0.0212165	-0.585027
ERP29_HUMAN	Endoplasmic reticulum resident protein 29 OS=Homo sapiens GN=ERP29 PE=1 SV=4	7	281.41	702000	713000	0.74	1.02	1.01567	1.02	0.022431	-0.130768
STRAP_HUMAN	Serine-threonine kinase receptor-associated protein OS=Homo sapiens GN=STRAP PE=1 SV=1	7	269.32	339000	345000	0.78	1.02	1.0177	1.02	0.0253111	-0.107905
ROA3_HUMAN	Heterogeneous nuclear ribonucleoprotein A3 OS=Homo sapiens GN=HNRNPA3 PE=1 SV=2	3 (2)	173.38	89400	91100	0.62	1.02	1.01902	1.02	0.0271762	-0.207608
RTCB_HUMAN	tRNA-splicing ligase RtcB homolog OS=Homo sapiens GN=RTCB PE=1 SV=1	3	147.25	175000	177000	0.59	1.02	1.01143	1.02	0.0163944	-0.229148
SYAC_HUMAN	Alanine--tRNA ligase, cytoplasmic OS=Homo sapiens GN=AARS PE=1 SV=2	2	107.11	90300	92400	0.77	1.02	1.02326	1.02	0.0331669	-0.113509
DPP3_HUMAN	Dipeptidyl peptidase 3 OS=Homo sapiens GN=DPP3 PE=1 SV=2	2	98.23	105000	107000	0.84	1.02	1.01905	1.02	0.0272215	-0.0757207
ACTC_HUMAN	Actin, alpha cardiac muscle 1 OS=Homo sapiens GN=ACTC1 PE=1 SV=1	22 (2)	1196.85	3160000	3200000	0.78	1.01	1.01266	1.01	0.0181473	-0.107905
NDKB_HUMAN	Nucleoside diphosphate kinase B OS=Homo sapiens GN=NME2 PE=1 SV=1	9 (4)	643.69	396000	402000	0.81	1.01	1.01515	1.01	0.0216951	-0.091515
MDHM_HUMAN	Malate dehydrogenase, mitochondrial OS=Homo sapiens GN=MDH2 PE=1 SV=3	10	493.61	3110000	3140000	0.59	1.01	1.00965	1.01	0.01385	-0.229148
ECH1_HUMAN	Delta(3,5)-Delta(2,4)-dienoyl-CoA isomerase, mitochondrial OS=Homo sapiens GN=ECH1 PE=1 SV=2	3	103.9	114000	114000	0.92	1.01	1	1.01	0	-0.0362122
IF6_HUMAN	Eukaryotic translation initiation factor 6 OS=Homo sapiens GN=EIF6 PE=1 SV=1	2	71.25	92900	94100	0.91	1.01	1.01292	1.01	0.0185161	-0.0409586
RIR1_HUMAN	Ribonucleoside-diphosphate reductase large subunit OS=Homo sapiens GN=RRM1 PE=1 SV=1	2	61.86	80700	81700	0.88	1.01	1.01239	1.01	0.0177674	-0.0555173
1433S_HUMAN	14-3-3 protein sigma OS=Homo sapiens GN=SFN PE=1 SV=1	12 (8)	787.01	1690000	1700000	0.94	1	1.00592	1	0.0085115	-0.0268721
CAND1_HUMAN	Cullin-associated NEDD8-dissociated protein 1 OS=Homo sapiens GN=CAND1 PE=1 SV=2	16	694.22	1500000	1500000	0.98	1	1	1	0	-0.00877392
IPYR_HUMAN	Inorganic pyrophosphatase OS=Homo sapiens GN=PPA1 PE=1 SV=2	10 (9)	470.46	1340000	1340000	0.96	1	1	1	0	-0.0177288
DHE3_HUMAN	Glutamate dehydrogenase 1, mitochondrial OS=Homo sapiens GN=GLUD1 PE=1 SV=2	9	364.92	873000	872000	1	1	0.998855	1	-0.00165352	0
ALBU_HUMAN	Serum albumin OS=Homo sapiens GN=ALB PE=1 SV=2	4 (3)	243.16	520000	519000	1	1	0.998077	1	-0.00277708	0
PRDX5_HUMAN	Peroxiredoxin-5, mitochondrial OS=Homo sapiens GN=PRDX5 PE=1 SV=4	3	190.23	261000	262000	0.9	1	1.00383	1	0.005517	-0.0457575
SIAS_HUMAN	Sialic acid synthase OS=Homo sapiens GN=NANS PE=1 SV=2	2	159.91	110000	110000	0.97	1	1	1	0	-0.0132283
EIF3H_HUMAN	Eukaryotic translation initiation factor 3 subunit H OS=Homo sapiens GN=EIF3H PE=1 SV=1	3	142.44	146000	146000	0.98	1	1	1	0	-0.00877392
UBP14_HUMAN	Ubiquitin carboxyl-terminal hydrolase 14 OS=Homo sapiens GN=USP14 PE=1 SV=3	3	138.34	136000	136000	0.99	1	1	1	0	-0.00436481
ITB1_HUMAN	Integrin beta-1 OS=Homo sapiens GN=ITGB1 PE=1 SV=2	2	100.18	85000	85200	0.97	1	1.00235	1	0.00339059	-0.0132283
SYEP_HUMAN	Bifunctional glutamate/proline--tRNA ligase OS=Homo sapiens GN=EPRS PE=1 SV=5	25 (24)	1188.89	2810000	2790000	0.54	1.01	0.992883	-1.01	-0.010305	-0.267606
COF1_HUMAN	Cofilin-1 OS=Homo sapiens GN=CFL1 PE=1 SV=3	9	748.5	7680000	7610000	0.79	1.01	0.990885	-1.01	-0.0132099	-0.102373
PCNA_HUMAN	Proliferating cell nuclear antigen OS=Homo sapiens GN=PCNA PE=1 SV=1	9 (8)	450.41	1560000	1550000	0.85	1.01	0.99359	-1.01	-0.00927781	-0.0705811
RS10_HUMAN	40S ribosomal protein S10 OS=Homo sapiens GN=RPS10 PE=1 SV=1	8	375.3	1420000	1400000	0.77	1.01	0.985915	-1.01	-0.0204641	-0.113509
ABCE1_HUMAN	ATP-binding cassette sub-family E member 1 OS=Homo sapiens GN=ABCE1 PE=1 SV=1	6	219.37	300000	299000	0.87	1.01	0.996667	-1.01	-0.00481702	-0.0604807
PSD11_HUMAN	26S proteasome non-ATPase regulatory subunit 11 OS=Homo sapiens GN=PSMD11 PE=1 SV=3	5	194.9	250000	247000	0.68	1.01	0.988	-1.01	-0.0174171	-0.167491
GLRX3_HUMAN	Glutaredoxin-3 OS=Homo sapiens GN=GLRX3 PE=1 SV=2	5	189.02	428000	423000	0.49	1.01	0.988318	-1.01	-0.0169531	-0.309804
RL23_HUMAN	60S ribosomal protein L23 OS=Homo sapiens GN=RPL23 PE=1 SV=1	3	114.19	363000	358000	0.6	1.01	0.986226	-1.01	-0.02001	-0.221849
CALX_HUMAN	Calnexin OS=Homo sapiens GN=CANX PE=1 SV=2	15	1000.79	7160000	7040000	0.58	1.02	0.98324	-1.02	-0.0243842	-0.236572
SERC_HUMAN	Phosphoserine aminotransferase OS=Homo sapiens GN=PSAT1 PE=1 SV=2	17	892.79	2510000	2460000	0.32	1.02	0.98008	-1.02	-0.029029	-0.49485
DX39B_HUMAN	Spliceosome RNA helicase DDX39B OS=Homo sapiens GN=DDX39B PE=1 SV=1	9	447.67	1200000	1180000	0.51	1.02	0.983333	-1.02	-0.0242475	-0.29243
SRC8_HUMAN	Src substrate cortactin OS=Homo sapiens GN=CTTN PE=1 SV=2	6	315.6	286000	280000	0.59	1.02	0.979021	-1.02	-0.0305883	-0.229148
WDR1_HUMAN	WD repeat-containing protein 1 OS=Homo sapiens GN=WDR1 PE=1 SV=4	8	313.74	847000	834000	0.48	1.02	0.984652	-1.02	-0.0223146	-0.318759
LASP1_HUMAN	LIM and SH3 domain protein 1 OS=Homo sapiens GN=LASP1 PE=1 SV=2	6	281.14	567000	555000	0.31	1.02	0.978836	-1.02	-0.030861	-0.508638
PSMD3_HUMAN	26S proteasome non-ATPase regulatory subunit 3 OS=Homo sapiens GN=PSMD3 PE=1 SV=2	4	206.6	275000	270000	0.5	1.02	0.981818	-1.02	-0.0264722	-0.30103
GDIR1_HUMAN	Rho GDP-dissociation inhibitor 1 OS=Homo sapiens GN=ARHGDIA PE=1 SV=3	2	205.9	680000	664000	0.41	1.02	0.976471	-1.02	-0.0343515	-0.387216
ITA6_HUMAN	Integrin alpha-6 OS=Homo sapiens GN=ITGA6 PE=1 SV=5	2	93.36	56300	55400	0.75	1.02	0.984014	-1.02	-0.0232489	-0.124939
U2AF2_HUMAN	Splicing factor U2AF 65 kDa subunit OS=Homo sapiens GN=U2AF2 PE=1 SV=4	2	71.12	88400	86800	0.66	1.02	0.9819	-1.02	-0.0263513	-0.180456
ANXA1_HUMAN	Annexin A1 OS=Homo sapiens GN=ANXA1 PE=1 SV=2	14	947.1	5570000	5430000	0.46	1.03	0.974865	-1.03	-0.0367251	-0.337242
EFTU_HUMAN	Elongation factor Tu, mitochondrial OS=Homo sapiens GN=TUFM PE=1 SV=2	18	859.51	1980000	1910000	0.00989	1.03	0.964646	-1.03	-0.0519278	-2.0048
LMNA_HUMAN	Prelamin-A/C OS=Homo sapiens GN=LMNA PE=1 SV=1	12	768.32	1240000	1200000	0.26	1.03	0.967742	-1.03	-0.0473057	-0.585027
YBOX1_HUMAN	Nuclease-sensitive element-binding protein 1 OS=Homo sapiens GN=YBX1 PE=1 SV=3	8 (6)	589.64	1740000	1690000	0.38	1.03	0.971264	-1.03	-0.0420641	-0.420216
ANXA5_HUMAN	Annexin A5 OS=Homo sapiens GN=ANXA5 PE=1 SV=2	6	437.27	601000	585000	0.78	1.03	0.973378	-1.03	-0.0389284	-0.107905
TALDO_HUMAN	Transaldolase OS=Homo sapiens GN=TALDO1 PE=1 SV=2	8 (7)	386.13	1140000	1110000	0.36	1.03	0.973684	-1.03	-0.0384741	-0.443697
NACAM_HUMAN	Nascent polypeptide-associated complex subunit alpha, muscle-specific form OS=Homo sapiens GN=NACA PE=1 SV=1	4	355.18	1450000	1420000	0.07	1.03	0.97931	-1.03	-0.030162	-1.1549
GLYM_HUMAN	Serine hydroxymethyltransferase, mitochondrial OS=Homo sapiens GN=SHMT2 PE=1 SV=3	8 (6)	345.95	447000	434000	0.58	1.03	0.970917	-1.03	-0.0425798	-0.236572
G6PD_HUMAN	Glucose-6-phosphate 1-dehydrogenase OS=Homo sapiens GN=G6PD PE=1 SV=4	6	273.99	413000	400000	0.34	1.03	0.968523	-1.03	-0.0461418	-0.468521
HNRDL_HUMAN	Heterogeneous nuclear ribonucleoprotein D-like OS=Homo sapiens GN=HNRNPDL PE=1 SV=3	4 (2)	177.48	230000	223000	0.28	1.03	0.969565	-1.03	-0.0445902	-0.552842
HPRT_HUMAN	Hypoxanthine-guanine phosphoribosyltransferase OS=Homo sapiens GN=HPRT1 PE=1 SV=2	4 (3)	175.52	235000	229000	0.65	1.03	0.974468	-1.03	-0.0373132	-0.187087
SFPQ_HUMAN	Splicing factor, proline- and glutamine-rich OS=Homo sapiens GN=SFPQ PE=1 SV=2	3 (2)	117.75	179000	173000	0.67	1.03	0.96648	-1.03	-0.0491875	-0.173925
AMPB_HUMAN	Aminopeptidase B OS=Homo sapiens GN=RNPEP PE=1 SV=2	2	72.34	90500	87800	0.7	1.03	0.970166	-1.03	-0.0436969	-0.154902
PDIA4_HUMAN	Protein disulfide-isomerase A4 OS=Homo sapiens GN=PDIA4 PE=1 SV=2	21	1035.86	2880000	2770000	0.15	1.04	0.961806	-1.04	-0.0561828	-0.823909
DDX1_HUMAN	ATP-dependent RNA helicase DDX1 OS=Homo sapiens GN=DDX1 PE=1 SV=2	5	210.64	278000	268000	0.58	1.04	0.964029	-1.04	-0.0528519	-0.236572
IF2A_HUMAN	Eukaryotic translation initiation factor 2 subunit 1 OS=Homo sapiens GN=EIF2S1 PE=1 SV=3	3	199.87	310000	297000	0.45	1.04	0.958065	-1.04	-0.0618053	-0.346787
SYSC_HUMAN	Serine--tRNA ligase, cytoplasmic OS=Homo sapiens GN=SARS PE=1 SV=3	3	181.3	211000	203000	0.33	1.04	0.962085	-1.04	-0.0557633	-0.481486
ERF1_HUMAN	Eukaryotic peptide chain release factor subunit 1 OS=Homo sapiens GN=ETF1 PE=1 SV=3	4	147.06	208000	200000	0.11	1.04	0.961538	-1.04	-0.0565835	-0.958607
GLOD4_HUMAN	Glyoxalase domain-containing protein 4 OS=Homo sapiens GN=GLOD4 PE=1 SV=1	2	61.76	45600	43900	0.63	1.04	0.962719	-1.04	-0.0548129	-0.200659
ANXA2_HUMAN	Annexin A2 OS=Homo sapiens GN=ANXA2 PE=1 SV=2	21 (20)	1424	11500000	10900000	0.08	1.05	0.947826	-1.05	-0.0773057	-1.09691
NUDC_HUMAN	Nuclear migration protein nudC OS=Homo sapiens GN=NUDC PE=1 SV=1	6	321.62	672000	643000	0.04	1.05	0.956845	-1.05	-0.0636425	-1.39794
KHDR1_HUMAN	KH domain-containing, RNA-binding, signal transduction-associated protein 1 OS=Homo sapiens GN=KHDRBS1 PE=1 SV=1	3	110.6	145000	137000	0.46	1.05	0.944828	-1.05	-0.081877	-0.337242
IF4A1_HUMAN	Eukaryotic initiation factor 4A-I OS=Homo sapiens GN=EIF4A1 PE=1 SV=1	20 (18)	1419.93	6580000	6200000	0.00649	1.06	0.942249	-1.06	-0.0858194	-2.18776
LPPRC_HUMAN	Leucine-rich PPR motif-containing protein, mitochondrial OS=Homo sapiens GN=LRPPRC PE=1 SV=3	24	1313.91	2720000	2580000	0.07	1.06	0.948529	-1.06	-0.0762356	-1.1549
SAHH_HUMAN	Adenosylhomocysteinase OS=Homo sapiens GN=AHCY PE=1 SV=4	13 (12)	680.07	1950000	1840000	0.23	1.06	0.94359	-1.06	-0.0837684	-0.638272
IF5A1_HUMAN	Eukaryotic translation initiation factor 5A-1 OS=Homo sapiens GN=EIF5A PE=1 SV=2	10	572.53	3620000	3410000	0.15	1.06	0.941989	-1.06	-0.086218	-0.823909
SYQ_HUMAN	Glutamine--tRNA ligase OS=Homo sapiens GN=QARS PE=1 SV=1	8	474.45	415000	393000	0.22	1.06	0.946988	-1.06	-0.078582	-0.657577
PLEC_HUMAN	Plectin OS=Homo sapiens GN=PLEC PE=1 SV=3	10 (8)	393.44	231000	218000	0.52	1.06	0.943723	-1.06	-0.0835647	-0.283997
E41L2_HUMAN	Band 4.1-like protein 2 OS=Homo sapiens GN=EPB41L2 PE=1 SV=1	9 (8)	365.66	447000	420000	0.04	1.06	0.939597	-1.06	-0.0898855	-1.39794
PRS7_HUMAN	26S protease regulatory subunit 7 OS=Homo sapiens GN=PSMC2 PE=1 SV=3	8	315.76	539000	510000	0.07	1.06	0.946197	-1.06	-0.079788	-1.1549
CH10_HUMAN	10 kDa heat shock protein, mitochondrial OS=Homo sapiens GN=HSPE1 PE=1 SV=2	5	296.68	1840000	1730000	0.09	1.06	0.940217	-1.06	-0.0889337	-1.04576
FPPS_HUMAN	Farnesyl pyrophosphate synthase OS=Homo sapiens GN=FDPS PE=1 SV=4	4	200.78	418000	396000	0.22	1.06	0.947368	-1.06	-0.0780025	-0.657577
ERF3B_HUMAN	Eukaryotic peptide chain release factor GTP-binding subunit ERF3B OS=Homo sapiens GN=GSPT2 PE=1 SV=2	4	157.17	204000	192000	0.09	1.06	0.941176	-1.06	-0.0874628	-1.04576
DHX15_HUMAN	Putative pre-mRNA-splicing factor ATP-dependent RNA helicase DHX15 OS=Homo sapiens GN=DHX15 PE=1 SV=2	4	145.57	155000	146000	0.08	1.06	0.941935	-1.06	-0.0862998	-1.09691
LIS1_HUMAN	Platelet-activating factor acetylhydrolase IB subunit alpha OS=Homo sapiens GN=PAFAH1B1 PE=1 SV=2	3	131.75	100000	94900	0.18	1.06	0.949	-1.06	-0.07552	-0.744727
ARC1B_HUMAN	Actin-related protein 2/3 complex subunit 1B OS=Homo sapiens GN=ARPC1B PE=1 SV=3	2	131.15	73600	69700	0.43	1.06	0.947011	-1.06	-0.0785471	-0.366532
1433B_HUMAN	14-3-3 protein beta/alpha OS=Homo sapiens GN=YWHAB PE=1 SV=3	12 (6)	793.54	1550000	1450000	0.02	1.07	0.935484	-1.07	-0.0962153	-1.69897
COPA_HUMAN	Coatomer subunit alpha OS=Homo sapiens GN=COPA PE=1 SV=2	13	611.78	760000	708000	0.15	1.07	0.931579	-1.07	-0.10225	-0.823909
6PGD_HUMAN	6-phosphogluconate dehydrogenase, decarboxylating OS=Homo sapiens GN=PGD PE=1 SV=3	11	556.27	1570000	1470000	0.08	1.07	0.936306	-1.07	-0.0949484	-1.09691
STIP1_HUMAN	Stress-induced-phosphoprotein 1 OS=Homo sapiens GN=STIP1 PE=1 SV=1	12	457.29	1200000	1120000	0.18	1.07	0.933333	-1.07	-0.0995357	-0.744727
VPS35_HUMAN	Vacuolar protein sorting-associated protein 35 OS=Homo sapiens GN=VPS35 PE=1 SV=2	9	442.23	678000	633000	0.07	1.07	0.933628	-1.07	-0.0990798	-1.1549
PSA5_HUMAN	Proteasome subunit alpha type-5 OS=Homo sapiens GN=PSMA5 PE=1 SV=3	5	335.05	706000	659000	0.14	1.07	0.933428	-1.07	-0.0993897	-0.853872
ECHM_HUMAN	Enoyl-CoA hydratase, mitochondrial OS=Homo sapiens GN=ECHS1 PE=1 SV=4	6	272.14	526000	493000	0.18	1.07	0.937262	-1.07	-0.0934752	-0.744727
NHRF1_HUMAN	Na(+)/H(+) exchange regulatory cofactor NHE-RF1 OS=Homo sapiens GN=SLC9A3R1 PE=1 SV=4	3	157.24	203000	190000	0.21	1.07	0.935961	-1.07	-0.0954803	-0.677781
TSN_HUMAN	Translin OS=Homo sapiens GN=TSN PE=1 SV=1	3	97.06	179000	168000	0.31	1.07	0.938547	-1.07	-0.0914984	-0.508638
CALR_HUMAN	Calreticulin OS=Homo sapiens GN=CALR PE=1 SV=1	14	813.5	6930000	6390000	0.04	1.08	0.922078	-1.08	-0.117039	-1.39794
1433E_HUMAN	14-3-3 protein epsilon OS=Homo sapiens GN=YWHAE PE=1 SV=1	13 (10)	791.21	4280000	3950000	0.11	1.08	0.922897	-1.08	-0.115758	-0.958607
C1TC_HUMAN	C-1-tetrahydrofolate synthase, cytoplasmic OS=Homo sapiens GN=MTHFD1 PE=1 SV=3	11 (10)	546.67	1370000	1270000	0.04	1.08	0.927007	-1.08	-0.109347	-1.39794
NASP_HUMAN	Nuclear autoantigenic sperm protein OS=Homo sapiens GN=NASP PE=1 SV=2	9	498.98	918000	851000	0.16	1.08	0.927015	-1.08	-0.109335	-0.79588
PSME1_HUMAN	Proteasome activator complex subunit 1 OS=Homo sapiens GN=PSME1 PE=1 SV=1	5	279.52	277000	257000	0.12	1.08	0.927798	-1.08	-0.108118	-0.920819
PSB1_HUMAN	Proteasome subunit beta type-1 OS=Homo sapiens GN=PSMB1 PE=1 SV=2	5 (4)	275.48	224000	207000	0.11	1.08	0.924107	-1.08	-0.113868	-0.958607
AIMP2_HUMAN	Aminoacyl tRNA synthase complex-interacting multifunctional protein 2 OS=Homo sapiens GN=AIMP2 PE=1 SV=2	4	173.03	288000	266000	0.08	1.08	0.923611	-1.08	-0.114643	-1.09691
ARPC2_HUMAN	Actin-related protein 2/3 complex subunit 2 OS=Homo sapiens GN=ARPC2 PE=1 SV=1	4	164.24	213000	196000	0.22	1.08	0.920188	-1.08	-0.12	-0.657577
NONO_HUMAN	Non-POU domain-containing octamer-binding protein OS=Homo sapiens GN=NONO PE=1 SV=4	3 (2)	109.41	43400	40200	0.21	1.08	0.926267	-1.08	-0.1105	-0.677781
EIF3M_HUMAN	Eukaryotic translation initiation factor 3 subunit M OS=Homo sapiens GN=EIF3M PE=1 SV=1	2	81.61	216000	200000	0.07	1.08	0.925926	-1.08	-0.111031	-1.1549
SYK_HUMAN	Lysine--tRNA ligase OS=Homo sapiens GN=KARS PE=1 SV=3	10	519.73	980000	900000	0.0053	1.09	0.918367	-1.09	-0.122857	-2.27572
AL3A1_HUMAN	Aldehyde dehydrogenase, dimeric NADP-preferring OS=Homo sapiens GN=ALDH3A1 PE=1 SV=3	8 (7)	492.49	1760000	1620000	0.05	1.09	0.920455	-1.09	-0.119582	-1.30103
CTNB1_HUMAN	Catenin beta-1 OS=Homo sapiens GN=CTNNB1 PE=1 SV=1	9 (6)	485.62	619000	567000	0.15	1.09	0.915994	-1.09	-0.126591	-0.823909
H32_HUMAN	Histone H3.2 OS=Homo sapiens GN=HIST2H3A PE=1 SV=3	7 (2)	479.58	259000	237000	0.51	1.09	0.915058	-1.09	-0.128065	-0.29243
PRDX3_HUMAN	Thioredoxin-dependent peroxide reductase, mitochondrial OS=Homo sapiens GN=PRDX3 PE=1 SV=3	6	303.27	1190000	1100000	0.04	1.09	0.92437	-1.09	-0.113458	-1.39794
ITB4_HUMAN	Integrin beta-4 OS=Homo sapiens GN=ITGB4 PE=1 SV=5	4	155.02	162000	149000	0.34	1.09	0.919753	-1.09	-0.120681	-0.468521
PSA1_HUMAN	Proteasome subunit alpha type-1 OS=Homo sapiens GN=PSMA1 PE=1 SV=1	3	103.78	331000	303000	0.01	1.09	0.915408	-1.09	-0.127513	-2
UBA6_HUMAN	Ubiquitin-like modifier-activating enzyme 6 OS=Homo sapiens GN=UBA6 PE=1 SV=1	2	86.94	60600	55500	0.42	1.09	0.915842	-1.09	-0.12683	-0.376751
RL34_HUMAN	60S ribosomal protein L34 OS=Homo sapiens GN=RPL34 PE=1 SV=3	3	85.46	424000	388000	0.12	1.09	0.915094	-1.09	-0.128008	-0.920819
PA2G4_HUMAN	Proliferation-associated protein 2G4 OS=Homo sapiens GN=PA2G4 PE=1 SV=3	12	767.56	3070000	2800000	0.02	1.1	0.912052	-1.1	-0.132812	-1.69897
PRDX1_HUMAN	Peroxiredoxin-1 OS=Homo sapiens GN=PRDX1 PE=1 SV=1	12 (10)	660.71	7200000	6530000	0.00465	1.1	0.906944	-1.1	-0.140914	-2.33255
PUR9_HUMAN	Bifunctional purine biosynthesis protein PURH OS=Homo sapiens GN=ATIC PE=1 SV=3	11	633.53	1110000	1010000	0.00407	1.1	0.90991	-1.1	-0.136204	-2.39041
PDC6I_HUMAN	Programmed cell death 6-interacting protein OS=Homo sapiens GN=PDCD6IP PE=1 SV=1	10	510.92	582000	528000	0.11	1.1	0.907216	-1.1	-0.140481	-0.958607
PYRG1_HUMAN	CTP synthase 1 OS=Homo sapiens GN=CTPS1 PE=1 SV=2	7	430.15	457000	414000	0.25	1.1	0.905908	-1.1	-0.142563	-0.60206
IF2G_HUMAN	Eukaryotic translation initiation factor 2 subunit 3 OS=Homo sapiens GN=EIF2S3 PE=1 SV=3	7	383.44	547000	499000	0.01	1.1	0.912249	-1.1	-0.132501	-2
AATM_HUMAN	Aspartate aminotransferase, mitochondrial OS=Homo sapiens GN=GOT2 PE=1 SV=3	6	307.94	740000	674000	0.00609	1.1	0.910811	-1.1	-0.134777	-2.21538
PSA3_HUMAN	Proteasome subunit alpha type-3 OS=Homo sapiens GN=PSMA3 PE=1 SV=2	5	247.54	444000	403000	0.0043	1.1	0.907658	-1.1	-0.13978	-2.36653
SYWC_HUMAN	Tryptophan--tRNA ligase, cytoplasmic OS=Homo sapiens GN=WARS PE=1 SV=2	5 (4)	241.12	257000	233000	0.13	1.1	0.906615	-1.1	-0.141438	-0.886057
RL22L_HUMAN	60S ribosomal protein L22-like 1 OS=Homo sapiens GN=RPL22L1 PE=1 SV=2	2	142.89	130000	118000	0.31	1.1	0.907692	-1.1	-0.139725	-0.508638
ASSY_HUMAN	Argininosuccinate synthase OS=Homo sapiens GN=ASS1 PE=1 SV=2	4 (3)	140.85	127000	115000	0.57	1.1	0.905512	-1.1	-0.143195	-0.244125
NAA15_HUMAN	N-alpha-acetyltransferase 15, NatA auxiliary subunit OS=Homo sapiens GN=NAA15 PE=1 SV=1	3 (2)	98.09	54700	49700	0.22	1.1	0.908592	-1.1	-0.138295	-0.657577
EF1A1_HUMAN	Elongation factor 1-alpha 1 OS=Homo sapiens GN=EEF1A1 PE=1 SV=1	17 (16)	1348.11	35200000	31700000	0.02	1.11	0.900568	-1.11	-0.151093	-1.69897
PGK1_HUMAN	Phosphoglycerate kinase 1 OS=Homo sapiens GN=PGK1 PE=1 SV=3	21 (14)	1344.84	6330000	5680000	0.1	1.11	0.897314	-1.11	-0.156315	-1
G6PI_HUMAN	Glucose-6-phosphate isomerase OS=Homo sapiens GN=GPI PE=1 SV=4	13	777.43	4080000	3680000	0.04	1.11	0.901961	-1.11	-0.148863	-1.39794
ROA2_HUMAN	Heterogeneous nuclear ribonucleoproteins A2/B1 OS=Homo sapiens GN=HNRNPA2B1 PE=1 SV=2	10 (8)	459.45	1700000	1540000	0.03	1.11	0.905882	-1.11	-0.142604	-1.52288
DDX17_HUMAN	Probable ATP-dependent RNA helicase DDX17 OS=Homo sapiens GN=DDX17 PE=1 SV=2	7 (4)	454.24	228000	206000	0.11	1.11	0.903509	-1.11	-0.146389	-0.958607
MYO1B_HUMAN	Unconventional myosin-Ib OS=Homo sapiens GN=MYO1B PE=1 SV=3	7	347.4	296000	267000	0.1	1.11	0.902027	-1.11	-0.148757	-1
MAP4_HUMAN	Microtubule-associated protein 4 OS=Homo sapiens GN=MAP4 PE=1 SV=3	6	209.37	297000	267000	0.04	1.11	0.89899	-1.11	-0.153623	-1.39794
RL32_HUMAN	60S ribosomal protein L32 OS=Homo sapiens GN=RPL32 PE=1 SV=2	5	206.44	606000	548000	0.03	1.11	0.90429	-1.11	-0.145142	-1.52288
EIF3D_HUMAN	Eukaryotic translation initiation factor 3 subunit D OS=Homo sapiens GN=EIF3D PE=1 SV=1	2	95.8	116000	105000	0.07	1.11	0.905172	-1.11	-0.143735	-1.1549
GRP78_HUMAN	78 kDa glucose-regulated protein OS=Homo sapiens GN=HSPA5 PE=1 SV=2	33 (30)	2376.35	25500000	22900000	0.000277	1.12	0.898039	-1.12	-0.15515	-3.55752
SYDC_HUMAN	Aspartate--tRNA ligase, cytoplasmic OS=Homo sapiens GN=DARS PE=1 SV=2	12 (11)	569.88	986000	885000	0.00607	1.12	0.897566	-1.12	-0.15591	-2.21681
DDX3X_HUMAN	ATP-dependent RNA helicase DDX3X OS=Homo sapiens GN=DDX3X PE=1 SV=3	8	459.71	475000	423000	0.03	1.12	0.890526	-1.12	-0.16727	-1.52288
RS20_HUMAN	40S ribosomal protein S20 OS=Homo sapiens GN=RPS20 PE=1 SV=1	4	201.5	1010000	905000	0.05	1.12	0.89604	-1.12	-0.158366	-1.30103
SMD3_HUMAN	Small nuclear ribonucleoprotein Sm D3 OS=Homo sapiens GN=SNRPD3 PE=1 SV=1	3	156.01	354000	315000	0.02	1.12	0.889831	-1.12	-0.168398	-1.69897
SYFB_HUMAN	Phenylalanine--tRNA ligase beta subunit OS=Homo sapiens GN=FARSB PE=1 SV=3	4	145.76	250000	223000	0.00347	1.12	0.892	-1.12	-0.164884	-2.45967
HSP71_HUMAN	Heat shock 70 kDa protein 1A/1B OS=Homo sapiens GN=HSPA1A PE=1 SV=5	16 (8)	813.79	1520000	1350000	0.00772	1.13	0.888158	-1.13	-0.171112	-2.11238
PSME2_HUMAN	Proteasome activator complex subunit 2 OS=Homo sapiens GN=PSME2 PE=1 SV=4	6	379.29	442000	391000	0.01	1.13	0.884615	-1.13	-0.176878	-2
RUVB2_HUMAN	RuvB-like 2 OS=Homo sapiens GN=RUVBL2 PE=1 SV=3	6	263.63	462000	409000	0.05	1.13	0.885281	-1.13	-0.175792	-1.30103
RS19_HUMAN	40S ribosomal protein S19 OS=Homo sapiens GN=RPS19 PE=1 SV=2	7	261.92	702000	623000	0.04	1.13	0.887464	-1.13	-0.172239	-1.39794
AL9A1_HUMAN	4-trimethylaminobutyraldehyde dehydrogenase OS=Homo sapiens GN=ALDH9A1 PE=1 SV=3	6	242.93	302000	267000	0.1	1.13	0.884106	-1.13	-0.177709	-1
MTAP_HUMAN	S-methyl-5'-thioadenosine phosphorylase OS=Homo sapiens GN=MTAP PE=1 SV=2	3	200.06	1370000	1210000	0.42	1.13	0.883212	-1.13	-0.179169	-0.376751
HNRPD_HUMAN	Heterogeneous nuclear ribonucleoprotein D0 OS=Homo sapiens GN=HNRNPD PE=1 SV=1	4 (2)	182.06	390000	346000	0.04	1.13	0.887179	-1.13	-0.172702	-1.39794
SYHC_HUMAN	Histidine--tRNA ligase, cytoplasmic OS=Homo sapiens GN=HARS PE=1 SV=2	3 (2)	123.1	75400	66700	0.02	1.13	0.884615	-1.13	-0.176878	-1.69897
TRI25_HUMAN	E3 ubiquitin/ISG15 ligase TRIM25 OS=Homo sapiens GN=TRIM25 PE=1 SV=2	2	100.08	58800	52000	0.48	1.13	0.884354	-1.13	-0.177305	-0.318759
GRP75_HUMAN	Stress-70 protein, mitochondrial OS=Homo sapiens GN=HSPA9 PE=1 SV=2	27 (24)	1695.28	10200000	8980000	0.0027	1.14	0.880392	-1.14	-0.183782	-2.56864
ALDOA_HUMAN	Fructose-bisphosphate aldolase A OS=Homo sapiens GN=ALDOA PE=1 SV=2	22 (21)	1409.6	14500000	12700000	0.00045	1.14	0.875862	-1.14	-0.191224	-3.34679
SYNC_HUMAN	Asparagine--tRNA ligase, cytoplasmic OS=Homo sapiens GN=NARS PE=1 SV=1	10	470.38	863000	759000	0.00452	1.14	0.87949	-1.14	-0.185261	-2.34486
PNPH_HUMAN	Purine nucleoside phosphorylase OS=Homo sapiens GN=PNP PE=1 SV=2	5	300.2	189000	166000	0.13	1.14	0.878307	-1.14	-0.187203	-0.886057
VIGLN_HUMAN	Vigilin OS=Homo sapiens GN=HDLBP PE=1 SV=2	5	242.77	208000	183000	0.1	1.14	0.879808	-1.14	-0.18474	-1
RL31_HUMAN	60S ribosomal protein L31 OS=Homo sapiens GN=RPL31 PE=1 SV=1	2	83.6	421000	371000	0.13	1.14	0.881235	-1.14	-0.182401	-0.886057
SPTN1_HUMAN	Spectrin alpha chain, non-erythrocytic 1 OS=Homo sapiens GN=SPTAN1 PE=1 SV=3	16	747.41	739000	644000	0.02	1.15	0.871448	-1.15	-0.198514	-1.69897
ILEU_HUMAN	Leukocyte elastase inhibitor OS=Homo sapiens GN=SERPINB1 PE=1 SV=1	13 (12)	741.54	2220000	1940000	0.00304	1.15	0.873874	-1.15	-0.194503	-2.51713
H2B1C_HUMAN	Histone H2B type 1-C/E/F/G/I OS=Homo sapiens GN=HIST1H2BC PE=1 SV=4	8 (2)	567.85	432000	377000	0.08	1.15	0.872685	-1.15	-0.196467	-1.09691
RSSA_HUMAN	40S ribosomal protein SA OS=Homo sapiens GN=RPSA PE=1 SV=4	7	534.08	3340000	2910000	0.000876	1.15	0.871257	-1.15	-0.198829	-3.0575
SYTC_HUMAN	Threonine--tRNA ligase, cytoplasmic OS=Homo sapiens GN=TARS PE=1 SV=3	9 (8)	330.64	563000	491000	0.0049	1.15	0.872114	-1.15	-0.197412	-2.3098
TPP2_HUMAN	Tripeptidyl-peptidase 2 OS=Homo sapiens GN=TPP2 PE=1 SV=4	6	275.39	260000	226000	0.00524	1.15	0.869231	-1.15	-0.202189	-2.28067
DDX5_HUMAN	Probable ATP-dependent RNA helicase DDX5 OS=Homo sapiens GN=DDX5 PE=1 SV=1	5 (2)	232.18	81400	70500	0.14	1.15	0.866093	-1.15	-0.207406	-0.853872
PSME3_HUMAN	Proteasome activator complex subunit 3 OS=Homo sapiens GN=PSME3 PE=1 SV=1	3 (2)	111.65	97000	84400	0.16	1.15	0.870103	-1.15	-0.200742	-0.79588
SRSF2_HUMAN	Serine/arginine-rich splicing factor 2 OS=Homo sapiens GN=SRSF2 PE=1 SV=4	2	67.5	120000	105000	0.02	1.15	0.875	-1.15	-0.192645	-1.69897
METK2_HUMAN	S-adenosylmethionine synthase isoform type-2 OS=Homo sapiens GN=MAT2A PE=1 SV=1	2	67.02	215000	187000	0.05	1.15	0.869767	-1.15	-0.201298	-1.30103
PARP1_HUMAN	Poly [ADP-ribose] polymerase 1 OS=Homo sapiens GN=PARP1 PE=1 SV=4	5	350.59	270000	232000	0.01	1.16	0.859259	-1.16	-0.218835	-2
IF4G1_HUMAN	Eukaryotic translation initiation factor 4 gamma 1 OS=Homo sapiens GN=EIF4G1 PE=1 SV=4	7 (6)	314.28	320000	275000	0.00631	1.16	0.859375	-1.16	-0.21864	-2.19997
LONM_HUMAN	Lon protease homolog, mitochondrial OS=Homo sapiens GN=LONP1 PE=1 SV=2	4	202.52	161000	139000	0.11	1.16	0.863354	-1.16	-0.211976	-0.958607
MCM2_HUMAN	DNA replication licensing factor MCM2 OS=Homo sapiens GN=MCM2 PE=1 SV=4	4	180.1	404000	349000	0.0022	1.16	0.863861	-1.16	-0.211128	-2.65758
ACTN1_HUMAN	Alpha-actinin-1 OS=Homo sapiens GN=ACTN1 PE=1 SV=2	20 (9)	1138.61	833000	712000	0.00585	1.17	0.854742	-1.17	-0.226439	-2.23284
HS105_HUMAN	Heat shock protein 105 kDa OS=Homo sapiens GN=HSPH1 PE=1 SV=1	12 (11)	763.35	1490000	1280000	0.02	1.17	0.85906	-1.17	-0.219169	-1.69897
ADT3_HUMAN	ADP/ATP translocase 3 OS=Homo sapiens GN=SLC25A6 PE=1 SV=4	12 (2)	492.56	255000	218000	0.00133	1.17	0.854902	-1.17	-0.226169	-2.87615
LA_HUMAN	Lupus La protein OS=Homo sapiens GN=SSB PE=1 SV=2	10	453.33	1730000	1480000	0.01	1.17	0.855491	-1.17	-0.225175	-2
RL8_HUMAN	60S ribosomal protein L8 OS=Homo sapiens GN=RPL8 PE=1 SV=2	8	428.08	1400000	1190000	0.00238	1.17	0.85	-1.17	-0.234465	-2.62342
MCM6_HUMAN	DNA replication licensing factor MCM6 OS=Homo sapiens GN=MCM6 PE=1 SV=1	6	356.34	359000	308000	0.00606	1.17	0.857939	-1.17	-0.221053	-2.21753
CAPZB_HUMAN	F-actin-capping protein subunit beta OS=Homo sapiens GN=CAPZB PE=1 SV=4	5	336.31	561000	479000	0.02	1.17	0.853832	-1.17	-0.227975	-1.69897
ILF3_HUMAN	Interleukin enhancer-binding factor 3 OS=Homo sapiens GN=ILF3 PE=1 SV=3	5	175.25	252000	215000	0.00065	1.17	0.853175	-1.17	-0.229087	-3.18709
PDIA1_HUMAN	Protein disulfide-isomerase OS=Homo sapiens GN=P4HB PE=1 SV=3	23 (22)	1240.08	5440000	4600000	0.000571	1.18	0.845588	-1.18	-0.241973	-3.24336
GFPT1_HUMAN	Glutamine--fructose-6-phosphate aminotransferase [isomerizing] 1 OS=Homo sapiens GN=GFPT1 PE=1 SV=3	18 (17)	950.79	1990000	1690000	6.04e-06	1.18	0.849246	-1.18	-0.235745	-5.21896
RS3_HUMAN	40S ribosomal protein S3 OS=Homo sapiens GN=RPS3 PE=1 SV=2	16	818.26	6600000	5600000	0.000782	1.18	0.848485	-1.18	-0.237039	-3.10679
RL3_HUMAN	60S ribosomal protein L3 OS=Homo sapiens GN=RPL3 PE=1 SV=2	12 (11)	511.5	2270000	1930000	0.000926	1.18	0.85022	-1.18	-0.234091	-3.03339
PUR2_HUMAN	Trifunctional purine biosynthetic protein adenosine-3 OS=Homo sapiens GN=GART PE=1 SV=1	8	348.72	655000	555000	0.00989	1.18	0.847328	-1.18	-0.239007	-2.0048
P5CS_HUMAN	Delta-1-pyrroline-5-carboxylate synthase OS=Homo sapiens GN=ALDH18A1 PE=1 SV=2	6	305.88	331000	281000	0.02	1.18	0.848943	-1.18	-0.236261	-1.69897
RS15_HUMAN	40S ribosomal protein S15 OS=Homo sapiens GN=RPS15 PE=1 SV=2	2	67.71	119000	101000	0.06	1.18	0.848739	-1.18	-0.236606	-1.22185
HSP7C_HUMAN	Heat shock cognate 71 kDa protein OS=Homo sapiens GN=HSPA8 PE=1 SV=1	34 (29)	2559.37	28600000	24100000	4.51e-05	1.19	0.842657	-1.19	-0.246982	-4.34582
TKT_HUMAN	Transketolase OS=Homo sapiens GN=TKT PE=1 SV=3	20	1334.27	9040000	7570000	0.000326	1.19	0.837389	-1.19	-0.256029	-3.48678
HSP74_HUMAN	Heat shock 70 kDa protein 4 OS=Homo sapiens GN=HSPA4 PE=1 SV=4	13 (12)	855.54	1540000	1290000	0.01	1.19	0.837662	-1.19	-0.255559	-2
IF4H_HUMAN	Eukaryotic translation initiation factor 4H OS=Homo sapiens GN=EIF4H PE=1 SV=5	4	188.13	500000	421000	0.02	1.19	0.842	-1.19	-0.248108	-1.69897
RL26_HUMAN	60S ribosomal protein L26 OS=Homo sapiens GN=RPL26 PE=1 SV=1	5	181.71	676000	567000	0.000748	1.19	0.838757	-1.19	-0.253675	-3.1261
MYL6_HUMAN	Myosin light polypeptide 6 OS=Homo sapiens GN=MYL6 PE=1 SV=2	2	87.25	241000	202000	0.04	1.19	0.838174	-1.19	-0.254678	-1.39794
ETHE1_HUMAN	Persulfide dioxygenase ETHE1, mitochondrial OS=Homo sapiens GN=ETHE1 PE=1 SV=2	2	68.34	81200	68100	0.08	1.19	0.83867	-1.19	-0.253825	-1.09691
HS90A_HUMAN	Heat shock protein HSP 90-alpha OS=Homo sapiens GN=HSP90AA1 PE=1 SV=5	44 (25)	2860.48	20200000	16900000	0.000696	1.2	0.836634	-1.2	-0.257332	-3.15739
AGR2_HUMAN	Anterior gradient protein 2 homolog OS=Homo sapiens GN=AGR2 PE=1 SV=1	8	535.24	3600000	3000000	0.05	1.2	0.833333	-1.2	-0.263034	-1.30103
UGDH_HUMAN	UDP-glucose 6-dehydrogenase OS=Homo sapiens GN=UGDH PE=1 SV=1	10	477.25	1360000	1140000	0.00329	1.2	0.838235	-1.2	-0.254573	-2.4828
UGPA_HUMAN	UTP--glucose-1-phosphate uridylyltransferase OS=Homo sapiens GN=UGP2 PE=1 SV=5	6	309.61	370000	307000	0.00887	1.2	0.82973	-1.2	-0.269287	-2.05208
KINH_HUMAN	Kinesin-1 heavy chain OS=Homo sapiens GN=KIF5B PE=1 SV=1	6 (4)	289.34	197000	165000	0.00973	1.2	0.837563	-1.2	-0.25573	-2.01189
EIF3B_HUMAN	Eukaryotic translation initiation factor 3 subunit B OS=Homo sapiens GN=EIF3B PE=1 SV=3	6	235.95	356000	297000	0.03	1.2	0.83427	-1.2	-0.261414	-1.52288
RL35_HUMAN	60S ribosomal protein L35 OS=Homo sapiens GN=RPL35 PE=1 SV=2	4 (3)	146.44	765000	637000	0.04	1.2	0.83268	-1.2	-0.264166	-1.39794
1433Z_HUMAN	14-3-3 protein zeta/delta OS=Homo sapiens GN=YWHAZ PE=1 SV=1	14 (10)	871.52	8400000	6970000	0.00996	1.21	0.829762	-1.21	-0.269231	-2.00174
IMDH2_HUMAN	Inosine-5'-monophosphate dehydrogenase 2 OS=Homo sapiens GN=IMPDH2 PE=1 SV=2	9 (8)	631.35	1860000	1530000	0.00156	1.21	0.822581	-1.21	-0.281771	-2.80688
PTBP1_HUMAN	Polypyrimidine tract-binding protein 1 OS=Homo sapiens GN=PTBP1 PE=1 SV=1	9	611.12	2220000	1830000	0.07	1.21	0.824324	-1.21	-0.278716	-1.1549
ODO2_HUMAN	Dihydrolipoyllysine-residue succinyltransferase component of 2-oxoglutarate dehydrogenase complex, mitochondrial OS=Homo sapiens GN=DLST PE=1 SV=4	5	298.7	412000	341000	0.01	1.21	0.82767	-1.21	-0.272873	-2
RL19_HUMAN	60S ribosomal protein L19 OS=Homo sapiens GN=RPL19 PE=1 SV=1	7 (6)	295.87	1270000	1050000	0.00815	1.21	0.826772	-1.21	-0.274439	-2.08884
MEP50_HUMAN	Methylosome protein 50 OS=Homo sapiens GN=WDR77 PE=1 SV=1	2	58.85	60000	49700	0.04	1.21	0.828333	-1.21	-0.271717	-1.39794
UBA1_HUMAN	Ubiquitin-like modifier-activating enzyme 1 OS=Homo sapiens GN=UBA1 PE=1 SV=3	17	1181.96	3330000	2740000	0.00286	1.22	0.822823	-1.22	-0.281346	-2.54363
RS3A_HUMAN	40S ribosomal protein S3a OS=Homo sapiens GN=RPS3A PE=1 SV=2	15	785.01	3260000	2670000	0.00182	1.22	0.819018	-1.22	-0.288032	-2.73993
PAIRB_HUMAN	Plasminogen activator inhibitor 1 RNA-binding protein OS=Homo sapiens GN=SERBP1 PE=1 SV=2	11	624.91	1430000	1170000	0.006	1.22	0.818182	-1.22	-0.289507	-2.22185
RL7A_HUMAN	60S ribosomal protein L7a OS=Homo sapiens GN=RPL7A PE=1 SV=2	13	617.11	2960000	2430000	0.00656	1.22	0.820946	-1.22	-0.284641	-2.1831
TRAP1_HUMAN	Heat shock protein 75 kDa, mitochondrial OS=Homo sapiens GN=TRAP1 PE=1 SV=3	12 (11)	587.38	1090000	899000	0.00155	1.22	0.824771	-1.22	-0.277935	-2.80967
ASNS_HUMAN	Asparagine synthetase [glutamine-hydrolyzing] OS=Homo sapiens GN=ASNS PE=1 SV=4	7	426.86	771000	633000	0.09	1.22	0.821012	-1.22	-0.284525	-1.04576
H4_HUMAN	Histone H4 OS=Homo sapiens GN=HIST1H4A PE=1 SV=2	7 (6)	408.97	7530000	6150000	0.00104	1.22	0.816733	-1.22	-0.292063	-2.98297
PSB5_HUMAN	Proteasome subunit beta type-5 OS=Homo sapiens GN=PSMB5 PE=1 SV=3	6	328.3	526000	433000	0.0013	1.22	0.823194	-1.22	-0.280696	-2.88606
PRS6A_HUMAN	26S protease regulatory subunit 6A OS=Homo sapiens GN=PSMC3 PE=1 SV=3	7 (6)	322.04	397000	326000	0.02	1.22	0.821159	-1.22	-0.284267	-1.69897
SEPT9_HUMAN	Septin-9 OS=Homo sapiens GN=SEPT9 PE=1 SV=2	5 (4)	164	296000	242000	0.0048	1.22	0.817568	-1.22	-0.29059	-2.31876
G3P_HUMAN	Glyceraldehyde-3-phosphate dehydrogenase OS=Homo sapiens GN=GAPDH PE=1 SV=3	21 (20)	1874.69	51000000	41300000	0.00196	1.23	0.809804	-1.23	-0.304355	-2.70774
IQGA1_HUMAN	Ras GTPase-activating-like protein IQGAP1 OS=Homo sapiens GN=IQGAP1 PE=1 SV=1	25	1433.01	2940000	2390000	0.000948	1.23	0.812925	-1.23	-0.298806	-3.02319
HNRPK_HUMAN	Heterogeneous nuclear ribonucleoprotein K OS=Homo sapiens GN=HNRNPK PE=1 SV=1	17 (16)	1164.53	7570000	6160000	0.00226	1.23	0.813738	-1.23	-0.297363	-2.64589
COPB2_HUMAN	Coatomer subunit beta' OS=Homo sapiens GN=COPB2 PE=1 SV=2	12 (11)	530.42	804000	654000	0.03	1.23	0.813433	-1.23	-0.297905	-1.52288
DPYL3_HUMAN	Dihydropyrimidinase-related protein 3 OS=Homo sapiens GN=DPYSL3 PE=1 SV=1	6 (3)	342.09	192000	156000	0.000643	1.23	0.8125	-1.23	-0.29956	-3.19179
CISY_HUMAN	Citrate synthase, mitochondrial OS=Homo sapiens GN=CS PE=1 SV=2	5	296.19	1100000	898000	0.00344	1.23	0.816364	-1.23	-0.292716	-2.46344
EIF3I_HUMAN	Eukaryotic translation initiation factor 3 subunit I OS=Homo sapiens GN=EIF3I PE=1 SV=1	7	287.53	339000	275000	0.00112	1.23	0.811209	-1.23	-0.301854	-2.95078
PSA4_HUMAN	Proteasome subunit alpha type-4 OS=Homo sapiens GN=PSMA4 PE=1 SV=1	6	274.64	670000	545000	0.000434	1.23	0.813433	-1.23	-0.297905	-3.36251
RL11_HUMAN	60S ribosomal protein L11 OS=Homo sapiens GN=RPL11 PE=1 SV=2	4	211.2	1310000	1070000	0.000203	1.23	0.816794	-1.23	-0.291956	-3.6925
NP1L1_HUMAN	Nucleosome assembly protein 1-like 1 OS=Homo sapiens GN=NAP1L1 PE=1 SV=1	3 (2)	180.34	1230000	1000000	0.01	1.23	0.813008	-1.23	-0.298658	-2
RS25_HUMAN	40S ribosomal protein S25 OS=Homo sapiens GN=RPS25 PE=1 SV=1	3 (2)	136.69	325000	264000	0.00392	1.23	0.812308	-1.23	-0.299902	-2.40671
ACTB_HUMAN	Actin, cytoplasmic 1 OS=Homo sapiens GN=ACTB PE=1 SV=1	32 (12)	2205.24	40100000	32500000	0.00332	1.24	0.810474	-1.24	-0.303163	-2.47886
K22E_HUMAN	Keratin, type II cytoskeletal 2 epidermal OS=Homo sapiens GN=KRT2 PE=1 SV=2	16 (9)	826.91	1730000	1390000	0.00129	1.24	0.803468	-1.24	-0.315687	-2.88941
ACLY_HUMAN	ATP-citrate synthase OS=Homo sapiens GN=ACLY PE=1 SV=3	9 (8)	500.14	908000	731000	0.000909	1.24	0.805066	-1.24	-0.312821	-3.04144
HNRPM_HUMAN	Heterogeneous nuclear ribonucleoprotein M OS=Homo sapiens GN=HNRNPM PE=1 SV=3	9 (8)	370.42	624000	501000	0.000108	1.24	0.802885	-1.24	-0.316735	-3.96658
PP1B_HUMAN	Serine/threonine-protein phosphatase PP1-beta catalytic subunit OS=Homo sapiens GN=PPP1CB PE=1 SV=3	7 (6)	333.96	589000	477000	0.05	1.24	0.809847	-1.24	-0.304278	-1.30103
DDB1_HUMAN	DNA damage-binding protein 1 OS=Homo sapiens GN=DDB1 PE=1 SV=1	4	194.6	295000	237000	0.00313	1.24	0.80339	-1.24	-0.315828	-2.50446
MCM3_HUMAN	DNA replication licensing factor MCM3 OS=Homo sapiens GN=MCM3 PE=1 SV=3	5	170.56	334000	269000	0.0016	1.24	0.805389	-1.24	-0.312242	-2.79588
ARPC4_HUMAN	Actin-related protein 2/3 complex subunit 4 OS=Homo sapiens GN=ARPC4 PE=1 SV=3	2	87.89	194000	157000	0.01	1.24	0.809278	-1.24	-0.305292	-2
CH60_HUMAN	60 kDa heat shock protein, mitochondrial OS=Homo sapiens GN=HSPD1 PE=1 SV=2	33	2683.84	33200000	26500000	0.00351	1.25	0.798193	-1.25	-0.325191	-2.45469
EF2_HUMAN	Elongation factor 2 OS=Homo sapiens GN=EEF2 PE=1 SV=4	42	2449.9	19800000	15800000	0.00943	1.25	0.79798	-1.25	-0.325576	-2.02549
RL21_HUMAN	60S ribosomal protein L21 OS=Homo sapiens GN=RPL21 PE=1 SV=2	6 (5)	322.35	926000	742000	0.01	1.25	0.801296	-1.25	-0.319593	-2
RL27A_HUMAN	60S ribosomal protein L27a OS=Homo sapiens GN=RPL27A PE=1 SV=2	4	160.18	856000	685000	0.00627	1.25	0.800234	-1.25	-0.321507	-2.20273
TTL12_HUMAN	Tubulin--tyrosine ligase-like protein 12 OS=Homo sapiens GN=TTLL12 PE=1 SV=2	4	145.31	208000	166000	0.07	1.25	0.798077	-1.25	-0.3254	-1.1549
ACTN4_HUMAN	Alpha-actinin-4 OS=Homo sapiens GN=ACTN4 PE=1 SV=2	36 (25)	2236.04	4940000	3930000	0.000241	1.26	0.795547	-1.26	-0.329982	-3.61798
ROA1_HUMAN	Heterogeneous nuclear ribonucleoprotein A1 OS=Homo sapiens GN=HNRNPA1 PE=1 SV=5	11 (9)	650.56	3080000	2450000	0.00528	1.26	0.795455	-1.26	-0.330149	-2.27737
SYG_HUMAN	Glycine--tRNA ligase OS=Homo sapiens GN=GARS PE=1 SV=3	16 (15)	645.46	1740000	1390000	0.000224	1.26	0.798851	-1.26	-0.324002	-3.64975
RL10A_HUMAN	60S ribosomal protein L10a OS=Homo sapiens GN=RPL10A PE=1 SV=2	7	438.01	1660000	1320000	0.00085	1.26	0.795181	-1.26	-0.330645	-3.07058
CAZA1_HUMAN	F-actin-capping protein subunit alpha-1 OS=Homo sapiens GN=CAPZA1 PE=1 SV=3	7 (5)	436.62	1240000	989000	0.00264	1.26	0.797581	-1.26	-0.326298	-2.5784
RS8_HUMAN	40S ribosomal protein S8 OS=Homo sapiens GN=RPS8 PE=1 SV=2	7	418.7	3510000	2780000	0.000244	1.26	0.792023	-1.26	-0.336386	-3.61261
PSA6_HUMAN	Proteasome subunit alpha type-6 OS=Homo sapiens GN=PSMA6 PE=1 SV=1	8	402.12	1120000	885000	0.000605	1.26	0.790179	-1.26	-0.339749	-3.21824
UGGG1_HUMAN	UDP-glucose:glycoprotein glucosyltransferase 1 OS=Homo sapiens GN=UGGT1 PE=1 SV=3	5 (4)	255.21	206000	163000	0.08	1.26	0.791262	-1.26	-0.337772	-1.09691
RL28_HUMAN	60S ribosomal protein L28 OS=Homo sapiens GN=RPL28 PE=1 SV=3	3	96.06	312000	248000	0.0014	1.26	0.794872	-1.26	-0.331206	-2.85387
HS90B_HUMAN	Heat shock protein HSP 90-beta OS=Homo sapiens GN=HSP90AB1 PE=1 SV=4	44 (25)	3062.01	25900000	20400000	0.000591	1.27	0.787645	-1.27	-0.344383	-3.22841
K1C19_HUMAN	Keratin, type I cytoskeletal 19 OS=Homo sapiens GN=KRT19 PE=1 SV=4	26 (18)	1548.7	6390000	5040000	0.00133	1.27	0.788732	-1.27	-0.342392	-2.87615
PABP1_HUMAN	Polyadenylate-binding protein 1 OS=Homo sapiens GN=PABPC1 PE=1 SV=2	14 (10)	804.07	1660000	1310000	0.00145	1.27	0.789157	-1.27	-0.341616	-2.83863
HYOU1_HUMAN	Hypoxia up-regulated protein 1 OS=Homo sapiens GN=HYOU1 PE=1 SV=1	11	515.36	1320000	1040000	0.00648	1.27	0.787879	-1.27	-0.343954	-2.18842
ANM1_HUMAN	Protein arginine N-methyltransferase 1 OS=Homo sapiens GN=PRMT1 PE=1 SV=2	8	418.27	1850000	1460000	0.00117	1.27	0.789189	-1.27	-0.341557	-2.93181
RS14_HUMAN	40S ribosomal protein S14 OS=Homo sapiens GN=RPS14 PE=1 SV=3	4	244.96	1530000	1210000	0.00686	1.27	0.79085	-1.27	-0.338525	-2.16368
RS5_HUMAN	40S ribosomal protein S5 OS=Homo sapiens GN=RPS5 PE=1 SV=4	4	159.19	394000	310000	0.00752	1.27	0.786802	-1.27	-0.345927	-2.12378
RBMX_HUMAN	RNA-binding motif protein, X chromosome OS=Homo sapiens GN=RBMX PE=1 SV=3	2	101.59	124000	97800	0.05	1.27	0.78871	-1.27	-0.342434	-1.30103
RS18_HUMAN	40S ribosomal protein S18 OS=Homo sapiens GN=RPS18 PE=1 SV=3	9	433.04	1790000	1400000	0.000183	1.28	0.782123	-1.28	-0.354533	-3.73755
PYR1_HUMAN	CAD protein OS=Homo sapiens GN=CAD PE=1 SV=3	9	389.24	446000	349000	0.00078	1.28	0.782511	-1.28	-0.353817	-3.10791
PARK7_HUMAN	Protein DJ-1 OS=Homo sapiens GN=PARK7 PE=1 SV=2	9	387.54	2060000	1610000	0.00355	1.28	0.781553	-1.28	-0.355584	-2.44977
IF2P_HUMAN	Eukaryotic translation initiation factor 5B OS=Homo sapiens GN=EIF5B PE=1 SV=4	5	240.89	315000	246000	0.02	1.28	0.780952	-1.28	-0.356694	-1.69897
RL36_HUMAN	60S ribosomal protein L36 OS=Homo sapiens GN=RPL36 PE=1 SV=3	4	149.56	425000	332000	0.00933	1.28	0.781176	-1.28	-0.35628	-2.03012
ENOA_HUMAN	Alpha-enolase OS=Homo sapiens GN=ENO1 PE=1 SV=2	25 (24)	1898.77	45900000	35500000	0.00275	1.29	0.77342	-1.29	-0.370675	-2.56067
TERA_HUMAN	Transitional endoplasmic reticulum ATPase OS=Homo sapiens GN=VCP PE=1 SV=4	27	1699.11	7090000	5490000	6.61e-05	1.29	0.77433	-1.29	-0.368979	-4.1798
PUR6_HUMAN	Multifunctional protein ADE2 OS=Homo sapiens GN=PAICS PE=1 SV=3	15	896.39	4360000	3390000	0.000393	1.29	0.777523	-1.29	-0.363043	-3.40561
PRPS2_HUMAN	Ribose-phosphate pyrophosphokinase 2 OS=Homo sapiens GN=PRPS2 PE=1 SV=2	6	362.08	309000	239000	0.000393	1.29	0.773463	-1.29	-0.370596	-3.40561
PLAK_HUMAN	Junction plakoglobin OS=Homo sapiens GN=JUP PE=1 SV=3	6 (4)	210.78	114000	88000	0.03	1.29	0.77193	-1.29	-0.373458	-1.52288
HNRPL_HUMAN	Heterogeneous nuclear ribonucleoprotein L OS=Homo sapiens GN=HNRNPL PE=1 SV=2	3 (2)	155.17	198000	153000	0.01	1.29	0.772727	-1.29	-0.371969	-2
FLNB_HUMAN	Filamin-B OS=Homo sapiens GN=FLNB PE=1 SV=2	31 (26)	1634.45	2120000	1630000	0.000173	1.3	0.768868	-1.3	-0.379192	-3.76195
EF1G_HUMAN	Elongation factor 1-gamma OS=Homo sapiens GN=EEF1G PE=1 SV=3	15	805	3360000	2580000	2.99e-05	1.3	0.767857	-1.3	-0.38109	-4.52433
NPM_HUMAN	Nucleophosmin OS=Homo sapiens GN=NPM1 PE=1 SV=2	10	651.64	5890000	4550000	0.00186	1.3	0.772496	-1.3	-0.372401	-2.73049
HNRPC_HUMAN	Heterogeneous nuclear ribonucleoproteins C1/C2 OS=Homo sapiens GN=HNRNPC PE=1 SV=4	6	340.91	706000	543000	0.00491	1.3	0.769122	-1.3	-0.378716	-2.30892
RUVB1_HUMAN	RuvB-like 1 OS=Homo sapiens GN=RUVBL1 PE=1 SV=1	5	278.38	462000	356000	0.000188	1.3	0.770563	-1.3	-0.376016	-3.72584
RL35A_HUMAN	60S ribosomal protein L35a OS=Homo sapiens GN=RPL35A PE=1 SV=2	4	132.17	384000	295000	0.0026	1.3	0.768229	-1.3	-0.380391	-2.58503
LDHB_HUMAN	L-lactate dehydrogenase B chain OS=Homo sapiens GN=LDHB PE=1 SV=2	21 (19)	1324.3	15700000	11900000	0.000288	1.31	0.757962	-1.31	-0.399803	-3.54061
XRCC5_HUMAN	X-ray repair cross-complementing protein 5 OS=Homo sapiens GN=XRCC5 PE=1 SV=3	19 (18)	1057.01	2850000	2180000	0.00299	1.31	0.764912	-1.31	-0.386634	-2.52433
TIF1B_HUMAN	Transcription intermediary factor 1-beta OS=Homo sapiens GN=TRIM28 PE=1 SV=5	12 (11)	647.51	1910000	1460000	0.00504	1.31	0.764398	-1.31	-0.387604	-2.29757
RL10_HUMAN	60S ribosomal protein L10 OS=Homo sapiens GN=RPL10 PE=1 SV=4	9	409.86	1040000	796000	0.000477	1.31	0.765385	-1.31	-0.385743	-3.32148
RS15A_HUMAN	40S ribosomal protein S15a OS=Homo sapiens GN=RPS15A PE=1 SV=2	6 (5)	251.39	897000	682000	0.000668	1.31	0.760312	-1.31	-0.395336	-3.17522
MAT2B_HUMAN	Methionine adenosyltransferase 2 subunit beta OS=Homo sapiens GN=MAT2B PE=1 SV=1	2	169.01	161000	123000	0.00379	1.31	0.763975	-1.31	-0.388402	-2.42136
EIF3F_HUMAN	Eukaryotic translation initiation factor 3 subunit F OS=Homo sapiens GN=EIF3F PE=1 SV=1	2	168.36	271000	207000	0.000263	1.31	0.763838	-1.31	-0.388662	-3.58004
RS26_HUMAN	40S ribosomal protein S26 OS=Homo sapiens GN=RPS26 PE=1 SV=3	3	140.01	880000	672000	0.000643	1.31	0.763636	-1.31	-0.389042	-3.19179
TLN1_HUMAN	Talin-1 OS=Homo sapiens GN=TLN1 PE=1 SV=3	7	310.9	471000	356000	0.02	1.32	0.755839	-1.32	-0.40385	-1.69897
ML12A_HUMAN	Myosin regulatory light chain 12A OS=Homo sapiens GN=MYL12A PE=1 SV=2	2	112.77	127000	96500	0.00203	1.32	0.759843	-1.32	-0.396228	-2.6925
KPYM_HUMAN	Pyruvate kinase PKM OS=Homo sapiens GN=PKM PE=1 SV=4	41	3344.06	78500000	59100000	0.000378	1.33	0.752866	-1.33	-0.409535	-3.42251
TCPQ_HUMAN	T-complex protein 1 subunit theta OS=Homo sapiens GN=CCT8 PE=1 SV=4	25	1482.57	7500000	5650000	1.84e-05	1.33	0.753333	-1.33	-0.40864	-4.73518
TCPG_HUMAN	T-complex protein 1 subunit gamma OS=Homo sapiens GN=CCT3 PE=1 SV=4	18	1115.14	6250000	4680000	0.00043	1.33	0.7488	-1.33	-0.417348	-3.36653
TCPA_HUMAN	T-complex protein 1 subunit alpha OS=Homo sapiens GN=TCP1 PE=1 SV=1	19 (17)	1104.24	3720000	2810000	0.000753	1.33	0.755376	-1.33	-0.404732	-3.12321
AHNK_HUMAN	Neuroblast differentiation-associated protein AHNAK OS=Homo sapiens GN=AHNAK PE=1 SV=2	21 (20)	937.54	2920000	2200000	7.71e-05	1.33	0.753425	-1.33	-0.408465	-4.11295
RL30_HUMAN	60S ribosomal protein L30 OS=Homo sapiens GN=RPL30 PE=1 SV=2	5 (4)	225.36	1490000	1120000	0.00149	1.33	0.751678	-1.33	-0.411814	-2.82681
RCC2_HUMAN	Protein RCC2 OS=Homo sapiens GN=RCC2 PE=1 SV=2	4	143.64	218000	164000	0.00213	1.33	0.752294	-1.33	-0.410632	-2.67162
GSHR_HUMAN	Glutathione reductase, mitochondrial OS=Homo sapiens GN=GSR PE=1 SV=2	2	106.48	142000	107000	0.00108	1.33	0.753521	-1.33	-0.40828	-2.96658
MYH9_HUMAN	Myosin-9 OS=Homo sapiens GN=MYH9 PE=1 SV=4	45 (39)	2479.82	6440000	4820000	7.04e-05	1.34	0.748447	-1.34	-0.418028	-4.15243
PDIA3_HUMAN	Protein disulfide-isomerase A3 OS=Homo sapiens GN=PDIA3 PE=1 SV=4	20	1195.3	9400000	7040000	0.00151	1.34	0.748936	-1.34	-0.417085	-2.82102
TCPD_HUMAN	T-complex protein 1 subunit delta OS=Homo sapiens GN=CCT4 PE=1 SV=4	18 (17)	1006.01	4340000	3250000	0.000537	1.34	0.748848	-1.34	-0.417255	-3.27003
PRDX2_HUMAN	Peroxiredoxin-2 OS=Homo sapiens GN=PRDX2 PE=1 SV=5	10 (9)	489.07	3840000	2860000	0.00113	1.34	0.744792	-1.34	-0.425091	-2.94692
EIF3E_HUMAN	Eukaryotic translation initiation factor 3 subunit E OS=Homo sapiens GN=EIF3E PE=1 SV=1	9	360.51	621000	463000	0.000402	1.34	0.745572	-1.34	-0.423581	-3.39577
RL22_HUMAN	60S ribosomal protein L22 OS=Homo sapiens GN=RPL22 PE=1 SV=2	3	197.53	665000	497000	0.000981	1.34	0.747368	-1.34	-0.420108	-3.00833
OLA1_HUMAN	Obg-like ATPase 1 OS=Homo sapiens GN=OLA1 PE=1 SV=2	4	182.08	855000	637000	0.03	1.34	0.745029	-1.34	-0.424631	-1.52288
PSA7_HUMAN	Proteasome subunit alpha type-7 OS=Homo sapiens GN=PSMA7 PE=1 SV=1	7	439	2030000	1500000	0.000118	1.35	0.738916	-1.35	-0.436517	-3.92812
EIF3C_HUMAN	Eukaryotic translation initiation factor 3 subunit C OS=Homo sapiens GN=EIF3C PE=1 SV=1	7	374.04	512000	378000	0.00137	1.35	0.738281	-1.35	-0.437758	-2.86328
RL23A_HUMAN	60S ribosomal protein L23a OS=Homo sapiens GN=RPL23A PE=1 SV=1	6	285.01	1480000	1090000	0.000119	1.35	0.736486	-1.35	-0.441269	-3.92445
PODXL_HUMAN	Podocalyxin OS=Homo sapiens GN=PODXL PE=1 SV=2	2	101.09	79200	58900	0.000481	1.35	0.743687	-1.35	-0.427233	-3.31785
EZRI_HUMAN	Ezrin OS=Homo sapiens GN=EZR PE=1 SV=4	20 (19)	1083.87	5550000	4090000	0.0012	1.36	0.736937	-1.36	-0.440387	-2.92082
TCPH_HUMAN	T-complex protein 1 subunit eta OS=Homo sapiens GN=CCT7 PE=1 SV=2	13 (12)	740.73	2040000	1500000	0.000497	1.36	0.735294	-1.36	-0.443607	-3.30364
RS4X_HUMAN	40S ribosomal protein S4, X isoform OS=Homo sapiens GN=RPS4X PE=1 SV=2	16	718.27	4530000	3340000	0.00018	1.36	0.737307	-1.36	-0.439663	-3.74473
RS9_HUMAN	40S ribosomal protein S9 OS=Homo sapiens GN=RPS9 PE=1 SV=3	7	263.17	1850000	1360000	4.33e-05	1.36	0.735135	-1.36	-0.443919	-4.36351
RL18A_HUMAN	60S ribosomal protein L18a OS=Homo sapiens GN=RPL18A PE=1 SV=2	6	221.28	1230000	905000	0.000714	1.36	0.735772	-1.36	-0.442669	-3.1463
QOR_HUMAN	Quinone oxidoreductase OS=Homo sapiens GN=CRYZ PE=1 SV=1	4	146.48	423000	312000	0.00103	1.36	0.737589	-1.36	-0.439112	-2.98716
SRSF5_HUMAN	Serine/arginine-rich splicing factor 5 OS=Homo sapiens GN=SRSF5 PE=1 SV=1	3 (2)	104.87	136000	99800	0.00466	1.36	0.733824	-1.36	-0.446495	-2.33161
K1C10_HUMAN	Keratin, type I cytoskeletal 10 OS=Homo sapiens GN=KRT10 PE=1 SV=6	21 (17)	1606.94	6130000	4470000	6.19e-05	1.37	0.729201	-1.37	-0.455612	-4.20831
HNRPU_HUMAN	Heterogeneous nuclear ribonucleoprotein U OS=Homo sapiens GN=HNRNPU PE=1 SV=6	8	562.07	2230000	1630000	0.000397	1.37	0.730942	-1.37	-0.452172	-3.40121
CBR1_HUMAN	Carbonyl reductase [NADPH] 1 OS=Homo sapiens GN=CBR1 PE=1 SV=3	5	309.12	288000	211000	0.000105	1.37	0.732639	-1.37	-0.448826	-3.97881
DPYL2_HUMAN	Dihydropyrimidinase-related protein 2 OS=Homo sapiens GN=DPYSL2 PE=1 SV=1	18 (14)	1224.92	4980000	3610000	0.000106	1.38	0.7249	-1.38	-0.464147	-3.97469
RL5_HUMAN	60S ribosomal protein L5 OS=Homo sapiens GN=RPL5 PE=1 SV=3	11	601.51	2770000	2010000	0.000218	1.38	0.725632	-1.38	-0.46269	-3.66154
ILF2_HUMAN	Interleukin enhancer-binding factor 2 OS=Homo sapiens GN=ILF2 PE=1 SV=2	6	379.96	874000	632000	0.00131	1.38	0.723112	-1.38	-0.467709	-2.88273
RS11_HUMAN	40S ribosomal protein S11 OS=Homo sapiens GN=RPS11 PE=1 SV=3	7	261.05	875000	634000	0.000918	1.38	0.724571	-1.38	-0.4648	-3.03716
FLNA_HUMAN	Filamin-A OS=Homo sapiens GN=FLNA PE=1 SV=4	50 (46)	2594.33	6970000	5010000	0.000161	1.39	0.718795	-1.39	-0.476348	-3.79317
RL18_HUMAN	60S ribosomal protein L18 OS=Homo sapiens GN=RPL18 PE=1 SV=2	7	413.57	2950000	2130000	0.000115	1.39	0.722034	-1.39	-0.469862	-3.9393
RL13A_HUMAN	60S ribosomal protein L13a OS=Homo sapiens GN=RPL13A PE=1 SV=2	8	306.27	1310000	945000	0.000801	1.39	0.721374	-1.39	-0.471181	-3.09637
GMDS_HUMAN	GDP-mannose 4,6 dehydratase OS=Homo sapiens GN=GMDS PE=1 SV=1	5	179.08	294000	211000	0.0044	1.39	0.717687	-1.39	-0.478573	-2.35655
RL38_HUMAN	60S ribosomal protein L38 OS=Homo sapiens GN=RPL38 PE=1 SV=2	3	140.95	444000	319000	4.24e-05	1.39	0.718468	-1.39	-0.477003	-4.37263
RS24_HUMAN	40S ribosomal protein S24 OS=Homo sapiens GN=RPS24 PE=1 SV=1	3	132.93	532000	383000	0.0059	1.39	0.719925	-1.39	-0.474082	-2.22915
SRP72_HUMAN	Signal recognition particle subunit SRP72 OS=Homo sapiens GN=SRP72 PE=1 SV=3	2	77.93	141000	101000	0.00762	1.39	0.716312	-1.39	-0.48134	-2.11805
RLA0_HUMAN	60S acidic ribosomal protein P0 OS=Homo sapiens GN=RPLP0 PE=1 SV=1	8 (7)	551.69	6780000	4850000	0.00286	1.4	0.715339	-1.4	-0.483301	-2.54363
EIF3L_HUMAN	Eukaryotic translation initiation factor 3 subunit L OS=Homo sapiens GN=EIF3L PE=1 SV=1	11 (10)	539.18	1300000	931000	0.00213	1.4	0.716154	-1.4	-0.481659	-2.67162
RL7_HUMAN	60S ribosomal protein L7 OS=Homo sapiens GN=RPL7 PE=1 SV=1	9 (8)	358.81	1850000	1320000	0.000131	1.4	0.713514	-1.4	-0.486987	-3.88273
SEPT7_HUMAN	Septin-7 OS=Homo sapiens GN=SEPT7 PE=1 SV=2	3	150.91	738000	527000	0.01	1.4	0.714092	-1.4	-0.485818	-2
EIF3G_HUMAN	Eukaryotic translation initiation factor 3 subunit G OS=Homo sapiens GN=EIF3G PE=1 SV=2	2	145.87	182000	130000	0.00538	1.4	0.714286	-1.4	-0.485427	-2.26922
RS6_HUMAN	40S ribosomal protein S6 OS=Homo sapiens GN=RPS6 PE=1 SV=1	8 (7)	524.15	2130000	1510000	0.000127	1.41	0.70892	-1.41	-0.496305	-3.8962
RL24_HUMAN	60S ribosomal protein L24 OS=Homo sapiens GN=RPL24 PE=1 SV=1	5	255.65	1440000	1020000	6.47e-06	1.41	0.708333	-1.41	-0.4975	-5.1891
MAOX_HUMAN	NADP-dependent malic enzyme OS=Homo sapiens GN=ME1 PE=1 SV=1	5	214.68	348000	247000	0.05	1.41	0.70977	-1.41	-0.494576	-1.30103
PSB6_HUMAN	Proteasome subunit beta type-6 OS=Homo sapiens GN=PSMB6 PE=1 SV=4	2	100.02	630000	446000	0.00125	1.41	0.707937	-1.41	-0.498308	-2.90309
PSB2_HUMAN	Proteasome subunit beta type-2 OS=Homo sapiens GN=PSMB2 PE=1 SV=1	3	99.56	507000	360000	0.00425	1.41	0.710059	-1.41	-0.493989	-2.37161
CCAR2_HUMAN	Cell cycle and apoptosis regulator protein 2 OS=Homo sapiens GN=CCAR2 PE=1 SV=2	2	55.58	65300	46400	0.000995	1.41	0.710567	-1.41	-0.492958	-3.00218
K2C8_HUMAN	Keratin, type II cytoskeletal 8 OS=Homo sapiens GN=KRT8 PE=1 SV=7	44 (33)	2847.74	33900000	23800000	3.79e-06	1.42	0.702065	-1.42	-0.510324	-5.42136
XRCC6_HUMAN	X-ray repair cross-complementing protein 6 OS=Homo sapiens GN=XRCC6 PE=1 SV=2	20	1078.16	3650000	2570000	0.000125	1.42	0.70411	-1.42	-0.506128	-3.90309
CAP1_HUMAN	Adenylyl cyclase-associated protein 1 OS=Homo sapiens GN=CAP1 PE=1 SV=5	12	728.4	1900000	1330000	0.000723	1.42	0.7	-1.42	-0.514573	-3.14086
RLA1_HUMAN	60S acidic ribosomal protein P1 OS=Homo sapiens GN=RPLP1 PE=1 SV=1	2	100.35	460000	325000	0.00216	1.42	0.706522	-1.42	-0.501194	-2.66555
SSRP1_HUMAN	FACT complex subunit SSRP1 OS=Homo sapiens GN=SSRP1 PE=1 SV=1	3	85.34	89500	63100	0.0024	1.42	0.705028	-1.42	-0.504248	-2.61979
SYVC_HUMAN	Valine--tRNA ligase OS=Homo sapiens GN=VARS PE=1 SV=4	14 (12)	646.59	1270000	888000	0.000462	1.43	0.699213	-1.43	-0.516197	-3.33536
DHX9_HUMAN	ATP-dependent RNA helicase A OS=Homo sapiens GN=DHX9 PE=1 SV=4	12 (11)	607.92	618000	431000	0.00314	1.43	0.697411	-1.43	-0.519919	-2.50307
RL9_HUMAN	60S ribosomal protein L9 OS=Homo sapiens GN=RPL9 PE=1 SV=1	8	425.61	2850000	2000000	0.00758	1.43	0.701754	-1.43	-0.510962	-2.12033
MCM5_HUMAN	DNA replication licensing factor MCM5 OS=Homo sapiens GN=MCM5 PE=1 SV=5	4	203.37	334000	234000	0.0063	1.43	0.700599	-1.43	-0.51334	-2.20066
LDHA_HUMAN	L-lactate dehydrogenase A chain OS=Homo sapiens GN=LDHA PE=1 SV=2	21 (19)	1346.81	14200000	9860000	0.000476	1.44	0.694366	-1.44	-0.526231	-3.32239
SPRE_HUMAN	Sepiapterin reductase OS=Homo sapiens GN=SPR PE=1 SV=1	10 (9)	613.42	2410000	1670000	0.00039	1.44	0.692946	-1.44	-0.529185	-3.40894
PRDX4_HUMAN	Peroxiredoxin-4 OS=Homo sapiens GN=PRDX4 PE=1 SV=1	5 (4)	295.09	334000	232000	0.000151	1.44	0.694611	-1.44	-0.525723	-3.82102
EF1B_HUMAN	Elongation factor 1-beta OS=Homo sapiens GN=EEF1B2 PE=1 SV=3	4 (3)	275.02	907000	630000	0.000574	1.44	0.694598	-1.44	-0.525751	-3.24109
CLH1_HUMAN	Clathrin heavy chain 1 OS=Homo sapiens GN=CLTC PE=1 SV=5	41 (40)	2655.75	8860000	6090000	8.29e-05	1.45	0.687359	-1.45	-0.540864	-4.08145
RL17_HUMAN	60S ribosomal protein L17 OS=Homo sapiens GN=RPL17 PE=1 SV=3	4	277.55	2680000	1850000	0.00307	1.45	0.690299	-1.45	-0.534708	-2.51286
HNRPQ_HUMAN	Heterogeneous nuclear ribonucleoprotein Q OS=Homo sapiens GN=SYNCRIP PE=1 SV=2	10	617.48	2130000	1450000	3.81e-05	1.46	0.680751	-1.46	-0.554801	-4.41908
RL13_HUMAN	60S ribosomal protein L13 OS=Homo sapiens GN=RPL13 PE=1 SV=4	7 (6)	346.99	1780000	1220000	0.000199	1.46	0.685393	-1.46	-0.544996	-3.70115
RL14_HUMAN	60S ribosomal protein L14 OS=Homo sapiens GN=RPL14 PE=1 SV=4	4	254.22	2180000	1490000	2.23e-05	1.46	0.683486	-1.46	-0.549016	-4.6517
RS13_HUMAN	40S ribosomal protein S13 OS=Homo sapiens GN=RPS13 PE=1 SV=2	5	212.39	1470000	1000000	2.21e-06	1.47	0.680272	-1.47	-0.555816	-5.65561
RL27_HUMAN	60S ribosomal protein L27 OS=Homo sapiens GN=RPL27 PE=1 SV=2	3	147.4	1140000	774000	0.00177	1.47	0.678947	-1.47	-0.558628	-2.75203
TCPE_HUMAN	T-complex protein 1 subunit epsilon OS=Homo sapiens GN=CCT5 PE=1 SV=1	19 (18)	1153.3	4810000	3250000	0.000135	1.48	0.675676	-1.48	-0.565597	-3.86967
PSB3_HUMAN	Proteasome subunit beta type-3 OS=Homo sapiens GN=PSMB3 PE=1 SV=2	2	195.11	488000	331000	0.02	1.48	0.678279	-1.48	-0.56005	-1.69897
FAS_HUMAN	Fatty acid synthase OS=Homo sapiens GN=FASN PE=1 SV=3	53	2813.4	9800000	6560000	2.43e-05	1.49	0.669388	-1.49	-0.579086	-4.61439
THIO_HUMAN	Thioredoxin OS=Homo sapiens GN=TXN PE=1 SV=3	7	390.83	6470000	4340000	8.28e-05	1.49	0.670788	-1.49	-0.576071	-4.08197
PSB7_HUMAN	Proteasome subunit beta type-7 OS=Homo sapiens GN=PSMB7 PE=1 SV=1	3	182.92	267000	179000	0.02	1.5	0.670412	-1.5	-0.57688	-1.69897
RL6_HUMAN	60S ribosomal protein L6 OS=Homo sapiens GN=RPL6 PE=1 SV=3	14	799.02	5050000	3340000	8.92e-05	1.51	0.661386	-1.51	-0.596435	-4.04964
K1C18_HUMAN	Keratin, type I cytoskeletal 18 OS=Homo sapiens GN=KRT18 PE=1 SV=2	28 (24)	1994.03	27200000	17900000	0.000369	1.52	0.658088	-1.52	-0.603647	-3.43297
RL4_HUMAN	60S ribosomal protein L4 OS=Homo sapiens GN=RPL4 PE=1 SV=5	13	684.19	6080000	4000000	0.000102	1.52	0.657895	-1.52	-0.604071	-3.9914
EIF3A_HUMAN	Eukaryotic translation initiation factor 3 subunit A OS=Homo sapiens GN=EIF3A PE=1 SV=1	13 (11)	506.73	793000	523000	1.36e-05	1.52	0.659521	-1.52	-0.60051	-4.86646
RL37A_HUMAN	60S ribosomal protein L37a OS=Homo sapiens GN=RPL37A PE=1 SV=2	3	197.48	325000	214000	0.000161	1.52	0.658462	-1.52	-0.602829	-3.79317
GUAA_HUMAN	GMP synthase [glutamine-hydrolyzing] OS=Homo sapiens GN=GMPS PE=1 SV=1	2	100.87	91600	60200	0.000644	1.52	0.657205	-1.52	-0.605584	-3.19111
TXNL1_HUMAN	Thioredoxin-like protein 1 OS=Homo sapiens GN=TXNL1 PE=1 SV=3	5	230.78	777000	509000	0.000911	1.53	0.655084	-1.53	-0.610249	-3.04048
DNPEP_HUMAN	Aspartyl aminopeptidase OS=Homo sapiens GN=DNPEP PE=1 SV=1	3	148.16	224000	146000	0.0021	1.53	0.651786	-1.53	-0.61753	-2.67778
RL15_HUMAN	60S ribosomal protein L15 OS=Homo sapiens GN=RPL15 PE=1 SV=2	8	450.14	1770000	1150000	1.84e-06	1.54	0.649718	-1.54	-0.622115	-5.73518
TRXR1_HUMAN	Thioredoxin reductase 1, cytoplasmic OS=Homo sapiens GN=TXNRD1 PE=1 SV=3	4	209.48	296000	193000	0.000454	1.54	0.652027	-1.54	-0.616996	-3.34294
G3BP1_HUMAN	Ras GTPase-activating protein-binding protein 1 OS=Homo sapiens GN=G3BP1 PE=1 SV=1	3	138.82	542000	352000	0.000959	1.54	0.649446	-1.54	-0.622717	-3.01818
RS7_HUMAN	40S ribosomal protein S7 OS=Homo sapiens GN=RPS7 PE=1 SV=1	6	261.47	3550000	2300000	0.00061	1.55	0.647887	-1.55	-0.626185	-3.21467
RS23_HUMAN	40S ribosomal protein S23 OS=Homo sapiens GN=RPS23 PE=1 SV=3	5 (4)	167.47	625000	403000	0.000503	1.55	0.6448	-1.55	-0.633076	-3.29843
PSD13_HUMAN	26S proteasome non-ATPase regulatory subunit 13 OS=Homo sapiens GN=PSMD13 PE=1 SV=2	3 (2)	118.31	165000	106000	0.04	1.55	0.642424	-1.55	-0.638402	-1.39794
MCM4_HUMAN	DNA replication licensing factor MCM4 OS=Homo sapiens GN=MCM4 PE=1 SV=5	2	113.55	108000	68700	0.01	1.57	0.636111	-1.57	-0.652649	-2
RS2_HUMAN	40S ribosomal protein S2 OS=Homo sapiens GN=RPS2 PE=1 SV=2	8 (7)	391.42	3660000	2310000	0.000116	1.58	0.631148	-1.58	-0.663951	-3.93554
PSB4_HUMAN	Proteasome subunit beta type-4 OS=Homo sapiens GN=PSMB4 PE=1 SV=4	6	261.18	668000	424000	7.85e-05	1.58	0.634731	-1.58	-0.655784	-4.10513
TCPB_HUMAN	T-complex protein 1 subunit beta OS=Homo sapiens GN=CCT2 PE=1 SV=4	22	1494.12	8580000	5390000	8.35e-05	1.59	0.628205	-1.59	-0.670692	-4.07831
RL12_HUMAN	60S ribosomal protein L12 OS=Homo sapiens GN=RPL12 PE=1 SV=1	6	516.25	2950000	1830000	0.000175	1.61	0.620339	-1.61	-0.688871	-3.75696
RS16_HUMAN	40S ribosomal protein S16 OS=Homo sapiens GN=RPS16 PE=1 SV=2	8	325.84	2290000	1420000	0.00948	1.61	0.620087	-1.61	-0.689457	-2.02319
EF1D_HUMAN	Elongation factor 1-delta OS=Homo sapiens GN=EEF1D PE=1 SV=5	4 (3)	246.67	1240000	774000	0.000311	1.61	0.624194	-1.61	-0.679935	-3.50724
ANM5_HUMAN	Protein arginine N-methyltransferase 5 OS=Homo sapiens GN=PRMT5 PE=1 SV=4	2	63.7	175000	106000	0.00535	1.65	0.605714	-1.65	-0.723291	-2.27165
ENPL_HUMAN	Endoplasmin OS=Homo sapiens GN=HSP90B1 PE=1 SV=1	31 (30)	1927.74	21100000	12700000	2.8e-06	1.66	0.601896	-1.66	-0.732415	-5.55284
TCPZ_HUMAN	T-complex protein 1 subunit zeta OS=Homo sapiens GN=CCT6A PE=1 SV=3	22 (21)	1347.74	8650000	5100000	7.38e-05	1.7	0.589595	-1.7	-0.762203	-4.13194
PSA2_HUMAN	Proteasome subunit alpha type-2 OS=Homo sapiens GN=PSMA2 PE=1 SV=2	2	140.69	668000	389000	0.00343	1.72	0.582335	-1.72	-0.780078	-2.46471
NUCL_HUMAN	Nucleolin OS=Homo sapiens GN=NCL PE=1 SV=3	22 (21)	1506.83	16700000	9580000	8.74e-05	1.75	0.573653	-1.75	-0.801751	-4.05849
DJC10_HUMAN	DnaJ homolog subfamily C member 10 OS=Homo sapiens GN=DNAJC10 PE=1 SV=2	11	579.48	1150000	630000	1.28e-05	1.83	0.547826	-1.83	-0.86821	-4.89279
CRKL_HUMAN	Crk-like protein OS=Homo sapiens GN=CRKL PE=1 SV=1	3	140.39	280000	140000	2.5e-05	2	0.5	-2	-1	-4.60206
SMD1_HUMAN	Small nuclear ribonucleoprotein Sm D1 OS=Homo sapiens GN=SNRPD1 PE=1 SV=1	3	315.26	827000	385000	0.00226	2.15	0.465538	-2.15	-1.10303	-2.64589
VINC_HUMAN	Vinculin OS=Homo sapiens GN=VCL PE=1 SV=4	21	947.24	6500000	2750000	0.03	2.37	0.423077	-2.37	-1.24101	-1.52288
TXND5_HUMAN	Thioredoxin domain-containing protein 5 OS=Homo sapiens GN=TXNDC5 PE=1 SV=2	11	507.8	3460000	1460000	1.08e-05	2.37	0.421965	-2.37	-1.2448	-4.96658
PDIA6_HUMAN	Protein disulfide-isomerase A6 OS=Homo sapiens GN=PDIA6 PE=1 SV=1	12	1143.14	13000000	5450000	5.9e-06	2.39	0.419231	-2.39	-1.25418	-5.22915
K2C1_HUMAN	Keratin, type II cytoskeletal 1 OS=Homo sapiens GN=KRT1 PE=1 SV=6	26 (17)	1603.8	8780000	3370000	2.58e-08	2.61	0.383827	-2.61	-1.38147	-7.58838
FUMH_HUMAN	Fumarate hydratase, mitochondrial OS=Homo sapiens GN=FH PE=1 SV=3	4	179.86	2610000	923000	0.000782	2.83	0.35364	-2.83	-1.49965	-3.10679
TXD12_HUMAN	Thioredoxin domain-containing protein 12 OS=Homo sapiens GN=TXNDC12 PE=1 SV=1	4	106.51	723000	247000	6.29e-07	2.93	0.341632	-2.93	-1.54948	-6.20135
K1C9_HUMAN	Keratin, type I cytoskeletal 9 OS=Homo sapiens GN=KRT9 PE=1 SV=3	18 (17)	1133.3	5700000	1040000	6.34e-08	5.45	0.182456	-5.45	-2.45438	-7.19791
